# Supplementary material for: Exploring Gut Microbiome in Predicting the Efficacy of Immunotherapy in Non-Small Cell Lung Cancer
Source: Cancers (Basel). 2022 Nov 2;14(21):5401. doi: 10.3390/cancers14215401 (PMC9656313; doi:10.3390/cancers14215401)
Supplement: Supplementary file 1 [file cancers-14-05401-s001.zip]

Archive with 9 entries (9 files):
- Supplemental Materials.pdf
- Table S1.DS1_metageno_de_output.xlsx
- Table S2.DS2_metageno_de_output.xlsx
- Table S3.DS1_pfam.xlsx
- Table S4.DS1_KEGG.xlsx
- Table S5.DS2_pfam.xlsx
- Table S6.DS2_KEGG.xlsx
- Table S7.HumanReadsMapping.xlsx
- Table S8.topPfam.xlsx
