# Supplementary material for: Exploring Gut Microbiome in Predicting the Efficacy of Immunotherapy in Non-Small Cell Lung Cancer
Source: Cancers (Basel). 2022 Nov 2;14(21):5401. doi: 10.3390/cancers14215401 (PMC9656313; doi:10.3390/cancers14215401)
Supplement: Supplementary file 1 [file cancers-14-05401-s001.zip › Table S1.DS1_metageno_de_output.xlsx]

## Sheet: BWA
	Pvalues	FDR
s__Streptococcus_lutetiensis	0.00082353	0.027042
s__Parabacteroides_goldsteinii	0.00094322	0.027042
s__Ruminococcus_bicirculans	0.00097155	0.027042
s__Firmicutes_bacterium_CAG_424	0.0010674	0.027042
s__Butyricimonas_virosa	0.0011656	0.027042
s__Roseburia_intestinalis	0.0024987	0.046887
s__Bacteroides_cellulosilyticus	0.0033081	0.046887
s__Collinsella_aerofaciens	0.0035309	0.046887
s__Firmicutes_bacterium_CAG_83	0.0038787	0.046887
s__Bifidobacterium_dentium	0.004042	0.046887
s__Dorea_formicigenerans	0.0060839	0.064158
s__Lactobacillus_rhamnosus	0.0078512	0.070058
s__Clostridium_sp_CAG_242	0.0078513	0.070058
s__Blautia_coccoides	0.012603	0.10251
s__Blautia_sp_N6H1_15	0.013255	0.10251
s__Bacteroides_ovatus	0.015319	0.11107
s__Turicibacter_sanguinis	0.017539	0.11968
s__Lactobacillus_fermentum	0.019735	0.1218
s__Methanobrevibacter_smithii	0.01995	0.1218
s__Eubacterium_rectale	0.023618	0.13698
s__Blautia_hydrogenotrophica	0.036131	0.19958
s__Bacteroides_caccae	0.039538	0.20847
s__Barnesiella_intestinihominis	0.044888	0.22639
s__Clostridium_clostridioforme	0.065511	0.31664
s__Streptococcus_salivarius	0.090595	0.42036
s__Bacteroides_eggerthii	0.10738	0.47906
s__Catabacter_hongkongensis	0.11234	0.48263
s__Parasutterella_excrementihominis	0.11931	0.49428
s__Clostridium_methylpentosum	0.14958	0.59831
s__Bacteroides_fragilis	0.17085	0.65785
s__Bacteroides_xylanisolvens	0.17581	0.65785
s__Blautia_producta	0.21145	0.75702
s__Monoglobus_pectinilyticus	0.21536	0.75702
s__Ruminococcus_gnavus	0.26912	0.91818
s__Bacteroides_stercoris	0.30742	0.94756
s__Bifidobacterium_pseudocatenulatum	0.30975	0.94756
s__Blautia_wexlerae	0.33028	0.94756
s__Fusicatenibacter_saccharivorans	0.349	0.94756
s__Streptococcus_parasanguinis	0.35394	0.94756
s__Clostridium_innocuum	0.39167	0.94756
s__Roseburia_inulinivorans	0.40766	0.94756
s__Roseburia_faecis	0.40778	0.94756
s__Clostridium_scindens	0.41226	0.94756
s__Ruminococcus_lactaris	0.41721	0.94756
s__Bifidobacterium_longum	0.42356	0.94756
s__Anaeromassilibacillus_sp_An250	0.42362	0.94756
s__Dorea_longicatena	0.45088	0.94756
s__Parabacteroides_distasonis	0.45337	0.94756
s__Agathobaculum_butyriciproducens	0.45588	0.94756
s__Bacteroides_thetaiotaomicron	0.46266	0.94756
s__Blautia_sp_CAG_257	0.46836	0.94756
s__Ruthenibacterium_lactatiformans	0.49455	0.94756
s__Clostridium_sp_CAG_299	0.51421	0.94756
s__Clostridium_symbiosum	0.51731	0.94756
s__Paraprevotella_xylaniphila	0.52082	0.94756
s__Eisenbergiella_tayi	0.52223	0.94756
s__Odoribacter_splanchnicus	0.52665	0.94756
s__Erysipelatoclostridium_ramosum	0.53633	0.94756
s__Faecalibacterium_prausnitzii	0.53927	0.94756
s__Eubacterium_sp_CAG_180	0.54486	0.94756
s__Bacteroides_uniformis	0.55491	0.94756
s__Bacteroides_dorei	0.55994	0.94756
s__Alistipes_shahii	0.57754	0.94756
s__Blautia_obeum	0.58189	0.94756
s__Sellimonas_intestinalis	0.58336	0.94756
s__Clostridium_bolteae	0.58716	0.94756
s__Clostridium_hylemonae	0.59028	0.94756
s__Harryflintia_acetispora	0.59477	0.94756
s__Faecalitalea_cylindroides	0.59725	0.94756
s__Streptococcus_thermophilus	0.60511	0.94756
s__Clostridium_bolteae_CAG_59	0.60832	0.94756
s__Eubacterium_sp_CAG_38	0.61487	0.94756
s__Coprococcus_catus	0.62735	0.94756
s__Eisenbergiella_massiliensis	0.64129	0.94756
s__Akkermansia_muciniphila	0.64363	0.94756
s__Gemmiger_formicilis	0.65269	0.94756
s__Firmicutes_bacterium_CAG_145	0.6643	0.94756
s__Parabacteroides_merdae	0.66662	0.94756
s__Bacteroides_finegoldii	0.66833	0.94756
s__Alistipes_finegoldii	0.67044	0.94756
s__Holdemania_filiformis	0.67215	0.94756
s__Clostridium_sp_CAG_58	0.67553	0.94756
s__Bacteroides_vulgatus	0.67799	0.94756
s__Dorea_sp_CAG_317	0.70295	0.96635
s__Adlercreutzia_equolifaciens	0.7081	0.96635
s__Dialister_invisus	0.72563	0.97606
s__Christensenella_minuta	0.74896	0.97606
s__Escherichia_coli	0.77894	0.97606
s__Ruminococcaceae_bacterium_D16	0.78499	0.97606
s__Lawsonibacter_asaccharolyticus	0.78791	0.97606
s__Collinsella_stercoris	0.79568	0.97606
s__Flavonifractor_plautii	0.82249	0.97606
s__Anaerotruncus_colihominis	0.8352	0.97606
s__Anaerostipes_hadrus	0.83973	0.97606
s__Hungatella_hathewayi	0.84535	0.97606
s__Firmicutes_bacterium_CAG_94	0.84891	0.97606
s__Clostridium_leptum	0.84939	0.97606
s__Ruminococcus_bromii	0.85109	0.97606
s__Eubacterium_sp_CAG_251	0.86437	0.97606
s__Eubacterium_hallii	0.86653	0.97606
s__Intestinimonas_butyriciproducens	0.86996	0.97606
s__Desulfovibrio_piger	0.87491	0.97606
s__Eggerthella_lenta	0.88523	0.97606
s__Alistipes_putredinis	0.89236	0.97606
s__Anaerotignum_lactatifermentans	0.8938	0.97606
s__Coprococcus_comes	0.91066	0.97606
s__Asaccharobacter_celatus	0.92074	0.97606
s__Coprobacillus_cateniformis	0.92362	0.97606
s__Clostridium_citroniae	0.93158	0.97606
s__Roseburia_hominis	0.93833	0.97606
s__Eubacterium_eligens	0.9443	0.97606
s__Clostridium_lavalense	0.94959	0.97606
s__Ruminococcus_torques	0.95081	0.97606
s__Bilophila_wadsworthia	0.96934	0.98582
s__Actinomyces_naeslundii	0.97732	0.98582
s__Gordonibacter_pamelaeae	0.99668	0.99668
