# Supplementary material for: Exploring Gut Microbiome in Predicting the Efficacy of Immunotherapy in Non-Small Cell Lung Cancer
Source: Cancers (Basel). 2022 Nov 2;14(21):5401. doi: 10.3390/cancers14215401 (PMC9656313; doi:10.3390/cancers14215401)
Supplement: Supplementary file 1 [file cancers-14-05401-s001.zip › Table S2.DS2_metageno_de_output.xlsx]

## Sheet: BWA
	Pvalues	FDR
s__Dialister_invisus	1.5613e-07	1.8892e-05
s__Bacteroides_massiliensis	0.00033887	0.013764
s__Veillonella_atypica	0.00034125	0.013764
s__Lactobacillus_rogosae	0.0029599	0.061854
s__Veillonella_parvula	0.0030773	0.061854
s__Streptococcus_parasanguinis	0.0035851	0.061854
s__Turicimonas_muris	0.0036266	0.061854
s__Coprococcus_comes	0.0040895	0.061854
s__Parasutterella_excrementihominis	0.0049769	0.066911
s__Bacteroides_salyersiae	0.0065439	0.079181
s__Lachnoclostridium_sp_An138	0.0097166	0.10688
s__Coprobacter_fastidiosus	0.011002	0.11094
s__Roseburia_sp_CAG_309	0.011971	0.11142
s__Clostridium_sp_CAG_242	0.013343	0.11532
s__Ruminococcus_gnavus	0.019506	0.15734
s__Anaerostipes_hadrus	0.021292	0.16102
s__Eubacterium_sp_CAG_38	0.023826	0.16664
s__Ruminococcaceae_bacterium_D16	0.025163	0.16664
s__Clostridium_bolteae	0.026167	0.16664
s__Oscillibacter_sp_CAG_241	0.029541	0.17872
s__Adlercreutzia_equolifaciens	0.03301	0.18327
s__Butyricimonas_virosa	0.033321	0.18327
s__Veillonella_dispar	0.038352	0.19712
s__Eisenbergiella_tayi	0.039098	0.19712
s__Eubacterium_sp_CAG_180	0.056513	0.27352
s__Clostridium_clostridioforme	0.061316	0.28536
s__Clostridium_spiroforme	0.077784	0.33036
s__Eisenbergiella_massiliensis	0.078121	0.33036
s__Gemmiger_formicilis	0.081477	0.33036
s__Collinsella_massiliensis	0.081906	0.33036
s__Desulfovibrionaceae_bacterium	0.089825	0.34311
s__Odoribacter_splanchnicus	0.091972	0.34311
s__Bacteroides_finegoldii	0.093577	0.34311
s__Ruminococcus_bromii	0.10268	0.36544
s__Anaerotruncus_colihominis	0.10598	0.36638
s__Eubacterium_ramulus	0.11096	0.37294
s__Parabacteroides_johnsonii	0.12635	0.40517
s__Pseudoflavonifractor_sp_An184	0.12724	0.40517
s__Ruminococcus_torques	0.13506	0.41905
s__Clostridium_leptum	0.13951	0.42203
s__Collinsella_stercoris	0.17216	0.50162
s__Streptococcus_salivarius	0.17635	0.50162
s__Ruthenibacterium_lactatiformans	0.17826	0.50162
s__Dorea_formicigenerans	0.20984	0.52707
s__Hungatella_hathewayi	0.21894	0.52707
s__Oscillibacter_sp_57_20	0.22078	0.52707
s__Coprococcus_catus	0.22461	0.52707
s__Sellimonas_intestinalis	0.2285	0.52707
s__Holdemania_filiformis	0.23039	0.52707
s__Ruminococcus_lactaris	0.23213	0.52707
s__Dorea_longicatena	0.23421	0.52707
s__Eubacterium_siraeum	0.23511	0.52707
s__Parabacteroides_merdae	0.2393	0.52707
s__Roseburia_faecis	0.23955	0.52707
s__Paraprevotella_xylaniphila	0.23974	0.52707
s__Akkermansia_muciniphila	0.24393	0.52707
s__Alistipes_indistinctus	0.28331	0.60141
s__Ruminococcus_bicirculans	0.29743	0.61862
s__Blautia_sp_CAG_257	0.30164	0.61862
s__Flavonifractor_plautii	0.31048	0.62304
s__Alistipes_inops	0.32401	0.62304
s__Anaeromassilibacillus_sp_An250	0.32427	0.62304
s__Bilophila_wadsworthia	0.32439	0.62304
s__Faecalibacterium_prausnitzii	0.33187	0.62744
s__Clostridium_aldenense	0.34316	0.62746
s__Fusicatenibacter_saccharivorans	0.34537	0.62746
s__Clostridium_innocuum	0.34744	0.62746
s__Lachnospira_pectinoschiza	0.37537	0.65746
s__Eubacterium_eligens	0.3793	0.65746
s__Barnesiella_intestinihominis	0.38035	0.65746
s__Alistipes_finegoldii	0.40326	0.68725
s__Haemophilus_parainfluenzae	0.42106	0.69421
s__Firmicutes_bacterium_CAG_83	0.42251	0.69421
s__Sutterella_parvirubra	0.42456	0.69421
s__Asaccharobacter_celatus	0.44868	0.72387
s__Proteobacteria_bacterium_CAG_139	0.4634	0.72879
s__Eubacterium_ventriosum	0.47462	0.72879
s__Bifidobacterium_dentium	0.47827	0.72879
s__Blautia_obeum	0.47888	0.72879
s__Clostridium_symbiosum	0.48895	0.72879
s__Bacteroides_ovatus	0.49173	0.72879
s__Escherichia_coli	0.49389	0.72879
s__Streptococcus_thermophilus	0.50835	0.74109
s__Intestinimonas_butyriciproducens	0.5405	0.7711
s__Clostridium_citroniae	0.54168	0.7711
s__Eubacterium_rectale	0.56901	0.78638
s__Streptococcus_mitis	0.57017	0.78638
s__Roseburia_intestinalis	0.57241	0.78638
s__Erysipelatoclostridium_ramosum	0.57841	0.78638
s__Roseburia_inulinivorans	0.59455	0.79278
s__Collinsella_aerofaciens	0.59622	0.79278
s__Alistipes_putredinis	0.63607	0.82552
s__Bifidobacterium_longum	0.63818	0.82552
s__Agathobaculum_butyriciproducens	0.6462	0.82552
s__Bacteroides_vulgatus	0.64813	0.82552
s__Bacteroides_xylanisolvens	0.67359	0.84329
s__Firmicutes_bacterium_CAG_94	0.67602	0.84329
s__Phascolarctobacterium_faecium	0.70765	0.8658
s__Gordonibacter_pamelaeae	0.70946	0.8658
s__Intestinibacter_bartlettii	0.71554	0.8658
s__Bacteroides_caccae	0.74132	0.88762
s__Bacteroides_fragilis	0.74824	0.88762
s__Clostridium_sp_CAG_58	0.76222	0.89023
s__Butyricimonas_synergistica	0.76653	0.89023
s__Enorma_massiliensis	0.77252	0.89023
s__Bacteroides_thetaiotaomicron	0.78962	0.89758
s__Bacteroides_dorei	0.79373	0.89758
s__Clostridium_asparagiforme	0.80895	0.90632
s__Eggerthella_lenta	0.82114	0.91154
s__Clostridium_lavalense	0.84893	0.93383
s__Bacteroides_uniformis	0.87972	0.9349
s__Bacteroides_cellulosilyticus	0.88627	0.9349
s__Blautia_wexlerae	0.88629	0.9349
s__Eubacterium_hallii	0.89528	0.9349
s__Lawsonibacter_asaccharolyticus	0.89615	0.9349
s__Bacteroides_stercoris	0.90159	0.9349
s__Coprobacter_secundus	0.92392	0.9349
s__Phascolarctobacterium_sp_CAG_266	0.92659	0.9349
s__Alistipes_shahii	0.92701	0.9349
s__Parabacteroides_distasonis	0.92718	0.9349
s__Roseburia_hominis	0.99535	0.99535
