# Supplementary material for: Exploring Gut Microbiome in Predicting the Efficacy of Immunotherapy in Non-Small Cell Lung Cancer
Source: Cancers (Basel). 2022 Nov 2;14(21):5401. doi: 10.3390/cancers14215401 (PMC9656313; doi:10.3390/cancers14215401)
Supplement: Supplementary file 1 [file cancers-14-05401-s001.zip › Table S3.DS1_pfam.xlsx]

## Sheet: BWA
Pfam	baseMean	log2FoldChange	lfcSE	stat	pvalue	padj	JZLC_04	JZLC_10	JZLC_15	JZLC_16	JZLC_27	JZLC_30	JZLC_31
PF07287	310.087	-2.40612	0.532232	-4.52081	6.1602e-06	0.0347559	615	265	695	62	46	666	116
PF10021	68.3624	3.08777	0.774024	3.98925	6.6283e-05	0.122035	11	29	8	88	57	30	204
PF15615	57.4086	4.04113	1.03081	3.92034	8.84228e-05	0.122035	16	15	2	105	33	3	170
PF12770	115.927	4.20567	1.07312	3.91909	8.88837e-05	0.122035	7	17	32	130	448	10	22
PF13208	66.5477	3.50645	0.905699	3.87154	0.000108149	0.122035	6	34	9	114	35	11	198
PF08487	52.5622	4.14699	1.09508	3.78691	0.00015253	0.143429	5	11	6	54	9	9	237
PF10632	36.687	4.5188	1.20649	3.74539	0.000180111	0.145169	4	7	3	81	101	3	4
PF04233	797.02	1.19744	0.331861	3.60825	0.000308264	0.217403	726	642	494	1139	884	577	775
PF15975	545.931	-1.24539	0.354659	-3.51152	0.000445545	0.279307	1075	658	713	184	218	983	363
PF04899	115.963	10.7769	3.13035	3.44272	0.000575902	0.324924	0	0	0	29	0	0	717
PF06894	91.612	-8.50319	2.52252	-3.37091	0.000749214	0.384278	649	27	54	0	1	0	0
PF12602	33.2637	8.97571	2.69154	3.33479	0.000853634	0.394187	0	0	0	11	1	0	201
PF08481	184.287	-2.62839	0.79228	-3.3175	0.000908266	0.394187	793	267	133	32	33	151	50
PF03120	1183.16	0.461212	0.142696	3.23214	0.00122867	0.473153	1086	1359	1196	1063	1012	1230	1361
PF00265	782.897	-0.623283	0.195681	-3.1852	0.00144652	0.473153	1223	1232	1027	445	447	916	574
PF06368	300.964	-3.08382	0.970104	-3.17886	0.00147858	0.473153	424	273	79	55	50	1487	30
PF13856	74.8934	-3.47134	1.09227	-3.17809	0.00148249	0.473153	328	39	53	3	5	147	21
PF11858	23.7049	-5.69289	1.79487	-3.17176	0.00151517	0.473153	122	35	2	0	1	31	1
PF08400	113.969	-6.29428	1.99368	-3.15711	0.00159339	0.473153	816	12	71	2	3	0	1
PF07538	275.111	2.66053	0.854276	3.11437	0.00184338	0.520016	12	148	89	391	206	157	730
PF13333	1082.84	-0.982605	0.318242	-3.0876	0.00201779	0.525947	1983	1248	1675	399	499	1597	845
PF12631	3926.27	-0.349972	0.113525	-3.08277	0.00205084	0.525947	4983	5903	5006	2208	2857	4794	3306
PF05107	718.389	-1.48086	0.488231	-3.03311	0.00242051	0.593761	651	1166	1028	371	206	1884	268
PF13560	447.739	-0.783187	0.265926	-2.94513	0.00322818	0.744415	598	695	522	265	240	786	263
PF16342	114.281	-3.46392	1.17882	-2.93845	0.00329854	0.744415	171	655	76	19	3	27	19
PF01446	46.369	-6.17363	2.12062	-2.91124	0.00359998	0.781196	17	335	1	0	0	51	3
PF06750	79.3042	-3.41357	1.19252	-2.86249	0.00420333	0.87834	445	17	92	8	10	41	12
PF08531	1965.01	-0.540828	0.190529	-2.83856	0.00453182	0.913162	2362	2925	3341	1092	1343	2239	1384
PF16325	496.845	-0.773662	0.273718	-2.8265	0.00470601	0.915563	667	691	620	200	311	898	368
PF13596	53.967	-1.48357	0.533465	-2.78101	0.00541903	0.998238	92	119	93	13	29	54	24
PF13276	1241.72	-0.664602	0.241107	-2.75646	0.00584304	0.998238	2076	1645	1941	608	837	1356	842
PF02924	68.5796	-2.50964	0.914893	-2.74309	0.00608633	0.998238	166	40	41	16	14	246	15
PF08841	293.451	-2.08366	0.761735	-2.73541	0.00623031	0.998238	841	122	727	88	104	351	53
PF12176	33.1502	-8.00124	2.9315	-2.7294	0.00634498	0.998238	0	21	21	0	0	230	0
PF16384	61.2268	-2.5653	0.947236	-2.7082	0.00676496	0.998238	197	163	73	15	16	21	7
PF02286	561.335	-2.08496	0.772354	-2.69949	0.00694461	0.998238	1524	286	1011	156	256	1077	52
PF06833	17.1852	-4.10026	1.52261	-2.69291	0.00708303	0.998238	74	9	12	1	3	38	0
PF16379	61.578	-2.77312	1.03084	-2.69014	0.00714212	0.998238	75	337	42	8	15	28	12
PF08845	72.2218	-2.68879	1.00154	-2.68466	0.00726032	0.998238	319	31	89	21	11	84	9
PF13518	717.451	-0.988214	0.370563	-2.66679	0.00765793	0.998238	808	951	880	337	408	1690	373
PF02169	66.5453	-3.03941	1.14817	-2.64717	0.00811695	0.998238	102	280	119	22	4	22	3
PF13614	3510.11	0.433308	0.164139	2.63988	0.00829344	0.998238	3694	4352	3352	2589	3423	3203	4189
PF01250	1362.17	-0.408293	0.15545	-2.62653	0.00862614	0.998238	1488	1907	1937	762	972	1949	1091
PF02287	142.129	-2.61105	0.996583	-2.62	0.00879285	0.998238	575	53	144	39	36	251	9
PF10923	226.487	2.20234	0.844181	2.60885	0.00908476	0.998238	32	225	43	436	127	135	425
PF06100	2310.62	-0.934873	0.364147	-2.56729	0.0102496	0.998238	2019	3351	5026	861	1561	3531	1326
PF07786	784.571	0.606957	0.237543	2.55515	0.0106143	0.998238	683	842	892	850	655	651	859
PF13180	4876.08	0.273557	0.107504	2.54461	0.0109399	0.998238	4893	6156	5181	4028	4471	5182	4699
PF06223	45.8115	-6.60218	2.59567	-2.54354	0.0109737	0.998238	300	6	58	0	2	0	0
PF06115	107.913	1.71433	0.675719	2.53705	0.0111791	0.998238	50	75	81	138	43	56	269
PF00413	41.5578	-2.17762	0.859055	-2.5349	0.011248	0.998238	122	101	53	6	10	22	19
PF02288	121.887	-2.36886	0.943961	-2.50949	0.0120907	0.998238	525	65	93	27	44	177	15
PF08291	253.699	-2.20707	0.879665	-2.50899	0.0121076	0.998238	332	117	362	74	97	977	23
PF08706	796.34	-1.0376	0.415255	-2.49871	0.0124648	0.998238	1202	810	906	363	455	1897	391
PF04734	31.1186	2.61151	1.04586	2.49699	0.0125253	0.998238	3	17	6	14	92	21	43
PF01755	26.2667	-4.37062	1.76106	-2.48181	0.0130715	0.998238	14	112	1	2	3	89	0
PF13347	10392.5	-0.76968	0.311677	-2.46948	0.013531	0.998238	15008	9249	16856	5181	6123	18604	6873
PF13156	43.2129	3.37476	1.3696	2.46406	0.0137374	0.998238	3	31	8	58	143	1	10
PF13683	1022.55	-0.355694	0.145388	-2.44651	0.0144247	0.998238	1306	1459	1197	623	753	1421	782
PF12083	165.098	2.59946	1.06297	2.44547	0.0144665	0.998238	108	38	91	87	83	9	672
PF08502	2198.54	0.336368	0.137984	2.43772	0.01478	0.998238	2235	2618	2348	1828	1766	2245	2543
PF16586	65.5071	-2.16609	0.888984	-2.43659	0.0148266	0.998238	98	26	147	18	25	190	9
PF12952	71.1889	1.73009	0.714485	2.42145	0.0154587	0.998238	24	98	21	71	102	32	121
PF04167	49.6421	-1.22311	0.507589	-2.40965	0.0159678	0.998238	79	77	107	24	23	51	21
PF01923	1110.54	0.515416	0.214464	2.40327	0.0162491	0.998238	1272	1181	970	1042	1164	1043	1043
PF11651	291.708	2.15217	0.895531	2.40323	0.0162508	0.998238	61	176	280	331	90	55	923
PF07476	214.497	-2.2578	0.940893	-2.39964	0.0164112	0.998238	347	281	54	74	58	843	26
PF16317	44.2089	-4.07281	1.69773	-2.39897	0.0164411	0.998238	117	234	8	4	0	4	7
PF10635	65.1312	3.41002	1.42814	2.38774	0.0169525	0.998238	7	39	17	121	19	0	196
PF07615	42.4392	4.87927	2.04378	2.38737	0.0169693	0.998238	0	9	7	20	207	0	2
PF00630	7.44058	-3.91645	1.64554	-2.38004	0.0173106	0.998238	25	17	14	1	0	3	1
PF04371	1927.7	0.739176	0.310844	2.37796	0.0174085	0.998238	1099	2143	1622	2003	1812	2321	2276
PF16264	35.2194	-3.95608	1.66571	-2.375	0.0175487	0.998238	185	83	2	1	1	6	8
PF14000	34.1128	-4.86058	2.05167	-2.36909	0.0178318	0.998238	156	30	86	0	4	0	1
PF09697	110.807	1.82893	0.772737	2.36682	0.0179417	0.998238	38	45	88	146	253	81	44
PF01073	111.663	-1.51621	0.641014	-2.36533	0.0180141	0.998238	133	132	338	44	22	137	68
PF01934	116.062	-1.08899	0.460509	-2.36476	0.0180417	0.998238	126	123	211	51	56	253	66
PF01391	888.358	-0.959222	0.406797	-2.35799	0.0183743	0.998238	898	2138	1581	348	435	826	656
PF01925	1618.61	-0.520636	0.221206	-2.35363	0.018591	0.998238	2012	2174	1941	1017	920	2729	1231
PF09383	401.192	-0.846914	0.359953	-2.35285	0.0186303	0.998238	580	499	823	147	285	460	250
PF16397	155.984	-3.1552	1.3429	-2.34954	0.0187966	0.998238	122	1044	88	4	32	13	37
PF06763	54.0054	-5.10817	2.17804	-2.34531	0.0190114	0.998238	372	11	39	0	3	0	4
PF06376	6.62505	6.6488	2.84188	2.33958	0.0193056	0.998238	0	0	0	5	4	0	32
PF03288	556.362	-1.16335	0.499454	-2.32924	0.0198463	0.998238	899	461	630	250	291	1438	248
PF06406	1233.39	-0.789431	0.339756	-2.32352	0.020151	0.998238	1511	1236	2431	494	725	1975	953
PF01430	1999.88	-0.6595	0.283999	-2.32219	0.0202226	0.998238	2879	2698	2555	710	1369	3155	1696
PF01823	95.9182	-2.14214	0.927641	-2.30923	0.0209308	0.998238	156	336	150	8	58	57	14
PF01400	6.00893	6.50633	2.82339	2.30444	0.0211981	0.998238	0	0	0	6	23	0	5
PF05336	653.817	-1.0403	0.452462	-2.2992	0.0214937	0.998238	1395	776	1161	194	305	639	534
PF13475	315.726	1.80869	0.790714	2.28741	0.0221717	0.998238	109	70	224	168	861	316	286
PF12760	25.8194	-5.11511	2.23926	-2.28429	0.0223545	0.998238	37	178	0	1	2	6	0
PF08463	591.051	-0.90574	0.396719	-2.28308	0.0224259	0.998238	635	691	1128	249	446	1064	264
PF16377	80.5934	-2.28777	1.00248	-2.28212	0.0224822	0.998238	145	335	78	9	43	40	9
PF05136	714.092	-1.87246	0.821385	-2.27964	0.0226289	0.998238	2941	504	308	147	220	1042	346
PF12034	232.924	-1.84896	0.81249	-2.27568	0.0228655	0.998238	662	642	87	75	40	221	117
PF04886	22.5065	-3.12418	1.37827	-2.26673	0.0234065	0.998238	1	51	80	3	5	44	2
PF10114	165.674	-2.19897	0.970384	-2.26609	0.023446	0.998238	36	110	430	41	32	606	61
PF07488	410.733	1.85456	0.82164	2.25714	0.0239992	0.998238	146	113	290	957	496	367	129
PF13944	197.868	-1.80166	0.800378	-2.25101	0.0243848	0.998238	243	725	371	60	80	59	58
PF06689	280.064	-0.463188	0.205808	-2.25059	0.0244117	0.998238	361	434	347	140	205	376	224
PF14486	189.8	-1.82083	0.81206	-2.24223	0.0249462	0.998238	471	129	137	97	43	539	40
PF08664	23.3041	2.06438	0.927433	2.2259	0.0260206	0.998238	11	25	8	28	52	4	19
PF10101	259.805	-2.49731	1.1255	-2.21885	0.0264966	0.998238	55	1625	124	27	55	215	100
PF04260	355.268	-0.774849	0.350541	-2.21044	0.0270747	0.998238	325	598	705	153	239	452	231
PF12686	282.964	-1.73997	0.787163	-2.21043	0.0270752	0.998238	150	965	440	43	194	425	60
PF13524	78.0815	-1.58653	0.722502	-2.19588	0.0281006	0.998238	130	194	164	40	23	40	23
PF03727	112.042	-1.47543	0.672915	-2.19259	0.0283368	0.998238	135	385	71	40	38	161	59
PF00274	170.802	-2.82268	1.28939	-2.18916	0.0285849	0.998238	14	56	288	17	15	912	67
PF01193	2655.23	-0.297158	0.135788	-2.1884	0.0286402	0.998238	3489	3562	3210	1520	1892	3494	2394
PF06772	27.5697	-4.40923	2.02977	-2.17228	0.0298344	0.998238	155	2	40	0	0	17	6
PF06923	17.1243	-3.42012	1.57628	-2.16974	0.0300265	0.998238	8	11	27	0	1	86	6
PF05594	44.4045	-3.08278	1.42524	-2.16299	0.0305421	0.998238	24	61	258	7	2	3	12
PF06782	276.914	-2.44654	1.13714	-2.15149	0.0314379	0.998238	78	371	1217	9	158	389	26
PF12635	14.8928	7.81645	3.63405	2.15089	0.0314846	0.998238	0	0	0	0	7	0	89
PF09704	615.139	-0.975668	0.454274	-2.14775	0.0317336	0.998238	513	1135	673	235	417	1414	321
PF13175	217.239	1.42703	0.664774	2.14665	0.0318214	0.998238	191	116	163	203	88	127	578
PF13401	1491.3	1.01368	0.473321	2.14164	0.0322221	0.998238	1337	538	1112	1400	1822	1887	1928
PF13571	632.356	1.36644	0.638973	2.1385	0.0324763	0.998238	402	313	473	445	1569	599	339
PF07661	174.773	1.43026	0.670667	2.1326	0.0329575	0.998238	43	99	189	135	361	154	172
PF10552	11.0675	3.05462	1.43251	2.13236	0.0329773	0.998238	0	6	1	19	8	6	28
PF02074	774.949	0.633462	0.298106	2.12495	0.0335906	0.998238	564	729	1026	713	629	682	1058
PF00468	42.8844	1.52705	0.720626	2.11906	0.0340858	0.998238	18	51	15	53	30	31	87
PF02469	307.931	-1.976	0.933074	-2.11773	0.0341976	0.998238	220	1043	876	144	77	86	44
PF15890	1132.72	-2.14656	1.01612	-2.11251	0.0346429	0.998238	1027	6692	510	361	302	260	249
PF11288	98.6038	-3.01535	1.43083	-2.10741	0.0350821	0.998238	371	27	15	30	1	313	14
PF13434	5.81157	-4.48227	2.13464	-2.09978	0.0357483	0.998238	30	10	2	0	1	4	0
PF13637	25.8444	1.4364	0.684093	2.09972	0.0357537	0.998238	22	18	11	17	30	20	56
PF03123	192.931	-0.668051	0.318201	-2.09946	0.0357762	0.998238	204	309	289	84	151	297	120
PF10544	136.134	1.45679	0.694381	2.09797	0.0359081	0.998238	54	170	77	84	100	78	372
PF16396	63.5629	-3.18625	1.52252	-2.09276	0.036371	0.998238	340	68	23	18	7	44	0
PF07691	1140.54	0.959486	0.459009	2.09034	0.0365869	0.998238	669	1788	933	1104	969	563	1848
PF04290	1037.72	-0.832095	0.398147	-2.08992	0.036625	0.998238	2058	1026	1186	485	745	1746	515
PF05737	52.4187	-2.98364	1.42817	-2.08913	0.0366962	0.998238	9	84	10	7	2	294	18
PF00654	3602.22	0.365214	0.175311	2.08324	0.0372298	0.998238	4218	4448	3538	2966	3370	3115	3779
PF00056	2432.32	0.373004	0.179226	2.08119	0.0374162	0.998238	2692	2513	2372	2289	2042	2697	2463
PF04448	59.1351	-3.069	1.47974	-2.07401	0.0380785	0.998238	360	19	45	1	8	11	21
PF00775	18.6182	-5.43286	2.62512	-2.06956	0.0384933	0.998238	120	8	19	0	0	0	2
PF10438	228.302	1.51309	0.734227	2.06079	0.0393229	0.998238	125	184	211	392	374	92	71
PF11795	127.751	-3.74942	1.82714	-2.05208	0.0401622	0.998238	756	0	195	4	26	19	9
PF13494	10.9117	-3.32767	1.62167	-2.052	0.0401696	0.998238	12	61	8	3	1	7	0
PF02810	46.695	1.44615	0.704789	2.05189	0.0401799	0.998238	10	34	38	41	51	47	92
PF13023	1293.49	-0.57262	0.279146	-2.05132	0.0402353	0.998238	1497	1707	1707	591	734	2258	1208
PF01564	831.998	-0.792305	0.386477	-2.05007	0.0403574	0.998238	921	1004	1903	341	629	1028	471
PF02498	1305.3	-0.64773	0.315974	-2.04995	0.0403694	0.998238	1996	1674	2107	631	1113	1575	652
PF08242	150.885	-2.21888	1.08373	-2.04744	0.0406145	0.998238	753	111	31	45	44	152	27
PF14024	50.7771	1.63715	0.801844	2.04173	0.0411784	0.998238	26	51	37	112	30	15	50
PF07872	6.24107	-5.59127	2.74087	-2.03997	0.0413537	0.998238	31	1	1	0	0	17	0
PF01501	923.624	1.23961	0.607853	2.03932	0.0414182	0.998238	476	1072	742	1014	338	533	2124
PF07105	9.63247	-6.21794	3.06781	-2.02683	0.0426798	0.998238	34	0	18	0	0	26	0
PF13711	53.4447	-1.68322	0.830489	-2.02678	0.0426848	0.998238	50	120	135	5	37	62	17
PF12127	1564.58	0.811093	0.401225	2.02154	0.0432236	0.998238	1341	2486	992	1656	1550	903	1842
PF08002	27.1446	2.47581	1.22649	2.01861	0.0435274	0.998238	5	25	5	3	83	10	44
PF13387	502.488	1.09398	0.54487	2.00778	0.0446664	0.998238	282	736	466	554	442	164	781
PF14040	12.9439	-6.64461	3.31286	-2.0057	0.0448878	0.998238	0	3	97	0	0	9	0
PF15416	39.9273	3.91426	1.95418	2.00302	0.0451754	0.998238	0	7	0	140	40	20	9
PF04794	499.677	1.22983	0.614019	2.00292	0.0451861	0.998238	461	98	458	532	699	468	577
PF08808	14.4377	-2.92622	1.46505	-1.99735	0.0457868	0.998238	37	6	13	0	2	51	6
PF16640	5.56288	-5.42702	2.725	-1.99157	0.0464184	0.998238	1	20	26	0	0	1	0
PF10091	1080.39	1.43652	0.722588	1.98802	0.0468092	0.998238	482	813	1094	1837	1785	611	260
PF14354	9.01302	-4.06892	2.05148	-1.98341	0.0473217	0.998238	1	33	27	2	0	13	0
PF05521	164.309	-1.72215	0.868717	-1.98241	0.0474337	0.998238	688	148	80	61	42	170	70
PF13932	2775.22	-0.35549	0.179327	-1.98235	0.0474399	0.998238	3734	3530	4050	1505	2267	3280	2112
PF01661	534.214	-0.686686	0.346423	-1.98222	0.0474548	0.998238	529	1072	789	213	429	686	336
PF14683	29.4695	-3.60421	1.81891	-1.98152	0.0475327	0.998238	54	143	9	0	0	32	11
PF11026	207.934	1.25163	0.631727	1.98128	0.0475599	0.998238	182	111	198	315	317	128	92
PF04282	26.0137	-2.21368	1.11748	-1.98096	0.0475959	0.998238	80	59	44	4	9	4	8
PF00719	769.268	-1.0482	0.530255	-1.97679	0.0480655	0.998238	1357	1259	915	309	151	1171	754
PF01230	928.296	-0.270842	0.13767	-1.96734	0.0491443	0.998238	1141	1326	1224	623	707	1097	692
PF13290	153.57	0.923937	0.47025	1.96478	0.0494401	0.998238	85	170	133	209	175	145	113
PF04147	9.32148	7.14083	3.63608	1.96388	0.0495436	0.998238	0	0	0	0	5	0	55
PF06412	19.3666	-7.22566	3.67986	-1.96357	0.0495801	0.998238	140	15	0	0	0	0	0
PF13275	349.043	-0.744982	0.380387	-1.95848	0.0501734	0.998238	546	439	507	102	233	513	302
PF01371	716.589	-0.575398	0.294821	-1.95168	0.0509757	0.998238	1048	901	1042	266	566	977	566
PF08681	23.9844	-2.48262	1.27354	-1.94939	0.0512487	0.998238	41	23	109	3	3	4	11
PF00411	465.928	-0.393046	0.201886	-1.94687	0.0515504	0.998238	684	645	568	264	298	576	415
PF05766	77.1219	2.99946	1.54123	1.94614	0.0516377	0.998238	29	1	57	24	13	4	384
PF14344	13.9387	1.80773	0.931659	1.94034	0.052339	0.998238	7	8	3	9	20	14	31
PF01797	1327.91	0.961352	0.496113	1.93777	0.0526516	0.998238	496	1617	1682	1056	1258	790	2308
PF14347	17.7705	-7.10194	3.68002	-1.92987	0.0536234	0.998238	0	120	37	0	0	0	0
PF05034	81.5856	-2.41196	1.25193	-1.92659	0.0540312	0.998238	46	106	17	27	23	421	4
PF13941	415.405	-1.89621	0.985111	-1.92487	0.0542456	0.998238	474	381	73	165	118	1906	102
PF04916	17.5174	1.77149	0.92058	1.92432	0.054314	0.998238	10	11	4	9	22	16	45
PF16930	11.2322	-6.4396	3.35421	-1.91986	0.0548759	0.998238	79	8	3	0	0	0	0
PF02007	11.5669	-6.48245	3.38251	-1.91646	0.0553064	0.998238	0	25	73	0	0	1	0
PF05183	94.3769	-1.67409	0.874513	-1.91431	0.0555806	0.998238	50	202	99	18	66	291	18
PF00410	1472.74	-0.260138	0.136005	-1.91271	0.0557848	0.998238	1684	1966	2026	877	1031	1896	1362
PF06999	6.55537	-4.66739	2.45782	-1.899	0.057565	0.998238	2	3	48	0	0	1	1
PF14253	70.9037	1.2946	0.684942	1.89009	0.0587462	0.998238	60	65	45	40	167	39	56
PF15421	184.833	-1.82731	0.969235	-1.88531	0.0593881	0.998238	154	997	79	48	70	102	67
PF06074	3000.82	0.773849	0.410466	1.88529	0.0593903	0.998238	2757	3886	2058	4208	2935	2346	2094
PF02388	526.761	-0.97024	0.51477	-1.8848	0.0594563	0.998238	946	825	998	378	153	414	278
PF13194	257.672	1.56005	0.827789	1.8846	0.059484	0.998238	130	223	243	470	420	82	58
PF05726	139.608	-1.98235	1.05313	-1.88234	0.0597901	0.998238	35	763	84	30	61	145	36
PF01593	1131.38	-0.759003	0.404545	-1.87619	0.0606293	0.998238	923	1599	1886	694	428	2155	861
PF16938	60.0904	-2.24246	1.19904	-1.87022	0.0614531	0.998238	7	43	216	18	21	167	6
PF14488	872.085	1.16602	0.626513	1.86112	0.0627273	0.998238	858	895	554	707	1948	415	410
PF15889	518.964	1.3731	0.737973	1.86063	0.0627963	0.998238	325	448	495	925	774	216	131
PF05559	8.8658	-6.09847	3.27776	-1.86056	0.0628063	0.998238	0	7	9	0	0	57	0
PF03013	3.7535	2.49227	1.34178	1.85743	0.0632498	0.998238	1	1	3	7	4	1	6
PF04127	1736	0.497891	0.268137	1.85686	0.0633316	0.998238	1559	2096	2140	1663	1853	1287	1513
PF00861	1130.16	-0.23037	0.124394	-1.85194	0.0640341	0.998238	1351	1665	1432	711	894	1325	915
PF08483	335.199	-2.20449	1.19037	-1.85194	0.0640345	0.998238	1348	101	72	25	203	797	41
PF16967	9.41539	-5.19175	2.80542	-1.85062	0.0642247	0.998238	58	2	14	1	0	0	0
PF11545	10.6535	2.14258	1.1579	1.8504	0.064256	0.998238	1	9	3	10	8	8	31
PF00331	785.313	1.32025	0.713673	1.84993	0.0643233	0.998238	492	665	825	1665	766	318	269
PF03929	815.852	1.4017	0.758694	1.84751	0.0646727	0.998238	521	254	1071	1365	1284	426	270
PF04087	351.103	0.948535	0.513926	1.84566	0.0649412	0.998238	429	241	370	470	368	150	314
PF02653	14406.8	-0.424737	0.230395	-1.84352	0.0652533	0.998238	18860	16557	19151	6932	9679	22270	13465
PF01081	2069.38	-0.557798	0.303952	-1.83515	0.0664828	0.998238	3670	2282	2251	981	1379	3133	1684
PF06316	101.079	-4.04967	2.20926	-1.83304	0.0667959	0.998238	680	36	57	0	3	0	25
PF04688	69.6285	-1.50072	0.820736	-1.82851	0.0674733	0.998238	61	98	176	22	51	126	8
PF11329	478.776	1.38888	0.760114	1.8272	0.0676696	0.998238	175	435	487	821	758	269	121
PF15632	5.06972	-4.27893	2.34917	-1.82147	0.0685359	0.998238	2	2	3	0	1	33	0
PF16126	192.467	-1.24938	0.686283	-1.8205	0.0686833	0.998238	343	536	223	91	34	136	142
PF13546	660.956	2.14223	1.17733	1.81957	0.0688246	0.998238	20	227	266	258	2391	763	239
PF15425	122.183	-2.0457	1.12446	-1.81928	0.068869	0.998238	134	652	96	51	31	19	20
PF02981	4.93217	4.08637	2.24794	1.81782	0.0690909	0.998238	0	0	2	2	1	1	26
PF13336	1231.45	0.633413	0.348487	1.81761	0.0691238	0.998238	1108	1489	1184	1500	1308	996	847
PF08415	91.182	-2.45723	1.35191	-1.8176	0.0691256	0.998238	521	16	73	10	44	32	8
PF11363	897.601	1.78467	0.983868	1.81393	0.0696886	0.998238	507	27	752	1955	848	765	674
PF15583	362.397	-1.32532	0.733218	-1.80754	0.0706784	0.998238	162	487	406	106	221	1267	152
PF05690	2226.98	0.3264	0.18069	1.80641	0.0708543	0.998238	2695	2487	2085	1918	2101	2294	2108
PF14423	18.3434	2.98293	1.65287	1.8047	0.0711214	0.998238	0	1	11	21	61	10	5
PF06123	551.129	-1.85296	1.02848	-1.80165	0.0716001	0.998238	2270	1147	250	121	97	97	347
PF12875	264.822	-1.41211	0.785188	-1.79843	0.0721083	0.998238	546	721	421	81	139	59	114
PF04740	23.1657	-1.88444	1.04843	-1.79739	0.072273	0.998238	57	20	8	8	7	72	7
PF00759	3254.04	2.12172	1.18135	1.79601	0.0724925	0.998238	93	699	4397	5946	6971	1235	444
PF13847	4737.02	-0.331506	0.184787	-1.79399	0.0728146	0.998238	5314	6984	6025	2350	3756	6524	4142
PF14281	36.6729	-2.19208	1.22463	-1.79	0.0734541	0.998238	159	5	22	7	10	67	13
PF15723	15.1609	3.30668	1.84817	1.78917	0.0735878	0.998238	8	6	0	9	1	1	74
PF13542	23.1816	-2.95169	1.65127	-1.78752	0.0738532	0.998238	62	64	52	1	7	0	4
PF13229	1921.38	-0.382416	0.214507	-1.78277	0.0746242	0.998238	2677	2516	3052	1093	1430	1940	1500
PF09709	510.913	-1.07721	0.604863	-1.78092	0.0749262	0.998238	255	757	678	248	200	1461	318
PF15644	110.264	1.85496	1.04177	1.7806	0.0749784	0.998238	65	7	50	165	231	120	44
PF05565	21.0923	-1.71106	0.961211	-1.78011	0.0750578	0.998238	10	72	34	10	4	31	8
PF08937	69.6329	-1.7914	1.00876	-1.77584	0.0757595	0.998238	96	329	20	18	29	49	24
PF12732	299.913	0.826171	0.465836	1.77352	0.0761419	0.998238	206	454	175	378	224	254	362
PF16148	19.8645	3.46871	1.95685	1.7726	0.076295	0.998238	0	18	1	34	41	0	24
PF10371	982.47	0.401275	0.226427	1.7722	0.0763613	0.998238	825	1200	1085	990	879	1029	879
PF06616	73.6499	-2.05913	1.16421	-1.76869	0.0769456	0.998238	7	226	214	7	42	89	16
PF16401	536.023	0.908727	0.513954	1.76811	0.0770426	0.998238	296	901	417	555	753	286	452
PF13671	430.988	-1.14684	0.649669	-1.76527	0.0775178	0.998238	714	386	901	148	71	665	434
PF04306	143.809	1.39418	0.789984	1.76482	0.0775945	0.998238	38	263	64	209	131	54	197
PF01745	174.326	-0.72537	0.411061	-1.76463	0.0776265	0.998238	159	283	244	64	104	320	151
PF06961	70.4172	-1.05429	0.597977	-1.76309	0.0778855	0.998238	62	133	136	24	58	105	24
PF13459	26.6839	-2.40271	1.36548	-1.75961	0.0784736	0.998238	29	36	123	1	16	9	2
PF12558	59.8416	-1.55165	0.882114	-1.75901	0.0785753	0.998238	110	69	195	10	29	24	33
PF12389	47.1113	-1.63375	0.929733	-1.75723	0.0788792	0.998238	15	69	122	9	12	113	34
PF01300	3140.15	0.276586	0.157784	1.75294	0.079612	0.998238	3109	3852	3317	2762	2400	3488	3362
PF11187	516.137	-0.945759	0.540538	-1.74966	0.0801764	0.998238	391	720	893	231	140	1104	478
PF10124	278.518	-2.03836	1.16616	-1.74793	0.0804768	0.998238	1400	218	238	84	132	49	19
PF13331	200.072	-0.941224	0.538518	-1.74781	0.0804977	0.998238	228	342	160	59	121	471	150
PF14125	425.816	0.724178	0.415014	1.74495	0.0809938	0.998238	375	362	531	519	496	320	286
PF01883	962.418	0.654049	0.375356	1.74247	0.0814255	0.998238	1006	1313	893	1061	850	503	1027
PF06319	5.221	6.30554	3.64033	1.73213	0.0832498	0.998238	0	0	0	0	0	0	34
PF01223	1315.31	0.97907	0.567842	1.72419	0.0846727	0.998238	1350	931	1324	1982	1721	806	538
PF04412	473.951	-1.7612	1.02203	-1.72323	0.0848463	0.998238	36	480	803	150	126	1907	218
PF06688	5.06744	6.26253	3.64062	1.72018	0.0853997	0.998238	0	0	0	0	0	0	33
PF00572	1467.46	-0.263074	0.153213	-1.71704	0.0859719	0.998238	1700	1978	1929	926	939	1941	1385
PF13811	55.1133	-1.33497	0.778794	-1.71415	0.0865019	0.998238	35	165	119	17	35	45	20
PF07556	1070.63	-1.17035	0.68283	-1.71397	0.0865335	0.998238	392	1371	1539	372	440	3396	751
PF13641	6382.26	0.308717	0.180141	1.71375	0.0865738	0.998238	7006	6303	7300	5796	5894	6941	5665
PF01566	1879.82	0.52899	0.309203	1.71082	0.0871143	0.998238	2303	1811	1316	1769	1436	2061	2396
PF05593	7446.88	0.745263	0.436476	1.70745	0.0877381	0.998238	6770	3678	7594	4319	10488	9202	9363
PF12569	4.46059	4.51953	2.64912	1.70605	0.087999	0.998238	0	0	0	2	20	2	2
PF00368	156.899	-1.95283	1.14673	-1.70295	0.0885771	0.998238	398	157	25	11	22	493	126
PF03639	15.419	-5.91627	3.47761	-1.70124	0.0888972	0.998238	0	28	102	1	0	0	0
PF02938	1375.55	0.253489	0.149271	1.69818	0.0894745	0.998238	1350	1724	1629	1192	1199	1381	1293
PF06347	23.7418	-2.17485	1.28108	-1.69766	0.0895717	0.998238	39	17	3	7	6	107	6
PF00002	4.17812	-3.97805	2.34415	-1.69702	0.0896936	0.998238	23	1	6	1	0	2	0
PF03008	621.355	1.23104	0.725509	1.6968	0.0897346	0.998238	181	467	613	279	1560	629	434
PF04229	235.521	-1.50352	0.88633	-1.69634	0.0898211	0.998238	264	291	95	42	59	887	198
PF16324	137.54	-1.5653	0.923724	-1.69455	0.0901602	0.998238	197	580	125	70	51	43	31
PF10087	78.715	-1.60606	0.950696	-1.68936	0.091151	0.998238	21	90	112	31	18	302	40
PF07722	807.144	0.385052	0.228111	1.68801	0.0914102	0.998238	725	796	941	631	646	941	1033
PF14549	6.93914	-5.7447	3.41084	-1.68425	0.0921339	0.998238	41	3	12	0	0	0	0
PF09250	41.7357	-2.41147	1.43191	-1.68409	0.0921636	0.998238	57	3	217	7	2	27	22
PF12447	4.62168	6.12548	3.64162	1.68208	0.092554	0.998238	0	0	0	22	1	0	0
PF12985	73.4187	1.95237	1.16077	1.68197	0.0925748	0.998238	21	5	90	130	146	40	18
PF16328	29.0346	-3.05228	1.81579	-1.68097	0.0927693	0.998238	162	20	33	6	6	0	1
PF11848	7.38687	3.04024	1.80938	1.68027	0.0929057	0.998238	1	7	1	1	15	0	23
PF14135	698.532	-1.81691	1.08261	-1.67826	0.093297	0.998238	510	4130	269	177	359	154	156
PF03180	1866.22	-0.513322	0.306976	-1.67219	0.0944872	0.998238	3144	1964	2626	897	1052	2402	1805
PF12811	9.58304	2.56505	1.53405	1.67208	0.0945091	0.998238	1	5	6	2	2	3	46
PF08529	1720.38	-0.159958	0.0958127	-1.66949	0.0950211	0.998238	2055	2314	2165	1112	1397	2070	1443
PF06480	1245.92	0.548994	0.329049	1.66843	0.0952308	0.998238	1044	1289	1505	823	962	1137	2064
PF04298	1160.12	0.518003	0.310886	1.66622	0.0956699	0.998238	841	1637	875	1135	1050	1354	1221
PF03480	4642.65	-0.710765	0.427198	-1.66378	0.0961555	0.998238	5612	4646	5269	1919	3804	10815	2636
PF03354	2854.76	-0.570139	0.343116	-1.66165	0.0965827	0.998238	4258	4094	2673	1058	1957	4752	2614
PF15567	10.2451	4.47228	2.69178	1.66146	0.0966206	0.998238	0	2	3	3	0	0	59
PF14272	8.89592	-3.20172	1.92965	-1.65923	0.0970702	0.998238	52	5	1	1	0	8	3
PF02661	1487.01	-0.402291	0.242582	-1.65837	0.0972428	0.998238	2388	1694	2035	780	1165	1760	1150
PF05866	245.616	-1.37578	0.83052	-1.65652	0.0976157	0.998238	887	265	258	44	74	149	216
PF05592	9200.93	-0.372714	0.225131	-1.65554	0.097814	0.998238	11678	11907	15408	6035	6937	9708	6122
PF14330	10.391	-2.18463	1.32344	-1.65073	0.0987944	0.998238	19	28	6	0	3	22	6
PF08032	1108.66	-0.394224	0.239001	-1.64947	0.0990524	0.998238	1625	1201	1463	572	772	1569	989
PF14690	19.0813	-2.89635	1.75775	-1.64776	0.0994022	0.998238	83	55	6	3	3	0	4
PF02545	2309.67	0.190589	0.115738	1.64673	0.0996131	0.998238	2544	2822	2532	1896	1847	2501	2335
PF16372	220.216	1.40186	0.851997	1.64538	0.0998918	0.998238	169	326	31	411	230	101	150
PF08753	178.051	0.858027	0.522446	1.64233	0.100522	0.998238	87	163	163	197	105	219	289
PF08930	5.89892	-4.51047	2.75034	-1.63997	0.101012	0.998238	32	11	4	0	0	0	1
PF05100	141.429	-3.72239	2.27505	-1.63618	0.101802	0.998238	953	34	81	0	3	0	46
PF14397	144.024	-1.45794	0.891367	-1.63563	0.101918	0.998238	36	519	221	58	27	199	94
PF16405	29.391	-2.70846	1.65727	-1.63429	0.102197	0.998238	0	121	92	3	5	16	10
PF06634	19.1924	4.46226	2.73476	1.63168	0.102747	0.998238	0	1	0	0	6	8	111
PF02786	13537.7	0.206886	0.12703	1.62864	0.103389	0.998238	14595	15489	14975	11276	12304	15501	12031
PF01531	242.921	1.08918	0.671755	1.6214	0.104933	0.998238	97	368	266	170	297	71	410
PF00493	6.72533	-4.70585	2.90241	-1.62136	0.10494	0.998238	0	44	13	0	0	1	1
PF16386	61.0574	2.20214	1.35838	1.62115	0.104985	0.998238	46	50	5	210	21	14	8
PF03065	1347.13	0.811339	0.500617	1.62068	0.105086	0.998238	1166	2044	971	1778	1602	740	818
PF01288	974.803	0.349461	0.215748	1.61976	0.105284	0.998238	963	905	1113	900	880	1168	914
PF03567	13.102	-4.68095	2.89031	-1.61953	0.105333	0.998238	0	60	0	1	1	49	0
PF01989	58.0091	-1.965	1.2135	-1.61928	0.105386	0.998238	5	77	44	15	15	278	24
PF16595	25.9685	-2.07479	1.28151	-1.61902	0.105443	0.998238	22	33	122	11	1	9	10
PF13609	278.272	1.43412	0.886175	1.61832	0.105593	0.998238	158	290	198	489	469	131	35
PF06527	13.203	3.71536	2.30002	1.61536	0.106233	0.998238	0	1	0	6	1	9	69
PF06133	321.564	-0.820961	0.508794	-1.61354	0.106626	0.998238	387	469	640	100	316	395	132
PF16464	499.953	0.841953	0.522875	1.61024	0.107346	0.998238	497	448	406	423	927	425	253
PF05969	3.83897	5.86262	3.64381	1.60893	0.107632	0.998238	0	0	0	0	0	0	25
PF16410	268.317	-1.22513	0.761876	-1.60805	0.107825	0.998238	375	1022	216	133	139	131	91
PF14501	1092.3	-0.822127	0.511381	-1.60766	0.10791	0.998238	532	1696	2139	442	746	2087	686
PF08928	20.4987	-3.7139	2.31146	-1.60673	0.108113	0.998238	0	3	143	4	0	17	2
PF00475	1282.11	0.327208	0.203732	1.60608	0.108257	0.998238	1262	1357	1394	923	1038	1499	1648
PF00248	17984.9	-0.366646	0.228464	-1.60483	0.108532	0.998238	24617	25601	20983	10829	9515	23687	17966
PF15731	28.7114	2.29016	1.43065	1.60078	0.109425	0.998238	2	25	20	7	5	6	132
PF00519	63.815	-2.02387	1.26514	-1.59971	0.109662	0.998238	330	27	68	9	27	9	22
PF12183	5.29823	-4.35289	2.72255	-1.59883	0.109859	0.998238	0	31	8	0	0	6	1
PF16141	1668.84	-1.0075	0.63046	-1.59804	0.110034	0.998238	2880	5334	926	607	887	1192	1142
PF11369	76.5503	-2.38797	1.49491	-1.5974	0.110177	0.998238	3	132	429	14	29	8	11
PF16277	6.72329	-5.6993	3.57021	-1.59635	0.110411	0.998238	0	3	3	0	0	49	0
PF00092	983.098	-0.463464	0.29038	-1.59606	0.110475	0.998238	1246	1589	1480	413	648	1029	972
PF01837	225.154	-2.4173	1.51659	-1.5939	0.110958	0.998238	7	1571	23	85	41	151	22
PF03796	4702.66	0.420254	0.263754	1.59336	0.11108	0.998238	4368	5146	5091	5343	3921	5014	3836
PF00472	3192.12	0.220972	0.138708	1.59308	0.111143	0.998238	3307	4058	3789	2703	2754	3113	2998
PF03169	4206.91	0.617121	0.387384	1.59305	0.111149	0.998238	3693	5252	3523	5118	4794	3948	2452
PF08887	7.58177	-4.1001	2.57661	-1.59128	0.111548	0.998238	0	18	33	0	0	11	2
PF04365	125.243	-2.68807	1.69007	-1.59051	0.11172	0.998238	1	88	855	28	30	7	14
PF09979	38.7393	-1.43478	0.902644	-1.58953	0.111941	0.998238	114	26	82	7	17	27	26
PF01000	1990.75	-0.249892	0.157359	-1.58803	0.112279	0.998238	2360	3001	2562	1296	1630	2306	1450
PF09925	33.241	-1.83009	1.15359	-1.58643	0.112642	0.998238	37	175	16	11	9	11	13
PF13599	172.904	-0.744928	0.469873	-1.58538	0.11288	0.998238	117	254	324	77	119	308	111
PF07432	185.901	1.11153	0.701605	1.58426	0.113134	0.998238	96	252	163	369	130	92	115
PF00686	404.675	0.870947	0.549854	1.58396	0.113203	0.998238	445	330	438	608	435	208	228
PF11773	18.4474	-5.43831	3.43855	-1.58157	0.113748	0.998238	110	38	0	0	0	0	2
PF05636	887.529	-0.506004	0.321051	-1.57608	0.115006	0.998238	691	1373	1396	443	635	1420	690
PF14246	3.53185	5.74255	3.64495	1.57548	0.115145	0.998238	0	0	0	0	0	0	23
PF16139	176.295	1.29679	0.823482	1.57476	0.115311	0.998238	164	107	156	402	144	88	51
PF10620	6.85415	-5.7269	3.63845	-1.574	0.115488	0.998238	48	6	1	0	0	0	0
PF12390	48.0207	1.3457	0.855386	1.57321	0.11567	0.998238	68	40	21	45	70	8	66
PF05848	68.9485	-1.61955	1.02977	-1.57273	0.115781	0.998238	154	117	17	6	21	170	56
PF06808	4323.14	-0.615929	0.391839	-1.57189	0.115975	0.998238	5596	4767	4164	2033	3425	9503	2668
PF09382	1387.12	0.396624	0.252336	1.57181	0.115995	0.998238	1814	1277	1434	1306	1273	1269	1317
PF11300	56.3087	2.09019	1.33049	1.57099	0.116184	0.998238	50	32	4	11	12	25	251
PF07045	3.64166	-3.79079	2.41361	-1.57059	0.116277	0.998238	1	7	1	0	0	20	1
PF08439	127.22	-0.886398	0.564631	-1.56987	0.116445	0.998238	139	309	112	40	58	205	120
PF01029	2277.81	-0.199546	0.127125	-1.56969	0.116488	0.998238	2751	3272	2611	1410	1677	2890	2091
PF13364	47.5047	1.74872	1.11477	1.56868	0.116721	0.998238	1	26	27	63	61	59	69
PF00481	252.323	1.13724	0.726459	1.56546	0.117476	0.998238	54	224	380	368	155	149	362
PF16349	53.5753	-2.83745	1.81563	-1.56279	0.118103	0.998238	0	377	46	10	7	8	12
PF01791	5082.48	-0.498685	0.319469	-1.56098	0.118528	0.998238	8750	5398	4899	2824	3290	8377	4007
PF02927	267.554	2.13054	1.36651	1.55911	0.118969	0.998238	1	59	305	494	544	159	65
PF16332	1660.4	1.53575	0.985451	1.55843	0.119132	0.998238	1721	1287	743	4852	673	600	253
PF10708	4.00536	3.27955	2.10595	1.55728	0.119404	0.998238	0	0	2	8	10	2	1
PF13089	1210.29	0.370164	0.237814	1.55653	0.119583	0.998238	862	1549	1452	934	1197	1305	1285
PF06030	12.2637	2.66339	1.7113	1.55636	0.119623	0.998238	0	7	2	43	3	9	6
PF10662	255.456	-0.920038	0.591243	-1.55611	0.119682	0.998238	203	179	588	132	139	549	140
PF06630	6.84305	-5.72478	3.68306	-1.55435	0.1201	0.998238	26	0	30	0	0	0	0
PF00636	626.182	-0.807901	0.520274	-1.55284	0.120462	0.998238	323	916	1259	237	369	1187	490
PF13260	11.101	3.05093	1.96672	1.55128	0.120835	0.998238	1	2	9	4	0	1	57
PF04126	154.595	-1.58543	1.0232	-1.54948	0.121265	0.998238	27	602	68	57	52	366	67
PF05686	192.169	1.43442	0.927956	1.54578	0.122158	0.998238	50	241	88	438	190	161	45
PF11969	123.679	-0.563464	0.364605	-1.54541	0.122247	0.998238	113	184	224	62	89	168	88
PF03483	3338.87	0.256359	0.166203	1.54244	0.122966	0.998238	3040	4043	4004	2999	2810	3664	3123
PF14015	6.60942	-5.6748	3.68324	-1.54071	0.123387	0.998238	32	23	0	0	0	0	0
PF03374	924.651	-0.652421	0.423666	-1.53994	0.123574	0.998238	1655	1204	1180	244	735	1159	785
PF00508	3.22473	5.61157	3.6463	1.53898	0.12381	0.998238	0	0	0	0	0	0	21
PF08388	504.753	1.24766	0.812245	1.53607	0.124522	0.998238	96	662	621	213	538	178	1211
PF00370	11746.4	-0.402538	0.262401	-1.53406	0.125016	0.998238	13458	11585	17686	6652	8245	19528	9531
PF12971	303.198	-1.03116	0.672464	-1.53341	0.125176	0.998238	346	1096	234	165	114	228	183
PF13655	229.571	1.33267	0.870556	1.53082	0.125813	0.998238	105	131	243	45	649	185	178
PF08327	64.5161	-1.92509	1.25829	-1.52992	0.126036	0.998238	28	365	51	15	40	29	4
PF10825	21.0357	1.57219	1.02869	1.52834	0.126428	0.998238	4	16	17	13	10	18	66
PF13246	31.9167	1.0594	0.693225	1.52822	0.126459	0.998238	28	40	19	23	24	18	69
PF04301	301.472	1.02492	0.670685	1.52817	0.126471	0.998238	191	319	298	424	471	197	91
PF04324	435.12	-0.752034	0.493175	-1.52488	0.127289	0.998238	1026	469	393	209	190	589	381
PF03102	983.635	0.876923	0.575576	1.52356	0.127619	0.998238	742	541	1097	1741	725	1052	593
PF07075	1817.65	0.846995	0.555955	1.5235	0.127634	0.998238	1295	1802	2229	2571	2363	1176	719
PF04198	620.063	-1.07036	0.702649	-1.52331	0.12768	0.998238	1347	358	559	143	235	1466	606
PF08124	344.353	1.70862	1.12195	1.5229	0.127784	0.998238	3	431	141	456	424	281	509
PF10131	4.55708	-5.13891	3.38561	-1.51787	0.129047	0.998238	0	16	13	0	0	10	0
PF05015	67.4872	-1.81638	1.19689	-1.51758	0.12912	0.998238	58	12	72	30	27	312	7
PF06161	890.315	-0.687765	0.453301	-1.51724	0.129207	0.998238	734	1325	1203	281	774	1822	589
PF00847	14.8744	-2.12975	1.40393	-1.51699	0.129268	0.998238	8	19	5	3	1	73	9
PF15283	594.273	1.48593	0.980019	1.51623	0.129461	0.998238	83	605	643	978	1101	304	79
PF08906	8.70475	-3.17966	2.0982	-1.51542	0.129666	0.998238	7	30	0	0	2	31	2
PF01555	3228.17	-0.381343	0.252021	-1.51314	0.130244	0.998238	3393	4044	3993	1709	2252	5648	2863
PF12408	77.9671	-1.2973	0.857772	-1.51241	0.130431	0.998238	73	117	183	16	76	128	11
PF14900	623.718	1.48937	0.985329	1.51155	0.130649	0.998238	691	32	166	1058	728	733	531
PF01248	278.714	-0.723601	0.478876	-1.51104	0.130779	0.998238	210	414	425	98	233	557	172
PF08942	27.1257	1.99451	1.32026	1.5107	0.130866	0.998238	22	2	4	57	45	27	6
PF13676	128.169	-0.880341	0.582845	-1.51042	0.130936	0.998238	138	362	146	89	63	129	53
PF11692	6.11465	-5.56215	3.68365	-1.50995	0.131055	0.998238	39	0	10	0	0	0	0
PF08837	23.9402	-1.48247	0.981939	-1.50973	0.131112	0.998238	8	32	79	10	6	40	13
PF03079	5.21311	-5.33266	3.53693	-1.50771	0.131629	0.998238	4	5	35	0	0	0	0
PF11790	46.4833	-2.89884	1.92336	-1.50717	0.131767	0.998238	0	20	303	16	5	33	1
PF12051	103.863	-1.15167	0.765433	-1.5046	0.132426	0.998238	242	206	62	24	93	136	33
PF13810	123.919	1.90464	1.268	1.50208	0.133077	0.998238	42	12	155	237	243	61	6
PF16370	695.526	0.98416	0.655866	1.50055	0.133472	0.998238	1123	397	430	883	1035	348	363
PF02745	5.95551	-5.52486	3.6838	-1.49977	0.133673	0.998238	0	13	38	0	0	0	0
PF02884	174.34	1.14618	0.764682	1.49889	0.133901	0.998238	113	235	158	328	171	51	82
PF06168	2.91762	5.4675	3.64794	1.49879	0.133928	0.998238	0	0	0	0	0	0	19
PF02782	9475.67	-0.378366	0.252468	-1.49867	0.13396	0.998238	11983	8969	14461	5863	6502	14452	7444
PF04450	299.692	-1.33669	0.892128	-1.49831	0.134052	0.998238	156	1337	118	98	91	392	214
PF03865	15.9842	-2.96485	1.97991	-1.49747	0.134272	0.998238	34	6	74	0	0	7	9
PF13372	375.875	1.17968	0.788134	1.4968	0.134446	0.998238	151	656	118	550	577	268	159
PF03705	71.6349	-1.26518	0.845355	-1.49663	0.13449	0.998238	133	62	30	21	37	222	41
PF07580	110.724	1.09682	0.73404	1.49422	0.135118	0.998238	40	55	91	86	77	167	243
PF09922	16.4516	-1.89291	1.27002	-1.49046	0.136104	0.998238	66	36	4	4	5	7	7
PF11659	5.81387	-5.48968	3.68394	-1.49017	0.13618	0.998238	31	17	0	0	0	0	0
PF09424	1584.44	0.466432	0.313185	1.48932	0.136403	0.998238	1083	1956	1713	1525	1787	1786	1206
PF03596	9.95863	-2.34846	1.58057	-1.48583	0.137324	0.998238	2	38	2	4	1	32	2
PF09527	49.6054	-1.20791	0.813728	-1.48441	0.137699	0.998238	49	90	130	17	42	47	9
PF10140	33.3587	-3.42818	2.31198	-1.48279	0.138131	0.998238	0	61	0	6	2	198	4
PF03906	2.8024	5.40624	3.64869	1.48169	0.138422	0.998238	0	0	0	0	16	0	0
PF06769	432.067	-1.47082	0.993863	-1.4799	0.1389	0.998238	135	234	391	71	232	2035	241
PF11666	2.76406	5.38968	3.6489	1.47707	0.139657	0.998238	0	0	0	0	0	0	18
PF05869	313.373	-1.82274	1.23435	-1.47668	0.139762	0.998238	1742	87	81	84	181	155	40
PF09225	2.75617	5.38393	3.64897	1.47547	0.140087	0.998238	0	0	0	3	0	0	14
PF12625	4.83022	-5.22268	3.54365	-1.47382	0.140531	0.998238	0	18	2	0	0	21	0
PF08305	295.298	0.891679	0.606853	1.46935	0.141738	0.998238	89	378	184	227	278	392	503
PF16822	143.649	-1.18013	0.803256	-1.46918	0.141783	0.998238	62	319	439	86	47	101	66
PF11753	52.7003	-0.828111	0.565051	-1.46555	0.142771	0.998238	51	86	96	25	44	78	19
PF15582	4.88228	-5.23869	3.57973	-1.46343	0.143349	0.998238	0	32	9	0	0	2	0
PF13204	1885.83	-0.681948	0.466684	-1.46126	0.143943	0.998238	3954	1479	3283	1224	1198	1877	935
PF03382	54.0855	1.60589	1.10134	1.45813	0.144806	0.998238	3	101	24	63	79	16	72
PF07477	210.696	1.42781	0.980191	1.45667	0.145208	0.998238	53	52	123	475	180	347	87
PF07030	588.027	1.17434	0.806238	1.45656	0.145237	0.998238	1086	114	278	802	708	288	544
PF03952	2102.25	0.315507	0.216661	1.45622	0.145331	0.998238	1969	2818	2623	1521	1963	1732	2368
PF02814	63.7351	-2.13502	1.4674	-1.45497	0.145678	0.998238	2	388	35	4	30	55	21
PF08955	29.0774	1.75268	1.20496	1.45455	0.145793	0.998238	5	17	43	37	7	5	79
PF05540	2.62749	5.30892	3.64995	1.45452	0.145802	0.998238	0	0	0	13	0	0	0
PF09701	2.6105	5.30742	3.64997	1.4541	0.145918	0.998238	0	0	0	0	0	0	17
PF12450	103.593	-1.04807	0.721721	-1.45218	0.146451	0.998238	154	311	57	29	44	123	91
PF12895	531.914	0.896305	0.61726	1.45207	0.146482	0.998238	257	681	514	849	598	427	219
PF16268	11.4279	2.53597	1.747	1.45161	0.14661	0.998238	0	2	12	7	2	4	49
PF01887	261.452	-1.8192	1.25399	-1.45072	0.146857	0.998238	1350	142	25	59	26	213	191
PF02690	2351.2	-0.365164	0.251842	-1.44997	0.147067	0.998238	2494	3541	3334	1080	2132	3091	1781
PF08495	36.7706	-1.76144	1.21603	-1.44851	0.147473	0.998238	54	29	4	13	9	159	16
PF14065	20.7508	-2.41928	1.67025	-1.44845	0.14749	0.998238	55	4	6	5	0	82	10
PF08761	53.5532	-2.41493	1.66842	-1.44743	0.147776	0.998238	0	243	21	6	22	141	10
PF16412	119.505	-1.35495	0.936334	-1.44708	0.147875	0.998238	52	503	69	61	23	175	70
PF05572	84.3935	1.64837	1.1432	1.44189	0.149334	0.998238	9	140	19	199	84	50	28
PF00082	3822.08	0.402528	0.279429	1.44054	0.149715	0.998238	3222	4547	4122	4109	3660	4192	2809
PF02412	31.9337	-2.05933	1.43031	-1.43978	0.14993	0.998238	3	101	16	1	9	110	20
PF03308	1154.39	0.543888	0.378306	1.43769	0.150521	0.998238	1204	1753	1042	1212	1107	651	1069
PF04647	56.7049	-1.47466	1.02699	-1.4359	0.15103	0.998238	21	105	163	11	50	89	7
PF05258	285.487	0.756862	0.527125	1.43583	0.151051	0.998238	191	489	238	378	249	154	258
PF10020	379.237	-1.03213	0.718895	-1.43572	0.151083	0.998238	261	392	326	108	180	1317	315
PF01863	893.805	-0.317514	0.221347	-1.43446	0.151441	0.998238	1286	1263	929	499	615	1174	828
PF12821	839.663	0.330238	0.230371	1.4335	0.151714	0.998238	870	931	1110	661	686	705	1001
PF11784	10.3652	-2.52303	1.76167	-1.43218	0.152093	0.998238	0	53	14	2	1	13	4
PF07582	314.256	-1.31768	0.920141	-1.43204	0.152132	0.998238	59	379	317	93	134	1253	198
PF07085	629.191	-0.844051	0.589588	-1.43159	0.15226	0.998238	989	1203	491	263	142	1027	699
PF15570	3.39464	4.11195	2.87769	1.42891	0.153031	0.998238	0	0	1	13	3	1	0
PF00137	878.439	-0.268832	0.188251	-1.42805	0.153278	0.998238	991	1050	1156	536	669	1316	726
PF12837	100.64	-0.979937	0.686672	-1.42708	0.153556	0.998238	237	147	77	18	68	142	79
PF13936	321.516	-1.03186	0.723464	-1.42627	0.15379	0.998238	963	259	550	113	135	158	259
PF02774	4147.74	0.140222	0.0984968	1.42362	0.154557	0.998238	4557	5243	4822	3290	3542	4371	3854
PF00188	215.223	-1.13432	0.797472	-1.42239	0.154912	0.998238	59	502	559	125	111	249	66
PF15653	7.15268	-4.01886	2.82714	-1.42153	0.155164	0.998238	46	5	4	0	0	0	2
PF09561	814.44	0.908589	0.641072	1.4173	0.156396	0.998238	692	889	914	1177	1111	351	285
PF03672	12.5971	-2.16757	1.53036	-1.41638	0.156665	0.998238	28	30	3	2	0	29	9
PF14121	1694.76	0.636387	0.449378	1.41615	0.156731	0.998238	1674	1685	1752	2267	1859	1423	837
PF13332	25.4338	-2.41203	1.70387	-1.41562	0.156886	0.998238	73	46	64	1	0	3	19
PF06166	56.969	-1.14377	0.808244	-1.41513	0.157029	0.998238	152	77	39	37	10	82	34
PF00001	32.2475	1.89533	1.33981	1.41462	0.157179	0.998238	1	10	28	67	53	32	6
PF02241	4.7839	-5.20891	3.68519	-1.41347	0.157517	0.998238	0	11	30	0	0	0	0
PF11644	509.652	0.846653	0.599551	1.41215	0.157907	0.998238	527	361	672	702	648	247	243
PF06713	192.496	0.906825	0.642328	1.41178	0.158016	0.998238	146	146	259	235	302	118	79
PF16285	35.7262	3.09037	2.19044	1.41085	0.15829	0.998238	32	5	2	89	0	0	84
PF03591	1013.31	-0.588242	0.417154	-1.41013	0.158501	0.998238	849	1346	1284	386	796	2164	780
PF01695	6042.71	-0.400406	0.284451	-1.40765	0.159236	0.998238	7988	5535	9439	3012	4456	8993	5211
PF16339	4.70738	-5.18622	3.6853	-1.40727	0.159347	0.998238	0	40	0	0	0	2	0
PF16124	1406.47	0.342638	0.243561	1.40678	0.159491	0.998238	1338	1726	1546	1454	1258	1428	1117
PF14517	4.67665	-5.17651	3.68535	-1.40462	0.160135	0.998238	7	34	0	0	0	0	0
PF10410	712.335	0.386536	0.275206	1.40453	0.16016	0.998238	590	923	766	738	661	741	572
PF00128	25009.7	-0.233451	0.166241	-1.4043	0.16023	0.998238	25455	34727	35541	15425	20905	32201	19287
PF16438	72.4403	-1.20131	0.85565	-1.40398	0.160326	0.998238	68	304	44	34	31	56	36
PF00518	2.30338	5.12735	3.65253	1.40378	0.160384	0.998238	0	0	0	0	0	0	15
PF01986	4.66837	-5.1725	3.68537	-1.40352	0.160461	0.998238	36	0	1	0	0	0	0
PF13352	4.65124	-5.1684	3.68539	-1.4024	0.160795	0.998238	0	13	27	0	0	0	0
PF07885	497.845	0.61257	0.436813	1.40236	0.160807	0.998238	564	484	651	532	525	239	433
PF06619	15.9403	-3.35546	2.39375	-1.40176	0.160988	0.998238	91	28	1	0	0	1	7
PF00440	4316.44	-0.533559	0.380722	-1.40144	0.161083	0.998238	4418	5443	4814	2096	2151	8992	4381
PF15616	11.2256	3.68378	2.63241	1.39939	0.161695	0.998238	0	2	7	20	35	0	0
PF01833	279.24	-1.2342	0.882167	-1.39905	0.161797	0.998238	330	1168	225	164	142	106	62
PF00153	23.8837	-1.61788	1.1565	-1.39895	0.161828	0.998238	15	9	98	4	16	38	7
PF14102	8.11689	-2.51562	1.79836	-1.39884	0.161861	0.998238	4	51	4	3	2	4	0
PF13440	363.287	1.00732	0.721411	1.39632	0.162619	0.998238	250	164	172	380	164	606	735
PF06826	3250.95	0.717664	0.514398	1.39515	0.162969	0.998238	4830	2712	2821	4252	3629	1691	1956
PF12680	276.621	-0.849266	0.608834	-1.39491	0.163044	0.998238	174	507	358	62	218	604	199
PF00596	5279.67	-0.418165	0.299802	-1.3948	0.163075	0.998238	8919	5218	6881	2665	3286	6958	5104
PF03588	417.863	1.03051	0.739051	1.39437	0.163206	0.998238	542	385	399	427	544	51	464
PF03433	4.54981	-5.13534	3.68556	-1.39337	0.163508	0.998238	36	0	0	0	0	0	0
PF13657	446.385	0.691584	0.496712	1.39233	0.163824	0.998238	282	425	541	320	777	444	285
PF11533	4.53495	-5.13067	3.68558	-1.39209	0.163895	0.998238	35	1	0	0	0	0	0
PF13200	295.455	-0.840398	0.603719	-1.39204	0.163912	0.998238	146	572	751	128	196	300	176
PF13403	4.49084	-5.1183	3.68565	-1.38871	0.164921	0.998238	2	38	0	0	0	0	0
PF00144	5032.21	0.409033	0.294672	1.3881	0.165107	0.998238	3428	7197	5636	4430	5561	5012	4178
PF06081	47.3518	1.03315	0.744775	1.38719	0.165383	0.998238	17	37	32	28	84	70	54
PF13532	4.46772	-5.10932	3.6857	-1.38626	0.165668	0.998238	30	5	1	0	0	0	0
PF12682	1883.21	-0.786323	0.567306	-1.38607	0.165727	0.998238	839	5455	2456	1001	927	2492	1342
PF14542	276.489	-1.07836	0.778309	-1.38552	0.165894	0.998238	559	483	81	99	74	568	257
PF02245	42.9495	0.972388	0.702121	1.38493	0.166074	0.998238	22	62	43	22	68	21	60
PF13754	810.308	-1.41479	1.02215	-1.38413	0.166318	0.998238	3529	997	374	108	214	251	772
PF00699	69.0228	-1.82001	1.31611	-1.38287	0.166706	0.998238	7	419	37	14	38	40	17
PF07194	72.1996	-1.0604	0.766995	-1.38254	0.166805	0.998238	28	161	142	20	57	120	33
PF02261	788.298	0.483044	0.349467	1.38223	0.166901	0.998238	1028	875	767	771	873	539	617
PF01946	345.822	-0.712569	0.515866	-1.38131	0.167185	0.998238	233	956	412	154	216	425	258
PF10728	490.738	0.67181	0.48717	1.37901	0.167893	0.998238	370	643	478	531	698	393	245
PF01642	7261.34	0.54676	0.397653	1.37497	0.169141	0.998238	9532	9637	6011	7741	7181	3840	6343
PF02503	2380.78	0.294456	0.214334	1.37382	0.169498	0.998238	1919	2795	3245	1976	2225	2445	2290
PF03063	5017.02	-0.465291	0.338821	-1.37327	0.169669	0.998238	5313	5500	6824	2328	4499	9397	3305
PF05534	67.9608	-0.880518	0.641286	-1.37305	0.169737	0.998238	69	127	44	29	42	164	42
PF01739	360.109	-1.08633	0.79152	-1.37246	0.16992	0.998238	745	219	279	84	94	930	394
PF09604	8.44374	2.02713	1.47752	1.37199	0.170068	0.998238	11	2	4	9	11	0	17
PF05045	157.189	-1.90396	1.38789	-1.37184	0.170113	0.998238	72	107	901	68	3	25	78
PF10805	4.29704	-5.05283	3.686	-1.37082	0.170432	0.998238	34	0	0	0	0	0	0
PF09343	4.28922	-5.05024	3.68601	-1.37011	0.170653	0.998238	33	0	1	0	0	0	0
PF12873	117.541	1.21575	0.887343	1.3701	0.170657	0.998238	21	98	90	199	160	151	42
PF01870	1.82226	-3.81513	2.7868	-1.369	0.170999	0.998238	3	1	5	0	0	6	0
PF04297	493.256	-0.753265	0.550245	-1.36896	0.171011	0.998238	261	719	825	176	401	1059	300
PF06333	4.2685	-5.04426	3.68605	-1.36847	0.171163	0.998238	0	0	36	0	0	0	0
PF12796	1764.31	0.728609	0.533117	1.3667	0.171721	0.998238	748	2409	1363	852	1721	2127	3282
PF02311	3904.04	-0.501325	0.367094	-1.36566	0.172046	0.998238	3655	4018	5551	1765	2779	7990	3312
PF11855	258.112	-1.67562	1.22723	-1.36537	0.172137	0.998238	963	18	652	133	47	65	91
PF16270	386.073	0.786655	0.576199	1.36525	0.172175	0.998238	283	500	347	551	471	289	156
PF13302	4111.93	-0.351641	0.257617	-1.36498	0.172261	0.998238	4456	5288	4594	2583	2523	7246	3635
PF02464	1698.45	-0.322704	0.236435	-1.36488	0.172292	0.998238	1920	2917	2285	1058	993	1810	1621
PF05359	13.2359	-2.39666	1.75625	-1.36465	0.172363	0.998238	67	7	2	3	6	17	0
PF12864	491.058	0.997417	0.730976	1.3645	0.17241	0.998238	393	399	649	692	766	207	133
PF12784	3859.06	-0.5287	0.38769	-1.36372	0.172656	0.998238	3922	3703	5950	1876	3406	7512	2242
PF03883	1575.3	-0.316106	0.231807	-1.36366	0.172676	0.998238	1724	1787	2183	1024	987	2494	1383
PF08768	7.00485	2.51377	1.84346	1.36362	0.172688	0.998238	2	1	4	3	0	4	33
PF12277	2.08549	4.97968	3.65488	1.36247	0.173048	0.998238	0	0	0	5	0	0	7
PF16225	34.8839	-1.14127	0.837885	-1.36208	0.173173	0.998238	66	82	52	26	12	19	10
PF12008	1261.75	0.877546	0.644471	1.36165	0.173307	0.998238	335	1090	2401	1379	1290	666	1475
PF06321	1440.15	0.79873	0.587074	1.36053	0.173663	0.998238	720	2692	830	1705	1944	1098	848
PF11086	4.1558	-5.00464	3.68627	-1.35765	0.174576	0.998238	32	1	0	0	0	0	0
PF00388	47.7596	1.39524	1.02776	1.35756	0.174605	0.998238	5	40	80	65	42	12	73
PF02577	571.566	0.748226	0.55146	1.35681	0.174842	0.998238	317	1095	417	745	475	335	553
PF12294	6.34435	2.75971	2.03413	1.3567	0.174876	0.998238	0	6	0	10	17	3	2
PF06103	52.8418	-0.886534	0.654956	-1.35358	0.175871	0.998238	48	49	91	31	18	124	38
PF16373	208.782	-1.2578	0.929416	-1.35332	0.175953	0.998238	470	571	115	189	37	180	34
PF06026	532.364	-0.691824	0.511403	-1.3528	0.176121	0.998238	1209	930	417	275	243	468	460
PF09918	42.1199	-1.14219	0.844339	-1.35276	0.176131	0.998238	54	99	32	35	13	79	9
PF08798	62.3131	1.63527	1.20986	1.35162	0.176497	0.998238	17	132	4	70	113	11	63
PF07991	1858.25	-0.289363	0.214395	-1.34967	0.177122	0.998238	2300	2342	2859	1109	1137	2118	1845
PF09707	28.2129	1.61012	1.1934	1.34919	0.177277	0.998238	43	8	16	9	35	3	76
PF04551	5670.02	0.210589	0.156115	1.34894	0.177357	0.998238	6129	7051	6708	4878	5091	5515	4930
PF03449	1568.69	-0.20394	0.151208	-1.34874	0.177421	0.998238	1884	2055	1956	871	1251	2039	1454
PF04675	4.05393	-4.96926	3.68647	-1.34797	0.177667	0.998238	0	0	2	0	0	31	0
PF06135	512.48	-0.740549	0.549415	-1.34789	0.177695	0.998238	289	787	804	196	455	1089	257
PF00772	1954.93	0.261387	0.193982	1.34748	0.177825	0.998238	1835	2577	1939	1781	1675	2275	1773
PF05876	1157.68	-1.16294	0.863078	-1.34743	0.177841	0.998238	4289	602	705	219	363	1417	1189
PF13371	1396.87	0.609535	0.452479	1.3471	0.177947	0.998238	1975	1515	1165	1561	1608	769	966
PF10933	4.04427	-4.96532	3.68649	-1.3469	0.178014	0.998238	32	0	0	0	0	0	0
PF13699	7.2951	-3.71663	2.76045	-1.34638	0.178179	0.998238	13	4	0	2	0	39	0
PF03707	4.03646	-4.96256	3.68651	-1.34614	0.178257	0.998238	31	0	1	0	0	0	0
PF12954	1258.12	0.899392	0.668161	1.34607	0.17828	0.998238	1053	1043	1661	1850	1736	634	363
PF10739	3.38397	4.90672	3.64612	1.34573	0.178388	0.998238	0	0	1	4	0	0	16
PF01556	2747.66	0.306836	0.228121	1.34506	0.178606	0.998238	2882	3144	3191	2782	2408	2696	2204
PF08479	11.4266	-1.62903	1.21147	-1.34467	0.178733	0.998238	38	10	15	8	1	12	3
PF11202	98.3332	1.363	1.01386	1.34437	0.178828	0.998238	30	71	66	28	305	114	37
PF14504	5.12604	2.33973	1.74043	1.34435	0.178837	0.998238	0	2	3	4	1	4	20
PF00318	2942.53	-0.161516	0.120212	-1.3436	0.179079	0.998238	3390	4324	3677	1900	2144	3369	2745
PF16442	69.5591	1.75327	1.30502	1.34348	0.179115	0.998238	53	2	58	189	56	48	12
PF12892	828.479	1.02977	0.766737	1.34305	0.179256	0.998238	225	323	1028	507	507	1145	2018
PF00327	276.698	-0.453563	0.337803	-1.34268	0.179375	0.998238	356	297	481	119	210	355	241
PF04309	387.849	-0.944785	0.703792	-1.34242	0.17946	0.998238	810	346	311	99	110	823	452
PF12343	3.99739	-4.94869	3.68659	-1.34235	0.179483	0.998238	26	0	6	0	0	0	0
PF09612	3.99262	-4.94848	3.68659	-1.34229	0.179501	0.998238	6	29	0	0	0	0	0
PF01474	19.3724	1.76205	1.31335	1.34165	0.17971	0.998238	7	15	8	7	2	16	79
PF05067	995.95	-0.915599	0.682557	-1.34142	0.179783	0.998238	350	2319	948	550	343	2415	730
PF15418	68.7017	1.06133	0.792453	1.3393	0.180474	0.998238	51	105	51	57	35	21	158
PF14316	49.795	1.24288	0.929956	1.3365	0.181386	0.998238	11	79	36	81	71	28	20
PF00648	32.7164	-2.47327	1.85119	-1.33605	0.181534	0.998238	0	227	13	2	12	16	9
PF00771	1450.59	-1.3483	1.00973	-1.3353	0.181777	0.998238	6921	895	891	439	409	328	1105
PF12915	3.91789	-4.91949	3.68676	-1.33437	0.182084	0.998238	31	0	0	0	0	0	0
PF13343	2734.43	-0.569218	0.426995	-1.33308	0.182506	0.998238	4130	2837	2421	1042	1792	5612	2563
PF02767	1709.21	0.169468	0.127227	1.33202	0.182854	0.998238	1881	2085	1900	1438	1366	1880	1643
PF04117	25.3714	2.01452	1.51286	1.3316	0.182993	0.998238	15	7	17	45	57	13	0
PF14491	1022.69	0.757237	0.569266	1.3302	0.183452	0.998238	1115	999	1081	1460	1221	572	409
PF16361	414.891	0.789409	0.593933	1.32912	0.183808	0.998238	652	360	246	588	430	235	261
PF13391	2.15597	-2.97765	2.24169	-1.32831	0.184077	0.998238	1	8	5	0	1	3	0
PF16392	53.1632	-2.79548	2.10525	-1.32786	0.184224	0.998238	0	231	175	0	12	12	20
PF12996	13.6693	-2.99413	2.25693	-1.32664	0.184629	0.998238	37	68	2	2	0	0	5
PF00795	6435.98	0.21336	0.160865	1.32633	0.184731	0.998238	7937	6852	7224	5419	5559	6649	6021
PF08984	224.602	-0.830548	0.627348	-1.3239	0.185535	0.998238	124	301	399	69	199	499	116
PF02563	1306.89	0.497981	0.376245	1.32356	0.185651	0.998238	1825	1387	1064	1390	1397	1000	955
PF16112	171.712	-0.778815	0.588764	-1.3228	0.185903	0.998238	110	271	436	84	133	192	78
PF16570	24.3743	-1.87218	1.41569	-1.32245	0.186018	0.998238	87	44	20	6	0	16	19
PF13540	84.1115	-1.30566	0.987412	-1.3223	0.186068	0.998238	8	201	168	35	39	172	37
PF08357	6.09368	-2.92677	2.21605	-1.32072	0.186595	0.998238	0	9	31	1	2	7	0
PF02914	97.2746	-0.630882	0.478031	-1.31975	0.186918	0.998238	184	107	151	49	80	101	51
PF10688	42.8196	-2.25203	1.70729	-1.31907	0.187146	0.998238	251	41	5	4	4	1	28
PF07632	266.457	1.47172	1.11615	1.31857	0.187313	0.998238	266	92	320	476	458	38	23
PF07799	112.97	-1.44231	1.09467	-1.31757	0.187647	0.998238	95	208	431	36	84	18	16
PF09827	185.498	-0.835709	0.634463	-1.31719	0.187775	0.998238	111	373	343	71	55	279	201
PF14242	20.6108	2.23485	1.69678	1.31711	0.187801	0.998238	7	2	0	28	5	28	62
PF09826	464.598	-1.17531	0.892829	-1.31639	0.188044	0.998238	54	605	804	198	211	1455	253
PF16306	161.035	1.64168	1.24744	1.31604	0.188161	0.998238	32	6	126	44	482	232	127
PF02787	3649.18	0.249835	0.190047	1.3146	0.188645	0.998238	3834	4645	4256	3117	3590	3424	3006
PF11863	86.728	-1.02489	0.780176	-1.31367	0.188958	0.998238	156	32	123	48	50	207	32
PF12841	3.70085	-4.83826	3.68726	-1.31215	0.189468	0.998238	0	10	0	0	0	21	0
PF02142	3946.54	0.206829	0.157678	1.31172	0.189616	0.998238	4911	4771	3881	3146	3399	4081	3907
PF00078	5603.04	0.666235	0.508202	1.31097	0.189869	0.998238	1885	5930	6506	4180	8304	7206	4855
PF05037	7.84927	-2.13768	1.63281	-1.3092	0.190465	0.998238	15	29	10	5	0	3	1
PF15562	43.5506	-0.863129	0.659466	-1.30883	0.190592	0.998238	31	50	74	21	30	102	21
PF01206	844.814	0.497824	0.380582	1.30806	0.190853	0.998238	1093	867	922	716	1084	537	651
PF11453	3.66512	-4.82321	3.68736	-1.30804	0.19086	0.998238	29	0	0	0	0	0	0
PF02547	5494.78	0.355439	0.271941	1.30705	0.191197	0.998238	6301	6095	6213	5765	5105	4802	4112
PF09917	3.65534	-4.8194	3.68738	-1.307	0.191213	0.998238	26	0	0	0	0	3	0
PF09931	3.65027	-4.81742	3.6874	-1.30646	0.191398	0.998238	28	1	0	0	0	0	0
PF08428	180.992	1.14255	0.874753	1.30614	0.191507	0.998238	26	83	169	151	121	289	398
PF00348	4531.79	0.268697	0.205877	1.30514	0.191847	0.998238	5496	5763	4926	3917	3826	3730	4489
PF10076	182.098	-1.14459	0.877365	-1.30458	0.192036	0.998238	490	108	64	53	132	442	80
PF06107	123.943	-0.702652	0.53926	-1.30299	0.192577	0.998238	81	172	183	53	91	274	81
PF15891	139.721	2.23497	1.71631	1.30219	0.192852	0.998238	1	2	227	247	327	29	11
PF13884	56.8702	-2.08518	1.60314	-1.30069	0.193365	0.998238	343	11	16	27	1	15	19
PF00150	3215.26	0.812574	0.625314	1.29947	0.193784	0.998238	1881	2667	4826	4015	4873	2275	1060
PF02604	1111.44	-0.699591	0.538823	-1.29837	0.19416	0.998238	1219	955	1795	274	643	2331	1192
PF10137	14.7797	-2.29208	1.76554	-1.29823	0.194208	0.998238	1	69	36	0	5	6	7
PF00988	1838.83	0.200498	0.154552	1.29728	0.194534	0.998238	1811	2168	2201	1615	1489	2078	1720
PF02943	25.8678	-1.62541	1.25524	-1.29489	0.195357	0.998238	30	109	39	6	7	2	17
PF07944	11210.6	-0.425228	0.328396	-1.29486	0.195367	0.998238	16861	12196	15742	7840	9258	14906	5285
PF09952	3.53854	-4.7744	3.68768	-1.29469	0.195427	0.998238	0	24	0	0	0	7	0
PF14298	998.072	1.29858	1.00337	1.29423	0.195587	0.998238	804	43	1268	1848	1228	764	382
PF07831	362.576	-0.873113	0.675003	-1.2935	0.19584	0.998238	991	341	552	111	146	232	373
PF09821	3.52152	-4.76756	3.68772	-1.29282	0.196074	0.998238	1	23	7	0	0	0	0
PF14696	3.52388	-4.76655	3.68773	-1.29254	0.196169	0.998238	27	1	0	0	0	0	0
PF16538	1.7515	4.72832	3.65947	1.29208	0.196329	0.998238	0	0	0	0	10	0	0
PF02737	1132.15	-0.460293	0.356384	-1.29157	0.196507	0.998238	2182	1559	1308	603	648	1040	1068
PF01924	813.115	0.635535	0.4923	1.29095	0.196721	0.998238	681	1050	721	622	374	706	1604
PF14378	490.782	0.852095	0.660243	1.29058	0.19685	0.998238	174	758	463	631	697	382	213
PF14018	110.274	1.07438	0.832938	1.28986	0.197098	0.998238	25	147	122	33	158	71	216
PF13726	6.52564	1.60745	1.24706	1.28899	0.197402	0.998238	4	10	1	5	7	2	15
PF06210	60.2535	-1.6272	1.2645	-1.28683	0.198152	0.998238	65	174	174	10	17	2	44
PF11299	105.546	0.883176	0.686345	1.28678	0.19817	0.998238	48	92	50	69	164	179	121
PF12904	239.598	-0.992707	0.771916	-1.28603	0.198433	0.998238	652	291	422	107	173	74	89
PF05139	29.8046	-1.3615	1.05898	-1.28567	0.198559	0.998238	23	116	16	22	8	43	6
PF15659	12.7277	-3.52684	2.7443	-1.28515	0.198739	0.998238	0	89	13	0	0	4	5
PF11306	902.703	0.623479	0.485268	1.28481	0.198857	0.998238	919	1114	771	1279	891	706	452
PF09903	322.818	0.647093	0.504115	1.28362	0.199275	0.998238	151	382	356	280	191	362	549
PF06160	187.256	-1.32283	1.03109	-1.28294	0.199513	0.998238	424	285	55	45	13	424	207
PF04829	3.4223	-4.72491	3.68801	-1.28116	0.200139	0.998238	14	1	13	0	0	0	0
PF14559	2007.3	0.784212	0.612542	1.28026	0.200454	0.998238	3430	1783	1346	2596	2211	682	1429
PF15947	3.41235	-4.72004	3.68804	-1.27982	0.200607	0.998238	27	0	0	0	0	0	0
PF07843	2.89044	4.66835	3.6489	1.27939	0.200761	0.998238	1	0	0	0	0	0	18
PF08975	1.68915	4.68139	3.66042	1.27892	0.200924	0.998238	0	0	0	0	0	0	11
PF10988	798.242	0.611149	0.478685	1.27673	0.201699	0.998238	944	818	778	1028	895	562	402
PF09664	66.5013	-1.42071	1.11306	-1.2764	0.201816	0.998238	16	22	255	19	41	140	23
PF03306	51.3472	-2.18042	1.70999	-1.2751	0.202273	0.998238	221	78	40	1	0	22	46
PF03807	1261.55	0.364502	0.285874	1.27504	0.202294	0.998238	940	1478	1395	1224	1247	1565	1003
PF04221	1439.16	-0.863011	0.6771	-1.27457	0.202462	0.998238	526	1623	1861	628	687	4474	1126
PF15609	88.0542	1.28363	1.00799	1.27345	0.202859	0.998238	20	75	65	36	257	102	30
PF00931	81.4807	0.594947	0.467467	1.2727	0.203123	0.998238	52	135	70	76	78	67	93
PF02550	1622.94	0.289701	0.227732	1.27212	0.203331	0.998238	1746	2262	1737	1439	1534	1362	1412
PF13835	375.621	-0.595491	0.468517	-1.27101	0.203724	0.998238	609	437	763	183	317	283	209
PF16654	1283.35	0.553604	0.435611	1.27087	0.203776	0.998238	625	1650	1328	1447	1366	1546	917
PF01816	31.788	3.47495	2.73445	1.27081	0.203798	0.998238	0	5	24	9	0	0	173
PF09954	3.10008	-1.97099	1.55226	-1.26976	0.204172	0.998238	4	7	5	0	1	6	2
PF03457	400.987	-1.03055	0.811663	-1.26968	0.2042	0.998238	836	268	831	107	437	481	62
PF11589	71.2788	-1.24066	0.977399	-1.26935	0.204316	0.998238	126	276	29	43	24	32	28
PF14438	1.65724	4.64605	3.66115	1.26901	0.204436	0.998238	0	0	0	3	6	0	0
PF03559	9.04953	-2.5118	1.97934	-1.26901	0.204438	0.998238	4	31	6	0	6	27	0
PF12120	3.31597	-4.67928	3.68833	-1.26867	0.204557	0.998238	1	1	0	0	0	25	0
PF13201	2336.38	0.665474	0.52486	1.26791	0.204831	0.998238	2314	2954	2219	3251	2635	1478	982
PF12777	7.35913	3.45279	2.72431	1.2674	0.205013	0.998238	1	6	0	15	0	0	23
PF00121	3644.68	-0.167971	0.132574	-1.26699	0.205158	0.998238	4009	4940	4391	2286	2688	4934	3426
PF04991	911.451	0.576796	0.455426	1.2665	0.205335	0.998238	544	1307	951	463	1419	836	906
PF15507	15.8496	-3.58711	2.83276	-1.2663	0.205407	0.998238	81	41	1	0	0	0	6
PF01909	1183.59	-0.386751	0.305512	-1.26591	0.205545	0.998238	2150	1321	1260	696	907	1492	859
PF10199	3.28474	-4.66658	3.68842	-1.2652	0.205801	0.998238	0	5	23	0	0	0	0
PF06153	215.007	-1.2368	0.978877	-1.26349	0.206414	0.998238	31	267	294	86	48	768	170
PF11738	579.475	0.559833	0.443408	1.26257	0.206745	0.998238	461	707	540	710	650	601	306
PF08240	2796.88	-0.653771	0.518073	-1.26193	0.206974	0.998238	5320	3151	2312	963	1143	4842	3308
PF01037	1415.3	-0.349185	0.27674	-1.26178	0.207028	0.998238	2330	1634	2061	811	951	1379	1263
PF12158	79.1538	-1.46776	1.16353	-1.26146	0.207142	0.998238	77	224	224	24	60	8	10
PF05269	3.25626	-4.65262	3.68852	-1.26138	0.207172	0.998238	24	2	0	0	0	0	0
PF10113	3.24953	-4.65125	3.68853	-1.261	0.207307	0.998238	0	10	18	0	0	0	0
PF04456	14.4859	1.72059	1.36479	1.2607	0.207417	0.998238	1	23	2	24	26	10	6
PF03118	1441.46	-0.172256	0.136783	-1.25934	0.207906	0.998238	1731	2002	1831	855	1078	1677	1395
PF13620	1268.36	0.608071	0.482881	1.25926	0.207938	0.998238	1008	1172	1923	1649	1321	858	729
PF01901	12.3923	1.2936	1.02799	1.25837	0.208257	0.998238	6	12	13	3	16	6	30
PF12623	1.61692	4.60602	3.66201	1.25779	0.20847	0.998238	0	0	0	8	0	0	0
PF04630	31.01	-1.758	1.39885	-1.25674	0.208847	0.998238	15	87	76	1	1	39	34
PF04014	561.677	-0.638579	0.508422	-1.256	0.209115	0.998238	321	758	977	205	421	1122	439
PF12182	25.5593	-4.31487	3.43916	-1.25463	0.209614	0.998238	157	43	0	0	0	0	6
PF00246	492.99	-0.486263	0.387877	-1.25365	0.209968	0.998238	656	682	404	221	372	928	404
PF00916	2431.42	0.517772	0.41302	1.25362	0.209978	0.998238	3712	2337	2401	2341	2564	1283	2193
PF07758	3.18518	-4.62203	3.68874	-1.25301	0.210202	0.998238	0	12	0	0	0	15	0
PF01993	3.18025	-4.61987	3.68876	-1.25242	0.210417	0.998238	0	3	24	0	0	0	0
PF02744	1365.49	-0.35785	0.286123	-1.25069	0.211049	0.998238	1396	1638	2492	670	1064	1680	1187
PF02681	198.076	-0.861043	0.688878	-1.24992	0.211329	0.998238	69	262	501	99	90	348	144
PF12146	2213.22	-0.492637	0.394169	-1.24981	0.211368	0.998238	1515	2710	3548	1113	1524	4299	1808
PF13905	1600.54	0.611485	0.489333	1.24963	0.211435	0.998238	1515	2228	1595	2251	1504	948	888
PF09077	3.15959	-4.60893	3.68884	-1.24943	0.211509	0.998238	25	0	0	0	0	0	0
PF10719	15.345	1.2438	0.99551	1.24941	0.211517	0.998238	6	11	4	11	17	25	30
PF07519	10.2026	-1.96174	1.57017	-1.24938	0.211527	0.998238	5	27	5	3	6	35	0
PF02609	736.733	0.230149	0.184239	1.24919	0.211597	0.998238	854	908	786	542	586	728	863
PF11941	492.35	-0.741796	0.595327	-1.24603	0.212753	0.998238	1373	399	616	196	274	397	422
PF04025	314.221	-0.744401	0.597566	-1.24572	0.212867	0.998238	132	519	591	150	245	588	156
PF01348	1297.3	0.953495	0.765498	1.24559	0.212915	0.998238	332	590	1210	785	2668	2256	927
PF10143	471.65	0.742835	0.596829	1.24464	0.213266	0.998238	417	546	524	741	473	271	195
PF04193	3.11502	-4.58871	3.68899	-1.24389	0.213538	0.998238	22	3	0	0	0	0	0
PF07510	309.4	0.928157	0.747155	1.24225	0.214143	0.998238	72	225	391	448	129	381	448
PF09615	10.481	2.68136	2.15867	1.24214	0.214186	0.998238	0	15	0	20	23	1	4
PF03099	2392.36	0.190838	0.153654	1.24199	0.214239	0.998238	2854	2562	2865	1893	2186	2459	2201
PF09847	3.09285	-4.57939	3.68906	-1.24134	0.214479	0.998238	13	13	0	0	0	0	0
PF16481	254.631	-1.17587	0.947507	-1.24101	0.2146	0.998238	21	430	497	94	139	663	131
PF00500	1.53559	4.54445	3.66337	1.24051	0.214786	0.998238	0	0	0	0	0	0	10
PF14026	1.53559	4.54445	3.66337	1.24051	0.214786	0.998238	0	0	0	0	0	0	10
PF00905	15451.4	-0.145927	0.117644	-1.24041	0.214823	0.998238	17265	19717	18706	10415	11827	21199	13453
PF00677	1146.98	0.499478	0.403127	1.23901	0.215343	0.998238	1815	1057	1027	1156	1006	712	1175
PF01059	32.9874	1.1817	0.954176	1.23845	0.215548	0.998238	56	10	9	49	34	24	32
PF09093	1173.93	1.14614	0.927345	1.23593	0.216483	0.998238	566	1861	1012	2178	1545	343	142
PF04894	3.04056	-4.55524	3.68924	-1.23473	0.216929	0.998238	0	6	20	0	0	0	0
PF14493	58.5181	-1.17614	0.953121	-1.23399	0.217207	0.998238	109	205	47	24	24	14	36
PF04556	48.1552	-1.59058	1.28968	-1.23331	0.217461	0.998238	5	166	14	27	15	144	10
PF14489	357.094	0.560033	0.454367	1.23256	0.217741	0.998238	428	515	314	351	286	169	433
PF13414	12184.7	0.446519	0.362574	1.23152	0.218127	0.998238	12053	17408	12001	13741	12487	9243	7779
PF14254	693.043	0.872215	0.70866	1.2308	0.218399	0.998238	869	524	802	929	1007	233	240
PF09956	118.628	-2.03858	1.65784	-1.22966	0.218824	0.998238	605	23	24	3	1	150	114
PF06180	2599.39	0.691409	0.56241	1.22937	0.218934	0.998238	1146	2530	3928	2394	4205	2297	1325
PF12029	580.458	1.05476	0.858241	1.22898	0.219079	0.998238	99	290	819	726	176	690	1146
PF09021	16.5618	-1.29601	1.05687	-1.22627	0.220097	0.998238	11	51	9	5	4	37	14
PF15596	2.97851	-4.52413	3.68949	-1.22622	0.220115	0.998238	17	0	7	0	0	0	0
PF07081	187.079	-0.889061	0.725787	-1.22496	0.22059	0.998238	67	374	294	43	138	391	137
PF06089	45.4825	-1.89942	1.55074	-1.22485	0.220633	0.998238	10	45	259	27	1	7	13
PF13794	4.23422	4.45778	3.63958	1.22481	0.220648	0.998238	0	0	1	0	0	1	26
PF07761	1.47914	4.48694	3.66469	1.22437	0.220812	0.998238	0	0	0	2	0	0	7
PF03404	1.47377	4.48211	3.6648	1.22301	0.221324	0.998238	0	0	0	1	2	0	6
PF16250	16.528	1.83164	1.4996	1.22142	0.221926	0.998238	6	1	13	18	47	17	1
PF02826	6048.61	-0.237087	0.194221	-1.22071	0.222197	0.998238	7045	7177	7305	4008	3956	9255	5530
PF09618	2.52707	2.57756	2.11172	1.22059	0.22224	0.998238	0	3	0	2	6	1	4
PF02278	888.105	1.01926	0.835938	1.21931	0.222728	0.998238	121	1643	773	1369	1102	505	430
PF13710	442.578	-0.52865	0.434197	-1.21754	0.2234	0.998238	655	438	499	150	341	816	399
PF02585	815.858	0.468826	0.385124	1.21734	0.223476	0.998238	879	842	980	1018	716	642	550
PF00349	105.892	-0.983772	0.808441	-1.21688	0.223652	0.998238	87	374	41	43	57	156	68
PF03833	5.80311	-4.48144	3.68413	-1.21642	0.223826	0.998238	0	9	39	0	1	0	0
PF12876	35.4434	2.3927	1.96798	1.21582	0.224054	0.998238	0	0	19	74	19	40	65
PF00015	2884.6	-0.64081	0.52734	-1.21517	0.2243	0.998238	5893	3720	4730	762	2196	1846	2593
PF02452	695.5	-0.63304	0.520952	-1.21516	0.224305	0.998238	329	933	1389	348	479	1287	472
PF15513	7.52797	-2.84961	2.34732	-1.21399	0.224753	0.998238	45	8	2	2	0	0	2
PF10458	1142.46	-0.277779	0.228937	-1.21334	0.224999	0.998238	1771	1446	1381	681	961	1275	851
PF00629	22.9589	2.08271	1.71714	1.21289	0.22517	0.998238	1	13	33	51	33	0	9
PF01134	5911.39	-0.234412	0.193615	-1.21071	0.226005	0.998238	5910	8019	8643	3599	5103	7666	4430
PF13673	2393.46	-0.21697	0.179356	-1.20972	0.226388	0.998238	3434	3161	2556	1557	1703	2966	2121
PF09087	297.791	0.804449	0.665394	1.20898	0.22667	0.998238	224	391	282	501	296	191	103
PF11258	1100.82	-0.699353	0.578718	-1.20845	0.226873	0.998238	460	1291	2640	533	750	1932	708
PF01418	850.048	-0.568343	0.470427	-1.20814	0.226992	0.998238	1154	859	892	318	429	1764	951
PF10779	2.83863	-4.45588	3.69004	-1.20754	0.227223	0.998238	0	1	23	0	0	0	0
PF05106	2.82928	-4.45012	3.69008	-1.20597	0.22783	0.998238	17	5	0	0	0	1	0
PF02090	2.81769	-4.44428	3.69013	-1.20437	0.228447	0.998238	17	6	0	0	0	0	0
PF04563	6478.99	-0.114309	0.0949616	-1.20374	0.228691	0.998238	7290	8380	8271	4561	5155	8044	5387
PF13020	33.1396	1.76205	1.46421	1.20341	0.228816	0.998238	6	11	4	10	119	56	6
PF16446	194.378	2.77231	2.30422	1.20315	0.22892	0.998238	0	10	251	348	527	7	0
PF04545	2262.42	-0.265463	0.220734	-1.20263	0.229118	0.998238	2504	3081	2857	1164	1548	3204	2362
PF00874	1751.4	-0.485843	0.404265	-1.20179	0.229443	0.998238	2866	1700	1798	778	948	3051	1872
PF15414	20.8808	1.93204	1.6084	1.20122	0.229666	0.998238	0	1	27	32	26	17	29
PF08433	3.20824	-3.57777	2.98089	-1.20024	0.230047	0.998238	1	12	13	1	0	0	0
PF10951	175.335	0.510781	0.425736	1.19976	0.230233	0.998238	246	205	129	168	133	126	217
PF08929	38.2269	-2.69951	2.2505	-1.19951	0.230328	0.998238	0	37	249	12	0	5	10
PF00731	2403.64	0.202889	0.169159	1.1994	0.230374	0.998238	2266	2805	2556	1929	2029	3149	2399
PF16269	431.876	0.843664	0.704437	1.19764	0.231056	0.998238	289	562	510	637	565	198	131
PF13739	496.367	0.531888	0.444141	1.19757	0.231086	0.998238	408	686	506	632	493	406	288
PF09995	2.76739	-4.41768	3.69036	-1.19709	0.231272	0.998238	18	0	0	0	0	4	0
PF09194	2.76413	-4.41601	3.69037	-1.19663	0.231451	0.998238	17	0	0	0	0	5	0
PF02720	2.28947	3.56605	2.98032	1.19653	0.231489	0.998238	0	2	0	1	1	0	11
PF12647	37.7192	-1.19096	0.99576	-1.19603	0.231684	0.998238	12	47	144	13	26	37	14
PF01640	212.88	-1.13901	0.952429	-1.1959	0.231736	0.998238	59	500	596	158	103	202	27
PF02357	2828.08	0.273006	0.228464	1.19496	0.232101	0.998238	2596	3994	2950	2603	2677	2925	2277
PF07396	3715.88	0.516812	0.432751	1.19425	0.232381	0.998238	4233	4773	3898	4715	3452	2135	2383
PF09519	1.37414	4.37846	3.66733	1.19391	0.232514	0.998238	0	0	0	3	0	0	5
PF00801	469.483	0.961274	0.805392	1.19355	0.232655	0.998238	752	232	360	750	616	221	125
PF12870	2.83256	-3.38398	2.83617	-1.19315	0.23281	0.998238	0	4	7	1	0	11	0
PF03201	2.73301	-4.40208	3.69049	-1.19282	0.23294	0.998238	0	16	8	0	0	0	0
PF08484	15.5519	1.39103	1.16622	1.19276	0.232962	0.998238	9	12	11	2	10	12	53
PF00588	6046.8	-0.126338	0.105936	-1.19259	0.233029	0.998238	7378	7821	8047	4210	4636	6702	5209
PF06452	426.045	-0.46295	0.388496	-1.19165	0.2334	0.998238	801	417	625	261	329	439	259
PF16323	243.029	-1.23749	1.03855	-1.19156	0.233435	0.998238	28	1041	144	135	95	387	96
PF12822	2332.89	-0.50919	0.427546	-1.19096	0.23367	0.998238	1484	2745	4053	1107	1719	4496	1825
PF11007	76.1489	-1.06895	0.898072	-1.19028	0.233938	0.998238	18	97	102	37	35	251	42
PF10088	11.5821	-2.05573	1.72737	-1.19009	0.234009	0.998238	0	22	7	4	2	53	4
PF11343	5.58126	4.27446	3.59222	1.18992	0.234078	0.998238	0	0	2	0	0	1	34
PF14289	1185.32	0.528572	0.444375	1.18947	0.234254	0.998238	1213	1280	1430	1464	1279	842	626
PF04655	3.21808	-2.68959	2.26118	-1.18946	0.234257	0.998238	11	6	7	0	1	0	1
PF02769	9281.72	0.216383	0.181989	1.18899	0.234443	0.998238	11662	10271	9936	8206	7919	9440	8312
PF14794	32.2183	-1.92226	1.61682	-1.18891	0.234475	0.998238	147	63	10	4	2	1	27
PF05228	2.70616	-4.3859	3.69063	-1.18839	0.234681	0.998238	17	5	0	0	0	0	0
PF00712	1190.58	-0.273336	0.230035	-1.18824	0.234741	0.998238	1216	2140	1442	802	881	1391	909
PF03971	4.08916	3.38944	2.85324	1.18793	0.234862	0.998238	0	2	2	2	0	0	21
PF14123	764.528	0.660036	0.555626	1.18791	0.234867	0.998238	843	721	947	942	986	411	336
PF05226	9.8102	1.44096	1.21439	1.18657	0.235399	0.998238	8	9	1	3	13	9	24
PF16249	156.028	1.39913	1.17915	1.18655	0.235405	0.998238	116	20	43	230	15	247	355
PF05762	611.703	-0.350232	0.295593	-1.18485	0.236078	0.998238	1078	771	731	404	397	619	491
PF03903	2.67668	-4.37258	3.69074	-1.18474	0.236119	0.998238	0	24	0	0	0	0	0
PF11297	133.388	0.853226	0.720251	1.18462	0.236167	0.998238	142	41	133	159	196	149	67
PF01950	2.67077	-4.3684	3.69078	-1.1836	0.236572	0.998238	0	8	15	0	0	0	0
PF06966	8.23416	-2.40504	2.03272	-1.18316	0.236744	0.998238	0	16	24	2	0	21	4
PF09643	57.0245	-0.918857	0.777451	-1.18189	0.237251	0.998238	84	77	79	6	30	100	63
PF17101	26.8063	1.07747	0.912129	1.18127	0.237497	0.998238	34	26	7	42	34	19	13
PF13991	2.65405	-4.35718	3.69088	-1.18053	0.237791	0.998238	21	0	0	0	0	0	0
PF16075	29.5738	-3.35136	2.84411	-1.17835	0.238657	0.998238	0	226	0	7	0	19	4
PF10881	114	-0.659947	0.56096	-1.17646	0.239412	0.998238	216	131	185	75	89	109	39
PF02684	2027.23	0.583254	0.495848	1.17628	0.239485	0.998238	3427	2078	1540	1976	1987	870	2118
PF05117	96.5201	1.83108	1.55678	1.1762	0.239517	0.998238	0	7	99	155	158	112	73
PF08279	1020.37	-0.482145	0.410266	-1.1752	0.239914	0.998238	1008	992	1341	456	660	2168	968
PF00356	2308.38	-0.480974	0.40953	-1.17445	0.240214	0.998238	4151	2054	2885	1238	1014	3296	2468
PF08230	83.2558	-1.06221	0.904469	-1.17441	0.240232	0.998238	17	97	155	33	34	243	61
PF11314	2.44007	3.60107	3.07178	1.17231	0.241073	0.998238	0	0	1	1	0	1	13
PF13374	5.47869	4.20774	3.59035	1.17196	0.241215	0.998238	0	0	0	23	0	3	3
PF01208	4305.19	-0.93374	0.79674	-1.17195	0.241217	0.998238	4923	2697	1586	1521	1971	16085	3654
PF00486	12893.8	-0.380081	0.324494	-1.1713	0.241476	0.998238	11728	15225	16227	6612	8713	24980	12057
PF12672	467.364	-0.737796	0.630003	-1.1711	0.241559	0.998238	158	812	1119	216	305	643	312
PF09515	438.486	-0.744489	0.635771	-1.171	0.241598	0.998238	160	682	1024	165	347	692	270
PF14239	12.4603	2.22021	1.89631	1.1708	0.241678	0.998238	0	13	8	3	51	3	1
PF02732	29.3065	1.31832	1.12642	1.17036	0.241856	0.998238	1	37	17	28	25	32	59
PF08870	25.7213	-1.96543	1.68144	-1.1689	0.242445	0.998238	1	161	13	1	4	16	21
PF04230	1026.66	-0.694175	0.594242	-1.16817	0.242738	0.998238	2754	1320	777	401	437	927	1091
PF05161	142.972	-0.779725	0.668393	-1.16657	0.243385	0.998238	66	238	334	72	117	203	55
PF02784	5758.08	0.176508	0.151312	1.16651	0.243407	0.998238	6524	6932	7127	4513	5355	5472	5155
PF05239	723.068	-0.373578	0.320558	-1.1654	0.243857	0.998238	604	959	1047	364	512	1223	663
PF06149	65.2752	-0.634689	0.544657	-1.1653	0.243897	0.998238	117	76	98	49	22	74	49
PF15595	163.088	-1.03836	0.891072	-1.16529	0.2439	0.998238	39	226	198	36	118	535	102
PF09951	285.864	-0.747083	0.641168	-1.16519	0.243942	0.998238	118	486	315	138	180	740	188
PF00163	1035.32	-0.18119	0.155591	-1.16452	0.244212	0.998238	1208	1559	1284	650	734	1173	991
PF16343	49.6646	-2.14236	1.8404	-1.16407	0.244395	0.998238	0	335	18	6	29	24	6
PF08840	97.8208	-1.13687	0.977064	-1.16356	0.244603	0.998238	161	243	191	38	86	23	14
PF08759	82.7313	-1.24622	1.07227	-1.16223	0.245143	0.998238	98	391	37	43	35	20	33
PF14384	66.2135	-2.03326	1.75082	-1.16132	0.245512	0.998238	0	73	370	20	32	32	4
PF04181	2.52767	-4.28672	3.69152	-1.16124	0.245546	0.998238	20	0	0	0	0	0	0
PF05621	9.29981	-1.86305	1.60472	-1.16099	0.245647	0.998238	0	20	14	3	3	31	3
PF02638	4091.9	0.437624	0.37695	1.16096	0.245659	0.998238	4006	4752	5170	4499	4465	3091	2414
PF03819	2390.69	0.278047	0.23956	1.16066	0.245782	0.998238	2780	3164	2092	2309	1981	2434	2117
PF03956	929.007	0.601482	0.518539	1.15996	0.246067	0.998238	1157	750	976	1112	1186	722	404
PF10066	34.99	-1.18914	1.02586	-1.15917	0.246388	0.998238	11	28	98	9	10	83	33
PF03171	2.51281	-4.27836	3.69159	-1.15895	0.246478	0.998238	19	1	0	0	0	0	0
PF09848	374.505	-0.800106	0.691371	-1.15727	0.24716	0.998238	198	1302	399	159	299	359	184
PF07660	880.986	-0.495877	0.42862	-1.15692	0.247307	0.998238	1327	1574	1123	651	694	801	344
PF04449	2.48996	-4.26679	3.6917	-1.15578	0.247772	0.998238	0	0	21	0	0	0	0
PF04555	2.48996	-4.26679	3.6917	-1.15578	0.247772	0.998238	0	0	21	0	0	0	0
PF09254	16.6258	1.74674	1.51154	1.1556	0.247845	0.998238	0	14	7	11	7	19	55
PF16011	477.907	0.727853	0.629913	1.15548	0.247893	0.998238	428	490	605	698	560	265	167
PF08208	2.47588	-4.25876	3.69178	-1.15358	0.248673	0.998238	0	2	19	0	0	0	0
PF12991	1073.14	0.636027	0.551539	1.15319	0.248834	0.998238	1029	843	1028	710	2033	1215	508
PF05502	10.5629	4.05739	3.51869	1.1531	0.24887	0.998238	0	7	0	0	5	0	58
PF05573	3.63364	4.1929	3.64081	1.15164	0.249469	0.998238	0	0	0	16	0	2	1
PF06008	2.46245	-4.24972	3.69186	-1.1511	0.24969	0.998238	0	0	0	0	0	20	0
PF10236	2.46245	-4.24972	3.69186	-1.1511	0.24969	0.998238	0	0	0	0	0	20	0
PF13444	718.155	0.661262	0.575025	1.14997	0.250156	0.998238	594	1453	455	625	568	304	1067
PF10702	4.78779	4.13908	3.60037	1.14963	0.250298	0.998238	0	3	0	0	0	0	29
PF06041	2.10779	4.2002	3.65587	1.14889	0.2506	0.998238	0	1	0	0	0	0	13
PF04180	1.22605	4.21392	3.67174	1.14766	0.251108	0.998238	0	0	0	0	7	0	0
PF11880	1.22605	4.21392	3.67174	1.14766	0.251108	0.998238	0	0	0	0	7	0	0
PF12972	1440.43	-0.645801	0.562845	-1.14739	0.251221	0.998238	2039	4114	1258	969	642	877	1032
PF09832	72.4105	-0.908827	0.79286	-1.14626	0.251686	0.998238	63	270	56	30	51	57	37
PF16490	132.248	-0.991676	0.865188	-1.1462	0.251713	0.998238	49	427	137	61	25	211	127
PF13631	2.10571	4.18894	3.65606	1.14575	0.251898	0.998238	0	1	0	9	1	0	0
PF08667	47.4469	-1.30541	1.13967	-1.14543	0.252031	0.998238	41	159	11	20	4	99	41
PF16118	70.6124	1.06748	0.933678	1.14331	0.252912	0.998238	72	7	61	93	97	84	48
PF07541	2.40547	-4.21792	3.69217	-1.1424	0.25329	0.998238	0	12	9	0	0	0	0
PF02426	2.40129	-4.21265	3.69222	-1.14095	0.25389	0.998238	19	0	0	0	0	0	0
PF10097	2.40129	-4.21265	3.69222	-1.14095	0.25389	0.998238	19	0	0	0	0	0	0
PF13061	2.39397	-4.20972	3.69225	-1.14015	0.254224	0.998238	11	9	0	0	0	0	0
PF13539	118.162	1.30524	1.14561	1.13934	0.254563	0.998238	7	265	52	63	99	39	304
PF16357	221.923	-0.851723	0.747682	-1.13915	0.25464	0.998238	406	611	246	127	137	66	101
PF14460	421.188	1.16142	1.02003	1.13861	0.254865	0.998238	399	28	359	257	1068	497	162
PF07274	2.72522	-2.49298	2.19056	-1.13806	0.255096	0.998238	9	4	6	0	0	1	2
PF01728	1476.61	-0.37072	0.325964	-1.1373	0.255411	0.998238	2372	1815	1665	627	960	1909	1609
PF01842	2828.19	-0.291055	0.255949	-1.13716	0.255472	0.998238	3523	3047	3419	1558	1891	4573	2791
PF16132	70.2846	0.953833	0.839077	1.13676	0.255637	0.998238	46	115	52	115	85	31	23
PF00361	7236.51	0.637349	0.561054	1.13598	0.255963	0.998238	13611	6592	3297	7235	5659	4010	9397
PF03583	2.36935	-4.1937	3.69241	-1.13576	0.256056	0.998238	12	0	2	0	0	5	0
PF02005	2.36435	-4.19221	3.69242	-1.13535	0.256227	0.998238	0	1	19	0	0	0	0
PF08708	56.494	-0.609986	0.53754	-1.13477	0.256471	0.998238	58	118	65	19	35	79	56
PF00528	72292.4	-0.457586	0.403309	-1.13458	0.256552	0.998238	76417	70020	84370	35380	39817	156638	74312
PF08545	861.173	0.276648	0.243847	1.13452	0.256577	0.998238	777	1043	1168	722	874	797	723
PF14401	59.0849	-0.996937	0.879033	-1.13413	0.256741	0.998238	52	205	40	31	46	71	12
PF04552	1053.65	0.390798	0.344921	1.13301	0.257211	0.998238	1524	1236	877	1059	877	786	1008
PF04471	244.247	-0.844764	0.745668	-1.1329	0.257258	0.998238	650	194	400	155	183	171	56
PF11159	4.70336	-4.17356	3.68556	-1.13241	0.257463	0.998238	36	0	0	0	0	0	1
PF04765	2.34554	-4.18087	3.69254	-1.13225	0.257529	0.998238	3	7	10	0	0	0	0
PF11962	2.3421	-4.18019	3.69254	-1.13206	0.257608	0.998238	0	21	0	0	0	0	0
PF16398	28.7786	-3.03436	2.68111	-1.13176	0.257737	0.998238	0	153	69	12	0	9	0
PF02590	1385.94	0.183291	0.162103	1.1307	0.25818	0.998238	1599	1732	1433	1202	1144	1488	1265
PF04296	389.031	-0.598295	0.529796	-1.12929	0.258774	0.998238	224	544	829	149	342	592	253
PF14122	6.95531	-2.06772	1.83103	-1.12927	0.258783	0.998238	0	10	31	1	4	9	1
PF01795	3017.4	-0.195878	0.17354	-1.12872	0.259018	0.998238	3192	3998	4536	2002	2473	3543	2320
PF11974	206.387	-1.09372	0.969453	-1.12818	0.259243	0.998238	679	423	69	61	50	94	212
PF01941	2.31961	-4.16518	3.69269	-1.12795	0.25934	0.998238	0	8	11	0	0	1	0
PF13252	11.1825	2.49371	2.21133	1.1277	0.259447	0.998238	1	18	0	14	32	0	4
PF10727	70.7326	0.837868	0.743951	1.12624	0.260063	0.998238	28	39	103	103	74	82	44
PF09966	97.6096	-1.51864	1.34844	-1.12622	0.260071	0.998238	6	86	45	32	12	501	76
PF09314	157.504	-0.731522	0.649557	-1.12619	0.260087	0.998238	317	167	339	81	118	78	78
PF02663	140.282	-1.4516	1.28984	-1.12541	0.260414	0.998238	5	643	40	59	64	268	46
PF03092	343.151	0.712284	0.633758	1.1239	0.261054	0.998238	389	334	398	519	357	165	142
PF04223	1031.56	-0.953424	0.84875	-1.12333	0.261299	0.998238	3641	415	723	183	628	1230	918
PF01475	1275.76	-0.419691	0.374066	-1.12197	0.261875	0.998238	2374	1715	1667	627	768	1044	1283
PF02275	2582.6	0.417418	0.372127	1.12171	0.261987	0.998238	2162	3387	3401	2827	2630	1916	1696
PF06230	178.293	1.59937	1.42586	1.12169	0.261993	0.998238	57	393	1	101	152	27	500
PF05088	2.28136	-4.14017	3.69295	-1.1211	0.262245	0.998238	0	5	0	0	0	14	0
PF02861	2508.33	0.256968	0.229458	1.11989	0.262759	0.998238	2765	2658	2866	1669	1911	2739	3343
PF06045	2.2749	-4.13456	3.69301	-1.11957	0.262899	0.998238	18	0	0	0	0	0	0
PF07262	2.2749	-4.13456	3.69301	-1.11957	0.262899	0.998238	18	0	0	0	0	0	0
PF13318	2.2749	-4.13456	3.69301	-1.11957	0.262899	0.998238	18	0	0	0	0	0	0
PF15944	2.2749	-4.13456	3.69301	-1.11957	0.262899	0.998238	18	0	0	0	0	0	0
PF06054	6.28936	1.30094	1.1623	1.11928	0.263021	0.998238	2	11	3	6	5	3	13
PF05361	2.67084	3.19836	2.85781	1.11916	0.26307	0.998238	0	3	0	3	9	0	1
PF02530	1022.7	0.680714	0.608304	1.11904	0.263125	0.998238	752	1952	669	1475	1015	587	537
PF03033	1101.36	0.213929	0.191198	1.11889	0.263187	0.998238	1233	1222	1441	937	930	1023	1043
PF12248	45.2241	2.75184	2.46046	1.11842	0.263386	0.998238	1	1	61	101	99	0	0
PF04255	2.24578	-4.11801	3.69318	-1.11503	0.264837	0.998238	0	1	18	0	0	0	0
PF06257	74.0384	1.00723	0.903386	1.11495	0.264873	0.998238	60	55	15	95	27	114	134
PF12974	816.992	-0.851107	0.764225	-1.11369	0.265414	0.998238	1867	984	311	277	196	1580	974
PF03459	521.504	-0.862758	0.776114	-1.11164	0.266294	0.998238	1707	319	404	148	196	569	573
PF00112	623.099	-0.530535	0.47744	-1.11121	0.266479	0.998238	669	1606	573	245	528	638	462
PF04383	533.001	-0.619978	0.558023	-1.11103	0.266557	0.998238	1407	421	463	267	304	638	440
PF16263	2.2162	-4.09764	3.69339	-1.10945	0.267235	0.998238	0	0	0	0	0	18	0
PF04413	973.694	0.597831	0.539	1.10915	0.267366	0.998238	1631	1013	729	1154	848	410	885
PF01381	6994.47	-0.508388	0.45836	-1.10915	0.267367	0.998238	4436	8619	9941	2987	4325	15263	6860
PF12667	2031.24	0.752273	0.67873	1.10835	0.267709	0.998238	2407	1673	2659	2798	2659	742	668
PF01948	925.079	-0.358236	0.323592	-1.10706	0.268267	0.998238	1651	1170	1101	596	757	925	576
PF03683	21.6721	1.35784	1.22704	1.1066	0.268466	0.998238	1	25	12	8	52	25	23
PF03750	19.2275	1.93792	1.75134	1.10654	0.268493	0.998238	3	23	17	2	66	0	15
PF14287	2902.24	-0.705971	0.638121	-1.10633	0.268584	0.998238	770	5113	5683	1174	2201	5253	1897
PF01074	3078.82	-0.536015	0.48459	-1.10612	0.268675	0.998238	2201	3884	3144	1829	1521	7676	2693
PF06832	106.805	-1.20971	1.0942	-1.10557	0.268914	0.998238	408	152	33	29	14	67	116
PF03648	136.077	1.11657	1.01011	1.1054	0.268988	0.998238	188	38	180	272	91	20	87
PF05223	122.15	-1.13472	1.02693	-1.10497	0.269174	0.998238	27	125	89	28	68	513	88
PF16931	2.18972	-4.08062	3.69357	-1.10479	0.26925	0.998238	8	1	9	0	0	0	0
PF13470	254.207	0.728847	0.660066	1.1042	0.269505	0.998238	140	334	98	199	159	380	474
PF16301	254.85	0.908751	0.823172	1.10396	0.26961	0.998238	125	438	238	398	333	105	67
PF06296	158.027	-1.20261	1.08965	-1.10366	0.26974	0.998238	617	27	181	30	145	136	48
PF00268	1943.15	-0.76501	0.693163	-1.10365	0.269744	0.998238	4690	1442	2140	536	489	2769	2611
PF02673	2882.17	0.219643	0.19913	1.10301	0.270022	0.998238	2675	3330	3000	2512	2327	3844	2790
PF12807	4.42101	-4.06486	3.68614	-1.10274	0.27014	0.998238	24	0	10	1	0	0	0
PF12698	12508.3	0.288521	0.261674	1.1026	0.270202	0.998238	14480	10565	13610	12042	10902	15481	10659
PF02540	8175.2	0.199175	0.180934	1.10082	0.270977	0.998238	7824	9824	8394	6889	7288	10664	7252
PF10546	2.14927	-4.05596	3.69384	-1.09804	0.272189	0.998238	0	16	1	0	0	2	0
PF00580	11492.6	0.13835	0.126008	1.09794	0.27223	0.998238	13485	14069	12367	8612	8973	12638	12273
PF05979	288.89	-0.617631	0.562812	-1.0974	0.272466	0.998238	138	399	542	127	231	551	187
PF08908	2.14852	-4.05201	3.69388	-1.09695	0.272662	0.998238	17	0	0	0	0	0	0
PF14013	1.07491	4.03245	3.67721	1.09661	0.272813	0.998238	0	0	0	0	0	0	7
PF14701	1.07491	4.03245	3.67721	1.09661	0.272813	0.998238	0	0	0	0	0	0	7
PF03885	51.4187	-1.95472	1.78392	-1.09574	0.273191	0.998238	34	151	185	18	26	0	1
PF04070	83.4655	-0.958526	0.874921	-1.09556	0.273272	0.998238	16	158	120	43	34	214	56
PF16945	36.4914	1.24304	1.13491	1.09528	0.273396	0.998238	1	44	32	49	54	35	26
PF07698	444.421	0.711936	0.650218	1.09492	0.273552	0.998238	371	464	589	679	484	251	150
PF13920	2.13425	-4.04445	3.69396	-1.09488	0.273569	0.998238	0	0	18	0	0	0	0
PF03243	1.07786	4.02623	3.67741	1.09485	0.273581	0.998238	0	0	0	1	5	0	0
PF09721	39.4087	1.63015	1.48942	1.09449	0.273741	0.998238	6	93	2	24	20	4	125
PF13975	5.93796	-2.43206	2.22638	-1.09238	0.274665	0.998238	26	0	10	1	3	6	0
PF01427	768.531	0.406776	0.372436	1.0922	0.274744	0.998238	692	1081	1044	601	670	435	940
PF07929	813.008	0.253915	0.232538	1.09193	0.274865	0.998238	883	1034	791	797	664	880	694
PF10626	2190.35	0.599223	0.549063	1.09136	0.275116	0.998238	2171	1685	2377	1477	4101	2284	965
PF14471	45.6216	0.947178	0.868136	1.09105	0.275251	0.998238	9	49	31	51	25	68	80
PF16402	92.2316	-1.96635	1.80277	-1.09074	0.275389	0.998238	0	588	84	7	46	15	35
PF01116	7488.14	-0.366027	0.335618	-1.09061	0.275446	0.998238	11685	7663	7046	3848	5030	12725	7136
PF07943	788.647	-0.450706	0.413388	-1.09027	0.275592	0.998238	1451	914	912	287	493	941	879
PF12000	3.71449	3.16456	2.90297	1.09011	0.275664	0.998238	0	1	0	3	15	3	0
PF11236	32.6232	-1.0368	0.95171	-1.08941	0.275972	0.998238	14	101	21	14	10	68	27
PF14311	63.1983	-0.965399	0.886176	-1.0894	0.275978	0.998238	42	120	163	42	7	62	51
PF07555	1371.51	0.708226	0.65058	1.08861	0.276327	0.998238	540	3127	874	1383	923	777	2045
PF02592	546.462	0.493417	0.45337	1.08833	0.276449	0.998238	902	489	486	562	455	322	569
PF00672	5744.42	-0.359848	0.330708	-1.08811	0.276545	0.998238	8061	6147	7113	2445	3567	8755	6511
PF10294	28.7653	-0.969399	0.891273	-1.08766	0.276747	0.998238	24	77	21	24	11	54	8
PF00107	6045.18	-0.541948	0.498728	-1.08666	0.277187	0.998238	11345	6512	5080	2177	2735	9970	7399
PF14720	59.3184	0.952792	0.877176	1.0862	0.277389	0.998238	38	75	12	73	26	78	103
PF16411	719.614	-0.74844	0.68945	-1.08556	0.277674	0.998238	1430	1706	804	461	518	253	249
PF16362	4.29824	-3.24405	2.98859	-1.08548	0.277711	0.998238	27	2	3	0	0	0	2
PF02535	1936.58	-0.362033	0.333581	-1.08529	0.277792	0.998238	1741	2265	2506	999	1302	3681	1847
PF12262	2.08398	-4.00898	3.69436	-1.08516	0.27785	0.998238	0	0	2	0	0	15	0
PF14348	1.0509	3.99161	3.67854	1.08511	0.277873	0.998238	0	0	0	0	6	0	0
PF16260	103.914	-1.09132	1.00624	-1.08455	0.27812	0.998238	88	343	67	6	43	159	119
PF09578	48.661	0.737647	0.680586	1.08384	0.278436	0.998238	16	54	73	38	43	40	77
PF00269	253.207	-0.848614	0.783055	-1.08372	0.278488	0.998238	60	480	417	68	208	554	158
PF13730	638.41	-0.801478	0.739929	-1.08318	0.278728	0.998238	145	911	1425	196	403	1279	533
PF05198	802.814	-0.315699	0.291527	-1.08292	0.278846	0.998238	652	1397	1053	468	553	1120	719
PF00146	2477.19	0.647499	0.598444	1.08197	0.279265	0.998238	4771	2105	1321	2383	1655	1175	3690
PF08363	9.15516	1.9452	1.798	1.08187	0.279312	0.998238	4	7	8	4	0	1	39
PF04465	43.9551	2.0036	1.85217	1.08175	0.279361	0.998238	0	30	2	2	115	60	81
PF14302	182.873	-0.921181	0.851845	-1.08139	0.279522	0.998238	330	512	75	87	167	189	33
PF07366	62.1088	1.50053	1.3879	1.08116	0.279627	0.998238	8	47	4	43	9	107	208
PF14359	259.746	0.911908	0.84358	1.081	0.279698	0.998238	55	171	230	301	433	442	100
PF00026	4.51367	-2.37883	2.20066	-1.08096	0.279713	0.998238	0	6	13	2	1	14	0
PF02229	148.192	-0.61172	0.566253	-1.08029	0.280011	0.998238	77	229	216	65	100	313	118
PF13132	4.74173	2.60941	2.41609	1.08001	0.280137	0.998238	4	1	2	1	0	0	24
PF08885	371.022	0.508169	0.47081	1.07935	0.280431	0.998238	367	507	363	449	402	272	198
PF08503	122.557	1.06476	0.986703	1.07911	0.280539	0.998238	105	92	15	141	34	182	263
PF02734	1928.27	-0.494483	0.458431	-1.07864	0.280747	0.998238	1243	2377	2579	846	1371	4308	1685
PF03054	6494.22	0.219404	0.203441	1.07847	0.280825	0.998238	7126	8233	7286	6120	5641	6368	5226
PF00408	3458.06	0.114035	0.105822	1.07762	0.281205	0.998238	3510	4258	4371	2613	2877	3833	3369
PF11838	233.897	-0.825196	0.765876	-1.07745	0.281278	0.998238	427	279	577	150	54	88	194
PF16271	902.218	0.530291	0.492239	1.0773	0.281345	0.998238	970	1035	760	1155	1004	852	390
PF01183	2469.44	-0.473866	0.440056	-1.07683	0.281555	0.998238	1527	3599	5403	1159	1981	2993	1854
PF01985	512.264	-0.342886	0.318544	-1.07641	0.281742	0.998238	626	640	839	261	288	585	567
PF06896	2.0307	-3.97428	3.69475	-1.07566	0.282081	0.998238	0	16	0	0	0	2	0
PF09863	8.55123	2.26766	2.10919	1.07513	0.282316	0.998238	8	0	4	21	14	3	0
PF00609	5.68134	1.84519	1.71634	1.07507	0.282341	0.998238	1	6	0	6	15	6	2
PF11681	13.3639	-1.4914	1.3879	-1.07457	0.282568	0.998238	22	2	46	2	12	17	2
PF00746	21.8714	-1.12237	1.04452	-1.07454	0.282583	0.998238	16	58	48	10	2	17	21
PF02971	844.286	0.601035	0.559464	1.07431	0.282686	0.998238	869	823	676	1169	951	919	303
PF14264	157.547	-1.56504	1.4579	-1.07349	0.283053	0.998238	29	66	779	59	113	181	1
PF13619	3.03039	3.26715	3.04368	1.07342	0.283083	0.998238	2	0	1	1	0	0	16
PF07506	2.02214	-3.96444	3.69487	-1.07296	0.283289	0.998238	16	0	0	0	0	0	0
PF09932	2.02214	-3.96444	3.69487	-1.07296	0.283289	0.998238	16	0	0	0	0	0	0
PF10262	2.02214	-3.96444	3.69487	-1.07296	0.283289	0.998238	16	0	0	0	0	0	0
PF13269	2.02214	-3.96444	3.69487	-1.07296	0.283289	0.998238	16	0	0	0	0	0	0
PF13501	2.01568	-3.96201	3.69489	-1.07229	0.283588	0.998238	0	0	17	0	0	0	0
PF16356	2.01568	-3.96201	3.69489	-1.07229	0.283588	0.998238	0	0	17	0	0	0	0
PF09261	780.062	-0.613619	0.572485	-1.07185	0.283786	0.998238	483	820	966	394	357	2083	745
PF14410	2.00751	-3.95813	3.69494	-1.07123	0.284066	0.998238	0	18	0	0	0	0	0
PF00454	53.5276	-0.966435	0.902183	-1.07122	0.284071	0.998238	11	147	93	33	24	80	26
PF01047	1260.96	-0.31176	0.291271	-1.07034	0.284465	0.998238	1910	1466	1342	655	797	1804	1321
PF16280	18.1177	1.9272	1.80213	1.0694	0.28489	0.998238	12	2	25	7	65	0	4
PF00113	5314.85	0.207136	0.193697	1.06939	0.284896	0.998238	5799	7091	6574	4266	4375	4429	5456
PF11171	184.84	0.535141	0.500696	1.06879	0.285162	0.998238	126	216	218	221	209	184	98
PF09414	88.5533	-1.40336	1.3147	-1.06743	0.285777	0.998238	411	28	18	8	19	96	95
PF00303	2127.23	0.292373	0.273935	1.06731	0.285833	0.998238	2233	1934	2677	2023	2091	2383	1585
PF00586	6007.18	0.189842	0.177879	1.06725	0.285859	0.998238	7040	6520	5993	4605	4685	7392	6631
PF03571	3107.43	0.592084	0.555151	1.06653	0.286186	0.998238	3062	4405	2809	4347	3371	2007	1172
PF16103	1.01057	3.92418	3.68081	1.06612	0.28637	0.998238	0	0	0	5	0	0	0
PF11185	71.1406	-1.07999	1.01417	-1.06489	0.286925	0.998238	33	232	90	4	49	96	60
PF04168	54.7175	-1.57847	1.48249	-1.06474	0.286993	0.998238	14	79	269	47	6	10	3
PF16949	118.381	-1.52728	1.4359	-1.06364	0.287492	0.998238	4	97	77	21	10	597	120
PF03537	42.3316	-1.8467	1.7372	-1.06303	0.287767	0.998238	4	82	213	2	35	1	5
PF02548	2403.19	0.377536	0.355259	1.06271	0.287915	0.998238	3495	2700	1908	2520	2239	2015	1853
PF14628	12.153	1.46657	1.38096	1.06199	0.288239	0.998238	7	10	1	6	3	15	42
PF08973	196.724	0.725737	0.683397	1.06195	0.288256	0.998238	242	109	248	284	225	127	79
PF12956	68.8925	-1.20773	1.138	-1.06127	0.288565	0.998238	79	308	52	53	17	12	21
PF00702	25461.5	0.134526	0.126768	1.0612	0.288601	0.998238	25468	30535	29118	18993	20306	31577	26710
PF14190	480.218	0.916921	0.864515	1.06062	0.288863	0.998238	134	310	378	166	1169	832	281
PF13099	7.12359	-3.85688	3.63678	-1.06052	0.288907	0.998238	13	46	0	0	2	0	0
PF05164	743.665	-0.314929	0.297245	-1.05949	0.289375	0.998238	1197	777	943	372	644	928	597
PF03422	284.879	0.898759	0.848926	1.0587	0.289736	0.998238	92	244	460	557	233	206	83
PF08988	1.94786	-3.91162	3.69549	-1.05849	0.289834	0.998238	11	5	0	0	0	0	0
PF02347	6953.7	0.476923	0.450682	1.05823	0.289952	0.998238	11368	8234	5123	7044	6231	3572	6749
PF13195	137.206	-0.82018	0.77539	-1.05776	0.290163	0.998238	151	455	104	58	35	115	150
PF00117	8977.83	0.130949	0.123804	1.05771	0.290186	0.998238	9431	10917	11232	7193	6918	9650	9006
PF13407	11387.1	-0.284964	0.269513	-1.05733	0.290362	0.998238	14300	11510	17171	5855	10533	15606	8534
PF08680	1.93823	-3.90679	3.69555	-1.05716	0.290438	0.998238	0	11	6	0	0	0	0
PF03595	360.554	-0.958839	0.906999	-1.05716	0.29044	0.998238	1044	125	283	96	79	656	437
PF16443	68.6129	1.70523	1.61332	1.05697	0.290525	0.998238	113	2	29	157	96	16	1
PF13090	4828.6	0.139636	0.132425	1.05446	0.291673	0.998238	4581	6300	5969	3736	3921	5317	4837
PF04266	304.047	-1.01414	0.961845	-1.05437	0.291714	0.998238	1181	258	270	98	71	95	326
PF04857	0.969909	3.88085	3.68233	1.05391	0.291923	0.998238	0	0	0	1	0	0	5
PF12791	0.969909	3.88085	3.68233	1.05391	0.291923	0.998238	0	0	0	1	0	0	5
PF09182	28.3781	-1.0892	1.03353	-1.05387	0.291944	0.998238	59	51	7	5	25	57	13
PF09284	1.92133	-3.89238	3.69572	-1.05321	0.292243	0.998238	4	1	11	0	0	0	0
PF14129	436.815	0.579947	0.55083	1.05286	0.292405	0.998238	500	428	480	614	446	309	187
PF08353	436.043	-0.492017	0.467418	-1.05263	0.292512	0.998238	320	557	605	314	188	894	360
PF00544	34.7337	-1.38373	1.31464	-1.05255	0.292547	0.998238	10	139	61	23	17	24	1
PF02475	11.9825	1.4771	1.40336	1.05254	0.292551	0.998238	1	1	12	22	13	18	9
PF01560	1.70273	3.85503	3.66265	1.05252	0.292559	0.998238	1	0	0	0	9	0	0
PF16158	3.341	3.0605	2.91003	1.05171	0.292934	0.998238	0	3	0	3	13	1	0
PF13398	1.6803	3.84253	3.66293	1.04903	0.294164	0.998238	0	0	0	0	1	1	9
PF03928	334.706	-0.746102	0.711351	-1.04885	0.294246	0.998238	828	265	168	94	260	627	253
PF12961	70.9835	0.987667	0.942036	1.04844	0.294436	0.998238	19	46	143	23	100	33	132
PF14907	534.174	-0.646394	0.617059	-1.04754	0.29485	0.998238	1339	372	824	335	413	428	215
PF13748	1.89575	-3.87122	3.69598	-1.04741	0.294909	0.998238	15	0	0	0	0	0	0
PF02568	2294.44	-0.332411	0.31746	-1.04709	0.295056	0.998238	1868	2834	3178	1255	1769	4134	1908
PF12789	1.89007	-3.86933	3.696	-1.0469	0.295147	0.998238	0	1	15	0	0	0	0
PF01070	1233.66	-0.610122	0.582868	-1.04676	0.295211	0.998238	3146	1277	1735	469	806	662	1110
PF14478	482.037	-0.843853	0.806332	-1.04653	0.295315	0.998238	84	804	627	181	319	1343	323
PF14552	1.88597	-3.86393	3.69607	-1.04542	0.29583	0.998238	12	0	0	0	0	3	0
PF11372	9.31272	-1.7657	1.69402	-1.04231	0.297266	0.998238	0	8	33	2	2	23	6
PF05105	801.94	-0.880665	0.845139	-1.04204	0.297395	0.998238	243	602	692	380	465	3167	481
PF13443	1241.59	-0.557405	0.535171	-1.04155	0.297622	0.998238	596	1904	1553	544	785	2848	1118
PF08861	1.86604	-3.84894	3.69626	-1.04131	0.297734	0.998238	13	2	0	0	0	0	0
PF04235	638.675	-0.954156	0.916652	-1.04091	0.297915	0.998238	1354	2064	260	193	153	230	732
PF09413	312.455	0.504443	0.48487	1.04037	0.298169	0.998238	313	402	333	346	383	223	157
PF12500	42.2208	1.0221	0.983024	1.03975	0.298454	0.998238	17	56	35	13	113	34	20
PF13344	667.84	-0.614649	0.591209	-1.03965	0.298504	0.998238	1033	637	677	278	189	1352	848
PF09843	1.85486	-3.84286	3.69634	-1.03964	0.298507	0.998238	0	6	10	0	0	0	0
PF02987	4.32423	2.99863	2.88459	1.03953	0.298556	0.998238	1	0	0	14	5	4	0
PF03175	1.85402	-3.84217	3.69634	-1.03945	0.298595	0.998238	0	10	0	0	0	6	0
PF14506	5.96856	-1.93017	1.85869	-1.03846	0.299058	0.998238	26	10	4	1	0	1	5
PF02633	1050.13	0.35366	0.340821	1.03767	0.299424	0.998238	786	1006	1171	1039	1020	1509	816
PF06177	535.564	-0.597447	0.57583	-1.03754	0.299484	0.998238	246	741	872	188	407	1145	444
PF09734	1.84684	-3.83445	3.69644	-1.03734	0.29958	0.998238	0	0	0	0	0	15	0
PF01609	10189.4	0.316444	0.305131	1.03708	0.2997	0.998238	9598	12548	9921	5315	13059	12020	10153
PF13340	289.47	1.30528	1.2587	1.03701	0.299732	0.998238	7	127	61	134	676	643	277
PF06067	1087.33	0.603526	0.582059	1.03688	0.299791	0.998238	1186	1521	1036	698	508	535	2273
PF00860	8466.35	-0.486687	0.469403	-1.03682	0.299819	0.998238	17367	7652	9079	3455	4053	11289	10051
PF02574	4264.28	0.218095	0.2104	1.03657	0.299936	0.998238	5180	5312	4617	3005	3284	3923	5237
PF00278	4230.06	0.200419	0.193483	1.03585	0.300271	0.998238	5279	5206	4667	3476	3956	3824	3664
PF15902	37.8736	1.81742	1.75552	1.03526	0.300548	0.998238	1	35	37	84	60	16	0
PF10400	36.4953	-1.88172	1.81809	-1.035	0.300669	0.998238	0	34	11	4	6	205	28
PF02615	1352.4	-0.734389	0.709571	-1.03498	0.30068	0.998238	3926	1154	777	374	583	1748	1579
PF09700	0.921353	3.81145	3.68486	1.03435	0.30097	0.998238	0	0	0	0	0	0	6
PF13312	0.921353	3.81145	3.68486	1.03435	0.30097	0.998238	0	0	0	0	0	0	6
PF05872	669.783	-0.944074	0.91409	-1.0328	0.301697	0.998238	2444	535	617	96	247	327	815
PF06013	36.5533	-1.13308	1.09727	-1.03264	0.301771	0.998238	4	101	94	21	15	35	16
PF16819	101.311	-0.774124	0.750178	-1.03192	0.302109	0.998238	204	258	87	66	38	45	71
PF03840	374.503	-0.316304	0.30658	-1.03172	0.302205	0.998238	383	708	380	211	270	498	331
PF13237	1862.33	-0.319515	0.309704	-1.03168	0.302223	0.998238	1754	2685	1862	1097	1435	3422	1472
PF07055	61.7617	-1.12481	1.09066	-1.03131	0.302397	0.998238	53	69	43	6	71	215	14
PF06472	102.992	1.20734	1.17084	1.03118	0.302456	0.998238	196	28	31	12	87	50	310
PF00867	1.81262	-3.81047	3.69675	-1.03076	0.302652	0.998238	0	12	4	0	0	0	0
PF11457	58.5834	-0.821452	0.797016	-1.03066	0.302701	0.998238	62	110	106	19	10	69	77
PF00809	5974.33	0.141667	0.137519	1.03016	0.302937	0.998238	6525	6736	6705	4796	5303	7296	5255
PF16162	1.58336	-2.50494	2.43455	-1.02891	0.303522	0.998238	1	4	1	0	0	6	1
PF11775	203.733	-1.00224	0.975931	-1.02696	0.30444	0.998238	44	175	232	39	142	777	148
PF02655	1.60066	3.76301	3.66475	1.02681	0.304509	0.998238	0	0	1	3	5	0	0
PF03690	231.9	-0.593301	0.578147	-1.02621	0.304792	0.998238	141	364	581	116	191	224	131
PF01719	465.832	1.65224	1.612	1.02496	0.305381	0.998238	1	106	31	1089	76	1000	610
PF00883	1513.03	-0.828552	0.808504	-1.0248	0.305459	0.998238	5125	676	1102	448	531	1706	1730
PF11149	1.78445	-3.78849	3.69703	-1.02474	0.305487	0.998238	0	16	0	0	0	0	0
PF12848	5249.34	0.23783	0.232097	1.0247	0.305503	0.998238	5924	6297	6297	4894	4909	4775	4004
PF07784	170.226	-0.826285	0.807299	-1.02352	0.306063	0.998238	88	150	198	40	97	555	166
PF11797	4.09891	2.93901	2.87164	1.02346	0.30609	0.998238	0	0	2	15	0	3	3
PF05140	513.907	0.782971	0.765449	1.02289	0.30636	0.998238	171	1034	439	769	588	287	203
PF08818	33.4177	-1.49014	1.45722	-1.02259	0.3065	0.998238	1	13	43	15	8	160	17
PF08126	0.902715	3.76971	3.68643	1.02259	0.306502	0.998238	0	0	0	1	4	0	0
PF14131	1.77727	-3.7804	3.69714	-1.02252	0.306534	0.998238	0	6	0	0	0	9	0
PF13996	4.59598	2.53922	2.48508	1.02178	0.306883	0.998238	5	1	1	1	0	0	23
PF16130	876.083	0.613949	0.601071	1.02143	0.307053	0.998238	1026	996	945	1415	689	447	401
PF13525	2366.11	0.473257	0.463455	1.02115	0.307184	0.998238	3835	2716	1896	2523	2198	1192	2032
PF06897	50.8713	-1.16561	1.14194	-1.02073	0.307384	0.998238	150	64	4	12	22	94	42
PF00530	1.76937	-3.77155	3.69726	-1.02009	0.307684	0.998238	14	0	0	0	0	0	0
PF04940	1.76937	-3.77155	3.69726	-1.02009	0.307684	0.998238	14	0	0	0	0	0	0
PF07371	52.6598	1.44467	1.4169	1.0196	0.307918	0.998238	2	45	5	72	10	93	124
PF12867	42.9044	-0.811262	0.79657	-1.01844	0.308467	0.998238	31	47	35	24	22	136	27
PF09661	184.825	-1.03078	1.01265	-1.0179	0.308723	0.998238	38	175	525	29	199	395	58
PF05670	357.395	-0.476212	0.468014	-1.01752	0.308908	0.998238	268	582	466	140	355	635	226
PF11728	45.5609	1.22998	1.21121	1.0155	0.309866	0.998238	9	59	13	18	10	59	154
PF13149	9120.08	0.525861	0.518468	1.01426	0.310459	0.998238	13486	9488	6279	9743	12241	7130	4050
PF10031	26.3853	1.79834	1.77391	1.01377	0.310691	0.998238	6	8	0	44	2	46	64
PF00338	646.353	-0.218362	0.215399	-1.01376	0.310698	0.998238	743	771	999	434	416	769	604
PF01384	4269.84	0.49922	0.492469	1.01371	0.310722	0.998238	7647	3964	2221	4347	3164	3255	4978
PF16592	124.442	-0.738361	0.728471	-1.01358	0.310785	0.998238	105	201	232	82	17	184	124
PF01280	1.7363	-3.7477	3.69758	-1.01356	0.310795	0.998238	0	6	9	0	0	0	0
PF08533	179.853	-0.399771	0.394475	-1.01342	0.310858	0.998238	161	210	285	137	103	301	127
PF12903	2.50201	2.48725	2.4544	1.01338	0.310878	0.998238	1	1	0	0	1	2	12
PF16193	1741.34	0.213522	0.210757	1.01312	0.311002	0.998238	1630	2297	1735	1400	1272	2140	1981
PF13785	5.25218	-1.74223	1.72026	-1.01277	0.31117	0.998238	17	4	2	0	1	12	5
PF10110	68.7349	0.906802	0.895737	1.01235	0.31137	0.998238	51	49	15	46	42	121	153
PF05860	12.5524	-1.70544	1.6848	-1.01225	0.311418	0.998238	16	5	51	0	1	13	14
PF03706	1775.11	-0.264863	0.261969	-1.01105	0.311995	0.998238	2769	2402	2268	1017	1170	1675	1769
PF07607	0.87575	3.7287	3.68803	1.01103	0.312003	0.998238	0	0	0	0	5	0	0
PF12221	0.87575	3.7287	3.68803	1.01103	0.312003	0.998238	0	0	0	0	5	0	0
PF00420	577.351	0.50409	0.498774	1.01066	0.31218	0.998238	999	561	380	439	447	373	850
PF07610	267.431	0.506729	0.501569	1.01029	0.312358	0.998238	381	315	223	328	249	160	183
PF07675	70.5044	2.7039	2.67641	1.01027	0.312367	0.998238	0	17	85	157	153	0	0
PF13565	37.0745	1.58316	1.5672	1.01018	0.312407	0.998238	4	27	48	6	1	18	158
PF01510	2052.1	0.238699	0.236381	1.00981	0.312589	0.998238	2575	2617	2091	1895	1788	1814	1741
PF07155	1031.1	-0.413437	0.409458	-1.00972	0.31263	0.998238	689	1621	1728	462	952	1518	725
PF04463	303.336	-0.375789	0.372199	-1.00965	0.312665	0.998238	329	428	337	140	176	512	338
PF13751	1298.4	-0.497405	0.492856	-1.00923	0.312864	0.998238	1546	1475	2644	933	1131	1417	416
PF06559	256.092	-0.926142	0.917882	-1.009	0.312975	0.998238	722	97	172	84	51	497	303
PF07352	370.991	0.933328	0.926138	1.00776	0.313568	0.998238	597	98	100	320	757	441	138
PF08820	10.6452	-2.3923	2.37434	-1.00756	0.313663	0.998238	56	19	0	2	0	1	6
PF04342	189.115	0.82275	0.816787	1.0073	0.313791	0.998238	124	434	89	181	114	54	334
PF04042	1.70813	-3.72474	3.69789	-1.00726	0.313809	0.998238	0	10	5	0	0	0	0
PF12639	1.70813	-3.72474	3.69789	-1.00726	0.313809	0.998238	0	10	5	0	0	0	0
PF05089	2597.44	-0.613278	0.608876	-1.00723	0.313824	0.998238	3414	7888	2376	1727	1215	1218	1906
PF00072	57278.8	-0.251519	0.249965	-1.00622	0.31431	0.998238	54565	70000	70066	36581	44659	98515	45084
PF17042	359.557	-0.417519	0.41518	-1.00563	0.314592	0.998238	572	284	532	158	246	514	353
PF01058	1257.3	0.637758	0.634237	1.00555	0.314632	0.998238	2058	1422	403	1202	669	924	2064
PF13091	6785.39	-0.216967	0.216048	-1.00425	0.315258	0.998238	9870	8269	9120	3736	5001	7093	6708
PF00044	2420.65	-0.196931	0.196267	-1.00338	0.315676	0.998238	3055	3652	2628	1609	1520	2910	2383
PF00149	17528.7	0.244512	0.243837	1.00277	0.315972	0.998238	20888	22038	19141	16850	15857	15548	13442
PF07613	121.886	0.646116	0.645028	1.00169	0.316494	0.998238	50	123	85	71	128	211	189
PF00381	1746.92	-0.505536	0.504775	-1.00151	0.316582	0.998238	3034	1741	2131	432	1090	2541	2120
PF07564	5.58772	-3.66089	3.65547	-1.00148	0.316594	0.998238	0	0	3	0	0	40	2
PF04645	13.3249	-1.57675	1.57612	-1.0004	0.317117	0.998238	1	14	4	3	3	69	10
PF09154	38.9614	1.35379	1.35396	0.999877	0.31737	0.998238	7	79	6	10	11	24	141
PF04525	383.878	-0.727645	0.72815	-0.999306	0.317646	0.998238	132	376	568	141	253	1123	305
PF12588	1.67293	-3.69555	3.69829	-0.99926	0.317669	0.998238	0	15	0	0	0	0	0
PF02081	4.77508	1.67083	1.67239	0.999063	0.317764	0.998238	0	5	4	9	8	3	1
PF14869	193.193	0.888931	0.889955	0.99885	0.317867	0.998238	192	194	248	310	246	45	43
PF13190	111.696	0.925258	0.926622	0.998528	0.318023	0.998238	22	200	151	94	90	25	201
PF05193	8967.3	0.2901	0.290945	0.997095	0.318718	0.998238	10799	13116	8588	8585	7935	6755	7585
PF10882	75.7197	0.639891	0.642736	0.995574	0.319457	0.998238	115	55	34	68	101	83	61
PF09744	1.65997	-3.68199	3.69848	-0.99554	0.319474	0.998238	0	0	14	0	0	0	0
PF09887	1.65997	-3.68199	3.69848	-0.99554	0.319474	0.998238	0	0	14	0	0	0	0
PF03572	6181.03	0.340558	0.342244	0.995076	0.319699	0.998238	6925	7867	6691	6405	6521	5070	3739
PF03951	647.331	-0.280788	0.282228	-0.994899	0.319786	0.998238	976	691	848	384	385	807	664
PF07719	2807.37	0.347353	0.349296	0.994438	0.32001	0.998238	4031	2998	2726	2845	2791	2189	1999
PF13555	159.12	-0.906938	0.91314	-0.993207	0.320609	0.998238	460	147	300	49	110	29	106
PF03070	264.075	-0.722314	0.727278	-0.993175	0.320625	0.998238	148	456	673	216	167	261	63
PF14196	650.493	-0.736248	0.742356	-0.991772	0.321309	0.998238	246	1467	1683	196	591	441	383
PF01451	2034.95	0.223401	0.225423	0.99103	0.321671	0.998238	2043	2483	2836	1647	1943	1734	1803
PF03990	138.359	-0.596832	0.602275	-0.990963	0.321704	0.998238	66	184	304	69	106	224	87
PF03333	1.64299	-3.66448	3.69873	-0.990741	0.321812	0.998238	13	0	0	0	0	0	0
PF16693	1.64299	-3.66448	3.69873	-0.990741	0.321812	0.998238	13	0	0	0	0	0	0
PF06018	413.28	-0.640457	0.646766	-0.990245	0.322054	0.998238	307	516	598	96	475	908	206
PF02557	1043.05	-0.595075	0.600965	-0.990199	0.322077	0.998238	422	1458	1345	470	582	2612	971
PF09936	16.3029	-1.19245	1.20505	-0.989547	0.322396	0.998238	56	19	3	11	6	22	5
PF02240	1.63181	-3.65797	3.69882	-0.988955	0.322685	0.998238	0	4	10	0	0	0	0
PF02359	1.63181	-3.65797	3.69882	-0.988955	0.322685	0.998238	0	4	10	0	0	0	0
PF02010	1.63517	-3.65779	3.69882	-0.988906	0.322709	0.998238	12	0	1	0	0	0	0
PF08540	35.1003	-1.71137	1.73207	-0.988045	0.323131	0.998238	146	79	8	1	1	3	40
PF14092	2111.8	0.576006	0.583065	0.987892	0.323205	0.998238	2697	2088	2166	2774	2550	1352	700
PF05069	373.522	1.02404	1.03679	0.987707	0.323296	0.998238	845	54	182	299	167	110	885
PF01729	2179.51	0.231366	0.234246	0.987706	0.323297	0.998238	2239	3298	2110	1948	1944	2095	1865
PF02741	3.3202	-3.64226	3.68887	-0.987364	0.323464	0.998238	0	8	19	0	1	0	0
PF14447	1.62813	-3.65171	3.69891	-0.98724	0.323525	0.998238	12	1	0	0	0	0	0
PF12164	136.964	-0.840423	0.851929	-0.986494	0.323891	0.998238	51	138	276	26	135	341	75
PF06803	58.6978	0.742466	0.753311	0.985603	0.324328	0.998238	27	110	51	44	34	35	116
PF16320	422.036	-0.211513	0.214718	-0.985077	0.324586	0.998238	567	495	554	270	274	517	412
PF00551	4342.3	0.123975	0.125885	0.984833	0.324706	0.998238	5234	4949	5111	3417	3522	4629	4203
PF07805	556.834	0.602114	0.611968	0.983899	0.325165	0.998238	607	495	446	243	1135	614	316
PF12005	0.81635	3.63225	3.69196	0.983825	0.325201	0.998238	0	0	0	1	0	0	4
PF12535	79.9493	-1.04219	1.05954	-0.983625	0.3253	0.998238	18	102	292	36	11	84	79
PF05449	1.61173	-3.63753	3.69912	-0.983352	0.325434	0.998238	9	0	4	0	0	0	0
PF12186	670.111	0.630867	0.641589	0.983289	0.325465	0.998238	549	940	711	932	807	418	198
PF07275	3648.32	-0.437994	0.445661	-0.982798	0.325707	0.998238	2759	4650	7844	1268	2822	4475	3578
PF02895	110.584	-0.946818	0.96347	-0.982717	0.325747	0.998238	373	90	150	28	33	38	127
PF06857	246.984	-0.816552	0.830932	-0.982694	0.325758	0.998238	718	132	226	35	178	333	231
PF12643	121.902	-1.23864	1.26267	-0.980973	0.326606	0.998238	7	178	111	19	124	476	25
PF11554	1.60059	-3.62785	3.69926	-0.980698	0.326742	0.998238	0	0	0	0	0	13	0
PF12900	745.908	0.527761	0.538343	0.980344	0.326917	0.998238	270	981	626	835	567	1142	778
PF01726	221.158	-0.590626	0.602645	-0.980057	0.327058	0.998238	502	234	181	69	118	298	253
PF11777	313.201	0.75332	0.769232	0.979315	0.327424	0.998238	433	132	452	434	382	124	132
PF10459	8931.29	0.50821	0.519075	0.979069	0.327546	0.998238	11430	10981	8653	11382	9744	5086	3925
PF04093	371.003	-0.482734	0.493072	-0.979035	0.327563	0.998238	514	337	559	112	385	590	257
PF14508	5467.17	0.580238	0.592803	0.978805	0.327677	0.998238	6700	6071	6698	6674	6789	2105	2292
PF16657	356.938	-0.474487	0.485058	-0.978206	0.327973	0.998238	319	380	772	121	308	468	304
PF13506	9.93319	1.73473	1.77365	0.978056	0.328046	0.998238	0	21	1	23	7	3	8
PF12508	3719.4	0.546905	0.559554	0.977394	0.328374	0.998238	4808	2907	3518	3178	6237	3458	1367
PF00491	1497.82	-0.317552	0.324963	-0.977194	0.328473	0.998238	2760	1633	1443	892	1041	1893	1303
PF03372	9854.77	0.251863	0.25775	0.977162	0.328489	0.998238	11162	12639	11019	9329	9574	8762	7077
PF13011	3.22003	-3.60464	3.68916	-0.977089	0.328525	0.998238	0	1	0	0	0	24	1
PF08125	4271.32	-0.45763	0.468814	-0.976143	0.328993	0.998238	10035	3532	4438	1977	2750	4664	4086
PF13100	1574.13	0.648839	0.665051	0.975622	0.329252	0.998238	1823	1603	1947	2280	1808	677	477
PF10396	1056.02	-0.291414	0.298797	-0.975291	0.329416	0.998238	1548	1432	1531	497	928	958	900
PF00542	830.308	-0.182191	0.186926	-0.974672	0.329723	0.998238	869	1186	1153	590	537	983	763
PF00852	179.968	1.47968	1.51882	0.974231	0.329942	0.998238	1	441	20	124	62	53	559
PF06125	403.072	-0.413869	0.424991	-0.973829	0.330141	0.998238	498	546	634	117	319	479	427
PF01881	27.8817	1.73073	1.77828	0.973256	0.330426	0.998238	0	11	2	41	61	53	6
PF11842	813.682	0.234068	0.240556	0.973028	0.330539	0.998238	872	840	786	732	678	1098	747
PF06980	1.5614	-3.59621	3.69972	-0.972022	0.331039	0.998238	0	14	0	0	0	0	0
PF01557	1564.54	0.598089	0.615462	0.971772	0.331164	0.998238	2588	1169	1054	966	720	1221	3324
PF03862	824.578	-0.559676	0.575951	-0.971742	0.331179	0.998238	326	1150	1504	350	684	1614	570
PF03389	4754.16	-0.449333	0.462588	-0.971346	0.331376	0.998238	3203	7273	10401	2026	4551	5031	3119
PF08270	0.789385	3.5876	3.69387	0.971231	0.331433	0.998238	0	0	0	0	1	0	4
PF02743	360.15	-0.673788	0.693864	-0.971066	0.331515	0.998238	109	510	489	161	228	945	278
PF07676	3557.68	0.531804	0.547694	0.970988	0.331554	0.998238	3718	4373	4402	4608	3968	1846	1462
PF08924	49.4695	-1.48625	1.53087	-0.970852	0.331622	0.998238	1	9	141	8	39	172	13
PF14520	2203.3	-0.181425	0.186909	-0.970661	0.331717	0.998238	2873	3011	2996	1284	1874	2210	1884
PF02578	1224	0.293296	0.302246	0.97039	0.331852	0.998238	955	1765	1681	1064	969	982	1312
PF08522	1251.16	-0.680485	0.701334	-0.970273	0.33191	0.998238	1390	4542	699	736	788	708	730
PF10518	70.3192	-0.656988	0.677452	-0.969793	0.33215	0.998238	109	75	121	12	68	91	54
PF13857	69.2456	1.41034	1.45586	0.968737	0.332677	0.998238	1	148	6	41	38	47	203
PF14717	530.056	0.398845	0.411794	0.968555	0.332767	0.998238	478	679	533	578	590	545	283
PF00994	3246.33	-0.248224	0.25643	-0.967999	0.333045	0.998238	3577	4003	3900	1554	2562	5109	3214
PF02788	27.3458	-1.19407	1.23356	-0.967982	0.333053	0.998238	5	15	120	13	6	33	20
PF13578	1.4031	3.55191	3.67009	0.967798	0.333145	0.998238	0	0	0	2	5	1	0
PF14076	2.13967	1.83479	1.89634	0.967545	0.333272	0.998238	1	3	1	1	6	0	2
PF10772	6.09882	3.42884	3.54682	0.966737	0.333675	0.998238	0	6	0	0	31	0	0
PF16192	72.8125	-1.24559	1.28914	-0.966217	0.333936	0.998238	1	121	254	30	39	94	30
PF16400	26.9761	-1.76636	1.82918	-0.965653	0.334218	0.998238	0	130	62	12	7	2	8
PF02021	818.401	0.246681	0.25547	0.965597	0.334246	0.998238	865	1048	856	650	531	856	1048
PF13858	136.99	-0.381209	0.394793	-0.965591	0.334249	0.998238	235	217	158	89	92	116	104
PF02606	969.517	0.524819	0.54356	0.965522	0.334284	0.998238	1543	1314	639	915	715	398	1257
PF12729	339.274	-0.547265	0.566949	-0.96528	0.334404	0.998238	227	521	784	136	344	361	178
PF02317	145.632	-0.464649	0.481502	-0.964999	0.334545	0.998238	112	325	142	91	102	220	98
PF07695	37.685	1.77302	1.83826	0.964508	0.334791	0.998238	0	21	2	8	14	65	150
PF02156	1023.27	0.953171	0.988744	0.964021	0.335035	0.998238	418	898	1659	1752	1382	549	64
PF01450	2475.38	-0.243612	0.252793	-0.963681	0.335206	0.998238	3748	3330	3230	1701	1483	2334	2321
PF13202	56.7746	1.69786	1.76211	0.963538	0.335277	0.998238	2	93	0	68	11	48	160
PF02783	1.52732	-3.56225	3.70024	-0.962707	0.335694	0.998238	0	2	11	0	0	0	0
PF07057	120.016	2.7958	2.90655	0.961894	0.336103	0.998238	153	0	0	26	3	0	618
PF10974	452.064	-1.1938	1.2411	-0.961888	0.336106	0.998238	20	556	162	169	88	2085	404
PF14391	419.797	0.898237	0.934206	0.961497	0.336302	0.998238	493	291	618	618	593	57	104
PF04339	10.3252	2.58286	2.6872	0.96117	0.336467	0.998238	0	8	0	21	24	8	0
PF05675	0.767794	3.55033	3.69551	0.960716	0.336695	0.998238	0	0	0	0	0	0	5
PF06945	0.767794	3.55033	3.69551	0.960716	0.336695	0.998238	0	0	0	0	0	0	5
PF08011	3256.57	-0.436454	0.454402	-0.960502	0.336802	0.998238	5320	4274	4723	2090	3234	3137	1123
PF11903	33.5096	-0.908115	0.945469	-0.960491	0.336808	0.998238	31	40	44	9	39	84	6
PF01202	2730.55	-0.164995	0.171805	-0.96036	0.336874	0.998238	3627	3134	3322	1631	2304	3528	2352
PF13557	30.6812	-0.932342	0.970884	-0.960303	0.336903	0.998238	50	90	19	6	9	28	38
PF10060	360.332	1.06946	1.11398	0.960036	0.337037	0.998238	67	264	674	53	1075	180	139
PF13305	164.476	-1.05925	1.10366	-0.959764	0.337174	0.998238	11	270	199	34	61	535	169
PF12710	2557.76	0.293366	0.305716	0.959603	0.337255	0.998238	3580	3114	2491	2470	1924	1930	2532
PF06778	41.5433	1.76848	1.84338	0.959367	0.337374	0.998238	64	2	14	17	0	14	172
PF16303	7.14559	2.73623	2.8524	0.959273	0.337421	0.998238	0	0	9	13	19	1	0
PF05582	5.39096	-2.06639	2.15544	-0.958683	0.337718	0.998238	0	27	7	0	2	6	3
PF13358	209.458	-0.911172	0.951132	-0.957986	0.33807	0.998238	44	184	444	60	55	577	247
PF05873	1.5062	-3.54275	3.70054	-0.957361	0.338385	0.998238	0	5	8	0	0	0	0
PF03714	51.4514	-1.9533	2.0408	-0.957122	0.338506	0.998238	146	121	94	33	0	0	11
PF04893	14.2452	-1.1479	1.19946	-0.957015	0.33856	0.998238	7	50	4	9	5	30	6
PF13648	267.417	0.592713	0.619407	0.956904	0.338616	0.998238	423	197	236	417	161	179	192
PF00670	461.276	0.349005	0.364819	0.956653	0.338743	0.998238	429	743	306	375	370	508	552
PF11307	852.904	0.537261	0.561611	0.956643	0.338748	0.998238	941	1127	845	1126	946	516	334
PF05975	21.7471	-1.86715	1.9521	-0.956478	0.338831	0.998238	101	44	1	10	0	2	11
PF15601	1.50122	-3.5381	3.70061	-0.956085	0.339029	0.998238	0	7	4	0	0	2	0
PF13258	1.50175	-3.53502	3.70066	-0.95524	0.339456	0.998238	11	1	0	0	0	0	0
PF13823	2.16813	2.79219	2.92424	0.954842	0.339657	0.998238	1	2	0	0	6	0	5
PF16929	44.8583	1.92423	2.01574	0.954603	0.339779	0.998238	1	97	6	5	161	0	26
PF12812	224.992	0.641299	0.671803	0.954595	0.339783	0.998238	283	208	297	316	222	77	121
PF00166	996.988	-0.232142	0.243278	-0.954226	0.339969	0.998238	1176	1505	1076	602	599	1336	1054
PF12950	119.344	-1.07681	1.1286	-0.954114	0.340026	0.998238	147	446	18	34	14	143	143
PF00881	6814.59	0.146456	0.153507	0.954067	0.34005	0.998238	6988	8630	7240	5762	5200	8279	6615
PF07021	1.35159	3.5027	3.67145	0.954037	0.340065	0.998238	0	0	0	0	0	1	8
PF16128	76.3831	-0.947368	0.993844	-0.953236	0.340471	0.998238	57	269	76	74	8	71	33
PF13460	510.245	-1.04098	1.09208	-0.953209	0.340484	0.998238	2053	519	190	87	63	277	701
PF04286	271.91	-1.35056	1.41744	-0.952821	0.340681	0.998238	1080	44	153	17	6	411	373
PF16314	1620.01	0.475812	0.499396	0.952775	0.340704	0.998238	1834	2187	1592	2094	1645	1043	754
PF12035	3.28114	3.42503	3.59918	0.951614	0.341293	0.998238	1	0	2	0	0	0	19
PF04390	707.477	0.556582	0.584948	0.951507	0.341347	0.998238	1198	890	428	819	595	284	660
PF09723	5.5272	2.04276	2.14776	0.951111	0.341548	0.998238	0	11	1	8	5	0	11
PF02796	231.844	0.404218	0.424999	0.951102	0.341553	0.998238	245	191	317	268	139	215	241
PF08541	1034.97	0.299686	0.315108	0.951056	0.341576	0.998238	1072	1137	1142	1103	976	1140	671
PF03992	478.209	0.422586	0.444496	0.950708	0.341753	0.998238	782	553	369	394	466	278	511
PF06821	1.47958	-3.51777	3.70093	-0.95051	0.341853	0.998238	2	11	0	0	0	0	0
PF13586	244.558	1.25398	1.31929	0.950498	0.34186	0.998238	5	117	76	48	628	528	242
PF03266	65.6912	-1.15859	1.21907	-0.950388	0.341915	0.998238	11	75	71	9	11	252	83
PF09001	1.47803	-3.51637	3.70095	-0.950126	0.342048	0.998238	0	9	4	0	0	0	0
PF11195	89.2217	0.602555	0.634852	0.949127	0.342556	0.998238	87	64	110	35	71	86	182
PF13282	1.47747	-3.51229	3.70101	-0.949007	0.342617	0.998238	0	0	0	0	0	12	0
PF16543	1.47747	-3.51229	3.70101	-0.949007	0.342617	0.998238	0	0	0	0	0	12	0
PF02559	1859.8	0.212017	0.223436	0.948893	0.342675	0.998238	1612	1976	2568	1617	1525	2165	1763
PF05962	128.423	-1.1534	1.21571	-0.948747	0.342749	0.998238	249	65	32	23	10	435	169
PF11272	4.32198	2.22031	2.34069	0.948568	0.342841	0.998238	0	2	0	2	16	6	1
PF09694	248.262	-0.591816	0.623946	-0.948505	0.342873	0.998238	375	551	300	187	195	173	69
PF16477	59.3711	0.934947	0.98623	0.948001	0.343129	0.998238	37	32	22	82	13	110	105
PF02541	2463.28	-0.41999	0.443148	-0.947742	0.343261	0.998238	4990	2839	2978	1231	1120	2259	2864
PF12671	62.3668	-1.1536	1.21959	-0.94589	0.344205	0.998238	7	168	14	24	27	206	40
PF16980	255.348	0.850995	0.89982	0.945738	0.344282	0.998238	55	436	300	224	515	141	74
PF07158	21.9825	-0.906979	0.959666	-0.945098	0.344609	0.998238	52	21	50	11	10	7	15
PF02608	3469.16	-0.501338	0.530518	-0.944997	0.344661	0.998238	1421	4998	5892	1525	2774	6758	2653
PF08797	133.143	0.788074	0.834037	0.944891	0.344715	0.998238	16	179	200	98	130	100	212
PF16138	85.8454	-0.914974	0.969055	-0.944193	0.345071	0.998238	34	358	36	33	40	105	70
PF00145	2768.12	-0.288139	0.305199	-0.944101	0.345118	0.998238	3239	2978	3265	1275	2350	4762	2500
PF06968	1850.01	0.37872	0.40123	0.943897	0.345222	0.998238	1421	2964	1725	2006	1922	1802	1116
PF11127	1.45718	-3.49282	3.70132	-0.943668	0.345339	0.998238	8	4	0	0	0	0	0
PF03799	537.974	0.330971	0.350761	0.943581	0.345384	0.998238	694	466	661	481	596	477	388
PF06114	1493.11	-0.59666	0.632684	-0.943061	0.34565	0.998238	512	2468	3398	575	1421	2073	846
PF06855	1.45392	-3.4897	3.70137	-0.942811	0.345777	0.998238	7	4	0	0	0	1	0
PF05657	1.44987	-3.48952	3.70138	-0.942763	0.345802	0.998238	0	13	0	0	0	0	0
PF05940	1.44987	-3.48952	3.70138	-0.942763	0.345802	0.998238	0	13	0	0	0	0	0
PF14452	1.44987	-3.48952	3.70138	-0.942763	0.345802	0.998238	0	13	0	0	0	0	0
PF00936	1580.32	-0.582313	0.617695	-0.942718	0.345825	0.998238	4322	1010	1307	538	1168	1942	1394
PF06397	74.0134	-0.659344	0.699605	-0.942452	0.345961	0.998238	37	104	149	23	70	132	45
PF16993	35.0547	1.35001	1.43304	0.942062	0.346161	0.998238	7	87	7	4	90	5	42
PF00135	1665.07	0.674698	0.716201	0.942052	0.346166	0.998238	371	1157	2871	2332	1657	1961	949
PF00028	82.4297	-0.826735	0.877888	-0.941731	0.34633	0.998238	43	96	66	39	22	276	83
PF00756	4725.59	0.37508	0.398702	0.940752	0.346832	0.998238	5131	4186	6570	5210	4949	4070	2672
PF03407	1.4456	-3.48181	3.7015	-0.940648	0.346885	0.998238	0	0	7	0	0	5	0
PF00687	2981.49	-0.16442	0.174868	-0.940248	0.34709	0.998238	3444	4614	3741	2204	1998	3189	2605
PF14292	380.84	0.409563	0.435782	0.939834	0.347303	0.998238	471	364	412	487	314	339	239
PF08443	263.198	-0.960088	1.02194	-0.939478	0.347485	0.998238	909	312	175	47	34	159	376
PF12840	245.387	-0.724377	0.771309	-0.939154	0.347652	0.998238	83	433	205	129	93	696	223
PF06277	534.126	-0.965091	1.02848	-0.938369	0.348055	0.998238	1723	199	202	106	97	991	715
PF05958	6491.34	-0.191145	0.203769	-0.938046	0.348221	0.998238	9190	7185	8533	3639	5517	7661	5677
PF04531	74.7962	-1.19653	1.27684	-0.937103	0.348706	0.998238	1	94	174	28	30	204	49
PF13477	184.044	-1.09515	1.16879	-0.936991	0.348763	0.998238	8	527	548	77	129	93	63
PF02674	599.189	0.280492	0.299648	0.936074	0.349235	0.998238	798	702	560	510	641	552	458
PF01424	397.693	-0.487677	0.521495	-0.935151	0.349711	0.998238	186	659	766	189	275	579	340
PF07670	6278.17	-0.123553	0.132136	-0.935049	0.349763	0.998238	7418	8237	6947	4121	4733	8435	5847
PF14114	152.249	0.80799	0.864352	0.934793	0.349895	0.998238	70	177	184	205	236	125	24
PF00439	1.42283	-3.45967	3.70186	-0.934575	0.350007	0.998238	0	0	12	0	0	0	0
PF13181	2471.51	0.470921	0.503924	0.934508	0.350042	0.998238	3578	2720	2585	2957	2543	1216	1411
PF11874	0.727565	3.45727	3.69979	0.93445	0.350072	0.998238	0	0	0	1	3	0	0
PF14367	6.83894	-1.63597	1.75097	-0.934319	0.35014	0.998238	0	7	14	1	2	25	5
PF10117	218.124	0.818976	0.876724	0.934132	0.350236	0.998238	25	318	217	81	237	240	432
PF12645	833.904	-0.614097	0.657428	-0.93409	0.350257	0.998238	278	1123	1995	271	569	1322	780
PF02576	1709.11	-0.222723	0.238471	-0.933962	0.350323	0.998238	1991	2008	2402	1109	1567	2274	1108
PF03699	390.067	-1.14127	1.2232	-0.933026	0.350807	0.998238	19	289	870	309	28	1245	206
PF02878	4508.6	-0.191392	0.20528	-0.932344	0.351159	0.998238	4336	5563	6920	2949	3122	5948	4197
PF12652	300.134	-0.753707	0.808667	-0.932036	0.351318	0.998238	54	464	419	127	203	808	203
PF13743	1.68009	2.9615	3.17815	0.931829	0.351425	0.998238	1	0	0	1	0	1	8
PF01865	821.612	0.370747	0.398485	0.93039	0.352169	0.998238	524	919	698	796	716	1345	770
PF14205	19.9032	-1.56119	1.67801	-0.930381	0.352174	0.998238	3	10	3	1	6	114	18
PF02560	46.9048	1.86548	2.00524	0.930302	0.352215	0.998238	82	6	13	14	1	0	204
PF13415	200.805	1.3382	1.44003	0.92929	0.352739	0.998238	0	192	186	355	263	210	89
PF16149	413.079	-0.468862	0.504546	-0.929276	0.352746	0.998238	757	819	438	272	267	235	283
PF06941	109.556	-1.25899	1.3555	-0.928799	0.352993	0.998238	7	163	499	54	80	42	8
PF00857	1944.68	-0.629962	0.679436	-0.927183	0.353831	0.998238	5352	1424	1500	523	905	2411	2413
PF06470	460.64	-0.565951	0.611133	-0.92607	0.35441	0.998238	215	654	862	176	477	840	233
PF01943	4557.47	0.225028	0.243029	0.925934	0.354481	0.998238	6098	4703	4797	4179	4102	4585	3685
PF13377	7896.97	-0.311722	0.33679	-0.925569	0.35467	0.998238	11703	7438	10581	4466	4036	11041	8888
PF03255	610.155	-0.314877	0.340265	-0.925387	0.354765	0.998238	991	575	946	336	405	643	590
PF16924	35.0517	-0.907965	0.981557	-0.925026	0.354953	0.998238	17	57	17	11	26	118	21
PF02321	29068.5	0.408507	0.441735	0.924779	0.355081	0.998238	36344	40583	28183	34116	28527	17105	16994
PF03476	1.39022	-3.42309	3.70247	-0.924542	0.355204	0.998238	11	0	0	0	0	0	0
PF10627	1.39022	-3.42309	3.70247	-0.924542	0.355204	0.998238	11	0	0	0	0	0	0
PF07787	2.83024	-3.4108	3.69074	-0.924149	0.355409	0.998238	0	24	0	0	0	0	1
PF10761	3.77396	3.3046	3.5787	0.923409	0.355794	0.998238	0	4	0	0	19	0	0
PF01913	1.38059	-3.41758	3.70256	-0.92303	0.355991	0.998238	0	6	6	0	0	0	0
PF05547	168.243	-0.793769	0.861614	-0.921258	0.356916	0.998238	147	53	493	134	47	280	101
PF03464	1.37355	-3.41045	3.70268	-0.921075	0.357011	0.998238	0	7	5	0	0	0	0
PF13463	247.231	-0.465289	0.505413	-0.92061	0.357254	0.998238	270	162	400	152	183	492	158
PF06613	0.7006	3.40694	3.70222	0.920242	0.357446	0.998238	0	0	0	0	4	0	0
PF07065	0.7006	3.40694	3.70222	0.920242	0.357446	0.998238	0	0	0	0	4	0	0
PF12617	0.7006	3.40694	3.70222	0.920242	0.357446	0.998238	0	0	0	0	4	0	0
PF02963	4.6643	-2.56189	2.78554	-0.919713	0.357723	0.998238	0	21	11	0	3	4	0
PF10962	1021.39	0.451146	0.49057	0.919637	0.357763	0.998238	1130	1363	896	1208	1172	838	441
PF12663	239.261	-0.877111	0.953782	-0.919614	0.357775	0.998238	50	460	163	96	59	755	258
PF16554	124.739	-1.05515	1.14743	-0.919577	0.357794	0.998238	36	372	18	89	60	353	30
PF01478	530.025	-0.418634	0.45552	-0.919024	0.358083	0.998238	692	608	968	157	394	565	584
PF01261	11542.1	-0.35912	0.391376	-0.917584	0.358837	0.998238	12423	11723	11824	6121	6757	24398	11970
PF16933	405.198	0.938792	1.02386	0.916915	0.359187	0.998238	116	301	966	459	314	28	594
PF00570	1437.72	0.319717	0.348692	0.916903	0.359194	0.998238	2161	1649	1345	1381	1068	1024	1491
PF03050	8253.33	0.53274	0.581125	0.916739	0.359279	0.998238	15084	2973	9224	7352	7242	5091	10032
PF13973	1.36051	-3.39287	3.70298	-0.916253	0.359534	0.998238	9	2	0	0	0	0	0
PF08676	1199.88	-0.192327	0.210034	-0.915692	0.359828	0.998238	1396	1777	1752	827	942	1153	934
PF04657	264.838	-0.309101	0.337596	-0.915594	0.35988	0.998238	331	277	435	124	189	331	271
PF01702	3164.72	0.177319	0.19371	0.915381	0.359992	0.998238	3173	4238	3680	2863	2727	3267	2580
PF14507	11.0393	-1.68637	1.84296	-0.91503	0.360176	0.998238	52	16	4	5	0	1	7
PF13451	76.504	-0.679199	0.742996	-0.914135	0.360646	0.998238	31	131	87	27	59	189	56
PF00380	938.325	-0.202678	0.221781	-0.913864	0.360788	0.998238	1238	1041	1044	638	677	1395	799
PF00347	1900.16	-0.160089	0.175263	-0.913421	0.361021	0.998238	2190	2543	2292	1171	1271	2477	1978
PF06353	42.3508	-1.13093	1.23948	-0.912429	0.361543	0.998238	114	43	13	5	4	88	59
PF02542	1620.36	0.144541	0.158457	0.912176	0.361676	0.998238	1475	1941	2053	1191	1410	1946	1607
PF01253	325.261	0.499073	0.547145	0.91214	0.361695	0.998238	537	320	294	373	321	158	233
PF16151	68.3018	1.96973	2.15946	0.912139	0.361696	0.998238	0	0	139	121	118	7	38
PF10439	2.74819	-3.36326	3.69117	-0.911163	0.362209	0.998238	17	4	0	0	0	0	1
PF14236	1.33834	-3.37431	3.70331	-0.911161	0.362211	0.998238	0	12	0	0	0	0	0
PF09588	568.983	-0.371791	0.408184	-0.910841	0.362379	0.998238	445	784	806	246	351	983	635
PF00583	6836.83	-0.29377	0.322554	-0.910761	0.362421	0.998238	9546	7272	6802	3764	4099	11515	7270
PF07663	6.03924	-1.85491	2.03905	-0.909694	0.362984	0.998238	0	1	7	1	3	33	2
PF12401	159.306	0.865924	0.952243	0.909352	0.363164	0.998238	17	71	274	203	85	201	235
PF13354	1282.88	0.233224	0.256533	0.909141	0.363276	0.998238	967	1646	1640	819	1245	1475	1416
PF09986	94.1358	-1.3024	1.43493	-0.907638	0.36407	0.998238	105	191	313	30	89	4	2
PF00350	275.388	-0.823666	0.907894	-0.907227	0.364287	0.998238	744	526	184	44	75	154	390
PF01227	1561.19	0.213573	0.235612	0.906459	0.364693	0.998238	1769	1451	1971	1440	1310	1753	1340
PF03633	24.4754	1.2418	1.37071	0.905955	0.36496	0.998238	4	36	2	36	4	33	50
PF00639	1479.59	0.414921	0.45808	0.905785	0.36505	0.998238	2167	1579	1575	1637	1523	837	926
PF13427	17.9861	1.18538	1.30893	0.905608	0.365143	0.998238	3	29	14	46	3	11	10
PF10006	13.7443	-1.47652	1.63068	-0.905464	0.36522	0.998238	33	32	24	0	14	2	3
PF09344	241.073	0.692481	0.764902	0.90532	0.365296	0.998238	316	430	127	158	286	49	326
PF00662	644.579	0.527492	0.582755	0.90517	0.365375	0.998238	1276	531	377	560	486	362	889
PF13780	37.8934	-1.1221	1.24032	-0.904692	0.365628	0.998238	2	33	56	19	16	143	20
PF16738	179.86	-1.0783	1.19198	-0.904631	0.365661	0.998238	10	420	643	92	42	68	138
PF14194	285.654	-0.522491	0.577725	-0.904394	0.365787	0.998238	131	471	476	104	192	505	282
PF13479	443.878	-0.498062	0.550786	-0.904274	0.36585	0.998238	367	550	387	327	187	1107	359
PF07882	1706.42	-0.257147	0.28455	-0.903696	0.366156	0.998238	2770	1716	2346	1069	1091	1859	1633
PF07812	2.69168	-3.33333	3.69144	-0.902989	0.366532	0.998238	0	10	12	0	0	0	1
PF09551	488.359	-0.60754	0.673444	-0.90214	0.366983	0.998238	142	683	713	242	338	1207	345
PF05833	1928.01	-0.43688	0.484316	-0.902056	0.367027	0.998238	1119	2836	3382	781	1972	3102	1199
PF03331	1490.86	0.453963	0.503266	0.902033	0.367039	0.998238	2320	2146	968	1538	1178	715	1552
PF09684	342.548	1.12397	1.24631	0.901839	0.367143	0.998238	602	119	68	33	67	265	1264
PF01933	508.971	-0.683706	0.758242	-0.901698	0.367217	0.998238	1280	524	193	164	191	844	621
PF02679	1.30882	-3.33903	3.70393	-0.901483	0.367331	0.998238	0	0	10	0	0	1	0
PF04338	179.914	-1.25488	1.39215	-0.901399	0.367376	0.998238	683	398	43	30	18	9	220
PF12439	766.437	0.455909	0.505862	0.901253	0.367454	0.998238	869	1098	642	965	791	563	359
PF09819	86.8169	0.9704	1.07681	0.901178	0.367494	0.998238	5	64	180	92	138	49	58
PF14203	652.882	-0.653766	0.725766	-0.900794	0.367698	0.998238	200	822	1758	238	642	948	327
PF01281	531.643	0.225368	0.250244	0.900593	0.367805	0.998238	405	745	627	431	444	606	544
PF10893	1.19348	3.31112	3.67721	0.900444	0.367884	0.998238	0	0	1	0	0	0	7
PF16110	1.19803	3.31112	3.67721	0.900444	0.367884	0.998238	0	0	0	0	0	1	7
PF11436	1.30426	-3.33419	3.70401	-0.900155	0.368038	0.998238	0	0	11	0	0	0	0
PF14535	1271.16	0.339832	0.377609	0.899958	0.368143	0.998238	1126	1108	1195	1314	1209	1986	923
PF14550	100.087	-1.45144	1.61511	-0.898663	0.368832	0.998238	10	57	52	3	116	526	4
PF13365	3397.12	0.175973	0.195868	0.898426	0.368959	0.998238	3316	4729	3293	2347	2783	4078	3883
PF13101	2568.22	0.559551	0.62303	0.898113	0.369125	0.998238	3136	2078	2915	1538	5103	1999	936
PF01401	1.29722	-3.32664	3.70415	-0.898085	0.36914	0.998238	0	1	10	0	0	0	0
PF11459	24.6455	-1.62196	1.80753	-0.897334	0.369541	0.998238	94	6	49	1	0	12	30
PF05816	1845.3	-0.462255	0.515262	-0.897126	0.369652	0.998238	971	2081	3494	858	1711	3458	1155
PF07553	89.5296	-1.36466	1.52239	-0.896392	0.370043	0.998238	0	222	245	55	37	126	17
PF07875	157.22	-0.767486	0.856456	-0.896118	0.37019	0.998238	33	212	226	46	110	443	127
PF10142	0.657418	3.32137	3.70654	0.896082	0.370209	0.998238	0	0	0	0	2	0	2
PF04577	1.29018	-3.31906	3.70429	-0.896004	0.370251	0.998238	0	2	9	0	0	0	0
PF16023	74.831	0.556209	0.620975	0.895703	0.370412	0.998238	134	69	53	69	69	38	86
PF13274	315.483	0.733449	0.819076	0.895459	0.370542	0.998238	550	143	177	80	645	276	299
PF09991	39.9552	-1.20394	1.34466	-0.895345	0.370603	0.998238	19	27	4	21	9	197	26
PF14305	290.065	-0.33942	0.379392	-0.894642	0.370979	0.998238	312	567	313	128	273	344	223
PF00416	1147.68	-0.129438	0.144709	-0.894473	0.371069	0.998238	1313	1730	1384	785	839	1282	1050
PF02445	2561.78	0.145158	0.162388	0.893896	0.371378	0.998238	2997	3484	2825	2051	2180	2420	2378
PF09572	6.0352	3.16005	3.53968	0.89275	0.371991	0.998238	0	7	0	0	30	0	0
PF10141	20.4681	-1.63987	1.8373	-0.89254	0.372104	0.998238	86	43	6	9	0	1	14
PF07451	1205.86	-0.597116	0.669019	-0.892525	0.372112	0.998238	302	1649	2246	560	909	2581	829
PF06182	230.527	-1.09586	1.22833	-0.892151	0.372312	0.998238	15	145	129	139	57	1115	142
PF01614	1480.49	-0.766362	0.85921	-0.891938	0.372426	0.998238	4820	862	1056	390	317	1600	2075
PF00352	1.2761	-3.30378	3.70456	-0.891813	0.372493	0.998238	0	4	7	0	0	0	0
PF04406	1.2761	-3.30378	3.70456	-0.891813	0.372493	0.998238	0	4	7	0	0	0	0
PF12844	4836.33	-0.421703	0.472994	-0.891561	0.372628	0.998238	2539	6673	6282	2401	3701	10481	3923
PF09563	94.3631	-0.956348	1.07282	-0.891436	0.372695	0.998238	117	107	303	8	119	44	25
PF03030	4662.13	0.27805	0.311921	0.891413	0.372708	0.998238	3576	6876	3688	4043	3776	6380	4832
PF09394	64.1844	-1.2667	1.4216	-0.891036	0.37291	0.998238	96	51	3	6	9	250	81
PF08895	2.06895	2.66692	2.99432	0.890658	0.373112	0.998238	0	1	0	5	4	2	0
PF08659	85.7265	-1.10903	1.24528	-0.890589	0.37315	0.998238	399	72	31	49	18	12	59
PF04208	1.26906	-3.29608	3.7047	-0.889701	0.373626	0.998238	0	5	6	0	0	0	0
PF09107	66.236	0.451516	0.507545	0.889609	0.373676	0.998238	35	67	83	60	53	89	79
PF00725	851.077	-0.546939	0.614971	-0.889374	0.373802	0.998238	2217	814	812	384	308	773	1023
PF00317	814.881	-0.330476	0.37159	-0.889356	0.373812	0.998238	1582	782	899	504	498	948	751
PF13646	161.526	-0.520146	0.585039	-0.889079	0.373961	0.998238	274	81	302	101	87	216	129
PF00584	422.944	-0.216861	0.244047	-0.888602	0.374217	0.998238	626	496	473	264	287	541	405
PF14319	436.653	0.851909	0.958827	0.888492	0.374276	0.998238	27	211	894	341	623	427	476
PF10758	94.3318	-0.776069	0.873937	-0.888014	0.374533	0.998238	122	201	179	38	108	53	14
PF01195	2012.24	0.206288	0.232304	0.888007	0.374537	0.998238	1552	2698	2588	1575	1929	2232	1806
PF02417	2261.67	-0.409815	0.461562	-0.887888	0.374601	0.998238	1312	3402	2992	1397	1977	4431	1221
PF08542	1.26202	-3.28835	3.70485	-0.887579	0.374767	0.998238	0	6	5	0	0	0	0
PF03414	62.7232	-1.13341	1.27739	-0.887287	0.374924	0.998238	10	8	267	24	39	105	28
PF12169	1918.16	0.255381	0.287824	0.887282	0.374927	0.998238	2091	1680	2664	1785	1824	1986	1471
PF02700	14.5242	1.47839	1.66661	0.887064	0.375044	0.998238	0	29	3	14	4	9	41
PF06130	342.261	-0.642418	0.72477	-0.886375	0.375416	0.998238	127	423	321	175	242	1055	217
PF07136	1308.24	-0.531096	0.599455	-0.885965	0.375636	0.998238	466	1812	2073	571	1112	2879	891
PF02342	289.933	0.839323	0.947368	0.885953	0.375643	0.998238	63	221	198	113	705	550	129
PF00834	2929.09	-0.188911	0.213259	-0.885825	0.375712	0.998238	3645	3294	3238	1853	2129	4506	2702
PF01154	28.4016	-1.61198	1.81977	-0.885817	0.375716	0.998238	93	63	31	1	0	3	35
PF00176	10788.7	-0.230904	0.260713	-0.885662	0.375799	0.998238	12463	13819	15433	4819	10441	13288	9141
PF13416	29312.1	-0.402914	0.45498	-0.885565	0.375852	0.998238	20390	28500	39933	13829	23340	66703	24265
PF01145	7180.68	-0.334453	0.377861	-0.88512	0.376092	0.998238	12369	6169	7883	3455	4520	10694	7737
PF00692	1489.99	-0.196566	0.222143	-0.884859	0.376233	0.998238	2084	1578	1984	945	988	1836	1467
PF06985	1.25602	-3.2767	3.70506	-0.884384	0.376489	0.998238	9	0	1	0	0	0	0
PF14202	480.544	-0.609553	0.689735	-0.88375	0.376831	0.998238	114	841	1003	227	338	772	347
PF00185	7735.84	-0.230943	0.261345	-0.88367	0.376874	0.998238	13134	8707	8101	5194	5492	9163	6541
PF12833	14105.1	-0.280549	0.317525	-0.88355	0.376939	0.998238	13108	16245	16409	9766	10869	26855	9814
PF03915	2.79283	2.60873	2.95319	0.88336	0.377042	0.998238	3	0	0	7	5	1	0
PF09211	3.60949	1.4781	1.67353	0.883223	0.377116	0.998238	0	4	3	1	4	3	10
PF03829	90.6282	-0.927142	1.04987	-0.8831	0.377182	0.998238	102	41	72	15	21	317	123
PF06754	277.697	-1.146	1.29835	-0.882664	0.377418	0.998238	1264	71	54	39	30	271	372
PF10706	153.828	-0.965886	1.09522	-0.881912	0.377825	0.998238	139	354	121	3	177	323	72
PF12850	4080.98	0.176456	0.200088	0.881893	0.377835	0.998238	3281	5559	4960	3027	3447	4760	4276
PF00298	985.698	-0.160548	0.182142	-0.881446	0.378077	0.998238	1119	1484	1266	678	832	1078	737
PF04998	9076.89	0.19297	0.218952	0.881334	0.378137	0.998238	11288	11106	10184	8377	7666	8237	7516
PF13854	1.24495	-3.26438	3.70529	-0.881004	0.378315	0.998238	7	0	2	0	0	1	0
PF07005	715.461	-0.400164	0.454257	-0.880919	0.378362	0.998238	1226	529	1023	269	518	983	743
PF07724	10870.2	0.149118	0.169298	0.880801	0.378426	0.998238	14283	12649	12093	8083	9705	10436	10433
PF00768	7046.4	-0.30384	0.345055	-0.880555	0.378559	0.998238	6056	9470	10067	2809	6658	11112	6051
PF04357	3812.54	0.484911	0.550917	0.880189	0.378757	0.998238	6274	3266	4031	4916	3551	1827	2194
PF02324	55.1265	1.21806	1.38411	0.880035	0.378841	0.998238	12	76	82	49	5	3	158
PF03485	937.787	-0.226391	0.257303	-0.879864	0.378933	0.998238	799	1298	1461	621	744	1238	720
PF01103	5954.85	0.431492	0.49051	0.87968	0.379033	0.998238	9450	6761	5711	6822	5513	2720	4233
PF12323	204.521	0.783674	0.890931	0.879613	0.379069	0.998238	61	223	420	71	292	56	324
PF09455	3.35276	-2.13261	2.4256	-0.87921	0.379287	0.998238	0	1	16	0	1	7	2
PF01276	3550.62	-0.617954	0.703084	-0.87892	0.379445	0.998238	10580	2529	4090	896	2053	2282	4069
PF06602	3.842	2.5083	2.85592	0.87828	0.379792	0.998238	0	0	2	5	12	4	0
PF01959	42.6117	1.51906	1.73017	0.877986	0.379951	0.998238	0	94	10	103	42	15	6
PF14350	1.22681	-3.24908	3.70558	-0.876808	0.380591	0.998238	0	11	0	0	0	0	0
PF07940	1744.37	0.683469	0.779807	0.876459	0.38078	0.998238	2122	2786	986	3200	1345	775	461
PF07313	338.178	0.42445	0.484386	0.876263	0.380887	0.998238	272	466	404	353	416	278	166
PF07796	31.2657	-1.679	1.91819	-0.875304	0.381408	0.998238	3	25	0	9	20	180	4
PF00432	187.661	1.30005	1.48651	0.874568	0.381809	0.998238	5	543	17	126	71	22	546
PF00170	4.59569	-3.18318	3.63979	-0.874551	0.381818	0.998238	8	29	0	0	2	0	0
PF09084	1687.84	-0.238331	0.272739	-0.873843	0.382204	0.998238	1974	1686	2281	866	1356	2631	1585
PF03818	1.22083	-3.23723	3.70581	-0.873555	0.382361	0.998238	1	0	3	0	0	6	0
PF13287	498.295	-0.391787	0.448662	-0.873234	0.382536	0.998238	794	889	559	353	434	416	221
PF00122	16480.4	0.134775	0.154418	0.872791	0.382777	0.998238	15891	20511	17924	12368	13027	21255	17328
PF01266	7306.35	-0.418159	0.479189	-0.872639	0.38286	0.998238	12867	7986	6587	3310	2873	11224	9471
PF11351	7.28998	1.53581	1.76134	0.871957	0.383232	0.998238	0	13	5	14	1	2	13
PF12010	553.288	-0.789684	0.905674	-0.871929	0.383247	0.998238	61	591	836	279	370	1731	301
PF02516	14.2782	1.30377	1.49557	0.871758	0.383341	0.998238	4	37	2	26	16	1	8
PF13238	377.738	-0.654886	0.751336	-0.87163	0.38341	0.998238	566	447	359	81	90	747	584
PF03853	1318.5	-0.145508	0.16701	-0.871253	0.383616	0.998238	1359	1627	1889	877	967	1694	1212
PF13629	15.3127	-1.61397	1.85293	-0.871038	0.383733	0.998238	67	0	26	9	6	6	1
PF14848	439.128	-0.553163	0.635123	-0.870954	0.383779	0.998238	554	226	411	285	243	1191	315
PF01466	0.614235	3.23119	3.71138	0.870616	0.383964	0.998238	0	0	0	0	0	0	4
PF07116	0.614235	3.23119	3.71138	0.870616	0.383964	0.998238	0	0	0	0	0	0	4
PF09411	224.225	0.894303	1.02735	0.870493	0.384031	0.998238	240	26	386	299	354	119	53
PF02868	1.1221	3.20285	3.68081	0.870148	0.38422	0.998238	0	1	0	5	0	0	0
PF01789	1.8072	3.18395	3.66086	0.869727	0.384449	0.998238	0	2	0	1	0	0	9
PF05235	3.65746	-2.62883	3.02384	-0.869368	0.384646	0.998238	8	19	0	2	0	1	0
PF00239	14806.2	-0.440033	0.506613	-0.868579	0.385077	0.998238	6198	24862	24835	6783	12990	24643	10583
PF03332	31.3985	1.2288	1.41634	0.867594	0.385617	0.998238	1	22	68	45	8	6	62
PF11367	6.02256	1.52205	1.75533	0.867101	0.385887	0.998238	5	6	0	1	3	5	22
PF00201	26.5308	-0.946681	1.09267	-0.866392	0.386275	0.998238	4	53	28	11	21	76	10
PF00753	12751.8	-0.217905	0.251988	-0.864743	0.38718	0.998238	11393	16092	16369	7346	10284	20931	11157
PF04542	11400.5	-0.208167	0.240952	-0.863933	0.387624	0.998238	10616	16652	13364	7500	9876	17293	8090
PF08530	819.08	-0.513769	0.594908	-0.863611	0.387802	0.998238	1414	358	1566	389	389	1078	881
PF11193	282.742	-0.811573	0.93975	-0.863605	0.387805	0.998238	39	397	260	100	146	959	253
PF06537	1062.61	0.542845	0.628712	0.863425	0.387904	0.998238	1326	1734	859	1317	475	365	1338
PF03747	1850.14	0.213055	0.246763	0.863397	0.387919	0.998238	1953	2043	1821	1525	1916	2429	1411
PF09355	27.4639	-1.87917	2.17712	-0.863146	0.388057	0.998238	0	63	128	0	16	5	12
PF00578	5144.65	0.166133	0.192508	0.862997	0.388139	0.998238	6124	5911	5857	4649	4423	5408	4147
PF02367	1775.96	0.122147	0.14156	0.862861	0.388214	0.998238	1700	2298	2190	1390	1551	2005	1600
PF02614	3309.85	-0.258489	0.299651	-0.862633	0.388339	0.998238	5527	3716	4618	2426	2435	3036	2336
PF13306	2614.36	-0.435715	0.505103	-0.862627	0.388342	0.998238	1637	6169	3849	1888	2129	2684	1160
PF13791	85.0136	1.06956	1.2408	0.861991	0.388693	0.998238	14	56	159	28	254	50	12
PF00126	4183.82	-0.424582	0.493222	-0.860832	0.389331	0.998238	9216	4002	3868	1731	2170	4990	5013
PF14509	2784.83	0.496563	0.577106	0.860435	0.389549	0.998238	3101	3807	3252	3151	3554	1226	1123
PF12804	2799.18	-0.17433	0.202868	-0.859328	0.390159	0.998238	3419	3217	3537	1663	1887	3829	2936
PF15432	7.05022	2.0867	2.42873	0.859174	0.390244	0.998238	0	14	1	1	26	0	4
PF11162	2.42846	-3.17278	3.69301	-0.859132	0.390268	0.998238	18	0	0	0	0	0	1
PF01761	2636.23	0.141355	0.164583	0.858866	0.390414	0.998238	2478	3783	2982	2103	2268	2875	2418
PF13776	6.6227	-2.1568	2.512	-0.8586	0.390561	0.998238	0	5	42	4	0	1	1
PF05697	2319.87	-0.17117	0.199498	-0.858004	0.39089	0.998238	2498	3538	2899	1401	2148	2748	1746
PF02494	6.51815	3.02919	3.53259	0.857498	0.39117	0.998238	0	5	3	0	32	0	0
PF02913	2369.74	0.332901	0.388489	0.856914	0.391493	0.998238	3843	2712	1535	1870	1906	2018	2861
PF00032	0.606345	3.18083	3.71421	0.856394	0.39178	0.998238	0	0	0	3	0	0	0
PF02182	0.606345	3.18083	3.71421	0.856394	0.39178	0.998238	0	0	0	3	0	0	0
PF07230	0.606345	3.18083	3.71421	0.856394	0.39178	0.998238	0	0	0	3	0	0	0
PF08410	0.606345	3.18083	3.71421	0.856394	0.39178	0.998238	0	0	0	3	0	0	0
PF08705	0.606345	3.18083	3.71421	0.856394	0.39178	0.998238	0	0	0	3	0	0	0
PF13921	0.606345	3.18083	3.71421	0.856394	0.39178	0.998238	0	0	0	3	0	0	0
PF02133	1856.74	-0.617651	0.72141	-0.856172	0.391902	0.998238	5631	1391	1823	525	814	1334	2350
PF03435	1136.7	0.36319	0.424512	0.855546	0.392249	0.998238	960	1328	1669	990	1479	903	645
PF01633	252.513	-0.886873	1.03679	-0.855406	0.392326	0.998238	21	161	467	108	166	842	143
PF06835	830.871	0.430089	0.502859	0.855289	0.392391	0.998238	1368	851	672	975	814	534	508
PF04026	554.35	-0.596285	0.697618	-0.854744	0.392693	0.998238	172	1056	852	149	525	1056	402
PF02129	1749.04	-0.272629	0.318994	-0.854653	0.392743	0.998238	1874	2564	2916	1211	867	1710	1780
PF16227	265.291	1.16716	1.36645	0.854158	0.393018	0.998238	268	36	380	459	419	129	2
PF08660	46.4291	1.0185	1.19256	0.854044	0.39308	0.998238	9	52	77	103	35	19	7
PF13701	99.3909	-0.848115	0.993805	-0.853402	0.393436	0.998238	35	320	110	37	112	138	14
PF04895	1.15753	-3.16337	3.70726	-0.853291	0.393498	0.998238	0	4	6	0	0	0	0
PF01634	1847.16	0.215852	0.253019	0.853103	0.393602	0.998238	1704	2034	1914	1378	1343	2584	2254
PF13597	12094.6	-0.148234	0.173765	-0.853072	0.39362	0.998238	14057	13796	17039	7973	10516	15249	9301
PF01757	5931.43	0.297742	0.349174	0.852702	0.393825	0.998238	7448	7922	6806	4027	4444	3691	8159
PF05693	2171.15	0.470053	0.551255	0.852697	0.393827	0.998238	2245	3602	1646	2920	2136	1496	925
PF01969	1099.25	0.478532	0.561555	0.852156	0.394127	0.998238	323	1510	1093	724	1017	1614	1545
PF00656	117.25	-1.459	1.71297	-0.851737	0.39436	0.998238	0	553	45	6	69	204	77
PF07238	221.175	-0.91304	1.07258	-0.851258	0.394626	0.998238	669	163	445	47	87	22	249
PF16272	419.474	-0.570057	0.669991	-0.850843	0.394856	0.998238	244	1163	774	229	324	214	246
PF02472	2936.98	0.398634	0.468724	0.850465	0.395067	0.998238	4665	3683	2492	3025	2947	1470	2166
PF01937	141.315	-0.941202	1.1069	-0.850309	0.395154	0.998238	15	145	93	92	53	589	77
PF09509	38.2454	1.14142	1.34319	0.849779	0.395448	0.998238	48	44	27	6	16	2	129
PF14220	3.39189	3.03794	3.57664	0.849382	0.395669	0.998238	0	0	4	0	0	0	19
PF01839	112.932	-0.718373	0.846119	-0.849021	0.39587	0.998238	272	100	238	59	90	31	50
PF16552	17.8685	-1.62365	1.91311	-0.848696	0.39605	0.998238	0	67	1	9	7	55	3
PF12099	3452.31	0.497491	0.586438	0.848327	0.396256	0.998238	3875	5560	2223	4589	3730	2464	1268
PF07221	4527.13	0.249477	0.294239	0.847872	0.396509	0.998238	4488	6624	5318	4369	4282	3709	3262
PF04509	105.156	-0.641323	0.756961	-0.847233	0.396865	0.998238	41	148	202	45	108	206	40
PF16116	369.139	0.673131	0.795722	0.845937	0.397588	0.998238	90	231	717	523	391	373	175
PF14229	377.973	0.464612	0.549272	0.845868	0.397626	0.998238	431	505	399	490	379	224	175
PF03526	1.13745	-3.13303	3.70787	-0.844967	0.398129	0.998238	9	0	0	0	0	0	0
PF13979	1.13745	-3.13303	3.70787	-0.844967	0.398129	0.998238	9	0	0	0	0	0	0
PF08401	2486.45	0.438455	0.519493	0.844005	0.398667	0.998238	1675	2565	3229	1576	4257	2863	1232
PF03444	460.286	-0.523827	0.62065	-0.843997	0.398671	0.998238	202	635	719	157	454	982	303
PF07355	354.031	0.383421	0.454362	0.843866	0.398744	0.998238	171	573	440	263	399	335	339
PF03173	86.9418	1.31099	1.55382	0.843718	0.398827	0.998238	122	5	107	156	142	14	1
PF14198	3910.33	-0.552983	0.655482	-0.843628	0.398877	0.998238	1057	6590	8826	1745	3637	5462	2169
PF12640	16.3595	-1.99191	2.36455	-0.842407	0.39956	0.998238	0	23	1	6	0	90	9
PF02381	1018.41	-0.202689	0.240614	-0.842382	0.399574	0.998238	893	1515	1346	719	796	1422	763
PF04131	1300.3	-0.32915	0.390749	-0.842358	0.399588	0.998238	1758	1070	1951	507	1114	1961	1227
PF13808	146.172	1.02615	1.2185	0.842148	0.399705	0.998238	316	25	111	39	91	16	420
PF00829	920.136	-0.283618	0.337051	-0.841469	0.400085	0.998238	691	1518	1320	498	588	1269	958
PF00258	4100.37	-0.25579	0.304031	-0.841326	0.400165	0.998238	7137	4277	4192	2405	2759	5218	3989
PF13709	1.99509	2.57649	3.06259	0.841277	0.400192	0.998238	0	0	1	2	7	2	0
PF15738	431.287	-0.720114	0.856759	-0.840509	0.400623	0.998238	58	663	710	331	186	1063	231
PF14334	4.7603	2.01446	2.39688	0.84045	0.400656	0.998238	0	2	7	16	2	1	0
PF01396	441.344	-0.247249	0.294187	-0.840448	0.400657	0.998238	440	556	645	213	319	621	468
PF02730	399.601	-0.444847	0.529717	-0.839782	0.40103	0.998238	521	369	403	127	262	836	458
PF13472	5584.45	-0.161418	0.19228	-0.839491	0.401194	0.998238	5713	8636	7684	3748	3720	6063	5422
PF01576	5.96284	-1.86154	2.21778	-0.839368	0.401263	0.998238	0	29	3	2	0	11	4
PF17032	6.84163	-1.16014	1.38335	-0.838644	0.401669	0.998238	14	12	16	1	6	1	3
PF00524	1.03288	3.09012	3.68486	0.838599	0.401694	0.998238	0	1	0	0	0	0	6
PF14067	1.04447	3.09012	3.68486	0.838599	0.401694	0.998238	0	0	0	0	0	1	6
PF00031	1.04825	3.08839	3.68492	0.838117	0.401965	0.998238	0	0	1	2	3	0	0
PF13556	864.897	-0.542042	0.647085	-0.837668	0.402217	0.998238	304	1027	1237	347	683	2203	679
PF00701	7621.31	-0.224153	0.267631	-0.837544	0.402287	0.998238	8787	9014	7894	4581	5003	12910	7670
PF01228	1943.29	-0.391886	0.467983	-0.837393	0.402371	0.998238	4193	2046	2164	1042	888	1802	2218
PF13384	212.979	0.755379	0.902077	0.837378	0.40238	0.998238	474	114	95	356	88	82	206
PF13351	1683.66	0.470163	0.56152	0.837304	0.402422	0.998238	2188	1282	2072	1332	2765	1304	680
PF13442	115.186	1.74919	2.0906	0.83669	0.402767	0.998238	0	290	1	77	41	2	389
PF06265	20.2255	-1.89587	2.26715	-0.836234	0.403023	0.998238	101	29	3	0	0	4	22
PF06279	9.33605	-2.29415	2.74433	-0.83596	0.403177	0.998238	46	11	9	0	0	0	8
PF02636	95.6599	1.47013	1.75949	0.835545	0.403411	0.998238	1	271	3	65	50	3	278
PF03551	2268.59	-0.504083	0.603344	-0.835481	0.403447	0.998238	1051	2744	2252	1019	1699	6319	1831
PF08076	1.1081	-3.09687	3.70863	-0.835044	0.403693	0.998238	0	0	0	0	0	9	0
PF14106	1.10355	-3.09117	3.70875	-0.83348	0.404574	0.998238	0	0	1	0	0	8	0
PF00221	2841.09	-0.470607	0.564722	-0.833344	0.404651	0.998238	4244	2062	3023	2403	2125	5836	911
PF04277	488.383	0.42033	0.504489	0.83318	0.404743	0.998238	506	686	681	365	546	183	490
PF02424	3085.21	-0.171555	0.20614	-0.832224	0.405283	0.998238	2913	4624	4295	2087	2623	3726	2293
PF13537	3806.5	0.162162	0.194922	0.831933	0.405447	0.998238	3889	3898	5091	3275	3228	4383	3319
PF14584	265.385	-0.586008	0.704418	-0.831904	0.405463	0.998238	103	381	499	78	285	506	148
PF08497	3135.64	0.208629	0.250907	0.831498	0.405693	0.998238	4114	2813	3468	2802	2753	3532	2653
PF00550	2273.84	-0.228624	0.27501	-0.83133	0.405787	0.998238	3177	2582	2958	1008	1852	2813	2339
PF05713	1191.01	-0.362416	0.43601	-0.831212	0.405854	0.998238	715	1474	1978	797	938	2135	739
PF14905	15396.6	0.446303	0.537263	0.830697	0.406145	0.998238	16082	18070	21004	18843	17431	8744	5993
PF02654	1003.36	-0.21396	0.257645	-0.830445	0.406287	0.998238	967	1513	1587	544	815	1058	920
PF01345	217.752	-0.744842	0.897037	-0.830336	0.406349	0.998238	47	202	685	53	189	331	153
PF01612	2254.19	0.315773	0.380366	0.830181	0.406436	0.998238	3618	2667	1884	2066	1708	1525	2420
PF06426	416.944	-0.598053	0.721219	-0.829225	0.406977	0.998238	1159	421	356	110	181	351	548
PF14495	25.9219	-1.49873	1.80771	-0.829074	0.407063	0.998238	0	142	5	3	10	33	20
PF15781	16.9787	1.18661	1.4313	0.829046	0.407078	0.998238	7	28	18	10	47	1	3
PF01019	763.987	-0.732589	0.884455	-0.828293	0.407504	0.998238	2681	959	327	268	244	340	916
PF01610	3799.21	-0.76137	0.91949	-0.828035	0.407651	0.998238	12909	1183	4582	2226	3600	2657	553
PF13600	4.61364	2.33645	2.82231	0.82785	0.407756	0.998238	0	0	5	12	7	3	0
PF11667	91.1222	1.20982	1.46159	0.827738	0.407819	0.998238	3	33	8	89	23	230	233
PF08878	20.4312	1.38857	1.67785	0.827584	0.407906	0.998238	0	14	17	4	6	27	76
PF04280	67.6237	-0.721854	0.873116	-0.826756	0.408376	0.998238	25	119	57	49	45	189	22
PF00183	6899.89	-0.0708354	0.0857515	-0.826055	0.408773	0.998238	7557	9472	8285	4708	5398	8379	6365
PF05382	19.7376	0.840493	1.0177	0.825879	0.408873	0.998238	6	28	6	27	23	31	12
PF02594	72.5358	1.59937	1.9373	0.825568	0.409049	0.998238	12	184	0	64	20	1	221
PF04411	42.9393	-1.17466	1.42288	-0.825552	0.409058	0.998238	22	3	121	3	48	120	11
PF14136	1.38341	2.61677	3.17379	0.824494	0.409659	0.998238	0	0	0	4	1	2	1
PF00085	3499.05	-0.12009	0.145742	-0.823996	0.409942	0.998238	4496	4862	3753	2381	2553	4182	3258
PF00990	9724.79	-0.406333	0.494147	-0.822291	0.410911	0.998238	9393	9263	9859	3770	5833	22914	11271
PF00466	1424.33	-0.124315	0.15129	-0.821704	0.411246	0.998238	1626	1680	1819	1032	1037	1910	1240
PF01899	51.6403	0.896843	1.09274	0.820725	0.411803	0.998238	11	51	10	27	38	108	117
PF11870	210.475	-0.66091	0.805535	-0.820461	0.411953	0.998238	614	268	226	94	79	69	227
PF14088	113.401	-1.04443	1.27313	-0.820363	0.412009	0.998238	5	563	48	69	44	114	56
PF01336	4850.87	-0.0900129	0.109807	-0.819734	0.412368	0.998238	5939	6429	5613	3570	3686	5786	4156
PF10609	3210.6	0.124599	0.152076	0.819322	0.412603	0.998238	3084	4356	3496	2580	2669	3867	2966
PF07697	1043.48	0.507927	0.620768	0.818224	0.413229	0.998238	1168	1029	1573	1294	1224	455	408
PF00293	10241.6	-0.152849	0.186959	-0.817553	0.413612	0.998238	13833	13357	13763	6457	7243	10121	10107
PF02096	2925.74	-0.194052	0.23737	-0.817509	0.413638	0.998238	4554	3941	3502	1980	2046	2736	2605
PF02805	42.3773	-0.586583	0.71768	-0.817333	0.413738	0.998238	85	80	26	13	33	45	37
PF08471	60.3198	1.23082	1.50614	0.817204	0.413812	0.998238	2	163	6	32	17	22	189
PF00782	51.0536	1.30743	1.60055	0.816864	0.414006	0.998238	59	7	71	9	1	10	203
PF05651	322.258	-0.916321	1.12199	-0.816695	0.414103	0.998238	768	99	100	69	41	899	459
PF16109	358.293	0.420916	0.51543	0.816632	0.414139	0.998238	471	350	404	497	272	262	205
PF05970	1266.61	0.49688	0.608608	0.81642	0.41426	0.998238	1137	1692	1391	1827	1286	958	370
PF10282	1263.76	-0.189089	0.231618	-0.816384	0.41428	0.998238	1804	1406	1444	697	1079	1676	1117
PF11175	1615.99	0.890504	1.09126	0.816035	0.41448	0.998238	75	1067	2753	2122	2704	1796	244
PF02065	4978.56	-0.269314	0.330115	-0.815818	0.414604	0.998238	4193	7149	7636	3693	4297	6791	2675
PF02602	1459.07	0.205504	0.251918	0.81576	0.414638	0.998238	1514	1850	1243	997	1537	1928	1341
PF03463	1.05304	-3.02643	3.71015	-0.815717	0.414662	0.998238	0	2	7	0	0	0	0
PF04299	1.60509	2.98952	3.66542	0.8156	0.414729	0.998238	0	2	0	0	0	0	9
PF16407	174.347	0.672897	0.825105	0.815529	0.41477	0.998238	169	236	179	275	196	85	33
PF04443	311.165	-0.416643	0.510968	-0.8154	0.414844	0.998238	228	705	380	276	143	379	203
PF09028	92.934	1.31179	1.60932	0.815122	0.415003	0.998238	1	266	7	60	34	15	276
PF00797	177.066	-0.921318	1.13067	-0.814843	0.415162	0.998238	202	54	52	62	31	724	210
PF00689	2103.14	0.235019	0.288477	0.814689	0.41525	0.998238	2421	1976	2070	1646	1397	2805	2661
PF16163	129.736	0.845904	1.03856	0.814496	0.415361	0.998238	15	192	203	25	207	64	216
PF13746	62.4755	-1.18468	1.45531	-0.814038	0.415623	0.998238	2	40	22	35	35	322	15
PF03861	293.976	-0.582037	0.715332	-0.813661	0.415839	0.998238	81	320	632	167	208	609	182
PF01882	920.457	0.24531	0.301682	0.81314	0.416138	0.998238	749	1509	942	872	717	914	856
PF04295	3457.97	-0.430779	0.530663	-0.811775	0.416921	0.998238	8927	2360	3644	2033	2221	3235	2841
PF13682	3.41273	1.74662	2.15241	0.811469	0.417097	0.998238	3	2	0	6	0	3	8
PF00953	3457.26	0.188281	0.232027	0.811458	0.417103	0.998238	3541	4549	3116	3046	3135	4384	2790
PF00366	921.315	-0.162427	0.200176	-0.811421	0.417124	0.998238	1234	1239	1126	563	623	1008	955
PF01947	1.04103	-3.01053	3.7105	-0.811354	0.417163	0.998238	0	5	2	0	0	2	0
PF16452	2.16788	-2.9972	3.69493	-0.811165	0.417271	0.998238	15	0	1	0	0	0	1
PF00941	1018.57	-0.316147	0.389814	-0.811021	0.417354	0.998238	1516	887	1088	481	690	1756	1073
PF04474	513.426	-0.454069	0.559935	-0.810932	0.417405	0.998238	711	482	336	266	260	1205	536
PF09406	135.828	-0.862098	1.06404	-0.810215	0.417817	0.998238	40	160	51	25	102	546	109
PF02866	2952.16	0.182409	0.22514	0.810203	0.417824	0.998238	3071	3482	2924	2791	2250	3830	2600
PF07508	8137.79	-0.445212	0.549794	-0.80978	0.418067	0.998238	3061	14149	14582	3612	7669	12617	5322
PF00565	203.132	1.2534	1.54898	0.809179	0.418412	0.998238	0	263	201	63	74	160	681
PF11840	5.52201	0.98268	1.21652	0.80778	0.419217	0.998238	2	8	7	3	11	2	5
PF01229	314.296	-0.702339	0.869474	-0.807774	0.419221	0.998238	65	766	719	275	164	294	97
PF13408	1444.25	-0.436869	0.540899	-0.807673	0.419279	0.998238	602	2388	2514	659	1371	2346	922
PF00070	60.1552	-0.740179	0.91751	-0.806726	0.419824	0.998238	24	127	60	12	24	140	78
PF05985	450.296	-0.682122	0.845879	-0.806406	0.420009	0.998238	1221	215	203	179	137	849	542
PF09560	63.2861	-0.933026	1.15768	-0.805943	0.420276	0.998238	8	129	25	21	25	220	60
PF07201	22.2272	-1.86612	2.31663	-0.80553	0.420514	0.998238	127	18	0	11	9	3	0
PF08532	2154.22	-0.462554	0.574305	-0.805416	0.42058	0.998238	1652	2255	3804	1188	2403	3928	640
PF03484	1172.28	0.142349	0.176747	0.805382	0.4206	0.998238	1047	1529	1416	927	1045	1385	1046
PF01569	1128.96	0.303609	0.377003	0.805321	0.420634	0.998238	1073	937	1571	1199	1084	1298	720
PF01509	2365.36	0.104381	0.129636	0.805181	0.420715	0.998238	2616	3079	2907	1834	2025	2361	2153
PF00216	3475.2	0.355026	0.441192	0.804698	0.420994	0.998238	3480	5306	3703	4014	3510	2461	1794
PF12225	71.3338	1.03378	1.28475	0.804654	0.42102	0.998238	3	58	84	11	198	92	41
PF01547	14385.4	-0.503004	0.625578	-0.804063	0.421361	0.998238	5916	13472	17238	7060	9799	41527	11951
PF08478	299.059	-0.358461	0.445981	-0.803759	0.421536	0.998238	519	362	364	110	188	322	359
PF08665	603.138	0.496061	0.617265	0.803643	0.421603	0.998238	483	214	1085	690	376	646	682
PF13972	1.01861	-2.98052	3.71118	-0.80312	0.421905	0.998238	1	8	0	0	0	0	0
PF00653	0.52545	2.99215	3.72573	0.803106	0.421914	0.998238	0	0	0	0	3	0	0
PF15619	0.52545	2.99215	3.72573	0.803106	0.421914	0.998238	0	0	0	0	3	0	0
PF14526	80.9248	-1.02293	1.27412	-0.80285	0.422061	0.998238	10	102	14	31	30	364	67
PF02659	844.851	-0.330093	0.411331	-0.802499	0.422264	0.998238	483	1297	1374	474	597	1304	751
PF11283	3.12996	2.40173	2.99417	0.802136	0.422475	0.998238	5	0	0	9	3	0	1
PF04011	1260.95	0.306088	0.381669	0.801974	0.422568	0.998238	942	1996	1266	1395	1119	1319	839
PF07374	54.7574	-0.509499	0.635344	-0.801925	0.422596	0.998238	35	90	55	24	38	121	48
PF14487	17.6035	1.15981	1.44634	0.801892	0.422616	0.998238	20	2	25	20	39	7	1
PF01649	687.307	-0.21382	0.266684	-0.801772	0.422685	0.998238	667	1125	870	399	435	849	736
PF13616	1754.41	0.261175	0.325814	0.801608	0.422779	0.998238	2551	2049	1701	1753	1467	1391	1428
PF11973	261.207	0.546163	0.681401	0.80153	0.422825	0.998238	442	169	281	331	296	135	116
PF13005	584.772	-0.655686	0.81861	-0.800974	0.423147	0.998238	1793	185	735	147	509	502	454
PF15428	4.94533	-2.51416	3.14234	-0.800092	0.423657	0.998238	0	3	34	2	1	0	0
PF14594	323.515	-0.742644	0.928698	-0.799661	0.423907	0.998238	77	322	417	123	357	1042	83
PF00563	7749.14	-0.536787	0.671534	-0.799344	0.424091	0.998238	13995	5484	4364	2209	3939	17954	9797
PF13007	827.966	0.383021	0.479487	0.798815	0.424398	0.998238	1270	437	661	544	830	1064	1003
PF13480	254.905	0.65729	0.822978	0.798673	0.42448	0.998238	258	145	431	382	298	137	57
PF06695	343.331	-0.561066	0.702603	-0.798553	0.42455	0.998238	100	374	692	145	246	741	282
PF07499	456.087	-0.260068	0.325724	-0.798429	0.424622	0.998238	633	733	569	253	440	416	309
PF14863	633.135	-0.515643	0.645972	-0.798243	0.42473	0.998238	1679	609	376	288	273	736	728
PF10129	1.01107	-2.96273	3.71159	-0.798238	0.424732	0.998238	8	0	0	0	0	0	0
PF14276	65.5002	-0.522381	0.654612	-0.798002	0.42487	0.998238	58	101	125	28	75	78	24
PF02899	1381.43	-0.247564	0.310332	-0.79774	0.425021	0.998238	1382	2025	1338	841	844	2335	1413
PF16115	1326.25	0.447834	0.561449	0.79764	0.425079	0.998238	1626	1576	1525	1619	1521	759	502
PF07410	1.00376	-2.96038	3.71164	-0.797594	0.425106	0.998238	0	9	0	0	0	0	0
PF03575	472.399	-0.449908	0.564312	-0.797269	0.425295	0.998238	1222	401	394	281	259	480	425
PF04961	1615.71	0.253765	0.318468	0.796831	0.425549	0.998238	1573	1716	1594	1512	1675	2223	1067
PF14052	699.661	0.589081	0.739592	0.796494	0.425745	0.998238	394	708	729	1093	733	922	141
PF12674	512.311	-0.246893	0.310077	-0.79623	0.425898	0.998238	461	824	548	367	314	802	451
PF05922	0.944096	2.93835	3.69082	0.796125	0.425959	0.998238	0	1	0	0	3	0	2
PF05187	79.2996	-1.14688	1.44094	-0.795927	0.426075	0.998238	258	24	7	12	5	188	109
PF13262	5.77819	1.39	1.7486	0.794921	0.426659	0.998238	11	4	1	2	9	0	12
PF01119	998.066	-0.272805	0.343748	-0.79362	0.427417	0.998238	1887	1102	1183	660	752	927	763
PF16584	402.024	0.589696	0.743131	0.793529	0.42747	0.998238	220	791	399	490	544	207	123
PF02569	1493.4	0.326752	0.411797	0.79348	0.427498	0.998238	2540	1735	1101	1304	1334	1011	1476
PF08379	13.2963	-1.76032	2.21944	-0.793135	0.427699	0.998238	4	13	70	12	0	5	0
PF02749	1075.82	0.195306	0.246576	0.792072	0.428318	0.998238	1356	1360	1181	984	926	939	886
PF01527	1781.86	0.446288	0.563779	0.7916	0.428594	0.998238	1938	1615	1782	709	925	1990	3876
PF03924	193.152	-0.703217	0.888443	-0.791516	0.428643	0.998238	38	195	613	88	170	268	87
PF14109	335.404	0.650442	0.822076	0.791219	0.428816	0.998238	519	183	472	430	442	98	111
PF09274	91.6853	0.826482	1.04469	0.791129	0.428869	0.998238	38	94	41	15	235	156	53
PF01209	1464.4	0.425566	0.538033	0.790966	0.428964	0.998238	2746	1550	825	1451	944	908	1799
PF07507	0.991501	-2.93582	3.71221	-0.790855	0.429029	0.998238	2	0	0	0	0	6	0
PF13249	0.991501	-2.93582	3.71221	-0.790855	0.429029	0.998238	2	0	0	0	0	6	0
PF16875	2035.26	-0.244712	0.309441	-0.79082	0.429049	0.998238	1775	3378	2696	1313	1919	2644	1221
PF09347	18.3087	-1.15292	1.45815	-0.790673	0.429135	0.998238	61	31	10	0	14	11	14
PF02894	3622.69	-0.399508	0.505556	-0.790235	0.429391	0.998238	2749	4250	3364	2059	1716	8847	3884
PF11849	11.0789	-1.58792	2.00963	-0.790155	0.429437	0.998238	4	10	1	1	0	58	13
PF03496	23.3038	1.13295	1.43606	0.788926	0.430155	0.998238	13	7	1	4	43	51	40
PF06430	5.00759	1.8624	2.36232	0.788378	0.430476	0.998238	8	3	0	1	18	0	2
PF00840	0.984979	-2.92675	3.71243	-0.788366	0.430483	0.998238	0	0	0	0	0	8	0
PF04735	0.984979	-2.92675	3.71243	-0.788366	0.430483	0.998238	0	0	0	0	0	8	0
PF13032	0.984979	-2.92675	3.71243	-0.788366	0.430483	0.998238	0	0	0	0	0	8	0
PF00977	5401.92	0.140738	0.178635	0.787852	0.430783	0.998238	5511	5613	6774	4069	4132	6752	5853
PF06134	2236.02	-0.328166	0.416783	-0.78738	0.43106	0.998238	4577	1763	2544	1507	1288	2624	1993
PF13151	599.818	-0.560541	0.712323	-0.786919	0.431329	0.998238	258	829	1172	188	742	1085	223
PF14193	1122.27	-0.533459	0.678228	-0.786548	0.431547	0.998238	397	1462	2619	381	1230	1750	590
PF13102	5809.54	0.293056	0.372688	0.786331	0.431673	0.998238	7763	4608	7695	4833	6885	5036	3903
PF14532	174.023	0.375419	0.47752	0.786184	0.43176	0.998238	240	165	204	142	228	124	112
PF01035	770.703	-0.358124	0.455567	-0.786106	0.431806	0.998238	569	1066	821	396	428	1609	843
PF02230	371.119	-0.542839	0.690548	-0.7861	0.431809	0.998238	736	521	668	282	137	119	294
PF15954	7.95585	2.76632	3.51959	0.785978	0.43188	0.998238	0	0	11	1	0	0	42
PF13595	7623.89	0.416615	0.530158	0.785831	0.431967	0.998238	9970	6347	8433	5820	12406	6839	3027
PF09491	113.139	0.91541	1.16559	0.78536	0.432242	0.998238	8	92	273	157	150	26	54
PF06202	2050.14	0.331978	0.422764	0.785255	0.432304	0.998238	2217	3048	2087	2320	2036	1518	1108
PF00560	7.49678	2.76209	3.52174	0.784297	0.432866	0.998238	0	0	0	31	0	10	0
PF16902	2.24397	2.37535	3.03742	0.782031	0.434196	0.998238	0	3	0	2	0	1	9
PF14209	10.3508	-0.847046	1.08335	-0.781876	0.434287	0.998238	10	7	9	6	7	34	4
PF09481	164.123	0.670727	0.857887	0.781837	0.434311	0.998238	255	159	192	111	174	17	237
PF00199	891.988	0.487566	0.624138	0.781183	0.434695	0.998238	932	1155	260	965	457	1278	1186
PF02664	1288.63	0.334368	0.42839	0.780524	0.435082	0.998238	1560	821	1945	1333	1240	1161	910
PF02368	2141.73	-0.325896	0.417612	-0.780379	0.435168	0.998238	1431	3422	3211	1196	2171	3222	1171
PF00665	7814.18	-0.168116	0.215577	-0.779844	0.435483	0.998238	9987	7951	10441	5040	5220	10553	7782
PF07517	8248.32	0.135801	0.174244	0.779372	0.43576	0.998238	8509	10395	10198	7161	7191	8755	6640
PF10887	29.8791	2.20471	2.83114	0.778734	0.436137	0.998238	39	0	15	6	0	0	143
PF12564	0.95998	-2.8912	3.71328	-0.778612	0.436208	0.998238	3	3	0	0	0	2	0
PF05096	1930.86	0.431832	0.55531	0.777642	0.43678	0.998238	1900	3792	1086	2502	1635	1364	1166
PF12712	456.135	0.542157	0.697685	0.77708	0.437112	0.998238	540	537	574	593	550	177	143
PF01810	1069.5	-0.622036	0.800964	-0.77661	0.437389	0.998238	3647	925	428	412	480	847	1192
PF00675	5071.5	0.244407	0.314927	0.776076	0.437704	0.998238	5921	8369	4445	4644	4152	3872	4690
PF04986	862.172	0.466471	0.601103	0.776025	0.437734	0.998238	305	738	1534	532	1274	980	704
PF01850	165.638	-0.420403	0.541975	-0.775687	0.437934	0.998238	155	174	171	92	79	381	176
PF02910	2647.93	0.367421	0.473721	0.775606	0.437982	0.998238	4388	3449	2160	2455	2478	1222	2422
PF03133	2.32594	2.29176	2.95487	0.775589	0.437991	0.998238	2	0	0	6	0	2	4
PF10125	0.948556	-2.87496	3.71368	-0.774155	0.438839	0.998238	0	0	8	0	0	0	0
PF02082	1358.1	-0.342241	0.442359	-0.773671	0.439125	0.998238	877	1734	1951	644	821	2581	1503
PF03802	127.119	-0.691421	0.894147	-0.773275	0.43936	0.998238	288	54	166	17	63	201	168
PF02289	8.83032	-1.32289	1.71149	-0.772949	0.439553	0.998238	14	26	16	0	1	2	12
PF10588	298.113	0.459821	0.595153	0.77261	0.439753	0.998238	127	526	164	229	330	427	308
PF03479	221.1	-0.298065	0.385801	-0.772587	0.439767	0.998238	199	373	382	148	178	205	148
PF07679	41.9243	0.664281	0.85998	0.772438	0.439855	0.998238	11	52	25	56	26	73	45
PF13964	5.10507	-1.75365	2.27082	-0.772254	0.439964	0.998238	0	1	1	3	1	32	1
PF13653	2.1677	2.78722	3.61346	0.771344	0.440503	0.998238	0	1	2	9	0	0	0
PF01984	0.941515	-2.86471	3.71393	-0.771341	0.440505	0.998238	0	1	7	0	0	0	0
PF04032	0.941515	-2.86471	3.71393	-0.771341	0.440505	0.998238	0	1	7	0	0	0	0
PF05270	7.26926	-1.68572	2.18567	-0.771259	0.440553	0.998238	12	20	18	6	1	0	0
PF13497	706.47	0.620623	0.804791	0.77116	0.440612	0.998238	1180	271	784	1007	851	453	168
PF02909	7.29503	1.11614	1.44767	0.770994	0.44071	0.998238	2	1	8	2	5	12	21
PF01782	874.087	-0.209361	0.271832	-0.770185	0.44119	0.998238	970	965	1519	612	693	973	644
PF06323	3.62064	-2.80505	3.64221	-0.770152	0.44121	0.998238	24	0	2	0	2	0	0
PF07650	2740.65	-0.0840944	0.109263	-0.769648	0.441509	0.998238	3070	3703	3473	1997	2193	3184	2267
PF12679	1008.93	-0.475789	0.618285	-0.76953	0.441579	0.998238	1318	882	649	492	399	2547	1199
PF01663	3885.57	0.270744	0.351849	0.76949	0.441602	0.998238	3820	6489	3846	4055	3421	3064	2781
PF04024	455.61	0.314656	0.409196	0.768962	0.441916	0.998238	733	417	480	444	403	322	388
PF16219	2.72306	2.75722	3.58582	0.768923	0.441939	0.998238	0	4	0	0	13	0	0
PF14293	593.01	-0.400906	0.52148	-0.768786	0.44202	0.998238	924	969	778	298	689	496	221
PF14607	302.615	0.598862	0.778981	0.768777	0.442026	0.998238	304	73	475	357	400	315	122
PF13734	26.8256	-1.69176	2.20085	-0.768683	0.442082	0.998238	0	47	131	19	7	8	0
PF06283	483.146	0.734431	0.955611	0.768547	0.442163	0.998238	50	306	1160	599	628	300	242
PF16872	0.93405	-2.85367	3.7142	-0.768312	0.442302	0.998238	0	4	1	0	0	3	0
PF07702	1516.55	0.502939	0.655451	0.767317	0.442893	0.998238	2518	971	913	1131	530	1628	2995
PF04227	747.942	-0.643242	0.838512	-0.767124	0.443008	0.998238	1119	944	414	190	119	1702	1194
PF06854	193.922	-0.88257	1.15089	-0.766855	0.443168	0.998238	22	139	209	60	36	770	245
PF05013	1.65147	-2.55354	3.33006	-0.766815	0.443192	0.998238	1	11	0	0	1	1	0
PF04239	463.043	-0.464077	0.605281	-0.766712	0.443253	0.998238	793	612	421	166	143	663	680
PF10086	181.3	0.596623	0.778389	0.766484	0.443388	0.998238	72	152	286	64	371	203	120
PF07798	0.893023	2.83231	3.69536	0.766449	0.443409	0.998238	0	1	0	3	1	0	0
PF01699	1405.75	-0.299869	0.391408	-0.766131	0.443599	0.998238	2194	1803	2363	792	1240	934	1009
PF03454	150.461	0.56179	0.733313	0.766098	0.443618	0.998238	194	89	44	97	185	258	176
PF00827	0.927432	-2.84399	3.71444	-0.765658	0.44388	0.998238	0	3	5	0	0	0	0
PF16120	1222.1	0.449378	0.586933	0.765638	0.443892	0.998238	1786	1356	1351	1204	1672	541	535
PF04332	0.890916	2.829	3.69551	0.765524	0.44396	0.998238	0	0	0	0	0	1	5
PF14071	0.927009	-2.84327	3.71446	-0.765459	0.443998	0.998238	0	5	0	0	0	3	0
PF13185	939.891	0.306323	0.400231	0.765367	0.444053	0.998238	1415	1352	637	778	833	670	971
PF02709	90.5604	-0.776339	1.01457	-0.765193	0.444157	0.998238	74	387	30	67	25	56	63
PF02729	4276.67	-0.17952	0.234743	-0.764749	0.444421	0.998238	6834	4626	4996	2900	3112	4880	3729
PF04174	1.62532	-2.54926	3.33703	-0.763931	0.444908	0.998238	1	11	1	0	0	0	1
PF02575	991.203	-0.213186	0.279109	-0.763807	0.444982	0.998238	919	1389	1235	492	757	1498	1024
PF04183	0.921937	-2.83569	3.71465	-0.76338	0.445237	0.998238	2	6	0	0	0	0	0
PF14335	87.5193	-0.690001	0.903891	-0.763368	0.445244	0.998238	37	106	297	79	29	65	44
PF06306	10.3699	-1.36962	1.79433	-0.763305	0.445282	0.998238	47	9	1	0	8	8	6
PF05426	1103.22	0.486758	0.638008	0.762934	0.445503	0.998238	1277	1422	1602	1159	1032	227	979
PF13834	24.2198	-1.40221	1.83833	-0.762765	0.445603	0.998238	4	11	134	22	0	10	6
PF13174	855.8	0.349432	0.458161	0.762684	0.445652	0.998238	1383	1076	733	843	781	454	723
PF13702	1192.4	-0.307108	0.402899	-0.762246	0.445913	0.998238	865	1243	2355	617	927	1748	1061
PF03884	5.2983	1.72214	2.26295	0.761017	0.446647	0.998238	0	3	10	11	8	0	1
PF11922	1045.52	0.321189	0.422152	0.760837	0.446754	0.998238	1094	1732	1097	1182	799	635	827
PF07804	1156.28	0.254768	0.334892	0.760745	0.44681	0.998238	1290	1220	1189	693	1542	1382	885
PF01337	176.605	-0.748574	0.984081	-0.760684	0.446846	0.998238	416	90	43	48	68	442	214
PF14707	102.469	0.706026	0.928525	0.760374	0.447031	0.998238	101	40	47	167	103	189	30
PF06849	0.91335	-2.82301	3.71497	-0.759899	0.447315	0.998238	0	5	3	0	0	0	0
PF03993	1577.12	0.378984	0.498876	0.759675	0.447449	0.998238	1751	2135	1682	1989	1562	1133	672
PF13487	325.104	-0.460985	0.606947	-0.759514	0.447545	0.998238	161	408	588	163	336	608	149
PF14081	3.14478	-1.27061	1.67334	-0.759329	0.447656	0.998238	3	4	9	3	0	4	1
PF09419	126.697	-0.546975	0.720881	-0.758759	0.447997	0.998238	62	167	298	55	139	178	49
PF13038	2.02373	2.74409	3.619	0.758243	0.448305	0.998238	0	3	0	0	0	0	11
PF14464	116.384	-0.706267	0.932225	-0.757614	0.448682	0.998238	333	173	104	21	142	49	49
PF14323	298.472	-0.963637	1.27207	-0.757537	0.448728	0.998238	228	1587	51	192	194	30	66
PF01544	3931.33	-0.18253	0.241034	-0.757277	0.448884	0.998238	5741	5606	3492	2585	3112	4891	3235
PF14345	31.8886	-1.1383	1.5042	-0.756749	0.4492	0.998238	3	173	21	30	3	13	10
PF12395	28.4867	-0.829713	1.09651	-0.756687	0.449237	0.998238	8	31	18	19	15	109	13
PF01197	188.098	-0.484681	0.640932	-0.756214	0.449521	0.998238	418	333	87	130	124	180	115
PF06824	3108.6	0.386979	0.511834	0.756064	0.449611	0.998238	2321	4053	4154	3722	3442	2692	1199
PF16296	1.46561	2.7725	3.66822	0.755816	0.44976	0.998238	0	0	2	0	0	0	8
PF04480	129.29	-0.76567	1.01317	-0.755718	0.449818	0.998238	20	131	252	35	39	347	167
PF03612	230.277	-0.923968	1.22277	-0.755636	0.449867	0.998238	888	71	84	27	29	284	356
PF04392	3037.18	-0.277631	0.36761	-0.755232	0.45011	0.998238	2032	4999	4781	1574	2846	4021	2242
PF13797	4.2983	-1.82224	2.41318	-0.755118	0.450178	0.998238	0	13	1	3	0	16	1
PF03744	15.0032	-1.12729	1.49324	-0.754933	0.450289	0.998238	35	8	10	6	0	38	17
PF01582	0.460676	2.82057	3.73755	0.754658	0.450454	0.998238	0	0	0	0	0	0	3
PF09611	0.460676	2.82057	3.73755	0.754658	0.450454	0.998238	0	0	0	0	0	0	3
PF09614	0.460676	2.82057	3.73755	0.754658	0.450454	0.998238	0	0	0	0	0	0	3
PF12774	0.460676	2.82057	3.73755	0.754658	0.450454	0.998238	0	0	0	0	0	0	3
PF14885	0.460676	2.82057	3.73755	0.754658	0.450454	0.998238	0	0	0	0	0	0	3
PF04898	2967.78	0.200955	0.266297	0.754627	0.450473	0.998238	3567	3026	4175	2694	2548	2521	2496
PF08757	1150.34	-0.349989	0.463867	-0.754503	0.450547	0.998238	747	2439	1176	892	557	1773	966
PF04476	0.899268	-2.80174	3.71552	-0.754065	0.45081	0.998238	0	7	1	0	0	0	0
PF14897	135.136	-0.884236	1.17392	-0.753235	0.451309	0.998238	14	150	485	82	117	163	13
PF00148	648.453	-0.608917	0.808658	-0.752996	0.451452	0.998238	152	829	2204	405	349	501	461
PF03443	12.3397	-1.1745	1.56286	-0.751511	0.452345	0.998238	2	52	25	6	1	2	11
PF07143	1.99972	2.72009	3.61951	0.75151	0.452346	0.998238	0	3	0	0	6	0	4
PF16150	399.726	0.4963	0.660569	0.751322	0.452459	0.998238	521	429	489	455	530	183	135
PF09364	542.077	0.482607	0.642356	0.751308	0.452468	0.998238	173	746	936	561	285	395	743
PF10665	0.892227	-2.791	3.7158	-0.751117	0.452582	0.998238	0	8	0	0	0	0	0
PF14742	0.892227	-2.791	3.7158	-0.751117	0.452582	0.998238	0	8	0	0	0	0	0
PF00142	421.977	-0.636576	0.847557	-0.751071	0.45261	0.998238	64	594	1268	274	197	487	309
PF05101	5.07526	-2.69709	3.591	-0.751069	0.452611	0.998238	36	0	0	0	3	0	0
PF00036	12.4466	1.65255	2.20181	0.75054	0.452929	0.998238	0	31	0	8	10	2	35
PF03737	366.035	-0.496174	0.661205	-0.750409	0.453008	0.998238	714	301	226	181	128	718	443
PF13899	1199.79	0.380852	0.507559	0.75036	0.453038	0.998238	1912	1672	980	1192	914	509	1249
PF03693	13.8263	2.19585	2.92945	0.749578	0.453509	0.998238	0	2	14	53	0	10	0
PF10111	139.764	0.71749	0.957334	0.749466	0.453576	0.998238	33	256	129	286	67	118	50
PF07662	528.548	-1.01166	1.3504	-0.749159	0.453761	0.998238	2409	443	186	50	37	76	825
PF05035	173.91	-0.984176	1.31385	-0.74908	0.453809	0.998238	857	62	67	25	66	24	203
PF00933	20673.6	0.394033	0.526137	0.748916	0.453908	0.998238	13684	17485	34769	24069	23004	21198	8907
PF12787	229.62	-0.623418	0.832556	-0.7488	0.453978	0.998238	67	218	238	85	161	759	194
PF07883	2065.22	0.214618	0.286655	0.748697	0.45404	0.998238	1442	2838	2158	1733	1696	2839	2043
PF03413	480.833	-0.530195	0.708418	-0.74842	0.454207	0.998238	155	835	407	222	392	1263	331
PF09660	241.952	-0.589761	0.788407	-0.748041	0.454435	0.998238	61	250	583	108	227	461	123
PF02110	1339.78	0.258441	0.345734	0.747516	0.454752	0.998238	837	1620	1932	831	1194	1549	1670
PF00227	332.799	-0.977615	1.30828	-0.747254	0.45491	0.998238	1469	256	84	62	14	137	500
PF03775	96.9941	-0.572388	0.766427	-0.746826	0.455168	0.998238	247	102	134	30	50	49	115
PF00194	6.87467	0.877987	1.17592	0.74664	0.455281	0.998238	6	3	8	5	2	7	17
PF01106	220.01	0.692203	0.927119	0.746617	0.455295	0.998238	454	103	61	196	63	190	455
PF01472	306.124	0.304122	0.407349	0.746588	0.455312	0.998238	462	245	337	320	238	270	266
PF03692	312.568	-0.277843	0.372444	-0.745998	0.455668	0.998238	422	320	541	148	218	325	334
PF09369	95.335	-0.625902	0.839017	-0.745994	0.455671	0.998238	29	78	145	57	50	281	71
PF13502	797.336	-0.616034	0.826063	-0.745747	0.45582	0.998238	2414	1324	347	317	303	337	943
PF01040	2954.4	0.460223	0.617385	0.745439	0.456006	0.998238	6509	1851	1922	3119	2042	1601	3336
PF04539	2611.52	-0.139152	0.186683	-0.745393	0.456034	0.998238	3168	3401	3504	1402	2101	2912	2647
PF02411	0.884684	-2.76961	3.71636	-0.745248	0.456122	0.998238	7	0	0	0	0	0	0
PF05982	0.884684	-2.76961	3.71636	-0.745248	0.456122	0.998238	7	0	0	0	0	0	0
PF16816	0.884684	-2.76961	3.71636	-0.745248	0.456122	0.998238	7	0	0	0	0	0	0
PF00162	5214.34	-0.0838483	0.112607	-0.744609	0.456508	0.998238	6208	7199	6144	3731	3756	5990	4877
PF09529	213.637	0.68093	0.914698	0.744431	0.456616	0.998238	132	542	68	95	124	96	493
PF03364	68.9666	-1.23425	1.65805	-0.744396	0.456637	0.998238	368	10	24	1	15	15	90
PF06541	1863.88	-0.466915	0.627334	-0.744285	0.456704	0.998238	611	1962	2921	1054	1261	4596	1444
PF13638	351.668	0.499412	0.671125	0.744141	0.456791	0.998238	114	495	331	319	518	502	168
PF03944	1.96728	2.69219	3.6201	0.743677	0.457072	0.998238	0	3	0	2	0	0	8
PF02689	361.479	0.608196	0.818305	0.743239	0.457337	0.998238	278	685	333	491	467	143	77
PF13601	234.27	-0.405924	0.546366	-0.742952	0.457511	0.998238	356	455	298	180	191	150	97
PF06675	267.395	-0.96022	1.29318	-0.742524	0.45777	0.998238	34	115	67	130	45	1364	262
PF01326	7801.34	0.238841	0.321809	0.742181	0.457977	0.998238	5933	11257	9805	7890	7087	7883	5385
PF04519	267.772	0.548547	0.739494	0.741787	0.458216	0.998238	166	497	335	196	115	94	523
PF02660	838.047	-0.188085	0.253576	-0.741731	0.458251	0.998238	781	1004	1359	495	638	1085	787
PF02627	1319.03	-0.266893	0.359886	-0.741604	0.458328	0.998238	1657	2601	1272	1094	717	1317	1041
PF11396	2211.9	0.406471	0.548177	0.741496	0.458393	0.998238	1835	3831	2008	2942	2119	1721	892
PF14490	633.623	-0.335489	0.452718	-0.741054	0.458661	0.998238	412	872	1106	267	631	950	467
PF02543	32.4505	-1.16665	1.57441	-0.741011	0.458687	0.998238	5	4	28	3	6	162	42
PF10711	0.839093	2.73593	3.69979	0.739484	0.459613	0.998238	0	1	0	1	3	0	0
PF13031	21.8497	0.907387	1.2271	0.739457	0.459629	0.998238	2	15	22	13	7	37	58
PF02423	557.371	-0.653724	0.884199	-0.73934	0.4597	0.998238	80	1420	399	201	328	1313	533
PF07720	11.2828	-1.41117	1.90918	-0.739152	0.459815	0.998238	56	10	4	8	5	1	0
PF05229	0.869829	-2.74632	3.71698	-0.738858	0.459993	0.998238	6	1	0	0	0	0	0
PF01471	1312.19	-0.35563	0.481656	-0.738348	0.460303	0.998238	1064	1679	1683	504	668	2486	1732
PF14099	348.744	0.715307	0.969034	0.738165	0.460414	0.998238	326	770	162	599	342	81	75
PF14804	272.86	-0.457956	0.62075	-0.737746	0.460669	0.998238	126	495	438	95	295	434	166
PF16363	16262.5	0.154926	0.210185	0.737095	0.461064	0.998238	18235	21793	20238	14337	13405	14030	14032
PF06506	399.129	-0.612666	0.831617	-0.736717	0.461295	0.998238	1265	263	336	71	246	315	481
PF14660	383.628	0.642574	0.872566	0.736419	0.461476	0.998238	313	951	100	568	363	156	186
PF02794	0.861857	-2.73386	3.71731	-0.735441	0.462071	0.998238	0	0	0	0	0	7	0
PF02436	3698.91	0.261579	0.355693	0.735405	0.462093	0.998238	3017	4856	4436	3743	3834	4051	2105
PF01628	1302.86	-0.438014	0.595995	-0.734929	0.462383	0.998238	512	1604	2418	585	1304	2504	766
PF00005	116980	-0.156081	0.212462	-0.734629	0.462565	0.998238	122094	137565	141859	74303	81008	181326	116277
PF05188	1344.83	-0.137468	0.187235	-0.734202	0.462826	0.998238	1514	2055	1427	927	1123	1704	1050
PF08751	385.182	1.41666	1.93066	0.733772	0.463088	0.998238	868	3	151	106	2	3	1531
PF09297	75.7824	-0.63044	0.859222	-0.733734	0.463111	0.998238	178	178	34	40	31	38	73
PF02733	1268.47	-0.488998	0.666816	-0.733333	0.463355	0.998238	1260	914	1013	415	664	3618	1573
PF04311	12.609	1.99926	2.72715	0.733094	0.463501	0.998238	0	15	0	26	24	12	0
PF16220	4.01742	1.63985	2.23828	0.732637	0.46378	0.998238	0	1	4	7	8	5	0
PF12437	2518.53	0.262659	0.358575	0.732509	0.463858	0.998238	1452	3653	2966	2386	2282	3111	2025
PF06325	3708.21	-0.129356	0.17661	-0.73244	0.4639	0.998238	4370	4553	4869	2672	3213	4567	2642
PF09722	0.854974	-2.72269	3.71761	-0.732375	0.46394	0.998238	5	2	0	0	0	0	0
PF10905	0.854974	-2.72269	3.71761	-0.732375	0.46394	0.998238	5	2	0	0	0	0	0
PF09186	313.461	-0.309788	0.423083	-0.732215	0.464038	0.998238	416	342	488	103	295	380	297
PF13782	83.5234	-0.641297	0.876059	-0.732025	0.464153	0.998238	18	86	169	34	70	199	52
PF10987	1.81771	-2.70532	3.69869	-0.731426	0.464519	0.998238	0	7	0	0	1	7	0
PF11750	4.8491	-2.62471	3.5914	-0.730834	0.464881	0.998238	0	20	0	0	3	17	0
PF13490	125.803	-0.510692	0.699517	-0.730063	0.465352	0.998238	42	226	199	47	111	230	94
PF03418	943.25	-0.483388	0.662416	-0.729735	0.465552	0.998238	300	1229	1354	433	902	2261	546
PF03071	0.848198	-2.71202	3.71791	-0.729448	0.465728	0.998238	0	0	3	0	0	4	0
PF00392	6255.65	-0.292668	0.401509	-0.72892	0.466051	0.998238	9912	5448	6023	3074	3821	10604	7066
PF06458	107.72	-0.908957	1.24903	-0.72773	0.466779	0.998238	8	545	72	37	39	54	107
PF00289	1011.67	-0.171503	0.235711	-0.727598	0.46686	0.998238	1202	1027	1286	627	825	1530	867
PF07764	0.843645	-2.70467	3.71811	-0.727432	0.466962	0.998238	0	0	4	0	0	3	0
PF01637	1423.32	0.489206	0.672724	0.727201	0.467103	0.998238	524	2491	1728	805	2618	1173	708
[truncated: 6,517 more rows]
