# Supplementary material for: Exploring Gut Microbiome in Predicting the Efficacy of Immunotherapy in Non-Small Cell Lung Cancer
Source: Cancers (Basel). 2022 Nov 2;14(21):5401. doi: 10.3390/cancers14215401 (PMC9656313; doi:10.3390/cancers14215401)
Supplement: Supplementary file 1 [file cancers-14-05401-s001.zip › Table S4.DS1_KEGG.xlsx]

## Sheet: BWA
KEGG	baseMean	log2FoldChange	lfcSE	stat	pvalue	padj	JZLC_04	JZLC_10	JZLC_15	JZLC_16	JZLC_27	JZLC_30	JZLC_31
K02452	164.957	-7.7785	1.7522	-4.43927	9.02661e-06	0.0636466	1165	38	49	0	3	148	0
K07739	257.421	2.92221	0.69423	4.20928	2.56187e-05	0.075464	71	68	45	491	155	136	635
K14684	12.6735	6.85328	1.64823	4.15798	3.21078e-05	0.075464	1	0	0	4	15	0	67
K14809	98.5197	2.22797	0.593977	3.75094	0.000176175	0.267375	48	32	48	170	148	53	89
K10120	144.182	-4.46194	1.19543	-3.73248	0.000189601	0.267375	488	226	365	18	0	89	7
K16726	10.0526	7.25291	1.96892	3.6837	0.000229877	0.270144	0	0	0	2	9	0	60
K08683	10.8701	3.78271	1.08021	3.50182	0.000462087	0.434195	1	3	1	26	4	3	27
K07067	93.4569	2.80373	0.804576	3.48473	0.000492634	0.434195	28	51	13	152	37	34	294
K04480	33.995	-8.03729	2.44784	-3.28342	0.00102556	0.803469	0	23	29	0	0	225	0
K13633	15.058	-3.89278	1.21299	-3.20924	0.00133086	0.916462	66	7	15	2	1	32	1
K13912	7.77635	4.34826	1.37521	3.16189	0.00156751	0.916462	1	2	1	23	2	0	15
K03366	162.586	-1.61992	0.512802	-3.15896	0.00158334	0.916462	309	317	318	38	49	150	108
K08967	10.2788	-6.31152	2.02236	-3.12087	0.00180315	0.916462	5	30	49	0	0	1	0
K13734	12.0359	-5.55102	1.78021	-3.11819	0.00181967	0.916462	1	23	37	1	0	36	0
K05784	9.70305	-6.22943	2.02823	-3.07135	0.0021309	0.919713	56	21	5	0	0	1	0
K13919	101.649	-3.15741	1.0282	-3.07081	0.0021348	0.919713	535	60	68	12	23	130	7
K10327	17.2214	8.02529	2.62311	3.05945	0.00221743	0.919713	0	0	0	0	15	0	109
K13107	53.563	-1.70973	0.568485	-3.00752	0.0026339	0.960259	114	120	89	16	17	43	25
K16343	15.7138	7.89329	2.62479	3.0072	0.00263663	0.960259	0	0	0	0	14	0	99
K10400	13.156	4.27965	1.42783	2.99731	0.00272375	0.960259	0	3	4	10	46	0	10
K00917	379.455	1.48223	0.504991	2.93516	0.00333378	0.999537	289	241	219	484	224	274	834
K13933	13.8353	-4.13658	1.42148	-2.91006	0.00361363	0.999537	75	9	8	1	2	20	0
K01044	19.5933	-2.59665	0.895203	-2.90062	0.00372421	0.999537	17	26	68	6	2	32	4
K12987	9.60056	-6.21394	2.15225	-2.88718	0.00388712	0.999537	3	68	1	0	0	10	0
K11531	47.0398	-3.28001	1.1555	-2.83861	0.004531	0.999537	290	17	26	7	5	38	7
K13210	10.2496	3.87795	1.37695	2.81633	0.00485761	0.999537	1	1	5	30	3	0	18
K01727	74.9885	2.80834	0.997743	2.81469	0.00488236	0.999537	4	61	13	73	51	23	285
K00298	2.78779	5.39428	1.93488	2.78792	0.0053048	0.999537	0	0	0	6	3	0	7
K03288	21.3001	-7.36311	2.6475	-2.78116	0.00541656	0.999537	166	2	14	0	0	0	0
K14416	22.8072	2.54043	0.919412	2.7631	0.00572556	0.999537	2	8	16	44	11	9	53
K15922	518.407	-4.06894	1.48087	-2.74767	0.00600197	0.999537	3577	336	270	52	56	58	2
K14766	8.76723	6.31436	2.30654	2.73759	0.00618914	0.999537	0	1	0	0	6	0	57
K15125	171.968	-1.8036	0.660549	-2.73045	0.00632474	0.999537	281	186	515	25	67	189	92
K11216	128.475	-1.70645	0.625794	-2.72686	0.00639407	0.999537	312	121	133	44	27	305	71
K03483	70.3963	-2.37999	0.873798	-2.72374	0.00645481	0.999537	39	174	170	5	31	127	14
K05559	50.0592	1.51792	0.557452	2.72296	0.00646997	0.999537	42	30	20	63	36	41	104
K14087	97.6631	1.9891	0.731981	2.71742	0.00657927	0.999537	26	43	27	146	89	107	187
K15538	46.6175	-4.23005	1.56937	-2.69537	0.007031	0.999537	131	242	8	4	0	4	7
K04718	4.60045	3.99891	1.48977	2.68425	0.0072693	0.999537	1	1	0	6	1	1	21
K12063	943.932	4.12845	1.56536	2.63739	0.00835472	0.999537	450	29	12	44	208	78	6292
K03883	124.612	1.69852	0.645866	2.62983	0.00854263	0.999537	84	100	55	234	135	65	92
K00320	8.46353	-6.03123	2.31856	-2.60128	0.00928764	0.999537	0	28	35	0	0	7	0
K09003	10.188	-6.29855	2.42412	-2.59828	0.00936916	0.999537	0	7	11	0	0	65	0
K09968	5.36419	-5.37268	2.08596	-2.57564	0.0100056	0.999537	12	1	29	0	0	2	0
K12066	193.362	5.42432	2.12604	2.55138	0.0107298	0.999537	46	4	0	41	6	0	1350
K13920	122.06	-2.91088	1.14358	-2.54542	0.0109147	0.999537	659	40	108	29	22	131	5
K07804	26.868	-5.72607	2.2543	-2.54006	0.0110832	0.999537	194	10	22	0	2	0	0
K08135	22.7927	-4.07662	1.60504	-2.53988	0.011089	0.999537	1	48	120	2	0	10	4
K00584	12.4475	-6.58772	2.59734	-2.53634	0.0112019	0.999537	0	28	73	0	0	1	0
K12842	5.14943	-4.31586	1.70601	-2.5298	0.0114128	0.999537	22	2	6	0	0	12	1
K01114	19.5013	3.83022	1.51732	2.52433	0.0115918	0.999537	0	7	0	11	12	7	100
K02228	14.4589	2.00891	0.796534	2.52207	0.0116667	0.999537	12	6	10	19	23	2	18
K09536	17.7168	-2.96486	1.18134	-2.50973	0.0120822	0.999537	2	68	23	3	2	42	4
K16629	53.8766	-3.28113	1.32376	-2.47864	0.0131883	0.999537	3	291	109	7	4	19	12
K14989	20.5051	-2.9779	1.20503	-2.47123	0.0134647	0.999537	3	21	61	3	1	68	7
K07357	14.2567	-5.80038	2.34835	-2.46998	0.013512	0.999537	108	3	9	1	0	0	0
K07345	33.6917	-3.96659	1.607	-2.46832	0.013575	0.999537	182	31	59	4	3	0	1
K15725	347.403	-1.87308	0.759034	-2.46771	0.013598	0.999537	903	1073	195	104	115	279	111
K07457	16.5507	-4.24532	1.72336	-2.4634	0.0137628	0.999537	1	25	100	1	0	4	3
K17679	96.739	1.54486	0.627317	2.46265	0.0137916	0.999537	26	90	82	130	120	54	117
K15159	7.16642	3.14826	1.28203	2.45568	0.0140619	0.999537	4	3	1	2	11	0	28
K01797	6.31978	-3.7042	1.51108	-2.45137	0.0142314	0.999537	8	19	2	1	0	21	1
K07719	83.1362	2.00551	0.818842	2.4492	0.0143172	0.999537	12	65	56	104	168	39	59
K12600	19.3553	-2.70017	1.11696	-2.41742	0.0156308	0.999537	19	106	13	2	4	10	6
K06952	111.665	-2.86345	1.18719	-2.41196	0.015867	0.999537	605	51	172	20	28	28	6
K13131	52.2234	2.33289	0.96745	2.41138	0.0158924	0.999537	7	38	15	106	84	31	18
K07334	46.0186	-2.70898	1.12402	-2.41007	0.0159494	0.999537	50	14	35	12	8	239	5
K01623	190.812	-3.06523	1.27256	-2.40871	0.0160091	0.999537	16	60	337	20	16	1010	63
K17231	45.4636	4.82677	2.01551	2.39481	0.016629	0.999537	0	8	1	193	10	8	0
K14266	9.76803	3.86865	1.61721	2.39217	0.0167493	0.999537	1	6	0	16	2	0	39
K07482	568.749	-2.42451	1.01842	-2.38064	0.0172824	0.999537	2821	581	624	205	83	207	74
K02774	87.0085	-2.92556	1.23368	-2.3714	0.0177207	0.999537	456	55	5	8	18	155	20
K15502	17.8073	5.63077	2.3792	2.36666	0.0179492	0.999537	0	4	0	0	17	0	107
K15916	8.37782	4.49324	1.90469	2.35904	0.0183222	0.999537	2	2	0	16	0	0	34
K07192	1883.39	-0.753379	0.319791	-2.35585	0.0184805	0.999537	2893	2634	2432	720	1072	2911	1664
K02999	5.34294	-3.60343	1.53704	-2.3444	0.0190579	0.999537	3	12	10	0	0	17	2
K14088	131.552	1.7649	0.75298	2.34388	0.0190841	0.999537	30	68	47	202	128	161	201
K01846	426.862	-2.4742	1.05878	-2.33685	0.0194472	0.999537	514	402	90	122	84	2097	64
K07084	29.7081	1.91045	0.817687	2.33641	0.0194699	0.999537	13	39	8	30	34	6	68
K12285	12.4752	-3.62695	1.55911	-2.3263	0.0200027	0.999537	3	40	44	0	0	11	5
K01699	548.416	-2.04671	0.882809	-2.3184	0.0204274	0.999537	1618	273	967	155	231	1005	50
K12831	17.0387	-2.49914	1.09025	-2.29227	0.0218902	0.999537	24	85	10	4	4	9	3
K07726	236.132	-1.54754	0.675655	-2.29043	0.0219966	0.999537	713	269	172	56	66	425	178
K12450	10.9473	-3.29864	1.44239	-2.28693	0.0221997	0.999537	1	23	25	1	0	35	4
K06953	17.921	2.70061	1.18265	2.28352	0.0223996	0.999537	14	8	0	18	10	4	69
K12539	5.24958	6.30595	2.77516	2.27229	0.0230691	0.999537	0	0	0	11	15	0	0
K06640	2.16946	-4.06651	1.80019	-2.25893	0.0238874	0.999537	3	5	7	0	0	3	0
K14437	19.2987	-1.86029	0.828142	-2.24634	0.024682	0.999537	36	48	11	9	4	39	5
K01501	104.254	-0.964826	0.429607	-2.24584	0.0247146	0.999537	136	153	133	56	43	204	66
K12065	352.896	5.0154	2.23354	2.2455	0.0247364	0.999537	113	7	0	108	9	0	2387
K09793	52.6155	1.43819	0.640765	2.24449	0.024801	0.999537	33	37	45	90	57	29	38
K07485	203.844	-3.13238	1.39636	-2.24325	0.0248807	0.999537	1010	564	29	9	44	9	43
K14756	16.9892	3.23298	1.44307	2.24036	0.0250679	0.999537	1	15	0	36	5	2	47
K17450	373.398	1.28611	0.574089	2.24026	0.0250741	0.999537	238	325	298	617	364	239	295
K00028	5.11016	3.31832	1.48146	2.2399	0.0250975	0.999537	0	3	2	12	8	0	3
K05363	75.4895	-2.87761	1.28786	-2.23441	0.025456	0.999537	349	167	5	11	2	64	32
K17064	36.4132	-1.57262	0.704609	-2.23191	0.0256208	0.999537	29	56	110	9	15	45	19
K02531	41.9065	-4.34157	1.95083	-2.22549	0.0260482	0.999537	269	72	0	0	5	6	4
K07706	147.739	-1.07103	0.482757	-2.21857	0.0265159	0.999537	192	232	232	34	92	250	105
K09522	26.3213	3.0871	1.39312	2.21596	0.0266942	0.999537	0	3	17	61	46	9	6
K09106	4.51798	6.09435	2.75637	2.211	0.0270355	0.999537	0	0	0	10	0	0	18
K01796	73.4204	-1.31642	0.59619	-2.20805	0.0272405	0.999537	75	99	90	23	36	203	39
K08318	94.952	-4.10351	1.86047	-2.20564	0.0274095	0.999537	686	28	59	18	0	4	1
K07296	17.0909	-3.35033	1.51901	-2.2056	0.027412	0.999537	16	33	80	5	0	2	1
K07748	25.6324	-2.39295	1.08671	-2.20202	0.027664	0.999537	57	108	7	7	7	19	3
K14086	165.214	1.51872	0.69426	2.18755	0.0287027	0.999537	37	155	79	238	165	165	227
K16924	76.4436	-1.39082	0.635837	-2.18739	0.0287144	0.999537	133	118	187	17	42	57	40
K17495	17.0592	2.76584	1.26475	2.18686	0.0287524	0.999537	2	3	0	25	25	18	31
K03693	279.975	-1.58864	0.727568	-2.18349	0.0289995	0.999537	980	432	231	83	58	253	204
K07464	288.813	-1.22026	0.559524	-2.18089	0.0291919	0.999537	235	447	504	141	125	621	122
K01049	19.7462	-1.79604	0.82615	-2.17399	0.0297058	0.999537	18	22	36	2	9	58	10
K06370	5.29716	-4.33943	2.00048	-2.1692	0.0300678	0.999537	1	13	27	0	1	1	0
K01544	30.6038	-2.37067	1.09317	-2.16862	0.0301112	0.999537	9	19	49	9	4	141	9
K00486	14.1224	2.03763	0.940725	2.16602	0.0303093	0.999537	6	8	2	16	6	13	46
K00049	114.136	-2.11749	0.977738	-2.1657	0.0303341	0.999537	29	109	185	23	42	473	29
K15658	24.7098	2.50691	1.15847	2.16398	0.0304662	0.999537	3	16	18	13	80	2	14
K06271	1.90489	4.85623	2.24836	2.1599	0.0307806	0.999537	0	0	0	1	4	0	7
K16514	15.7071	-2.58383	1.19975	-2.15364	0.0312688	0.999537	87	12	7	1	3	13	7
K10022	7.25609	-2.25595	1.04982	-2.1489	0.0316422	0.999537	8	10	17	2	0	17	4
K14448	138.745	2.02858	0.945173	2.14625	0.0318527	0.999537	67	38	124	282	206	53	33
K04835	287.811	-2.22227	1.03572	-2.14563	0.0319028	0.999537	393	379	69	99	77	1214	29
K10526	10.2812	1.7703	0.827096	2.14038	0.0323244	0.999537	7	6	4	9	23	7	8
K16651	20.6981	-4.76327	2.23549	-2.13075	0.03311	0.999537	78	0	2	0	0	88	4
K13303	2.23638	5.06505	2.38219	2.12622	0.0334849	0.999537	0	0	0	8	2	0	1
K05985	370.218	-0.718738	0.338061	-2.12606	0.0334981	0.999537	484	567	463	174	234	605	255
K07516	152.885	-0.832043	0.391758	-2.12387	0.033681	0.999537	239	248	179	83	86	232	84
K14152	91.9827	-1.1752	0.553788	-2.12212	0.0338277	0.999537	89	158	150	27	29	177	87
K13287	14.4337	-6.80169	3.20544	-2.12192	0.0338442	0.999537	112	12	0	0	0	0	0
K10240	26.7975	-3.84106	1.82104	-2.10927	0.0349211	0.999537	7	36	5	0	7	161	0
K03203	17.2699	-5.07245	2.40902	-2.10561	0.0352383	0.999537	128	16	1	0	2	0	0
K07108	30.5748	1.78888	0.853502	2.09593	0.0360882	0.999537	9	13	19	53	46	29	14
K06996	48.6143	-1.76325	0.84307	-2.09146	0.036487	0.999537	45	200	45	7	20	47	26
K05666	23.213	-2.71354	1.30253	-2.08329	0.0372252	0.999537	4	23	28	8	3	115	1
K14988	5.32179	-5.36183	2.57674	-2.08086	0.037447	0.999537	1	13	0	0	0	30	0
K02491	11.4934	-2.9205	1.41323	-2.06654	0.0387779	0.999537	5	6	60	0	4	14	2
K15863	3.81519	4.3043	2.08301	2.06638	0.0387926	0.999537	0	1	1	5	13	0	0
K07378	13.1735	-2.92531	1.41979	-2.06039	0.0393617	0.999537	19	14	63	1	0	3	7
K04787	59.5379	-2.71279	1.31709	-2.05968	0.0394289	0.999537	347	17	43	11	19	46	1
K16294	7.1528	3.59621	1.7537	2.05064	0.0403019	0.999537	1	4	0	13	19	1	0
K16617	50.9686	-3.07154	1.50377	-2.04255	0.0410966	0.999537	1	183	193	4	2	12	22
K02914	42.8899	1.41751	0.695834	2.03714	0.0416357	0.999537	18	56	15	53	30	31	87
K17465	16.2358	-3.56299	1.74918	-2.03695	0.0416554	0.999537	43	6	2	0	0	76	7
K10532	38.8538	2.42764	1.19205	2.03653	0.0416971	0.999537	8	4	29	78	72	22	4
K10819	380.626	-0.747588	0.368032	-2.03131	0.0422232	0.999537	657	469	544	201	231	523	228
K06288	18.3581	2.83182	1.3941	2.03128	0.0422261	0.999537	2	9	12	9	69	1	2
K14191	9.91157	-2.9489	1.45629	-2.02493	0.0428742	0.999537	1	47	3	2	1	25	2
K00114	3.52167	4.17656	2.06775	2.01986	0.0433976	0.999537	0	1	1	9	7	0	0
K08653	3.52155	4.95568	2.45579	2.01796	0.0435955	0.999537	1	0	0	14	0	0	3
K17081	4.99086	-3.33807	1.65545	-2.01641	0.0437574	0.999537	1	8	24	1	0	5	1
K03346	72.5518	-2.93039	1.45482	-2.01427	0.0439811	0.999537	395	135	6	4	1	30	41
K14379	19.8836	3.50623	1.74268	2.01198	0.0442223	0.999537	0	1	1	58	27	15	1
K07257	30.5709	3.38758	1.68658	2.00855	0.0445848	0.999537	0	18	3	113	14	8	1
K05607	86.3651	-1.14468	0.571005	-2.00468	0.0449978	0.999537	233	90	94	28	35	124	69
K12532	3.64307	5.77774	2.89167	1.99807	0.0457095	0.999537	0	0	0	8	10	0	0
K05716	3.21178	-4.63406	2.32664	-1.99173	0.0464002	0.999537	10	8	9	0	0	0	0
K07021	505.698	-0.852261	0.42995	-1.98223	0.0474531	0.999537	742	729	519	195	322	988	339
K02788	467.047	2.64558	1.33578	1.98055	0.0476419	0.999537	482	186	4	810	173	31	1350
K00611	4762.01	-0.719659	0.363843	-1.97794	0.0479355	0.999537	8958	6226	6218	1989	3138	5951	3490
K10556	54.8579	-2.02657	1.0273	-1.97271	0.0485285	0.999537	260	45	49	27	9	38	8
K13503	26.3087	1.65747	0.840399	1.97224	0.0485825	0.999537	4	25	23	13	46	13	52
K03441	6.23883	3.39006	1.72389	1.96652	0.0492387	0.999537	1	4	0	8	0	1	29
K10553	52.1388	-1.4629	0.745065	-1.96345	0.0495937	0.999537	174	58	71	10	29	42	26
K00054	146.046	-2.15064	1.09573	-1.96275	0.0496749	0.999537	421	163	20	13	21	443	108
K11079	7.74068	-3.22341	1.6458	-1.95857	0.0501633	0.999537	6	2	46	1	2	4	0
K15782	4.2319	-5.03118	2.57617	-1.95297	0.0508233	0.999537	12	0	1	0	0	22	0
K01771	96.1373	2.14949	1.10193	1.95065	0.0510982	0.999537	3	27	117	140	167	34	89
K14492	39.0168	-1.8167	0.931762	-1.94975	0.0512062	0.999537	103	20	21	6	13	124	23
K10558	249.17	-1.10526	0.567013	-1.94926	0.0512646	0.999537	570	262	281	109	63	431	219
K17195	216.281	-1.4621	0.751171	-1.94642	0.0516038	0.999537	683	273	125	99	39	351	133
K13942	8.77853	-6.08409	3.12947	-1.94413	0.0518801	0.999537	0	36	37	0	0	0	0
K15679	2.94455	4.68695	2.41178	1.94336	0.0519728	0.999537	0	1	0	6	8	0	0
K08094	189.562	-1.9326	0.995185	-1.94195	0.052143	0.999537	971	130	70	62	53	175	58
K02240	40.4629	-1.60197	0.824936	-1.94193	0.052146	0.999537	79	45	61	17	2	85	30
K08669	31.528	-1.15019	0.592365	-1.94168	0.0521754	0.999537	55	58	28	10	10	57	29
K05667	18.4705	-2.59133	1.33671	-1.93859	0.0525516	0.999537	2	11	98	6	2	22	3
K02893	14.9023	2.49136	1.28615	1.93707	0.0527371	0.999537	3	12	9	20	4	0	53
K17816	5.77497	-2.16729	1.11954	-1.93587	0.0528833	0.999537	3	10	12	1	1	16	3
K08138	887.194	0.845391	0.436702	1.93585	0.052886	0.999537	905	824	958	934	797	469	1180
K07149	5.79834	-3.7876	1.95799	-1.93443	0.0530602	0.999537	22	1	22	0	0	1	2
K05565	294.592	1.422	0.735654	1.93297	0.0532395	0.999537	391	68	190	459	280	169	336
K00433	22.1511	-2.3392	1.21135	-1.93106	0.053476	0.999537	112	21	2	3	6	29	8
K17217	144.727	-1.46706	0.761409	-1.92677	0.0540083	0.999537	284	223	146	38	15	299	150
K09155	135.609	-2.06821	1.07521	-1.92354	0.0544125	0.999537	469	300	196	22	53	10	43
K01519	46.8859	1.08926	0.566639	1.92232	0.0545659	0.999537	23	45	42	34	75	40	54
K00102	429.617	0.931718	0.48633	1.91581	0.0553888	0.999537	347	618	248	390	446	274	633
K00934	8.31704	-2.71143	1.42012	-1.90931	0.0562226	0.999537	4	15	21	0	0	22	6
K16364	10.3408	-3.39	1.78122	-1.90319	0.0570158	0.999537	0	20	52	2	0	7	2
K13794	10.3342	-2.41712	1.27068	-1.90223	0.057141	0.999537	13	1	18	3	2	42	2
K01031	45.3581	-1.79867	0.94865	-1.89603	0.0579559	0.999537	76	127	8	18	13	103	13
K07090	1286.57	-0.59787	0.315377	-1.89573	0.0579958	0.999537	2044	1670	1614	773	719	1848	927
K16228	6.9149	-2.47657	1.3082	-1.89311	0.0583434	0.999537	3	5	8	1	1	34	3
K00933	6.95837	-3.05406	1.61426	-1.89192	0.0585011	0.999537	1	16	21	0	0	15	4
K16177	32.4964	-1.85249	0.979341	-1.89157	0.0585479	0.999537	29	126	27	2	20	45	10
K11089	2.75227	4.58458	2.42697	1.88901	0.0588901	0.999537	0	1	0	6	7	0	0
K07813	25.8156	-2.11772	1.12125	-1.88871	0.0589301	0.999537	9	62	70	1	16	41	4
K08711	15.3257	-4.28378	2.27278	-1.88482	0.0594542	0.999537	0	3	100	0	3	16	0
K06944	33.6276	1.55898	0.827516	1.88392	0.0595757	0.999537	6	32	13	56	25	36	48
K13245	10.1716	-4.28872	2.2779	-1.88276	0.0597335	0.999537	6	4	0	0	2	70	0
K17329	17.5139	-3.22079	1.71138	-1.88198	0.0598383	0.999537	3	2	17	1	0	110	8
K03935	106.113	2.26219	1.20577	1.87613	0.0606373	0.999537	1	108	59	206	142	25	87
K06693	50.449	2.54758	1.35989	1.87338	0.0610158	0.999537	0	24	44	120	61	9	27
K08986	39.8672	-2.28277	1.21906	-1.87256	0.0611295	0.999537	178	96	6	3	7	16	25
K10896	11.2406	-2.29755	1.22755	-1.87166	0.061254	0.999537	1	34	34	2	2	12	5
K02275	6.44777	-3.55825	1.9017	-1.87109	0.061333	0.999537	1	5	42	1	1	1	0
K15534	118.724	1.49745	0.80048	1.87069	0.0613884	0.999537	20	160	47	93	182	92	195
K00672	5.04824	-4.26759	2.28366	-1.86875	0.0616579	0.999537	0	14	25	0	1	1	0
K10555	70.1286	-1.82113	0.97593	-1.86605	0.0620343	0.999537	208	87	49	45	5	141	13
K14106	12.8213	1.91317	1.02595	1.86477	0.0622137	0.999537	2	13	8	23	3	5	30
K13529	91.7182	-1.75945	0.944193	-1.86345	0.0623992	0.999537	197	248	28	18	57	161	14
K17224	20.5674	2.60097	1.39592	1.86326	0.062426	0.999537	0	2	22	41	35	6	10
K01060	173.965	-1.00944	0.541883	-1.86284	0.0624845	0.999537	198	200	220	68	104	431	96
K06276	3.73046	-4.8507	2.60619	-1.86122	0.0627129	0.999537	3	27	0	0	0	2	0
K10122	23.9505	-1.86316	1.00365	-1.85639	0.0633986	0.999537	14	11	68	9	3	69	12
K07316	533.812	-0.958224	0.51649	-1.85526	0.063559	0.999537	460	897	651	271	248	1189	325
K00999	3.49556	-4.75701	2.56895	-1.85173	0.0640641	0.999537	13	16	1	0	0	0	0
K13651	12.8115	3.31719	1.79204	1.85107	0.0641594	0.999537	8	5	0	7	1	0	73
K14726	3.39507	5.67457	3.06773	1.84976	0.0643478	0.999537	0	0	0	14	2	0	0
K04514	13.8427	-3.43716	1.85964	-1.84829	0.0645598	0.999537	0	52	5	0	4	51	1
K02322	8.19904	-4.98938	2.70201	-1.84654	0.0648133	0.999537	0	24	42	0	1	0	0
K16559	7.68092	-5.8918	3.1963	-1.84331	0.0652831	0.999537	55	11	0	0	0	0	0
K12605	15.2906	2.22187	1.20727	1.8404	0.0657094	0.999537	2	7	18	26	4	1	42
K07298	15.2144	2.86944	1.55935	1.84015	0.0657467	0.999537	8	8	1	0	6	3	89
K10938	6.46128	5.86035	3.19543	1.83398	0.0666574	0.999537	0	1	0	0	33	0	0
K01500	21.5068	-2.39446	1.3132	-1.82338	0.0682459	0.999537	4	112	35	8	1	8	6
K09515	24.9052	1.70137	0.933147	1.82326	0.0682636	0.999537	9	12	4	35	13	35	58
K10696	8.2777	-3.31705	1.82059	-1.82197	0.0684602	0.999537	0	13	8	1	2	42	0
K14475	57.3186	-1.70762	0.937449	-1.82156	0.068522	0.999537	95	64	17	25	10	211	26
K00007	71.4314	-2.92817	1.61119	-1.81739	0.0691572	0.999537	299	222	33	7	0	3	37
K00065	916.545	-1.12843	0.620977	-1.81718	0.0691898	0.999537	1898	663	898	293	404	2215	710
K00450	29.6532	-2.15176	1.18619	-1.81401	0.0696758	0.999537	75	17	3	9	4	116	12
K13939	35.1728	1.13265	0.624539	1.81358	0.0697418	0.999537	27	36	37	43	35	11	45
K02614	168.379	1.14021	0.629762	1.81055	0.0702108	0.999537	143	87	183	233	208	113	113
K15038	11.935	-2.51909	1.39427	-1.80675	0.0708019	0.999537	1	7	16	1	4	62	3
K09495	4.55926	-4.11444	2.2782	-1.806	0.0709179	0.999537	0	13	22	0	1	1	0
K01198	1127.46	-1.23176	0.683102	-1.80318	0.0713593	0.999537	795	1471	2948	654	416	1824	398
K10927	5.97781	-2.98411	1.65504	-1.80305	0.0713808	0.999537	1	30	13	0	2	2	1
K16876	9.54532	2.78386	1.54584	1.80087	0.071724	0.999537	7	0	0	7	5	6	42
K11498	9.30517	-3.06267	1.7022	-1.79924	0.0719807	0.999537	0	14	36	1	0	20	4
K07183	1092.67	-0.832218	0.462712	-1.79857	0.0720874	0.999537	940	2044	1719	601	548	1691	679
K06237	395.216	-1.23602	0.687432	-1.79802	0.0721735	0.999537	333	1002	887	153	214	279	163
K00360	4.17574	2.14471	1.19327	1.79733	0.0722832	0.999537	0	3	1	5	7	4	6
K09976	12.1867	-2.24873	1.25228	-1.79571	0.0725402	0.999537	28	29	3	2	0	29	9
K02348	115.209	-1.93524	1.08003	-1.79184	0.0731581	0.999537	612	67	25	30	36	115	42
K11787	357.052	1.31722	0.735332	1.79133	0.0732403	0.999537	78	280	292	537	211	378	582
K01213	3.06419	-4.56453	2.54966	-1.79025	0.0734139	0.999537	0	5	18	0	0	2	0
K03166	3.06419	-4.56453	2.54966	-1.79025	0.0734139	0.999537	0	5	18	0	0	2	0
K11378	6.7488	-5.70521	3.18744	-1.7899	0.0734693	0.999537	45	13	0	0	0	0	0
K07270	2.77171	-4.42065	2.4703	-1.78952	0.0735316	0.999537	6	3	0	0	0	14	0
K16628	60.833	-1.89001	1.05628	-1.7893	0.0735666	0.999537	10	145	215	11	12	48	42
K10121	75.56	-1.33941	0.748631	-1.78915	0.0735906	0.999537	90	68	159	51	14	163	28
K03225	8.47657	-2.8476	1.59547	-1.7848	0.0742933	0.999537	52	3	4	3	1	6	0
K03897	2.93504	-3.4447	1.93738	-1.77802	0.0753999	0.999537	1	12	1	0	1	9	0
K00143	17.5099	-1.80134	1.01351	-1.77734	0.0755124	0.999537	9	22	27	9	5	60	2
K00401	6.60535	-5.67349	3.19523	-1.77562	0.0757963	0.999537	0	13	41	0	0	0	0
K00440	2.24531	-3.02439	1.70759	-1.77114	0.0765374	0.999537	2	5	7	0	1	3	0
K07062	85.1616	-0.826102	0.466889	-1.76938	0.0768311	0.999537	157	120	78	32	45	146	74
K13016	18.7163	2.38254	1.3468	1.76904	0.0768873	0.999537	14	7	5	51	0	6	30
K12998	30.5439	-1.62313	0.91815	-1.76782	0.0770904	0.999537	116	37	31	9	3	24	26
K07214	2007.87	1.42474	0.805931	1.76782	0.0770916	0.999537	2125	624	2102	3153	2657	691	1161
K01293	82.0293	0.790275	0.447354	1.76655	0.0773028	0.999537	66	62	85	96	66	83	99
K02765	1547.75	-1.07128	0.606449	-1.76648	0.0773149	0.999537	3171	1474	3328	388	1041	1515	939
K07188	30.7185	-1.41142	0.799653	-1.76504	0.0775564	0.999537	26	40	95	5	10	37	28
K14429	2.965	5.47856	3.10813	1.76266	0.0779585	0.999537	0	0	0	12	2	0	0
K08202	51.185	1.81176	1.02796	1.76247	0.0779893	0.999537	16	84	8	20	96	12	109
K03638	263.806	-1.03921	0.589695	-1.76229	0.0780206	0.999537	617	221	350	67	117	425	255
K04430	15.2098	-1.8113	1.02799	-1.76197	0.078074	0.999537	6	9	49	5	5	38	5
K03335	710.898	-2.17554	1.23488	-1.76175	0.078112	0.999537	46	582	624	187	236	3727	119
K15859	15.6295	-1.91676	1.08874	-1.76052	0.0783191	0.999537	16	47	43	6	2	3	7
K01922	24.0104	-1.9585	1.11308	-1.75953	0.0784869	0.999537	94	59	11	7	2	8	15
K11617	41.3981	-2.54387	1.44666	-1.75844	0.0786732	0.999537	196	95	15	9	0	8	21
K02245	17.2087	-2.58072	1.46901	-1.75677	0.0789563	0.999537	96	23	5	2	0	7	11
K08693	1.39613	3.56583	2.03072	1.75594	0.0790986	0.999537	0	1	0	2	1	0	5
K03754	1.35348	4.34063	2.47236	1.75566	0.0791462	0.999537	0	0	0	3	3	0	1
K11147	85.9845	-1.31745	0.750623	-1.75514	0.0792354	0.999537	136	82	56	43	24	274	46
K07795	54.767	-1.71297	0.976013	-1.75507	0.079248	0.999537	240	35	76	17	26	25	12
K14447	87.2451	1.53722	0.876005	1.7548	0.0792929	0.999537	57	54	8	95	137	110	99
K06394	93.0488	-1.39623	0.796507	-1.75294	0.0796121	0.999537	54	113	133	20	59	296	38
K15727	490.984	-1.33484	0.765195	-1.74445	0.0810807	0.999537	1334	1276	266	216	205	340	203
K06641	6.73401	-3.6711	2.10496	-1.74402	0.0811559	0.999537	0	26	4	0	2	23	0
K17675	135.286	1.18046	0.677381	1.74269	0.0813879	0.999537	44	192	123	135	171	60	177
K14080	70.0299	1.61972	0.929695	1.74221	0.0814717	0.999537	17	110	22	33	159	30	85
K03534	549.297	-0.972639	0.559272	-1.73912	0.0820142	0.999537	1391	670	813	169	275	460	476
K00010	1435.14	-1.79337	1.03135	-1.73886	0.08206	0.999537	297	1889	888	352	501	6620	633
K06143	549.99	-1.95178	1.12291	-1.73815	0.0821851	0.999537	2423	1192	256	114	94	68	355
K02663	7.68898	2.66578	1.53916	1.73197	0.0832787	0.999537	0	3	0	8	20	8	6
K05673	40.2077	1.78918	1.03418	1.73005	0.0836222	0.999537	1	38	19	46	31	35	100
K02791	1182.43	-1.35948	0.787511	-1.7263	0.0842942	0.999537	4474	818	1573	379	343	841	912
K11706	128.688	0.944445	0.548388	1.72222	0.0850296	0.999537	167	106	89	150	73	80	226
K10726	4.24371	-4.00563	2.33009	-1.71909	0.0855977	0.999537	0	6	26	0	1	1	0
K02057	4771.72	-0.702076	0.408483	-1.71874	0.0856614	0.999537	5816	5456	7566	1794	3055	8239	4048
K11410	2.30369	-4.15325	2.42639	-1.7117	0.0869513	0.999537	0	6	5	0	0	8	0
K00131	196.728	-1.88185	1.09965	-1.71132	0.0870224	0.999537	669	180	52	32	11	473	184
K10254	2775.41	-0.944227	0.551906	-1.71085	0.0871091	0.999537	2507	3984	6027	989	1971	4005	1420
K16515	5.20532	-4.31502	2.52278	-1.71042	0.0871881	0.999537	41	1	0	0	1	1	0
K11637	11.52	-1.99281	1.16599	-1.70912	0.0874294	0.999537	10	23	44	2	6	3	2
K00480	40.5145	-2.00277	1.17234	-1.70835	0.0875711	0.999537	196	62	6	19	6	27	9
K12296	23.8944	-3.43025	2.00982	-1.70675	0.0878691	0.999537	142	50	0	3	2	0	4
K09123	307.287	-2.00172	1.1746	-1.70417	0.088349	0.999537	13	293	596	96	75	1211	102
K12127	4.85594	2.6204	1.53765	1.70416	0.0883518	0.999537	0	0	6	8	7	1	7
K06122	17.7684	-2.70685	1.59074	-1.70163	0.0888239	0.999537	102	6	2	6	3	25	0
K13693	6.48451	-2.34753	1.38014	-1.70094	0.0889538	0.999537	3	16	3	2	0	25	3
K03429	609.089	-0.974536	0.573491	-1.69931	0.0892616	0.999537	723	681	632	224	248	1616	550
K00710	6.192	1.81879	1.0709	1.69838	0.0894354	0.999537	1	6	3	12	8	4	3
K01235	608.218	1.5974	0.942401	1.69503	0.0900701	0.999537	207	163	401	1259	638	756	219
K13483	151.003	-1.4794	0.873894	-1.69288	0.0904786	0.999537	123	96	192	26	44	566	136
K00701	88.6483	-1.39447	0.824112	-1.69209	0.0906292	0.999537	179	31	168	16	55	192	43
K01665	1047.96	0.668077	0.394887	1.69182	0.0906805	0.999537	1179	1162	798	1127	962	866	1084
K03338	383.621	-1.41961	0.840489	-1.68903	0.0912143	0.999537	180	331	538	124	195	1407	151
K10708	336.784	1.27498	0.755157	1.68837	0.0913402	0.999537	460	172	185	214	166	188	1058
K12346	15.8947	-1.64255	0.973629	-1.68704	0.0915951	0.999537	7	24	36	8	6	38	2
K07077	10.9216	2.40822	1.4281	1.68631	0.0917352	0.999537	2	3	5	12	32	8	0
K02654	412.577	-1.17469	0.697287	-1.68466	0.0920541	0.999537	1197	273	634	86	204	486	343
K04646	6.71408	-1.93051	1.14766	-1.68212	0.0925455	0.999537	24	15	4	1	1	5	5
K01373	6.38325	2.35363	1.39923	1.68209	0.092551	0.999537	1	5	5	2	20	0	6
K01715	1099.82	-0.696513	0.414292	-1.68121	0.0927212	0.999537	1495	1792	1540	449	857	1447	659
K03739	290.799	-1.07357	0.6386	-1.68112	0.0927387	0.999537	425	362	247	73	110	749	300
K06606	228.876	-2.01946	1.2045	-1.67659	0.0936218	0.999537	25	225	144	22	79	1187	120
K14018	7.63648	-3.85532	2.30108	-1.67544	0.0938488	0.999537	0	3	4	0	2	52	0
K00844	221.095	-1.21352	0.726883	-1.66948	0.0950225	0.999537	248	737	112	92	92	314	126
K01822	2.32498	-4.16594	2.49867	-1.66727	0.0954617	0.999537	0	3	5	0	0	11	0
K17213	117.496	-0.949098	0.569262	-1.66724	0.0954661	0.999537	94	298	134	47	63	182	81
K03095	6.41692	-4.641	2.78584	-1.66592	0.0957285	0.999537	48	6	0	0	0	0	1
K10810	8.13331	1.56437	0.939086	1.66584	0.0957443	0.999537	9	3	4	7	18	5	5
K03060	411.739	-0.551436	0.331864	-1.66163	0.0965864	0.999537	617	548	534	168	276	573	381
K01067	1540.27	0.806141	0.485315	1.66107	0.0967	0.999537	1645	1584	1463	1732	1680	885	1357
K00443	7.42738	-1.90558	1.15264	-1.65322	0.0982856	0.999537	2	16	22	1	4	11	2
K09134	235.164	-2.08859	1.26438	-1.65186	0.0985623	0.999537	1361	114	23	53	22	206	149
K09689	288.973	-0.968985	0.586713	-1.65155	0.0986265	0.999537	459	286	252	127	165	738	160
K10191	125.37	-0.997205	0.604039	-1.65089	0.0987602	0.999537	229	105	179	74	65	243	45
K04116	28.0104	1.13311	0.686549	1.65044	0.0988528	0.999537	11	29	15	39	19	33	41
K01181	532.177	1.30279	0.789576	1.64998	0.0989463	0.999537	306	458	608	818	722	181	234
K16045	5.55223	-5.42276	3.29058	-1.64796	0.0993603	0.999537	0	5	40	0	0	0	0
K00367	124.116	-0.945908	0.574897	-1.64535	0.099897	0.999537	221	112	136	61	74	273	57
K05841	5.08925	-5.29741	3.22205	-1.64411	0.100153	0.999537	0	12	0	0	0	30	0
K00457	24.2818	-2.31255	1.40729	-1.64326	0.100329	0.999537	155	6	2	7	4	17	7
K13041	9.65841	1.97669	1.20546	1.63978	0.101051	0.999537	2	4	10	16	19	4	1
K03412	1450.62	-0.480506	0.293054	-1.63965	0.101078	0.999537	2152	2022	1615	779	956	2089	1185
K03248	4.81163	2.36572	1.44474	1.63747	0.101532	0.999537	0	1	5	13	4	2	2
K10395	5.61472	-2.22275	1.35921	-1.63533	0.10198	0.999537	2	9	21	1	0	8	4
K11610	24.2875	-2.36467	1.44847	-1.63253	0.102568	0.999537	0	45	51	7	7	78	2
K02239	2.25421	3.46848	2.12829	1.6297	0.103164	0.999537	0	1	1	4	6	0	0
K17490	3.31126	3.00712	1.84563	1.62932	0.103246	0.999537	2	2	0	1	13	0	1
K04083	1832.34	-0.647387	0.397418	-1.62898	0.103317	0.999537	2852	2340	2271	632	1286	2866	1597
K10977	6.31428	-2.42894	1.49223	-1.62772	0.103584	0.999537	1	16	24	1	0	5	4
K12292	44.7061	-2.36613	1.45474	-1.6265	0.103843	0.999537	225	98	8	7	1	4	30
K17327	6.57141	3.39573	2.08799	1.62631	0.103883	0.999537	0	0	1	21	0	5	10
K10557	41.1229	-1.80383	1.11207	-1.62204	0.104794	0.999537	177	34	33	22	1	42	18
K07484	1863.85	1.30692	0.807279	1.61892	0.105465	0.999537	2284	912	1160	538	1390	1110	6296
K04792	51.5796	1.9549	1.21215	1.61275	0.106798	0.999537	3	23	63	86	98	19	8
K08722	540.651	-0.917309	0.569417	-1.61096	0.107188	0.999537	1149	637	650	188	154	800	635
K09717	2.5763	-4.31421	2.67921	-1.61025	0.107342	0.999537	0	4	16	0	0	1	0
K10229	104.102	-1.88756	1.17434	-1.60733	0.107981	0.999537	13	89	66	23	23	540	62
K01639	2002.96	-0.583968	0.364126	-1.60375	0.108769	0.999537	3135	2840	2021	1145	949	3158	1819
K12341	34.1707	3.1066	1.93763	1.6033	0.108869	0.999537	17	1	20	0	119	0	51
K07491	1330.31	0.959396	0.599536	1.60023	0.109547	0.999537	462	1493	1569	1127	1150	966	2476
K00857	763.304	-0.556699	0.348002	-1.5997	0.109665	0.999537	1324	1172	914	442	443	825	590
K00869	57.3784	-2.3969	1.5045	-1.59316	0.111125	0.999537	314	100	10	4	1	7	46
K14285	3.68296	5.80357	3.64454	1.5924	0.111294	0.999537	0	0	0	0	0	0	28
K13181	208.075	1.33163	0.837496	1.59002	0.111831	0.999537	41	198	66	253	146	293	407
K05356	107.522	1.01868	0.641377	1.58828	0.112224	0.999537	44	99	144	124	131	66	99
K09498	3.71484	-2.87544	1.81044	-1.58826	0.112228	0.999537	0	13	10	1	0	5	1
K06384	7.98612	-2.84133	1.79071	-1.58671	0.112579	0.999537	6	20	0	3	0	34	1
K01635	101.279	-2.17407	1.3719	-1.58472	0.113031	0.999537	541	175	14	6	12	15	82
K08964	2.73808	2.62288	1.65527	1.58457	0.113065	0.999537	1	1	0	9	1	2	1
K09778	12.6838	2.05973	1.30167	1.58237	0.113566	0.999537	0	19	2	8	26	5	22
K11956	2.27415	3.52533	2.23668	1.57614	0.114993	0.999537	0	1	1	0	1	0	14
K13979	381.814	-1.701	1.07926	-1.57608	0.115008	0.999537	1033	1330	122	68	40	166	374
K07506	46.391	-1.60774	1.02014	-1.576	0.115025	0.999537	41	47	13	19	10	206	24
K16509	33.6693	-2.1528	1.36762	-1.57412	0.11546	0.999537	140	54	9	4	0	42	30
K05036	2.86885	2.69678	1.71817	1.56956	0.116517	0.999537	0	1	0	6	5	3	1
K15924	5.1423	-4.29628	2.74051	-1.5677	0.116952	0.999537	0	33	9	0	1	0	0
K03829	9.98472	-1.91522	1.22194	-1.56736	0.11703	0.999537	52	8	4	1	4	7	5
K05033	1.90155	-3.87816	2.47448	-1.56726	0.117054	0.999537	4	6	0	0	0	6	0
K00032	42.4673	1.04576	0.669025	1.5631	0.118028	0.999537	20	22	49	61	36	46	44
K12542	119.651	-2.45107	1.57115	-1.56005	0.118749	0.999537	694	179	21	47	22	8	1
K04095	662.461	-0.655672	0.420542	-1.55911	0.11897	0.999537	1304	847	603	323	360	1004	570
K17599	18.424	3.36792	2.16123	1.55833	0.119154	0.999537	0	0	13	41	39	4	0
K05831	9.10756	-2.00732	1.29008	-1.55597	0.119716	0.999537	3	12	4	4	1	44	3
K14292	27.1825	2.46607	1.58558	1.55531	0.119871	0.999537	0	6	24	61	45	13	1
K00746	4.36215	-5.07554	3.26885	-1.5527	0.120494	0.999537	29	0	0	0	0	8	0
K03403	137.012	1.57369	1.01486	1.55066	0.120984	0.999537	66	138	46	197	261	105	16
K11145	622.057	-0.940002	0.606682	-1.54942	0.121282	0.999537	376	934	1194	206	397	1190	412
K05654	64.3215	-1.36745	0.884257	-1.54644	0.121999	0.999537	16	99	163	13	25	132	52
K04281	2.00849	4.93175	3.19507	1.54355	0.122697	0.999537	0	0	0	2	0	0	12
K10880	2.16538	3.44511	2.24031	1.53778	0.124102	0.999537	0	1	1	1	0	0	13
K16923	280.302	-0.992803	0.646134	-1.53653	0.124409	0.999537	671	287	476	128	194	267	91
K15898	320.229	1.54525	1.00753	1.53371	0.125101	0.999537	52	133	505	649	308	131	160
K08364	3.00631	-3.48277	2.27103	-1.53356	0.125137	0.999537	19	2	0	0	1	3	0
K07586	39.0493	-2.13768	1.39473	-1.53268	0.125354	0.999537	134	94	1	3	2	55	35
K05657	310.937	1.10517	0.721442	1.53189	0.125551	0.999537	76	288	255	442	314	365	278
K09116	95.5028	-1.91583	1.2507	-1.5318	0.125572	0.999537	6	80	58	27	31	507	31
K07359	3.66765	-2.73872	1.78849	-1.5313	0.125694	0.999537	5	19	2	0	2	2	0
K14497	2.12235	3.38113	2.20808	1.53125	0.125708	0.999537	1	1	0	7	2	0	0
K16216	6.65518	2.22269	1.45208	1.5307	0.125845	0.999537	0	2	9	16	7	1	3
K14808	86.3677	1.65008	1.07887	1.52945	0.126154	0.999537	6	51	22	149	109	133	58
K07145	19.011	1.99937	1.30727	1.52943	0.126159	0.999537	26	3	11	36	23	0	16
K11441	5.50031	2.28093	1.49257	1.52819	0.126466	0.999537	1	7	1	1	20	1	2
K17745	5.44208	-3.28059	2.14813	-1.52718	0.126715	0.999537	39	0	1	1	1	3	0
K14314	7.94338	-2.82973	1.85351	-1.52669	0.126839	0.999537	0	15	4	3	0	40	1
K01492	30.4503	-1.64739	1.08207	-1.52243	0.1279	0.999537	12	126	59	4	13	10	19
K02554	252.47	2.21886	1.45864	1.52118	0.128214	0.999537	359	28	78	58	22	12	1365
K02773	155.697	-1.70162	1.12126	-1.51759	0.129118	0.999537	847	50	43	48	44	136	79
K15390	1.75246	3.88585	2.56658	1.51402	0.130021	0.999537	0	0	0	4	4	1	0
K10870	6.83899	-3.07084	2.02985	-1.51284	0.13032	0.999537	2	1	46	0	0	2	4
K10426	9.72691	3.86922	2.55771	1.51277	0.130339	0.999537	0	7	0	0	6	0	59
K01838	808.412	-1.10217	0.729292	-1.51129	0.130714	0.999537	425	1048	1005	294	280	2460	701
K02073	1807.72	-0.568859	0.376507	-1.51089	0.130817	0.999537	3190	1938	2700	828	1031	2181	1754
K10352	20.2485	-1.34657	0.891636	-1.51022	0.130987	0.999537	56	29	29	15	2	17	8
K13411	3.01051	5.50214	3.64775	1.50836	0.131461	0.999537	0	0	0	14	0	0	0
K12278	34.6751	-1.59522	1.05835	-1.50727	0.131742	0.999537	148	25	52	6	7	10	32
K11692	12.6059	-1.91652	1.27236	-1.50628	0.131997	0.999537	3	44	2	4	3	39	5
K04784	746.588	-1.63185	1.08536	-1.50351	0.132707	0.999537	3763	394	596	216	442	350	107
K00399	9.95293	-4.10988	2.73353	-1.50351	0.132708	0.999537	0	21	57	2	0	0	0
K03791	8.56843	-1.33371	0.887346	-1.50303	0.13283	0.999537	17	5	14	2	3	19	7
K16183	2.06275	-3.9939	2.65741	-1.50293	0.132857	0.999537	0	6	10	0	0	1	0
K09874	7.15308	1.60554	1.06898	1.50193	0.133114	0.999537	1	8	7	13	8	2	5
K00836	395.785	-0.865754	0.576877	-1.50076	0.133417	0.999537	475	506	989	240	163	352	247
K07012	959.64	-0.657948	0.43929	-1.49775	0.134197	0.999537	1181	1208	1621	512	687	1389	510
K13934	6.72332	-3.53206	2.3608	-1.49613	0.13462	0.999537	47	6	1	2	0	0	0
K15973	4.49434	-2.99052	1.99929	-1.49579	0.134709	0.999537	28	5	0	1	1	2	0
K05351	278.484	-0.870103	0.58184	-1.49543	0.134801	0.999537	296	227	607	90	168	497	223
K03481	28.3596	-2.03695	1.36215	-1.4954	0.134811	0.999537	9	34	2	11	3	152	11
K02243	104.992	-1.09633	0.733228	-1.49522	0.134858	0.999537	276	122	63	39	24	192	108
K09539	2.01532	3.28968	2.20044	1.49501	0.134912	0.999537	0	1	0	2	7	1	0
K11626	143.692	1.26907	0.849849	1.49329	0.135362	0.999537	66	82	173	199	230	101	42
K12540	2.88417	5.44343	3.64846	1.49198	0.135704	0.999537	0	0	0	0	15	0	0
K02990	1449.59	-0.392103	0.263186	-1.48983	0.136268	0.999537	2053	1904	1842	784	1010	1894	1250
K05283	12.7539	3.21772	2.17092	1.4822	0.138288	0.999537	0	2	11	17	39	0	0
K01405	34.7166	-1.65118	1.11555	-1.48015	0.138833	0.999537	3	123	52	18	8	56	10
K00899	180.25	-1.67429	1.13287	-1.47792	0.13943	0.999537	28	91	170	51	57	901	94
K17681	21.4311	-1.46355	0.990476	-1.47762	0.13951	0.999537	10	31	23	2	14	75	11
K09126	34.9332	-1.77301	1.20059	-1.47678	0.139734	0.999537	3	19	67	14	11	144	9
K12287	14.5334	3.18333	2.15627	1.47631	0.13986	0.999537	0	0	12	33	29	3	0
K13640	171.819	1.30152	0.882374	1.47502	0.140207	0.999537	24	96	168	246	79	207	330
K03066	10.4975	2.61298	1.7757	1.47152	0.14115	0.999537	0	14	1	1	41	1	4
K01906	6.81347	-2.45108	1.66797	-1.4695	0.141697	0.999537	10	3	5	4	0	31	0
K09500	3.61412	-4.80368	3.27403	-1.4672	0.142321	0.999537	0	14	16	0	0	0	0
K03862	3.76645	-4.86379	3.31677	-1.46642	0.142533	0.999537	26	0	0	0	0	6	0
K06330	445.328	1.61261	1.10072	1.46506	0.142906	0.999537	108	260	725	658	355	19	763
K01795	1.91476	-3.88749	2.65839	-1.46235	0.143646	0.999537	1	7	0	0	0	8	0
K00220	27.0761	2.17513	1.48925	1.46055	0.144138	0.999537	0	32	2	8	19	18	118
K01641	64.7658	-1.94939	1.33624	-1.45887	0.144602	0.999537	257	149	49	2	5	8	69
K03337	147.721	-1.65736	1.13627	-1.4586	0.144675	0.999537	18	143	100	39	65	716	57
K11688	413.688	-0.926411	0.63557	-1.45761	0.144949	0.999537	829	351	306	136	226	985	337
K05836	65.7386	-1.47876	1.01544	-1.45628	0.145315	0.999537	9	75	180	14	19	160	55
K14761	329.285	-0.66832	0.459203	-1.45539	0.145561	0.999537	458	396	495	96	232	511	306
K00889	349.151	1.20383	0.827274	1.45518	0.14562	0.999537	290	238	375	521	502	162	96
K09981	1.83709	-3.82592	2.62957	-1.45496	0.145679	0.999537	0	2	3	0	0	10	0
K01125	33.2617	1.46502	1.00757	1.45402	0.14594	0.999537	18	26	27	34	76	19	4
K06120	74.0497	-1.48792	1.02395	-1.45312	0.14619	0.999537	32	46	152	22	50	247	10
K15576	7.96911	-1.87255	1.28942	-1.45224	0.146435	0.999537	9	12	31	0	2	3	7
K12136	15.9018	1.99284	1.37252	1.45196	0.146513	0.999537	26	3	3	19	1	2	58
K05582	3.41036	2.26032	1.55824	1.45057	0.146901	0.999537	0	0	2	7	4	4	3
K01575	47.6441	-2.29371	1.58167	-1.45018	0.147008	0.999537	225	86	20	1	0	22	46
K07222	4.94911	-2.6846	1.85152	-1.44995	0.147073	0.999537	21	15	0	0	2	2	1
K01429	65.8055	-1.90016	1.31165	-1.44867	0.147428	0.999537	5	389	35	15	31	38	14
K09858	36.5232	1.15618	0.798182	1.44852	0.147471	0.999537	6	35	36	49	23	36	60
K00687	112.808	-1.67825	1.15967	-1.44718	0.147846	0.999537	485	199	54	7	17	42	126
K12143	82.7442	1.61469	1.11624	1.44654	0.148025	0.999537	151	19	22	84	17	21	276
K04783	231.174	-1.83694	1.27014	-1.44625	0.148107	0.999537	1164	43	223	56	140	185	9
K05362	235.287	-0.713733	0.493561	-1.44609	0.148152	0.999537	363	343	418	105	180	222	127
K02056	8263.52	-0.619898	0.428955	-1.44514	0.148419	0.999537	8981	10040	11706	3240	4788	15317	8308
K15525	3.32124	2.57935	1.78611	1.44411	0.148707	0.999537	0	0	1	1	2	4	16
K13025	71.6978	-0.944276	0.655494	-1.44056	0.14971	0.999537	133	177	67	32	20	59	71
K04071	15.9496	2.00077	1.38998	1.43942	0.150031	0.999537	6	22	0	15	3	6	62
K13002	510.964	0.995627	0.691959	1.43885	0.150192	0.999537	587	384	563	631	662	177	329
K07695	3.30607	2.99286	2.08007	1.43882	0.150201	0.999537	0	3	1	0	12	0	4
K10198	50.896	-2.45468	1.7076	-1.4375	0.150577	0.999537	0	16	60	7	2	288	32
K15303	15.1071	-2.46612	1.7166	-1.43663	0.150823	0.999537	1	3	12	6	0	92	4
K07546	3.31967	-2.15097	1.49791	-1.43598	0.151007	0.999537	1	13	6	0	1	4	2
K06919	3107.55	-0.82583	0.575536	-1.43489	0.151319	0.999537	6651	4657	4331	723	1868	2681	3111
K16519	2.49962	5.2367	3.6512	1.43424	0.151504	0.999537	0	0	0	0	13	0	0
K05649	5.09296	1.62378	1.13258	1.4337	0.151658	0.999537	1	7	1	2	8	4	12
K14164	73.3348	1.37634	0.960747	1.43257	0.15198	0.999537	15	41	14	94	86	135	89
K04961	3.5605	-1.98532	1.38634	-1.43206	0.152127	0.999537	13	5	4	1	2	3	0
K00251	47.7837	-1.06814	0.746686	-1.4305	0.152573	0.999537	122	31	64	33	18	76	16
K03453	901.582	0.700188	0.489583	1.43017	0.152667	0.999537	607	954	1055	1005	923	761	773
K08151	10.4126	-1.1802	0.825842	-1.42908	0.15298	0.999537	19	19	20	6	5	7	3
K14454	4.02902	2.31262	1.62024	1.42733	0.153484	0.999537	3	0	4	10	4	0	2
K09988	384.408	-1.48066	1.03867	-1.42554	0.154002	0.999537	406	242	235	275	56	1610	88
K12555	382.808	-0.981585	0.688704	-1.42526	0.154081	0.999537	1067	641	204	112	179	434	356
K15518	0.933452	3.83194	2.6958	1.42145	0.155187	0.999537	0	0	0	1	1	0	4
K03708	47.2438	-1.57376	1.10923	-1.41878	0.155963	0.999537	150	89	5	4	16	76	42
K08674	4.06672	-4.9735	3.50599	-1.41857	0.156023	0.999537	0	0	1	0	0	32	0
K11922	63.6309	1.37179	0.968157	1.41691	0.15651	0.999537	85	29	33	13	34	35	248
K15338	3.41716	-4.72339	3.33502	-1.4163	0.156688	0.999537	23	0	0	0	0	6	0
K11383	52.4332	1.73367	1.22478	1.41549	0.156925	0.999537	2	12	61	77	99	47	14
K09607	22.9866	-2.00907	1.4195	-1.41534	0.156969	0.999537	1	138	18	9	4	8	7
K08996	3.3251	-2.11427	1.49611	-1.41318	0.157604	0.999537	13	4	6	1	0	1	2
K06674	3.74657	-2.1852	1.54689	-1.41264	0.15776	0.999537	1	17	8	1	1	1	1
K15047	1.83054	-3.82112	2.70536	-1.41242	0.157825	0.999537	0	4	10	0	0	1	0
K10396	2.3654	5.15287	3.65242	1.41081	0.158301	0.999537	0	0	0	11	0	0	0
K07046	68.3974	-0.78305	0.555384	-1.40993	0.158562	0.999537	116	128	67	50	30	88	33
K09564	8.1711	1.53491	1.08868	1.40989	0.158572	0.999537	3	1	14	8	14	3	9
K15917	88.7621	0.791168	0.56133	1.40945	0.158702	0.999537	53	89	50	92	82	129	111
K00091	117.953	-1.38171	0.980998	-1.40847	0.158991	0.999537	15	245	264	58	23	232	72
K01793	4.64306	1.93617	1.37504	1.40808	0.159108	0.999537	1	5	0	5	11	4	2
K00200	36.084	-1.63932	1.16633	-1.40553	0.159864	0.999537	3	27	66	17	10	141	11
K13178	56.4161	1.14057	0.811681	1.40519	0.159964	0.999537	55	55	42	91	69	26	18
K06396	75.0943	-1.07587	0.765866	-1.40478	0.160088	0.999537	42	106	233	22	45	75	48
K10926	35.5485	-1.67474	1.19254	-1.40435	0.160215	0.999537	4	26	171	6	14	33	21
K16608	5.6001	2.29592	1.63563	1.40369	0.16041	0.999537	4	2	0	15	0	4	9
K06391	6.3277	2.93755	2.09383	1.40296	0.160629	0.999537	0	7	1	11	0	0	23
K13448	27.2425	2.09117	1.49137	1.40218	0.160862	0.999537	10	12	2	31	0	30	107
K03114	1.70232	3.02813	2.15999	1.40192	0.160941	0.999537	1	1	0	5	0	0	3
K13721	28.4451	-1.75075	1.24883	-1.40191	0.160941	0.999537	146	42	5	11	10	6	7
K01071	36.4045	-1.36781	0.975854	-1.40165	0.161018	0.999537	130	70	20	18	4	20	27
K09803	101.413	-2.31904	1.65512	-1.40113	0.161175	0.999537	1	87	620	30	30	7	8
K09144	38.1242	-1.34282	0.959241	-1.39988	0.16155	0.999537	31	41	120	19	2	50	32
K13380	32.5775	-1.47449	1.05543	-1.39705	0.162399	0.999537	45	123	42	21	8	7	7
K14665	46.3347	-1.62937	1.16658	-1.39671	0.1625	0.999537	236	14	21	28	7	45	13
K10554	39.1538	-1.01918	0.730603	-1.39499	0.16302	0.999537	91	73	18	21	11	59	30
K05573	1.00971	3.01187	2.16211	1.39303	0.163612	0.999537	0	0	1	2	1	0	2
K06607	16.3779	-1.68545	1.20995	-1.39299	0.163623	0.999537	3	10	80	4	4	15	11
K00851	347.054	-0.883517	0.634562	-1.39232	0.163824	0.999537	726	269	436	131	97	624	406
K07570	52.7657	-0.974903	0.700538	-1.39165	0.164029	0.999537	42	101	37	19	25	138	43
K03108	4.30033	-4.01789	2.88796	-1.39125	0.164148	0.999537	0	2	31	1	0	0	0
K04127	3.54577	-2.80143	2.01418	-1.39085	0.164271	0.999537	0	19	7	1	0	1	1
K12556	201.846	-1.60677	1.15579	-1.39019	0.164472	0.999537	969	317	35	61	31	65	158
K09494	3.72306	-3.80778	2.7435	-1.38793	0.16516	0.999537	0	9	20	0	1	0	0
K10559	76.1333	-1.3755	0.991948	-1.38667	0.165543	0.999537	13	68	236	17	41	165	42
K12956	125.679	1.32668	0.959026	1.38336	0.166554	0.999537	68	68	171	173	217	53	24
K16229	26.9293	1.52995	1.10606	1.38324	0.166591	0.999537	9	14	32	9	81	15	7
K03151	2831.78	-0.489414	0.354456	-1.38075	0.167356	0.999537	3375	3487	3983	1230	1906	4488	2699
K13775	31.723	-1.23062	0.892828	-1.37834	0.168099	0.999537	10	47	46	16	7	95	22
K16330	90.35	-1.46282	1.06201	-1.37742	0.168383	0.999537	13	210	80	20	17	286	89
K13007	68.9942	1.59199	1.15758	1.37527	0.169047	0.999537	3	13	66	132	67	90	50
K11076	804.59	-0.967033	0.703165	-1.37526	0.169051	0.999537	2242	637	841	189	302	1153	945
K13665	2.76405	2.69869	1.96364	1.37433	0.16934	0.999537	0	4	0	5	5	0	2
K14382	2.34006	-2.17224	1.58086	-1.37409	0.169415	0.999537	8	4	4	0	1	1	1
K03719	395.737	-0.847263	0.616872	-1.37348	0.169602	0.999537	820	391	723	141	119	395	480
K00319	3.33134	-4.68556	3.41433	-1.37232	0.169964	0.999537	0	3	24	0	0	0	0
K14110	1.52205	3.70046	2.69714	1.372	0.170064	0.999537	0	0	0	1	0	1	9
K08570	12.381	-2.16806	1.58099	-1.37133	0.170271	0.999537	0	68	16	3	1	6	7
K03652	48.3928	1.12047	0.817549	1.37052	0.170525	0.999537	15	88	32	26	66	20	89
K04478	7.1238	-1.83137	1.33755	-1.3692	0.170937	0.999537	15	27	2	4	0	6	3
K06286	97.2531	-1.7642	1.28917	-1.36848	0.171163	0.999537	422	193	36	18	2	30	101
K11912	13.3183	2.08967	1.52767	1.36789	0.171348	0.999537	1	22	0	34	10	4	7
K11689	10.6205	-2.55776	1.87014	-1.36768	0.171412	0.999537	0	13	4	3	3	60	0
K17074	627.219	-0.596779	0.436357	-1.36764	0.171424	0.999537	1090	1029	711	270	285	687	722
K02777	583.224	-0.540079	0.394938	-1.36751	0.171467	0.999537	975	645	863	257	305	724	642
K10772	11.0144	-2.00268	1.46456	-1.36743	0.17149	0.999537	2	51	11	7	0	14	2
K17080	7.39049	-2.7481	2.00994	-1.36725	0.171547	0.999537	0	37	0	2	1	19	1
K13203	2.11506	4.9953	3.65492	1.36673	0.17171	0.999537	0	0	0	0	11	0	0
K09496	3.02542	-4.54702	3.33131	-1.36494	0.172273	0.999537	0	10	15	0	0	0	0
K07152	31.2757	1.22452	0.898188	1.36332	0.172781	0.999537	43	16	19	64	24	17	12
K09531	9.22241	-1.286	0.94387	-1.36248	0.173046	0.999537	4	16	22	3	6	16	3
K03121	2.63769	-2.20906	1.62221	-1.36177	0.173272	0.999537	4	9	3	0	2	3	0
K12075	3.01613	-4.54268	3.33666	-1.36145	0.173373	0.999537	0	9	0	0	0	16	0
K15537	4.19158	-5.01811	3.6862	-1.36133	0.173411	0.999537	36	0	0	0	0	0	0
K02394	80.8056	-2.43463	1.78846	-1.3613	0.173419	0.999537	494	98	10	4	0	7	68
K05677	5.93609	1.72249	1.26645	1.36009	0.173801	0.999537	0	4	2	11	7	8	4
K04103	23.0574	-1.41354	1.04007	-1.35908	0.174122	0.999537	91	11	37	15	5	12	7
K09962	10.9381	-2.97691	2.19085	-1.35879	0.174213	0.999537	49	35	2	0	0	0	7
K00684	384.03	1.03297	0.760309	1.35862	0.174269	0.999537	506	374	334	396	471	62	432
K02798	217.127	-1.17436	0.864611	-1.35826	0.174382	0.999537	777	180	276	52	48	141	256
K05648	51.0807	-1.18611	0.874189	-1.35681	0.174842	0.999537	36	130	136	18	28	18	26
K02241	4.07699	1.90822	1.40673	1.3565	0.17494	0.999537	1	3	1	0	6	4	14
K01226	3308.15	-0.796158	0.587015	-1.35628	0.17501	0.999537	8078	2595	3133	1176	2082	5512	2620
K12046	1.58374	4.57449	3.37437	1.35566	0.175208	0.999537	0	0	0	2	6	0	0
K07182	39.5844	0.861182	0.63705	1.35183	0.176431	0.999537	60	36	19	50	26	26	54
K00355	88.6026	-1.4365	1.06325	-1.35104	0.176681	0.999537	36	384	32	41	11	135	63
K12581	4.76244	3.51868	2.60484	1.35082	0.176752	0.999537	0	0	4	18	0	0	3
K13280	127.503	-1.55696	1.15282	-1.35056	0.176837	0.999537	8	187	102	34	57	538	58
K16553	3.95442	-3.89201	2.88327	-1.34986	0.177061	0.999537	30	0	0	1	0	2	0
K01075	1.65353	2.95266	2.19019	1.34813	0.177616	0.999537	0	1	0	3	4	1	0
K16630	22.7784	-1.23325	0.915249	-1.34745	0.177835	0.999537	13	29	83	5	12	17	16
K03626	1.78078	-2.71334	2.01395	-1.34727	0.177892	0.999537	1	10	2	0	0	1	1
K09650	19.3768	1.91228	1.42041	1.34629	0.178209	0.999537	12	5	0	40	27	25	4
K09520	3.25153	-4.65205	3.45787	-1.34535	0.178511	0.999537	2	26	0	0	0	0	0
K11337	1.97301	4.90776	3.65644	1.34223	0.179523	0.999537	0	0	0	0	0	0	15
K09939	180.451	-1.079	0.804569	-1.34109	0.17989	0.999537	368	472	236	81	98	50	84
K03407	1952	-0.482885	0.360229	-1.3405	0.180084	0.999537	3539	2667	2227	941	1363	2206	1652
K15344	3.95871	-4.93568	3.68667	-1.33879	0.180639	0.999537	34	0	0	0	0	0	0
K09566	8.48158	1.36797	1.02382	1.33614	0.181503	0.999537	2	7	2	4	15	13	14
K00045	184.766	-1.4231	1.06532	-1.33584	0.1816	0.999537	759	309	97	47	19	66	202
K14390	4.27631	2.39347	1.79263	1.33517	0.181821	0.999537	0	0	1	9	7	6	1
K03381	18.756	-1.49307	1.11841	-1.33499	0.181881	0.999537	73	38	11	11	5	4	5
K00861	47.0128	0.959308	0.720153	1.33209	0.182831	0.999537	37	52	17	25	85	54	47
K08252	16.0466	-1.79255	1.34622	-1.33154	0.18301	0.999537	0	23	37	4	7	48	5
K14727	3.37622	-4.70622	3.53621	-1.33087	0.183233	0.999537	28	1	0	0	0	0	0
K13921	294.056	-0.633501	0.476375	-1.32984	0.183572	0.999537	445	310	308	171	183	585	182
K02530	109.181	0.970736	0.73035	1.32914	0.183802	0.999537	143	95	27	112	58	107	226
K01545	3.97348	-3.93109	2.9593	-1.32838	0.184051	0.999537	32	1	0	0	0	0	1
K12875	1.92278	4.85754	3.65735	1.32816	0.184125	0.999537	0	0	0	0	10	0	0
K10536	1502.75	0.718895	0.54141	1.32782	0.184237	0.999537	744	1756	1009	1377	1359	2083	2074
K11757	3.85308	-4.89552	3.68691	-1.32781	0.184241	0.999537	0	0	31	0	0	0	0
K00596	15.4676	0.987725	0.744	1.32759	0.184314	0.999537	7	15	11	10	10	19	39
K12790	3.84228	-4.89263	3.68693	-1.32702	0.184502	0.999537	33	0	0	0	0	0	0
K16320	3.84228	-4.89263	3.68693	-1.32702	0.184502	0.999537	33	0	0	0	0	0	0
K08295	29.5932	-0.966752	0.730791	-1.32289	0.185874	0.999537	49	66	12	11	16	53	21
K14090	373.947	0.921552	0.696684	1.32277	0.185912	0.999537	182	354	139	448	297	608	502
K13987	1.5265	-3.56232	2.69603	-1.32132	0.186396	0.999537	9	2	0	0	0	2	0
K07272	107.769	-1.94128	1.47044	-1.32021	0.186766	0.999537	64	56	600	68	2	13	20
K11599	13.2582	2.83238	2.14558	1.3201	0.1868	0.999537	0	18	0	15	3	0	56
K11440	57.3707	-1.04299	0.790559	-1.31931	0.187065	0.999537	27	64	85	15	34	170	42
K13581	78.103	-1.08881	0.825526	-1.31893	0.187191	0.999537	216	89	134	36	55	45	16
K14835	171.746	0.896141	0.680313	1.31725	0.187755	0.999537	51	260	183	146	195	104	237
K11384	948.309	0.822363	0.624352	1.31715	0.187789	0.999537	785	1128	847	1084	1266	649	488
K01622	2.79322	-4.43169	3.36552	-1.31679	0.187908	0.999537	0	8	15	0	0	0	0
K05345	2.79322	-4.43169	3.36552	-1.31679	0.187908	0.999537	0	8	15	0	0	0	0
K01807	573.042	-0.704627	0.535141	-1.31671	0.187935	0.999537	1300	967	518	311	235	523	521
K15645	4.3831	3.47804	2.64165	1.31662	0.187966	0.999537	0	4	0	17	0	0	2
K02071	3293.22	-0.439086	0.333674	-1.31591	0.188204	0.999537	3625	4110	4758	1710	2080	5111	3081
K16047	3.72585	-4.84825	3.68721	-1.31488	0.188549	0.999537	32	0	0	0	0	0	0
K00922	1.84148	4.80892	3.65826	1.31454	0.188665	0.999537	0	0	0	0	0	0	14
K00142	5.79353	1.99096	1.51596	1.31334	0.18907	0.999537	0	2	1	7	1	9	20
K03692	43.5501	1.87136	1.42969	1.30893	0.190559	0.999537	1	5	82	82	62	6	18
K00690	1043.36	-0.724253	0.553625	-1.3082	0.190805	0.999537	1119	1172	1088	393	704	2565	805
K03491	215.257	-0.775693	0.593317	-1.30738	0.191082	0.999537	302	316	181	64	89	450	263
K08787	22.0637	2.25028	1.72146	1.3072	0.191146	0.999537	0	15	1	59	23	24	1
K01499	3.20132	-3.57751	2.73718	-1.307	0.191212	0.999537	0	12	13	0	1	0	0
K00938	78.4963	-2.22024	1.70058	-1.30558	0.191696	0.999537	441	117	10	7	0	12	71
K11786	56.0441	-1.07025	0.820073	-1.30507	0.191869	0.999537	77	20	69	20	29	174	37
K16915	2.32323	2.33234	1.78726	1.30498	0.191899	0.999537	1	1	0	5	4	2	0
K07135	1.432	-3.46867	2.65824	-1.30488	0.191934	0.999537	0	7	3	0	0	2	0
K01964	42.3066	-1.14412	0.878353	-1.30258	0.192719	0.999537	33	35	72	17	5	120	46
K01369	2.55483	3.65029	2.80336	1.30211	0.192879	0.999537	0	0	1	0	12	1	0
K09150	3.19612	-4.6259	3.55351	-1.30178	0.192991	0.999537	0	1	0	0	0	25	0
K12953	105.927	-0.894832	0.687545	-1.30149	0.193091	0.999537	80	157	167	61	70	220	30
K00833	2964.43	0.700261	0.538076	1.30142	0.193115	0.999537	3777	3664	2447	3013	3061	1354	2979
K16369	1.43698	4.43118	3.40786	1.30028	0.193504	0.999537	0	0	0	4	3	0	0
K11338	0.91802	2.89464	2.22638	1.30015	0.193548	0.999537	0	1	0	1	1	0	3
K00918	5.4256	2.90819	2.23776	1.2996	0.193739	0.999537	3	3	1	0	0	0	35
K08323	758.766	-1.30673	1.00572	-1.2993	0.193841	0.999537	1944	282	631	170	77	1987	951
K01449	320.489	-1.04729	0.80612	-1.29917	0.193885	0.999537	100	574	371	103	187	899	207
K05096	3.59092	-3.74471	2.88338	-1.29872	0.194039	0.999537	27	2	0	1	0	0	0
K06927	48.7274	-1.59676	1.22977	-1.29842	0.194143	0.999537	31	27	7	13	27	255	13
K01598	204.103	0.594697	0.458029	1.29838	0.194156	0.999537	198	255	229	190	201	118	220
K11162	0.801918	3.60914	2.78061	1.29797	0.194298	0.999537	0	0	0	1	1	0	3
K00098	217.46	-1.17719	0.906962	-1.29795	0.194306	0.999537	851	74	158	69	130	292	109
K02572	42.1387	-0.890172	0.686113	-1.29741	0.194489	0.999537	67	120	33	17	18	34	38
K15577	19.8726	1.20314	0.927497	1.29719	0.194567	0.999537	12	35	6	8	16	9	59
K02824	2099.87	-0.478152	0.368992	-1.29583	0.195033	0.999537	2933	2331	2744	1041	1082	3343	2303
K03696	16784.9	0.416128	0.321191	1.29558	0.195121	0.999537	14124	20293	18825	12708	13741	16631	22966
K10236	13.2701	-2.09933	1.62067	-1.29535	0.195201	0.999537	0	8	6	5	2	78	4
K07276	8.21825	2.7078	2.09324	1.29359	0.195806	0.999537	0	12	0	2	10	0	34
K13590	831.151	-0.940857	0.727658	-1.29299	0.196013	0.999537	1074	690	726	228	305	2454	956
K11446	6.95192	1.79434	1.38801	1.29274	0.1961	0.999537	1	7	7	4	21	1	1
K05342	40.4829	-2.18373	1.68981	-1.2923	0.196254	0.999537	0	17	19	8	3	247	26
K04719	8.48503	2.97161	2.3013	1.29127	0.196609	0.999537	0	0	0	31	1	10	3
K03456	1.41422	4.40916	3.41471	1.29123	0.196626	0.999537	0	0	0	3	4	0	0
K10865	2.83689	-4.45369	3.45048	-1.29075	0.196792	0.999537	0	0	3	0	0	20	0
K09685	79.0606	-1.86739	1.44748	-1.2901	0.197016	0.999537	122	169	20	8	0	238	89
K11131	24.0379	1.07334	0.832106	1.28991	0.197082	0.999537	6	24	26	20	44	21	15
K05518	3.66699	-2.8515	2.21125	-1.28954	0.19721	0.999537	0	1	1	1	0	25	1
K06975	243.817	-1.00648	0.78108	-1.28858	0.197544	0.999537	575	430	69	102	80	423	220
K02242	230.146	0.971611	0.754493	1.28777	0.197827	0.999537	78	186	206	232	367	299	126
K08222	44.3541	-2.13215	1.65605	-1.28749	0.197924	0.999537	211	0	87	21	9	20	2
K11334	1.7305	4.70523	3.6603	1.28548	0.198626	0.999537	0	0	0	0	9	0	0
K02259	2.61814	-4.33894	3.37544	-1.28544	0.198637	0.999537	0	13	0	0	0	9	0
K06116	57.1252	0.894287	0.695961	1.28497	0.198804	0.999537	35	35	43	52	89	84	38
K10777	5.2743	2.16628	1.68692	1.28416	0.199085	0.999537	3	0	7	3	2	0	23
K07273	565.919	-0.506634	0.394569	-1.28402	0.199136	0.999537	897	584	755	381	308	846	414
K15452	91.0524	-1.48508	1.15877	-1.2816	0.199983	0.999537	16	331	60	32	59	195	8
K15078	1.72029	4.69111	3.66059	1.28152	0.200012	0.999537	0	0	0	8	0	0	0
K02619	401.791	0.782432	0.610925	1.28073	0.200288	0.999537	345	593	308	468	468	228	272
K06924	13.5056	2.18214	1.70571	1.27932	0.200785	0.999537	2	3	20	2	50	0	3
K16562	36.092	1.92922	1.50805	1.27928	0.200798	0.999537	0	20	25	35	2	32	143
K00448	6.4374	-3.58455	2.80369	-1.27851	0.20107	0.999537	47	5	0	0	2	0	0
K06863	1.44947	-3.48501	2.72885	-1.2771	0.201567	0.999537	0	5	6	0	0	1	0
K10195	151.265	-1.11687	0.875256	-1.27605	0.201937	0.999537	335	50	292	24	124	254	75
K07199	3.35591	-4.69612	3.68822	-1.27328	0.20292	0.999537	0	0	27	0	0	0	0
K08893	3.35591	-4.69612	3.68822	-1.27328	0.20292	0.999537	0	0	27	0	0	0	0
K05548	4.61876	-2.01785	1.58548	-1.2727	0.203123	0.999537	11	0	18	1	2	3	1
K16870	64.5104	-0.858171	0.675049	-1.27127	0.203632	0.999537	53	71	174	19	44	78	48
K05671	18.5723	1.5696	1.23489	1.27104	0.203714	0.999537	0	24	17	24	9	7	45
K09540	90.9013	0.992667	0.781256	1.2706	0.20387	0.999537	111	38	126	101	121	28	72
K11512	1.21907	3.34968	2.6376	1.26998	0.204093	0.999537	0	1	0	0	3	0	4
K00271	3.32642	-4.68356	3.6883	-1.26984	0.204141	0.999537	0	0	0	0	0	27	0
K16795	10.9583	1.70175	1.34067	1.26933	0.204324	0.999537	0	19	3	9	5	5	37
K04488	1019.92	-0.480721	0.378832	-1.26895	0.204457	0.999537	1007	1403	1699	518	603	1397	982
K05650	18.5466	-1.74038	1.37273	-1.26783	0.204859	0.999537	0	24	39	7	3	61	10
K05676	9.30574	2.23379	1.76269	1.26726	0.205061	0.999537	0	4	0	2	6	13	43
K16957	121.101	-1.22651	0.968013	-1.26704	0.205141	0.999537	380	197	178	24	85	20	60
K00575	361.87	-0.926706	0.731478	-1.2669	0.205192	0.999537	874	241	314	100	124	737	433
K03325	252.677	-1.41706	1.11901	-1.26635	0.205386	0.999537	307	658	644	70	195	41	22
K09789	176.386	0.997182	0.787858	1.26569	0.205625	0.999537	163	101	202	216	271	120	55
K14089	9.50484	1.59947	1.26608	1.26332	0.206473	0.999537	0	10	10	8	22	4	5
K12996	158.652	-1.03368	0.818356	-1.26311	0.206549	0.999537	190	313	399	31	61	66	183
K07910	23.132	2.00467	1.58711	1.26309	0.206557	0.999537	0	4	9	2	73	34	22
K04409	4.24923	3.43233	2.72113	1.26136	0.207178	0.999537	0	4	0	0	19	0	1
K00633	367.36	-0.719317	0.570882	-1.26001	0.207666	0.999537	512	434	383	168	110	770	438
K10545	1167.85	-0.683914	0.543191	-1.25907	0.208006	0.999537	2413	1104	1614	352	588	1514	1390
K03062	20.4127	-1.47395	1.17156	-1.25811	0.208351	0.999537	2	23	86	10	6	20	8
K03379	1.31055	-3.34103	2.65584	-1.258	0.208393	0.999537	2	5	4	0	0	0	0
K14587	2.94781	-3.45076	2.74555	-1.25686	0.208806	0.999537	0	11	0	0	1	12	0
K15173	120.505	0.95623	0.761024	1.2565	0.208933	0.999537	85	175	34	118	54	119	271
K16365	63.19	2.65639	2.11528	1.25581	0.209184	0.999537	0	3	80	129	127	6	0
K06883	114.972	-1.30796	1.04232	-1.25486	0.20953	0.999537	554	90	79	50	49	28	50
K00590	117.214	-1.07048	0.853363	-1.25443	0.209687	0.999537	86	197	221	16	118	211	36
K00824	172.903	-1.12765	0.899474	-1.25368	0.209958	0.999537	88	284	539	43	149	150	48
K10112	6020.18	-0.483957	0.386147	-1.2533	0.210097	0.999537	7406	6357	8495	2755	3744	10248	5999
K07154	1518.67	0.666732	0.532203	1.25278	0.210287	0.999537	1720	1408	1503	1084	2294	1158	1150
K01239	727.186	0.49633	0.396191	1.25275	0.210295	0.999537	667	591	996	628	592	676	950
K06258	1.57841	4.58828	3.66279	1.25267	0.210325	0.999537	0	0	0	0	0	0	12
K09229	2.71807	-4.3919	3.50686	-1.25237	0.210434	0.999537	0	2	20	0	0	0	0
K00654	197.56	0.981882	0.784149	1.25216	0.210511	0.999537	269	59	128	254	257	207	106
K17073	323.065	-0.665991	0.532078	-1.25168	0.210686	0.999537	231	558	559	141	148	473	341
K06885	960.612	0.935594	0.747591	1.25148	0.21076	0.999537	1028	741	957	1372	1186	567	327
K17214	154.634	-0.958413	0.765912	-1.25133	0.210812	0.999537	286	107	124	45	46	410	186
K11690	1529.75	-0.793166	0.633984	-1.25108	0.210905	0.999537	1698	1392	1500	654	1059	4236	896
K00752	1.75549	2.35133	1.88045	1.25041	0.21115	0.999537	0	2	1	5	1	0	1
K11521	20.6265	-1.31364	1.05121	-1.24965	0.211428	0.999537	7	48	42	17	2	34	6
K06285	5.05238	1.71443	1.37215	1.24944	0.211503	0.999537	0	5	4	9	8	3	1
K03410	94.4936	-0.94115	0.754448	-1.24747	0.212226	0.999537	45	145	129	35	71	242	41
K05012	4.21408	1.7489	1.40301	1.24654	0.212567	0.999537	6	2	1	12	1	1	2
K00880	641.829	-1.39614	1.12004	-1.24652	0.212575	0.999537	2722	234	440	92	61	818	842
K05882	1074.71	-0.695358	0.557916	-1.24635	0.212637	0.999537	2566	1119	1004	440	445	1470	1216
K07441	14.6019	2.08113	1.67172	1.2449	0.213167	0.999537	2	12	13	49	3	2	0
K07473	643.119	-1.10882	0.890818	-1.24473	0.213232	0.999537	140	867	866	277	344	2050	306
K16907	120.195	-1.71022	1.37732	-1.2417	0.214347	0.999537	4	233	29	59	13	541	55
K01173	794.929	0.985415	0.793696	1.24155	0.214402	0.999537	792	512	928	1161	1002	429	249
K07189	3.08002	-4.57249	3.68912	-1.23945	0.215178	0.999537	0	0	0	0	0	25	0
K02885	2.42034	-4.22505	3.40972	-1.23912	0.215301	0.999537	0	8	12	0	0	0	0
K02400	1294.56	-1.3714	1.10701	-1.23883	0.215407	0.999537	6677	779	803	374	321	292	1131
K04029	237.134	-0.854509	0.690341	-1.23781	0.215788	0.999537	200	149	436	110	147	591	134
K00400	206.122	-0.61042	0.493256	-1.23753	0.21589	0.999537	196	229	316	92	147	402	151
K13985	74.7438	0.959953	0.775916	1.23719	0.216018	0.999537	72	40	68	108	93	72	25
K15904	6.20312	-1.92583	1.55757	-1.23643	0.216298	0.999537	3	12	27	0	1	1	6
K03222	10.3287	-1.62458	1.31399	-1.23637	0.21632	0.999537	23	43	3	2	7	2	2
K03433	3.23984	-2.52197	2.04017	-1.23615	0.216401	0.999537	10	6	8	0	2	0	0
K09497	2.39576	-4.21067	3.40726	-1.23579	0.216536	0.999537	0	11	9	0	0	0	0
K05020	214.339	-1.5403	1.24724	-1.23496	0.216845	0.999537	594	42	76	21	20	706	270
K10441	7875.13	-0.538015	0.43582	-1.23449	0.21702	0.999537	11002	8089	10563	2970	4671	13473	8708
K07053	1463.1	-0.643173	0.521258	-1.23388	0.217246	0.999537	994	2455	2005	793	852	2747	1067
K01208	12.8998	-1.67187	1.3555	-1.2334	0.217426	0.999537	1	14	64	6	2	6	6
K12955	33.3864	-0.782619	0.634609	-1.23323	0.217489	0.999537	53	72	50	19	18	20	20
K12222	3.02725	-4.54882	3.6893	-1.23298	0.217585	0.999537	26	0	0	0	0	0	0
K04984	1.46234	2.73751	2.2207	1.23273	0.217678	0.999537	0	1	1	3	3	0	0
K08167	41.528	-0.927614	0.752543	-1.23264	0.217711	0.999537	109	39	40	33	15	61	14
K09471	245.791	1.64612	1.33601	1.23211	0.217907	0.999537	432	34	97	60	22	58	1180
K01597	58.8491	-1.69133	1.37369	-1.23123	0.218237	0.999537	277	106	16	20	1	10	50
K02548	1511.87	0.758941	0.617292	1.22947	0.218896	0.999537	2538	980	1296	1869	1253	778	1542
K17609	69.5536	1.20515	0.980268	1.2294	0.21892	0.999537	22	67	75	128	78	47	12
K05822	283.265	0.90117	0.733701	1.22825	0.219353	0.999537	193	287	103	354	112	401	514
K15352	3.05731	2.12572	1.73148	1.22769	0.219564	0.999537	0	2	0	2	1	4	13
K09648	1.41671	-3.45408	2.81441	-1.22729	0.219715	0.999537	0	9	2	0	0	1	0
K03887	1.50526	4.49725	3.66488	1.22712	0.219777	0.999537	0	0	0	7	0	0	0
K12682	1.50526	4.49725	3.66488	1.22712	0.219777	0.999537	0	0	0	7	0	0	0
K05609	1.36871	4.36463	3.55881	1.22643	0.220037	0.999537	0	0	0	1	6	0	0
K12035	8.18758	-3.32295	2.70976	-1.22629	0.22009	0.999537	0	42	22	0	3	0	0
K17207	149.622	-0.873241	0.712489	-1.22562	0.220342	0.999537	74	184	253	53	108	363	86
K05543	80.0693	-0.684783	0.559762	-1.22335	0.221199	0.999537	96	99	85	35	30	174	92
K12835	51.4479	0.82357	0.673542	1.22274	0.221426	0.999537	53	53	65	38	45	14	95
K01583	110.381	-1.43589	1.17482	-1.22223	0.221622	0.999537	48	269	390	38	61	9	31
K00641	261.094	1.01606	0.832376	1.22067	0.222212	0.999537	357	378	48	258	196	100	488
K13924	795.013	-0.660344	0.541508	-1.21945	0.222672	0.999537	897	733	983	339	563	1846	568
K16173	127.278	-0.828182	0.679225	-1.2193	0.222729	0.999537	82	186	244	50	106	227	51
K12508	33.6596	-1.20838	0.992101	-1.21801	0.223222	0.999537	5	58	65	19	15	81	10
K15368	2.91082	-4.49226	3.68975	-1.2175	0.223414	0.999537	25	0	0	0	0	0	0
K09508	20.1387	-1.65224	1.35915	-1.21565	0.22412	0.999537	0	40	35	8	3	59	12
K13611	105.84	0.992506	0.818866	1.21205	0.225493	0.999537	43	99	60	101	186	150	45
K01308	155.694	-0.909464	0.750733	-1.21143	0.225729	0.999537	87	429	286	50	115	128	88
K17244	11.4173	-1.30562	1.07789	-1.21128	0.225789	0.999537	4	50	10	4	6	10	5
K09514	3.73453	1.93145	1.59532	1.21069	0.226013	0.999537	0	3	0	3	9	5	3
K07159	2.29604	-4.14903	3.42795	-1.21035	0.226144	0.999537	0	8	11	0	0	0	0
K10924	4.49194	2.5106	2.07467	1.21012	0.226233	0.999537	2	0	0	8	10	5	0
K08096	2.28785	-4.14399	3.42561	-1.20971	0.226391	0.999537	0	9	10	0	0	0	0
K01658	779.604	0.551757	0.456192	1.20948	0.226477	0.999537	800	880	963	616	864	457	834
K03350	3.47195	4.12765	3.41319	1.20932	0.226539	0.999537	0	0	0	15	0	2	0
K15656	15.527	-2.8949	2.39569	-1.20838	0.226901	0.999537	0	11	0	4	3	104	0
K09951	143.835	-0.878862	0.72749	-1.20808	0.227018	0.999537	109	337	249	62	28	158	174
K06436	4.23062	-2.02427	1.6757	-1.20802	0.22704	0.999537	0	17	7	0	2	6	2
K08234	218.309	-0.783068	0.648499	-1.20751	0.227237	0.999537	228	193	353	48	158	481	194
K14574	1.48223	-3.51566	2.91184	-1.20737	0.227291	0.999537	0	1	10	0	0	1	0
K05929	2.29113	-4.14602	3.43437	-1.20722	0.227349	0.999537	0	7	0	0	0	12	0
K00294	399.891	-1.21951	1.0106	-1.20672	0.227539	0.999537	94	1784	239	171	117	444	290
K10890	2.83362	-4.45215	3.69008	-1.20652	0.227617	0.999537	0	0	0	0	0	23	0
K10125	300.001	-0.784455	0.650632	-1.20568	0.22794	0.999537	755	425	183	153	92	398	307
K10760	16.7723	-1.46784	1.21801	-1.20512	0.228158	0.999537	11	10	11	3	14	76	2
K15523	2.49278	-2.0439	1.69656	-1.20473	0.228306	0.999537	1	2	11	1	1	3	0
K01599	2055.66	-0.938628	0.779363	-1.20435	0.228453	0.999537	4308	1481	899	765	902	5619	1826
K10231	618.151	-1.44524	1.20009	-1.20428	0.228481	0.999537	35	489	935	184	97	2497	572
K14819	17.4014	2.39111	1.98602	1.20397	0.228602	0.999537	24	1	5	7	0	0	94
K03503	183.876	-1.16917	0.972984	-1.20163	0.229507	0.999537	706	80	238	47	31	137	227
K07994	2.78646	-4.42937	3.69027	-1.20029	0.230029	0.999537	0	24	0	0	0	0	0
K01290	1.26731	4.27075	3.55879	1.20006	0.230118	0.999537	0	0	0	1	0	0	8
K00523	4.22046	-3.36033	2.80064	-1.19985	0.2302	0.999537	30	4	0	0	0	0	2
K15503	9.27728	2.52905	2.10795	1.19977	0.230228	0.999537	0	15	0	7	4	0	40
K06127	15.5665	1.72234	1.43602	1.19938	0.230379	0.999537	6	8	4	40	13	19	0
K08655	7.15607	2.51513	2.09836	1.19862	0.230676	0.999537	1	1	8	27	0	1	0
K16363	1704.48	0.630811	0.527622	1.19557	0.231863	0.999537	1761	2406	1345	2014	1548	1112	1408
K06413	382.123	-0.744154	0.622648	-1.19514	0.23203	0.999537	194	623	781	164	239	584	281
K16091	90.7313	1.90885	1.59786	1.19463	0.232231	0.999537	15	180	9	151	137	0	62
K15045	4.64904	4.03076	3.38042	1.19239	0.23311	0.999537	0	3	0	20	0	0	0
K03726	7.3039	-2.01633	1.69113	-1.1923	0.233144	0.999537	1	23	27	3	2	0	1
K14210	117.39	0.850816	0.713887	1.19181	0.233337	0.999537	84	81	111	101	202	137	53
K00526	2102.43	-0.838862	0.703948	-1.19165	0.233397	0.999537	5060	1692	2457	590	593	3169	2890
K07068	2.44465	-2.45145	2.05796	-1.1912	0.233573	0.999537	0	6	6	0	0	6	2
K15720	1.22194	4.1971	3.52746	1.18984	0.234111	0.999537	0	0	0	3	3	0	0
K13237	55.4606	0.968794	0.814523	1.1894	0.234282	0.999537	35	30	16	60	36	105	100
K00986	2390.02	0.934142	0.785578	1.18911	0.234395	0.999537	838	2107	2888	1002	4853	2282	1970
K03941	2.71042	-4.38799	3.69062	-1.18896	0.234456	0.999537	0	0	0	0	0	22	0
K07129	45.0558	-2.05082	1.72542	-1.18859	0.234602	0.999537	0	142	19	2	2	157	46
K12940	228.119	0.697774	0.587359	1.18798	0.23484	0.999537	252	309	141	213	107	164	447
K07078	470.291	0.668537	0.56289	1.18769	0.234957	0.999537	308	394	402	564	439	673	381
K06185	688.734	0.384061	0.323416	1.18751	0.235025	0.999537	883	658	731	586	522	633	869
K04032	147.315	-1.43451	1.20846	-1.18706	0.235205	0.999537	637	36	58	28	11	242	181
K03146	255.088	-1.02661	0.865585	-1.18603	0.235611	0.999537	60	830	285	107	108	387	189
K01133	237.18	-0.504781	0.425931	-1.18512	0.235969	0.999537	271	490	259	133	148	280	190
K15020	5.35785	-2.14881	1.81386	-1.18467	0.23615	0.999537	3	1	32	1	3	1	0
K04908	3.31772	2.54876	2.15237	1.18417	0.236348	0.999537	0	1	4	9	4	0	0
K08133	1.34595	4.34179	3.66874	1.18345	0.236629	0.999537	0	0	0	0	7	0	0
K04768	7.70872	3.08151	2.60451	1.18314	0.236753	0.999537	0	9	0	14	19	0	0
K07281	2.90652	-3.41787	2.88974	-1.18276	0.236903	0.999537	21	0	0	1	0	2	0
K09133	3.70899	-2.60145	2.19966	-1.18266	0.236944	0.999537	0	7	2	2	0	18	0
K04688	3.05956	1.52087	1.28649	1.18219	0.237131	0.999537	1	3	2	2	8	2	1
K02804	1765.99	-0.902514	0.763878	-1.18149	0.237408	0.999537	5052	1570	3082	543	676	867	1968
K13274	15.6768	-1.92295	1.6279	-1.18124	0.237506	0.999537	0	11	9	1	4	87	12
K00882	1725.47	-0.491861	0.416474	-1.18101	0.237597	0.999537	2045	1773	2914	736	1187	2591	1624
K09795	2.5544	3.05918	2.59041	1.18097	0.237616	0.999537	0	3	0	4	7	0	0
K08979	2.17994	-4.07408	3.45328	-1.17977	0.238092	0.999537	0	7	11	0	0	0	0
K00034	276.026	-0.725718	0.615188	-1.17967	0.238132	0.999537	248	431	203	151	132	696	215
K00024	3450.19	0.571589	0.484586	1.17954	0.238183	0.999537	4625	3669	2720	3843	3233	2670	2818
K02473	597.119	-1.51404	1.28361	-1.17951	0.238193	0.999537	20	3075	320	212	270	599	203
K14201	1.31534	4.32765	3.66912	1.17948	0.238207	0.999537	0	0	0	0	0	0	10
K14467	1.31534	4.32765	3.66912	1.17948	0.238207	0.999537	0	0	0	0	0	0	10
K01205	2780.03	-0.821185	0.69652	-1.17898	0.238405	0.999537	4653	7607	3000	1573	1212	1248	1955
K10685	1.22	-3.23522	2.74485	-1.17865	0.238539	0.999537	0	2	2	0	0	6	0
K11444	110.717	-1.02708	0.871479	-1.17855	0.238578	0.999537	79	104	79	32	34	405	124
K06921	1400.64	1.01402	0.860643	1.17822	0.23871	0.999537	362	1461	1467	590	3078	1322	950
K09775	170.554	-0.862432	0.732133	-1.17797	0.238808	0.999537	64	247	426	87	79	257	121
K03292	3196.74	-0.720643	0.611861	-1.17779	0.238881	0.999537	8525	2186	3938	1427	2143	3742	2136
K12854	63.5253	1.11545	0.94811	1.1765	0.239394	0.999537	18	46	100	73	110	35	19
K10194	480.885	-0.702749	0.597484	-1.17618	0.239522	0.999537	493	518	1219	200	356	488	306
K00555	2.47767	-4.2582	3.62066	-1.17609	0.23956	0.999537	0	1	19	0	0	0	0
K15505	116.678	0.776946	0.660697	1.17595	0.239615	0.999537	80	95	126	176	44	122	147
K09250	1.66942	-2.527	2.14942	-1.17567	0.239728	0.999537	0	4	4	1	0	4	0
K14023	4.9848	3.02648	2.57588	1.17493	0.240022	0.999537	0	6	0	11	10	0	0
K13278	499.549	0.709728	0.604087	1.17488	0.240043	0.999537	505	598	406	687	467	370	287
K07326	2.53879	-3.25556	2.77155	-1.17464	0.240141	0.999537	10	0	10	0	0	0	1
K09022	331.597	-0.932689	0.794246	-1.17431	0.240272	0.999537	1206	229	190	161	145	385	236
K03355	2.61015	-4.33335	3.6911	-1.174	0.240395	0.999537	0	0	21	0	0	0	0
K07072	2.14718	-4.05278	3.45609	-1.17265	0.240937	0.999537	0	11	7	0	0	0	0
K08786	2.45692	-4.24631	3.62232	-1.17226	0.241091	0.999537	0	1	0	0	0	19	0
K10592	3.11638	4.01454	3.42771	1.1712	0.241518	0.999537	0	2	0	0	15	0	0
K00332	400.272	0.752711	0.643587	1.16956	0.24218	0.999537	649	428	284	362	327	132	629
K12700	305.17	-1.33028	1.13766	-1.16931	0.242279	0.999537	1402	130	104	53	41	356	386
K13922	510.962	-0.677437	0.579668	-1.16866	0.242539	0.999537	1070	415	728	280	381	686	226
K13162	24.198	-0.916047	0.784239	-1.16807	0.242778	0.999537	11	42	31	15	11	59	12
K16641	4.07008	2.63787	2.25954	1.16744	0.243033	0.999537	0	4	2	15	0	0	1
K03627	23.1887	-1.47452	1.26548	-1.16519	0.243943	0.999537	2	17	23	5	16	107	6
K16808	3.06973	2.08194	1.78818	1.16428	0.24431	0.999537	0	1	0	4	7	5	1
K00787	1.29022	4.27325	3.67058	1.16419	0.244347	0.999537	0	0	0	6	0	0	0
K04351	1.29022	4.27325	3.67058	1.16419	0.244347	0.999537	0	0	0	6	0	0	0
K12160	1.29022	4.27325	3.67058	1.16419	0.244347	0.999537	0	0	0	6	0	0	0
K10540	2006.38	-0.486053	0.417638	-1.16381	0.2445	0.999537	3205	2073	2724	748	1436	2876	1997
K07577	77.8524	-0.785401	0.675201	-1.16321	0.244744	0.999537	188	76	56	20	44	135	82
K05922	97.3851	1.13276	0.974478	1.16243	0.24506	0.999537	94	173	10	89	56	37	233
K00967	11.1415	-1.17396	1.01108	-1.16109	0.245606	0.999537	2	21	21	3	7	25	6
K09764	13.5872	1.47698	1.27225	1.16091	0.245678	0.999537	1	24	2	18	25	10	4
K05956	1.17588	-3.18611	2.74451	-1.1609	0.245681	0.999537	2	6	0	0	0	2	0
K07662	1855.24	-0.353197	0.304931	-1.15829	0.246748	0.999537	2479	2215	2232	987	1317	2806	1679
K10542	2529.58	-0.502907	0.434805	-1.15663	0.247425	0.999537	2991	2821	4129	921	1818	3776	2492
K10901	819.036	0.633207	0.547888	1.15572	0.247795	0.999537	827	866	764	1009	826	704	492
K07263	6699.67	0.63805	0.552142	1.15559	0.247849	0.999537	8456	8885	5262	7547	6213	3419	6012
K10797	1005.25	-1.20781	1.04546	-1.15529	0.24797	0.999537	125	837	1324	360	326	3917	808
K06139	43.7932	-0.892444	0.7725	-1.15527	0.247981	0.999537	21	129	52	28	18	59	24
K02086	50.0504	-1.90841	1.65212	-1.15513	0.248038	0.999537	267	79	0	10	4	12	41
K06900	2.48586	-4.26292	3.69175	-1.15471	0.248207	0.999537	0	0	20	0	0	0	0
K15075	2.48586	-4.26292	3.69175	-1.15471	0.248207	0.999537	0	0	20	0	0	0	0
K01705	37.0186	-1.2702	1.10025	-1.15446	0.248311	0.999537	11	26	81	11	3	113	44
K08149	10.251	3.12114	2.70831	1.15243	0.249143	0.999537	0	0	11	4	0	0	61
K07093	5.05968	-2.08247	1.80708	-1.1524	0.249158	0.999537	1	33	1	1	0	2	4
K01530	37.9879	-1.03456	0.897913	-1.15218	0.249245	0.999537	111	26	70	17	5	26	42
K13247	2.30971	2.35762	2.04633	1.15212	0.249271	0.999537	0	2	2	3	0	0	9
K15532	2959.03	-0.504941	0.438277	-1.1521	0.249279	0.999537	4770	3144	5196	1554	2151	3000	2094
K07574	500.053	-0.437276	0.379606	-1.15192	0.249353	0.999537	637	620	845	245	277	574	549
K01668	320.54	0.938774	0.815383	1.15133	0.249597	0.999537	209	489	179	420	446	228	99
K02292	2.46402	-4.25043	3.69187	-1.15129	0.249611	0.999537	0	0	0	0	0	20	0
K15049	2.46402	-4.25043	3.69187	-1.15129	0.249611	0.999537	0	0	0	0	0	20	0
K01393	2.35338	-4.18392	3.63631	-1.15059	0.249899	0.999537	0	1	18	0	0	0	0
K07089	1495.79	-0.450177	0.391342	-1.15034	0.250003	0.999537	2060	2477	1568	734	733	1976	1758
K03793	26.3608	0.63768	0.554699	1.1496	0.250309	0.999537	19	24	20	19	30	38	33
K10019	97.6872	-0.83614	0.727691	-1.14903	0.250543	0.999537	250	57	103	33	33	165	117
K12148	2.44509	-4.24086	3.69196	-1.14867	0.25069	0.999537	21	0	0	0	0	0	0
K03713	51.7926	-1.55589	1.35514	-1.14814	0.25091	0.999537	109	53	58	4	0	124	73
K13850	11.6918	1.42512	1.2417	1.14772	0.251084	0.999537	2	10	15	2	35	5	5
K00282	655.604	0.603662	0.526187	1.14724	0.251283	0.999537	576	1041	464	720	609	493	588
K02948	503.326	-0.302037	0.263295	-1.14714	0.251323	0.999537	687	718	604	294	324	605	493
K02370	2.06384	-3.99502	3.48283	-1.14706	0.251357	0.999537	0	6	11	0	0	0	0
K02966	2.06384	-3.99502	3.48283	-1.14706	0.251357	0.999537	0	6	11	0	0	0	0
K02190	1748.13	0.766353	0.668874	1.14574	0.251905	0.999537	848	1754	2186	1618	2608	1575	993
K03406	4078.37	-0.515533	0.44996	-1.14573	0.251906	0.999537	6765	5531	5595	1403	3423	4462	3372
K03265	2.03927	-3.97818	3.47374	-1.14522	0.25212	0.999537	0	9	8	0	0	0	0
K07583	2.03927	-3.97818	3.47374	-1.14522	0.25212	0.999537	0	9	8	0	0	0	0
K01753	561.378	-0.907951	0.793088	-1.14483	0.25228	0.999537	1563	559	481	130	131	767	814
K17488	2.07203	-4.00059	3.49461	-1.14479	0.252296	0.999537	0	5	12	0	0	0	0
K16875	16.5575	1.6735	1.46221	1.1445	0.252415	0.999537	22	5	0	29	27	14	2
K14005	1.17672	3.24761	2.83867	1.14406	0.252598	0.999537	0	0	1	4	1	0	0
K15770	582.278	-0.695625	0.608306	-1.14354	0.252813	0.999537	606	973	617	180	548	1118	306
K11177	382.178	-0.658624	0.576049	-1.14335	0.252894	0.999537	997	382	402	161	281	395	262
K09406	1.16853	3.24768	2.84251	1.14254	0.25323	0.999537	0	1	0	4	1	0	0
K11709	7.99223	-1.96191	1.72011	-1.14057	0.254047	0.999537	46	0	1	2	1	10	5
K14792	19.623	-1.32296	1.16011	-1.14037	0.254132	0.999537	1	45	19	6	10	60	10
K14384	9.83612	1.53717	1.34796	1.14036	0.254135	0.999537	0	16	9	11	7	1	23
K11292	10.0494	-2.44607	2.14548	-1.1401	0.254244	0.999537	0	9	54	0	0	9	9
K07472	41.5361	-1.17654	1.03268	-1.1393	0.254577	0.999537	13	39	119	5	38	84	15
K03928	27.5441	-1.03752	0.91067	-1.1393	0.254579	0.999537	18	87	25	19	14	39	5
K01941	599.151	-0.515122	0.452422	-1.13859	0.254874	0.999537	1096	633	737	308	478	813	366
K07239	1384.25	0.707579	0.621599	1.13832	0.254987	0.999537	1297	1941	1456	1573	1404	526	1170
K00712	42.3958	-0.850819	0.747714	-1.13789	0.255165	0.999537	65	128	30	13	22	31	41
K01507	1590.82	-0.403639	0.354822	-1.13758	0.255295	0.999537	2112	2181	1667	1065	845	2507	1400
K02443	267.373	-0.888834	0.781543	-1.13728	0.255421	0.999537	795	231	251	86	58	323	360
K06307	5.24129	1.67033	1.46875	1.13725	0.255434	0.999537	1	7	0	1	14	5	6
K14782	1.18381	4.17723	3.67331	1.13718	0.255461	0.999537	0	0	0	0	0	0	9
K10541	721.441	-0.723775	0.636742	-1.13668	0.25567	0.999537	1679	623	783	195	317	1064	930
K09604	2.71393	-2.64493	2.32982	-1.13525	0.25627	0.999537	17	3	0	0	0	1	2
K09457	511.61	0.611993	0.539301	1.13479	0.256464	0.999537	442	763	523	508	531	270	471
K06792	2.36157	-4.18887	3.69247	-1.13444	0.256612	0.999537	0	0	19	0	0	0	0
K07405	1678.36	0.812761	0.716661	1.13409	0.256755	0.999537	1379	2598	1180	2246	1913	936	786
K00683	190.264	0.898853	0.79316	1.13325	0.257107	0.999537	341	156	40	244	177	134	186
K16423	2.28225	-2.13638	1.88704	-1.13213	0.257578	0.999537	1	1	1	0	1	13	1
K00481	20.6948	-1.41726	1.25246	-1.13158	0.25781	0.999537	98	14	16	3	19	9	2
K03254	2.34081	-4.17639	3.69259	-1.13102	0.258047	0.999537	0	0	0	0	0	19	0
K14327	1.97638	-3.93424	3.48027	-1.13044	0.25829	0.999537	8	9	0	0	0	0	0
K15771	1291.49	-0.776609	0.687195	-1.13011	0.258428	0.999537	606	1628	2353	516	936	2810	778
K06973	1157.34	0.535951	0.474438	1.12965	0.258622	0.999537	815	1661	829	1127	1034	1328	1230
K16476	1.82605	3.98246	3.52607	1.12943	0.258715	0.999537	0	1	0	0	0	0	13
K07777	31.0414	-1.23599	1.0952	-1.12855	0.259087	0.999537	31	26	95	22	14	41	1
K09779	77.3648	-1.07649	0.955858	-1.1262	0.260079	0.999537	11	140	100	39	25	220	54
K12460	2.94574	2.11942	1.88225	1.126	0.260166	0.999537	1	5	0	1	1	0	14
K03851	12.1417	1.5789	1.40345	1.12501	0.260583	0.999537	0	12	3	14	26	16	3
K16841	11.6889	-1.1655	1.03618	-1.1248	0.260672	0.999537	41	12	7	1	10	14	6
K16700	3.97751	-2.08394	1.85304	-1.1246	0.260758	0.999537	0	15	11	2	1	2	0
K13082	18.7932	1.73616	1.54434	1.12421	0.260926	0.999537	13	0	29	32	32	2	3
K15726	3456.19	-0.703712	0.626307	-1.12359	0.261187	0.999537	5255	8858	2551	2248	1984	3320	1710
K01453	15.89	-1.162	1.03429	-1.12347	0.261237	0.999537	4	15	58	9	6	20	7
K09560	5.26337	-1.71595	1.52749	-1.12338	0.261278	0.999537	1	25	5	2	3	5	0
K09819	10.7605	1.3875	1.23517	1.12333	0.261299	0.999537	2	23	2	9	3	4	35
K06334	656.794	-0.944981	0.841615	-1.12282	0.261514	0.999537	139	1131	936	307	288	1695	477
K00756	1188.16	-0.718604	0.640117	-1.12261	0.261602	0.999537	711	2017	2590	436	934	1439	750
K02839	113.845	-1.19873	1.06917	-1.12118	0.26221	0.999537	433	202	49	18	20	48	154
K10324	1.15367	4.11875	3.67507	1.12073	0.262404	0.999537	0	0	0	0	6	0	0
K17756	1.15367	4.11875	3.67507	1.12073	0.262404	0.999537	0	0	0	0	6	0	0
K06860	7.35636	0.948089	0.846372	1.12018	0.262637	0.999537	11	4	7	8	9	3	7
K09117	1571.6	0.555892	0.496333	1.12	0.262714	0.999537	1072	1996	1628	1502	1768	1530	1226
K11050	292.717	-0.524679	0.468631	-1.1196	0.262885	0.999537	234	547	385	137	174	437	284
K10212	1.17774	-3.18802	2.84958	-1.11877	0.263239	0.999537	1	7	2	0	0	0	0
K15784	1.8537	3.98371	3.56153	1.11854	0.263336	0.999537	0	0	0	0	9	1	0
K00111	3935.54	-0.553683	0.495302	-1.11787	0.263623	0.999537	7701	4468	3687	1984	1583	5934	4560
K11165	13.4355	1.16041	1.03835	1.11755	0.263757	0.999537	15	12	5	13	28	10	2
K00368	27.0515	1.67233	1.49779	1.11653	0.264195	0.999537	0	56	5	21	10	7	96
K01579	812.354	0.532662	0.477828	1.11476	0.264954	0.999537	1029	926	768	775	880	542	661
K17205	11.5551	-1.45138	1.30235	-1.11443	0.265094	0.999537	7	58	5	9	1	7	3
K07663	740.138	-0.53062	0.476758	-1.11298	0.265719	0.999537	1505	746	746	296	454	1077	775
K01625	1907.89	-0.417022	0.374771	-1.11274	0.265822	0.999537	2199	2395	2639	970	1513	2918	1420
K00793	1327.91	0.482456	0.433709	1.1124	0.265968	0.999537	1913	1343	1278	1265	1163	900	1398
K14451	1.94774	-3.91136	3.51791	-1.11184	0.266205	0.999537	0	5	11	0	0	0	0
K12354	10.6147	1.3017	1.17158	1.11106	0.266542	0.999537	10	1	2	7	6	18	32
K16124	26.292	1.4032	1.26307	1.11094	0.266595	0.999537	3	12	39	7	79	18	6
K06608	52.0526	-1.25862	1.13357	-1.11032	0.266862	0.999537	8	101	19	11	20	200	47
K13993	1457.58	0.604432	0.544571	1.10992	0.267032	0.999537	925	1819	1583	732	1151	1343	3024
K12663	2.53528	-3.21536	2.89754	-1.10968	0.267135	0.999537	0	0	2	0	1	17	0
K10507	2.21761	-4.09835	3.6934	-1.10964	0.267153	0.999537	0	0	0	0	0	18	0
K03464	2.21222	-4.09656	3.69341	-1.10915	0.267365	0.999537	19	0	0	0	0	0	0
K12331	1.10844	3.15954	2.84887	1.10905	0.267409	0.999537	0	0	1	1	4	0	0
K03241	4.07448	-1.3608	1.22722	-1.10885	0.267496	0.999537	3	8	2	2	2	13	1
K15899	1.10735	3.15954	2.84943	1.10883	0.267502	0.999537	0	0	0	1	4	1	0
K03986	2.20595	-4.09255	3.69346	-1.10805	0.267839	0.999537	0	19	0	0	0	0	0
K08068	2.53775	-3.20583	2.89503	-1.10735	0.268141	0.999537	2	18	0	1	0	0	0
K06954	9.83426	-1.70014	1.53572	-1.10706	0.268267	0.999537	56	1	1	4	1	10	6
K04789	32.2579	-1.25775	1.13801	-1.10521	0.269068	0.999537	14	38	9	22	6	141	14
K13535	32.3888	1.3212	1.1957	1.10496	0.269179	0.999537	47	3	7	52	47	37	7
K03826	262.385	-0.690319	0.624907	-1.10468	0.2693	0.999537	556	307	353	78	90	284	373
K12466	18.5084	-1.1922	1.07923	-1.10467	0.269301	0.999537	3	15	50	5	5	46	19
K05048	41.9306	-0.864062	0.782241	-1.1046	0.269334	0.999537	67	53	111	18	16	16	40
K07130	36.9178	-1.2576	1.13874	-1.10438	0.26943	0.999537	2	106	33	18	10	93	23
K02779	951.185	-1.09046	0.988852	-1.10275	0.270136	0.999537	3847	623	947	215	168	532	1286
K06672	1.68557	2.95729	2.68212	1.10259	0.270203	0.999537	0	0	2	4	3	0	0
K14215	13.0528	-1.43362	1.30063	-1.10225	0.270353	0.999537	1	5	26	3	8	51	5
K00343	2626.72	0.743393	0.676647	1.09864	0.271924	0.999537	4665	2793	1393	2884	2351	1006	2965
K15546	4.25724	2.1998	2.00755	1.09576	0.273182	0.999537	4	0	0	8	0	4	12
K14558	2.28608	-3.0564	2.78984	-1.09555	0.273277	0.999537	12	6	0	0	1	0	0
K06138	6.42404	-1.98491	1.81246	-1.09515	0.273452	0.999537	1	41	2	4	1	2	0
K07171	558.798	-0.674593	0.61614	-1.09487	0.273574	0.999537	294	721	1056	279	340	1063	405
K04368	5.1959	-2.45855	2.24685	-1.09422	0.273858	0.999537	0	2	6	3	0	29	0
K10684	10.6269	-1.55227	1.41948	-1.09355	0.274152	0.999537	4	13	43	9	0	9	2
K14128	4.38794	-2.98846	2.73317	-1.0934	0.274217	0.999537	0	12	21	0	2	0	0
K07032	54.6542	1.39204	1.2733	1.09326	0.274282	0.999537	4	127	10	38	18	16	187
K09882	18.4293	-1.3652	1.24891	-1.09311	0.274346	0.999537	13	9	85	15	3	9	3
K09509	7.01816	1.24283	1.1371	1.09298	0.274402	0.999537	2	9	7	3	18	3	3
K01417	1542.99	-0.508028	0.465354	-1.0917	0.274964	0.999537	2714	1877	2027	671	653	1822	1998
K13798	6.05927	-1.29946	1.19066	-1.09138	0.275105	0.999537	1	7	9	3	2	21	3
K13683	473.318	0.738285	0.676532	1.09128	0.275151	0.999537	838	240	480	504	466	204	495
K03488	616.175	-0.431338	0.395261	-1.09127	0.275153	0.999537	960	855	939	283	401	554	625
K09572	17.593	-1.14042	1.04535	-1.09094	0.275299	0.999537	12	24	13	4	2	60	24
K02647	2653.25	-0.570766	0.523522	-1.09024	0.275606	0.999537	2740	2849	4068	858	2144	4932	2231
K05318	1.07518	4.00799	3.67858	1.08955	0.275912	0.999537	0	0	0	5	0	0	0
K17328	1.07518	4.00799	3.67858	1.08955	0.275912	0.999537	0	0	0	5	0	0	0
K01629	1708.25	-0.510866	0.469094	-1.08905	0.276133	0.999537	2536	1350	2690	1007	1136	2701	1172
K07729	869.492	-0.943859	0.867226	-1.08837	0.276434	0.999537	256	1051	850	360	376	2988	716
K02258	1.0861	-3.06861	2.82145	-1.0876	0.276771	0.999537	4	0	4	0	0	1	0
K05606	495.341	0.446009	0.410467	1.08659	0.277219	0.999537	520	625	401	508	423	503	455
K03041	13.4013	-1.9083	1.75657	-1.08638	0.277311	0.999537	0	33	50	8	0	9	4
K13787	630.549	0.730669	0.67275	1.08609	0.277438	0.999537	259	389	751	788	511	911	623
K17061	85.9315	1.05896	0.975082	1.08602	0.27747	0.999537	16	50	85	117	124	124	26
K01204	63.1189	-0.955106	0.880236	-1.08506	0.277896	0.999537	83	54	216	32	34	22	32
K13641	521.751	-1.21156	1.11701	-1.08465	0.278078	0.999537	2379	209	247	101	71	505	701
K10755	37.0581	1.66678	1.53773	1.08392	0.278399	0.999537	0	11	60	79	44	18	5
K00810	2.35948	-3.14528	2.90439	-1.08294	0.278836	0.999537	17	0	2	0	0	0	1
K07529	9.20683	1.43185	1.32364	1.08175	0.279365	0.999537	0	5	2	7	16	18	12
K13543	1.27716	2.46458	2.27883	1.08151	0.279469	0.999537	0	0	1	3	2	1	0
K11333	18.5029	-1.36631	1.26343	-1.08143	0.279506	0.999537	4	37	74	10	3	3	11
K08636	4.75412	-2.96985	2.74964	-1.08009	0.280103	0.999537	0	0	11	2	0	24	0
K13932	23.8017	-2.05364	1.90175	-1.07987	0.2802	0.999537	134	4	15	0	19	18	0
K00909	30.1339	1.81108	1.67726	1.07979	0.280236	0.999537	16	19	32	5	108	2	0
K12735	9.24257	1.20897	1.12045	1.07901	0.280585	0.999537	1	9	2	13	5	16	16
K12139	198.263	1.50084	1.3911	1.07888	0.280639	0.999537	442	31	61	128	33	7	767
K03863	18.5951	-1.58097	1.46556	-1.07875	0.280698	0.999537	69	8	42	0	2	6	25
K06179	1450.83	-0.313605	0.290751	-1.0786	0.280765	0.999537	1915	1784	2026	790	1078	1809	1284
K02072	1155.67	-0.366753	0.340126	-1.07829	0.280906	0.999537	1788	1313	1647	586	862	1342	1013
K17391	28.6	2.17855	2.02073	1.0781	0.280989	0.999537	0	55	0	21	10	1	119
K03316	1063.18	-1.11281	1.03286	-1.07741	0.281298	0.999537	4454	431	949	372	123	835	1293
K16843	95.4629	-0.631404	0.586093	-1.07731	0.281342	0.999537	134	86	107	72	40	206	61
K15719	4.91385	3.00259	2.7881	1.07693	0.28151	0.999537	0	6	0	19	0	0	1
K17341	2.13014	2.19848	2.04196	1.07665	0.281635	0.999537	0	2	2	4	0	0	6
K02825	428.896	0.658877	0.612015	1.07657	0.281673	0.999537	249	699	226	370	281	472	752
K03571	195.496	-0.692334	0.643185	-1.07641	0.281742	0.999537	447	151	278	45	139	239	194
K16195	5.47291	2.9279	2.72061	1.07619	0.281841	0.999537	0	7	0	2	22	0	0
K00311	208.79	-0.66085	0.614395	-1.07561	0.282101	0.999537	207	191	262	95	80	510	238
K15634	1361.21	-0.455281	0.423495	-1.07505	0.28235	0.999537	2443	1440	2087	610	874	1371	1384
K06965	1.79887	-3.79723	3.53218	-1.07504	0.282357	0.999537	0	8	7	0	0	0	0
K10780	33.7479	1.2383	1.15201	1.07491	0.282416	0.999537	4	66	3	19	32	30	86
K11450	4.838	1.19788	1.1145	1.07482	0.282456	0.999537	4	6	1	1	10	4	7
K00105	4.19168	2.46396	2.29337	1.07439	0.28265	0.999537	0	6	0	1	0	1	24
K11041	107.14	-1.17762	1.09611	-1.07436	0.282659	0.999537	16	67	124	29	35	450	104
K00663	6.75053	-3.01923	2.81097	-1.07409	0.282783	0.999537	0	5	45	0	3	0	0
K14213	263.422	0.68479	0.637665	1.0739	0.282867	0.999537	377	283	216	354	224	128	189
K15453	3.74967	-1.98272	1.84675	-1.07363	0.28299	0.999537	0	11	2	2	1	13	0
K14449	1.02967	3.94844	3.68058	1.07278	0.283372	0.999537	0	0	0	3	2	0	0
K06941	2753.1	-0.316402	0.29496	-1.07269	0.283408	0.999537	3623	3293	3259	1664	1853	4131	2439
K11608	6.4969	-2.49877	2.33046	-1.07222	0.283619	0.999537	0	44	3	0	4	2	0
K07717	37.2049	0.860116	0.802908	1.07125	0.284057	0.999537	8	56	38	41	46	29	29
K00511	18.7644	-1.70838	1.59645	-1.07011	0.28457	0.999537	89	9	31	1	13	0	6
K07203	2.7421	1.86532	1.74382	1.06968	0.284766	0.999537	0	2	3	4	6	1	0
K01435	1.78413	-3.78571	3.53918	-1.06966	0.284773	0.999537	0	9	0	0	0	6	0
K09770	40.2595	-1.74265	1.63049	-1.06879	0.285164	0.999537	33	129	113	15	21	0	1
K14807	217.761	0.62576	0.585759	1.06829	0.28539	0.999537	146	343	180	262	202	176	165
K07660	675.38	-0.524981	0.491598	-1.06791	0.285562	0.999537	783	704	874	362	275	1319	765
K07755	16.2942	1.56929	1.47093	1.06687	0.28603	0.999537	0	18	2	5	44	22	13
K16052	371.186	-0.701944	0.658302	-1.06629	0.286291	0.999537	912	312	435	86	202	468	454
K02323	1.78249	-3.78442	3.54983	-1.06608	0.286385	0.999537	0	10	5	0	0	0	0
K07466	1.78249	-3.78442	3.54983	-1.06608	0.286385	0.999537	0	10	5	0	0	0	0
K12732	1.97936	-3.9362	3.69521	-1.06522	0.286778	0.999537	17	0	0	0	0	0	0
K12981	1.97936	-3.9362	3.69521	-1.06522	0.286778	0.999537	17	0	0	0	0	0	0
K13573	1.82672	-3.81881	3.5885	-1.06418	0.287248	0.999537	0	3	0	0	0	12	0
K04508	1.00691	3.91782	3.68164	1.06415	0.287261	0.999537	0	0	0	2	3	0	0
K06653	1.00691	3.91782	3.68164	1.06415	0.287261	0.999537	0	0	0	2	3	0	0
K13125	1.97374	-3.9322	3.69526	-1.06412	0.287274	0.999537	0	17	0	0	0	0	0
K00646	18.9633	1.62923	1.53129	1.06396	0.287349	0.999537	5	8	6	8	60	28	0
K11438	3.47934	2.31903	2.18114	1.06322	0.287682	0.999537	0	2	4	11	2	0	0
K11828	1.97121	-3.92832	3.6953	-1.06306	0.287755	0.999537	0	0	0	0	0	16	0
K13873	2.44892	-1.94249	1.82899	-1.06205	0.288211	0.999537	1	10	2	2	0	4	0
K09884	1.56369	-2.41648	2.27605	-1.0617	0.288371	0.999537	0	2	7	1	0	2	0
K12478	3.57111	2.13249	2.01177	1.06001	0.289141	0.999537	0	4	0	6	0	3	11
K06068	5.79684	-1.78482	1.68494	-1.05928	0.289471	0.999537	0	25	6	3	0	9	3
K06151	14.2549	1.74158	1.6447	1.0589	0.289643	0.999537	1	18	0	20	30	15	1
K07165	173.973	0.747637	0.706213	1.05866	0.289756	0.999537	254	94	107	236	175	188	96
K07341	99.1775	-0.655435	0.619171	-1.05857	0.289796	0.999537	203	57	158	64	54	140	60
K01277	3512.43	0.738878	0.698478	1.05784	0.290128	0.999537	3623	3825	3337	4863	3788	2266	1357
K14310	0.991681	3.89497	3.68245	1.05771	0.290188	0.999537	0	0	0	4	0	0	1
K06867	258.5	0.990107	0.936399	1.05736	0.290349	0.999537	524	171	74	103	150	112	788
K01847	8426.94	0.572083	0.541293	1.05688	0.290565	0.999537	10923	11272	7045	8935	7837	4287	7712
K12990	12.952	0.830093	0.786044	1.05604	0.290951	0.999537	10	14	6	19	12	16	8
K10018	1.74319	-3.75322	3.55564	-1.05557	0.291165	0.999537	5	10	0	0	0	0	0
K05745	0.984149	3.88662	3.68275	1.05536	0.291262	0.999537	0	0	0	1	4	0	0
K09787	427.218	-0.711269	0.674393	-1.05468	0.291572	0.999537	249	615	699	141	379	858	236
K03405	80.6369	0.949384	0.900254	1.05457	0.29162	0.999537	52	43	52	69	156	125	22
K02786	65.8221	1.31161	1.2443	1.0541	0.291839	0.999537	126	58	4	60	16	9	204
K04487	4603.52	-0.411617	0.390596	-1.05382	0.291965	0.999537	4454	6586	6884	2160	3500	6533	3971
K16840	2.41127	-3.13961	2.97951	-1.05373	0.292004	0.999537	18	0	0	0	1	1	0
K08344	14.8078	-1.71867	1.6315	-1.05343	0.292144	0.999537	89	7	7	8	2	0	5
K07348	2.43512	-3.14029	2.98272	-1.05283	0.29242	0.999537	18	0	1	1	0	0	0
K05678	1.54694	-2.42237	2.30363	-1.05154	0.293009	0.999537	0	1	6	0	1	4	0
K15677	1.74517	-3.7548	3.57275	-1.05095	0.29328	0.999537	11	4	0	0	0	0	0
K03040	5073.21	-0.283698	0.270114	-1.05029	0.293585	0.999537	6275	7497	6357	2905	3642	6071	4631
K11835	9.15362	1.6741	1.59425	1.05008	0.29368	0.999537	0	2	1	4	25	19	6
K09011	1896.32	0.703683	0.670657	1.04924	0.294066	0.999537	2149	1478	2421	2392	2092	1062	959
K07936	0.948969	2.92212	2.7898	1.04743	0.294901	0.999537	0	0	1	2	0	0	3
K07644	825.026	0.550471	0.525788	1.04694	0.295125	0.999537	1109	454	637	582	668	1073	1355
K01155	745.451	0.660175	0.630843	1.0465	0.295332	0.999537	652	948	769	897	840	483	380
K10439	2100.85	-0.478718	0.457453	-1.04649	0.295337	0.999537	3003	2290	3566	841	1803	2492	1578
K04533	0.96139	3.85481	3.6839	1.04639	0.29538	0.999537	0	0	0	0	5	0	0
K08107	0.96139	3.85481	3.6839	1.04639	0.29538	0.999537	0	0	0	0	5	0	0
K08540	0.96139	3.85481	3.6839	1.04639	0.29538	0.999537	0	0	0	0	5	0	0
K14436	0.96139	3.85481	3.6839	1.04639	0.29538	0.999537	0	0	0	0	5	0	0
K14567	0.96139	3.85481	3.6839	1.04639	0.29538	0.999537	0	0	0	0	5	0	0
K15703	0.96139	3.85481	3.6839	1.04639	0.29538	0.999537	0	0	0	0	5	0	0
K00856	89.1139	1.18654	1.13411	1.04623	0.295453	0.999537	2	129	69	127	112	74	56
K13799	268.662	0.651284	0.622604	1.04606	0.295531	0.999537	147	399	351	280	245	132	289
K09702	175.808	-0.848528	0.811494	-1.04564	0.295729	0.999537	72	402	191	34	137	368	137
K03044	3.94573	-2.191	2.09645	-1.0451	0.295977	0.999537	0	7	18	0	0	3	4
K13766	44.5642	-0.858065	0.821803	-1.04413	0.296427	0.999537	44	32	31	20	18	153	40
K07806	434.229	-0.719751	0.690003	-1.04311	0.296897	0.999537	1127	782	336	204	152	281	477
K07335	2250.65	-0.68957	0.661252	-1.04282	0.29703	0.999537	1072	3127	3665	898	1644	4812	1560
K01137	56.0302	-0.91039	0.87351	-1.04222	0.29731	0.999537	155	56	106	11	42	19	42
K08836	6.68085	2.00754	1.92709	1.04175	0.29753	0.999537	2	8	4	1	25	0	0
K07401	1.86292	-3.8488	3.69627	-1.04127	0.297753	0.999537	16	0	0	0	0	0	0
K08363	1.86292	-3.8488	3.69627	-1.04127	0.297753	0.999537	16	0	0	0	0	0	0
K11081	1.86292	-3.8488	3.69627	-1.04127	0.297753	0.999537	16	0	0	0	0	0	0
K13923	72.1813	-0.796915	0.765834	-1.04058	0.298068	0.999537	76	95	80	15	76	167	30
K00983	482.698	0.813557	0.782568	1.0396	0.298526	0.999537	310	297	780	727	471	330	210
K02782	1.84801	-3.83516	3.69645	-1.03753	0.299491	0.999537	0	0	0	0	0	15	0
K08197	1.84801	-3.83516	3.69645	-1.03753	0.299491	0.999537	0	0	0	0	0	15	0
K13809	1.84801	-3.83516	3.69645	-1.03753	0.299491	0.999537	0	0	0	0	0	15	0
K08999	696.839	0.632493	0.610049	1.03679	0.299834	0.999537	422	1249	579	823	537	455	718
K00402	1.70734	-3.72119	3.58964	-1.03665	0.2999	0.999537	0	4	10	0	0	0	0
K11244	0.92074	3.8191	3.68522	1.03633	0.30005	0.999537	0	0	0	0	0	0	7
K15921	908.383	1.13635	1.09671	1.03614	0.300137	0.999537	236	752	1674	1492	1121	163	221
K04654	784.315	0.538904	0.520118	1.03612	0.300147	0.999537	674	1030	722	615	382	711	1545
K08852	3.78914	-1.83597	1.77205	-1.03607	0.300168	0.999537	0	9	2	0	2	15	2
K02636	1.84091	-3.82974	3.69652	-1.03604	0.300184	0.999537	0	1	0	0	0	14	0
K00254	34.4925	1.10329	1.06498	1.03597	0.300218	0.999537	4	80	13	30	21	15	82
K01222	1048.36	-0.996554	0.962158	-1.03575	0.30032	0.999537	2463	738	335	232	244	2824	1441
K05352	75.2353	-1.25886	1.21549	-1.03568	0.300351	0.999537	6	137	103	29	57	226	6
K12949	29.0402	1.12647	1.08901	1.03439	0.300953	0.999537	2	64	19	27	28	8	52
K12269	19.3452	1.96659	1.90184	1.03405	0.301115	0.999537	0	37	5	3	58	0	20
K17398	7.92227	-1.6982	1.64255	-1.03388	0.30119	0.999537	11	40	4	1	6	0	1
K10866	10.559	-1.39496	1.34935	-1.0338	0.301229	0.999537	1	21	2	3	4	44	7
K13656	2.19173	-1.87354	1.81297	-1.03341	0.301412	0.999537	2	4	1	0	2	8	0
K14550	3.63833	3.56266	3.44776	1.03333	0.301451	0.999537	0	0	0	0	17	3	0
K14535	24.2229	0.963908	0.932842	1.0333	0.301462	0.999537	37	8	7	40	20	30	15
K12158	1.50115	2.7712	2.6841	1.03245	0.301861	0.999537	0	0	0	4	0	2	3
K00351	1790.98	0.736839	0.71375	1.03235	0.301908	0.999537	1955	2259	1497	2484	1892	974	738
K17063	105.959	-0.808185	0.783496	-1.03151	0.302301	0.999537	55	138	307	71	56	110	44
K02986	1894.03	-0.268489	0.260403	-1.03105	0.302516	0.999537	2298	2774	2300	1146	1245	2368	1832
K05927	35.2332	1.11367	1.08032	1.03087	0.302603	0.999537	40	65	6	26	22	4	91
K09569	27.7398	1.08216	1.04991	1.03071	0.302675	0.999537	1	21	38	33	16	28	52
K01905	31.3838	-1.10231	1.06956	-1.03062	0.302718	0.999537	23	40	7	22	11	122	10
K00002	208.558	-0.688588	0.668398	-1.03021	0.302913	0.999537	93	319	444	103	93	319	199
K04027	314.235	-0.769897	0.747495	-1.02997	0.303025	0.999537	941	213	195	122	130	485	340
K02840	67.8749	-0.77772	0.755502	-1.02941	0.303288	0.999537	140	155	49	31	58	55	22
K08243	2.99607	-2.19151	2.12996	-1.0289	0.303528	0.999537	14	2	0	0	0	6	3
K10610	0.910693	3.79221	3.68624	1.02875	0.303599	0.999537	0	0	0	0	2	0	4
K03064	65.2247	-0.757363	0.736207	-1.02874	0.303603	0.999537	76	37	82	46	27	177	38
K02540	19.6889	1.59421	1.54997	1.02854	0.303697	0.999537	5	18	24	9	61	3	0
K10189	718.425	-0.996568	0.969071	-1.02837	0.303774	0.999537	158	569	1319	163	571	2222	391
K17322	23.2938	0.916903	0.891679	1.02829	0.303814	0.999537	18	14	5	13	38	43	27
K03383	0.712894	-2.46417	2.39887	-1.02722	0.304316	0.999537	3	1	1	0	0	1	0
K03006	2.36962	-2.42866	2.36555	-1.02668	0.304572	0.999537	1	15	2	0	0	0	2
K11189	961.894	-0.597721	0.582784	-1.02563	0.305065	0.999537	789	1356	1465	267	835	1719	766
K03090	235.846	0.81397	0.793806	1.0254	0.305174	0.999537	49	211	179	251	150	400	390
K00372	421.63	-0.992831	0.968476	-1.02515	0.305294	0.999537	514	196	142	168	155	1672	376
K07102	203.094	0.898571	0.876693	1.02496	0.305384	0.999537	83	456	130	229	147	48	311
K13481	57.5539	-0.940194	0.917806	-1.02439	0.30565	0.999537	27	84	37	11	43	194	42
K06222	971.037	-0.692896	0.676572	-1.02413	0.305775	0.999537	2207	1536	1056	340	273	786	1384
K15334	20.9149	-1.18652	1.16064	-1.0223	0.30664	0.999537	11	54	62	10	2	4	20
K08293	1.06252	-3.03927	2.97319	-1.02222	0.306675	0.999537	7	0	1	0	0	1	0
K08482	52.8521	-0.732982	0.717164	-1.02206	0.306754	0.999537	26	74	80	16	29	121	56
K07148	959.311	-0.853061	0.834664	-1.02204	0.306761	0.999537	2679	2018	669	311	316	394	1169
K12585	153.483	0.502041	0.491314	1.02183	0.306859	0.999537	100	175	144	162	129	199	148
K03149	2055.7	0.369483	0.361629	1.02172	0.306914	0.999537	2641	2206	1923	1746	2010	1959	1899
K08700	108.777	-1.26303	1.23701	-1.02104	0.307235	0.999537	593	34	51	36	17	29	113
K13161	0.900647	3.76438	3.68731	1.0209	0.307301	0.999537	0	0	0	0	4	0	1
K10900	291.989	0.633995	0.621032	1.02087	0.307314	0.999537	359	311	259	357	316	201	149
K06875	1.54257	-2.41844	2.36905	-1.02085	0.307327	0.999537	0	1	2	0	1	8	0
K09861	1446.95	-0.367504	0.360173	-1.02035	0.307561	0.999537	1698	1554	2089	921	898	2250	1226
K05521	712.112	-0.449077	0.440264	-1.02002	0.30772	0.999537	1267	1152	758	433	324	683	738
K01919	1058.79	-1.09879	1.07727	-1.01998	0.307739	0.999537	4030	622	664	239	79	1301	1581
K08218	2033.01	0.744561	0.731369	1.01804	0.30866	0.999537	3497	1445	1867	2630	2054	762	1305
K07448	134.508	0.853737	0.838808	1.0178	0.308774	0.999537	78	82	272	182	104	38	139
K14805	260.121	0.513347	0.504584	1.01737	0.308979	0.999537	250	289	273	267	285	235	170
K00803	524.02	-0.781649	0.769112	-1.0163	0.309486	0.999537	380	352	518	238	288	1748	400
K01420	691.525	-0.395923	0.389832	-1.01563	0.309807	0.999537	946	774	1011	287	555	932	628
K02448	3.05682	-1.4407	1.41859	-1.01559	0.309826	0.999537	1	8	8	0	2	3	2
K04884	2.17205	-2.95588	2.91084	-1.01548	0.309879	0.999537	0	2	0	1	0	14	0
K07150	378.56	-0.609218	0.600798	-1.01401	0.310576	0.999537	678	314	293	147	223	828	382
K07542	1.7401	-3.74795	3.69759	-1.01362	0.310764	0.999537	0	0	14	0	0	0	0
K12879	1.7401	-3.74795	3.69759	-1.01362	0.310764	0.999537	0	0	14	0	0	0	0
K09523	66.2155	0.706431	0.69707	1.01343	0.310855	0.999537	19	102	67	69	46	60	97
K07452	80.7579	1.08116	1.0671	1.01318	0.310974	0.999537	5	98	67	26	56	89	252
K05816	1344.21	-0.608387	0.600535	-1.01307	0.311024	0.999537	3282	1012	1375	575	596	1871	1558
K06400	2703.36	-0.729163	0.719806	-1.013	0.311061	0.999537	1108	4560	6227	869	1941	3481	2144
K09521	1.45415	2.76011	2.72666	1.01227	0.31141	0.999537	0	2	0	3	3	0	0
K12406	47.5225	0.961729	0.950256	1.01207	0.311503	0.999537	9	49	11	38	57	91	69
K00193	8.53752	-1.40905	1.39234	-1.012	0.311539	0.999537	0	36	13	3	3	7	5
K03821	11.7304	1.20981	1.19599	1.01156	0.311751	0.999537	0	6	12	16	14	17	10
K06152	4.86196	1.53517	1.51782	1.01143	0.311809	0.999537	3	9	0	6	10	1	1
K08712	12.5324	-1.40758	1.39184	-1.01131	0.311868	0.999537	2	21	56	6	5	1	4
K02802	2.34726	3.56659	3.5291	1.01062	0.312197	0.999537	0	2	0	0	11	0	0
K11997	6.06641	-2.85078	2.82113	-1.01051	0.31225	0.999537	0	43	4	0	3	0	0
K11632	1.72481	-3.73556	3.69775	-1.01022	0.312389	0.999537	0	0	0	0	0	14	0
K07588	1451.86	0.536363	0.531377	1.00938	0.31279	0.999537	1529	2138	1388	1529	1344	784	1287
K00720	6.69482	-2.29176	2.27235	-1.00854	0.313195	0.999537	0	0	29	1	0	18	5
K01274	52.8983	-0.911598	0.904052	-1.00835	0.313288	0.999537	157	89	15	17	14	60	66
K01263	23.2188	-0.926831	0.919458	-1.00802	0.313445	0.999537	18	26	82	12	7	11	20
K17624	423.742	-1.11782	1.10923	-1.00774	0.31358	0.999537	91	129	1850	217	190	482	195
K07339	6.08236	1.10404	1.09621	1.00715	0.313865	0.999537	2	1	5	9	4	11	8
K08602	1228.39	-0.605948	0.601771	-1.00694	0.313963	0.999537	1130	2771	2042	422	946	940	1010
K06392	146.215	-0.729182	0.724319	-1.00671	0.314073	0.999537	57	193	299	50	85	280	140
K01839	2065.01	-0.526728	0.523274	-1.0066	0.314126	0.999537	3505	2026	2543	594	1690	3236	1933
K14126	2.65262	-2.40109	2.38639	-1.00616	0.314338	0.999537	0	4	15	0	1	0	1
K01619	3397.5	-0.350523	0.348766	-1.00504	0.31488	0.999537	4275	4341	3902	2117	2456	5295	2516
K11646	44.2407	1.59254	1.58679	1.00363	0.315559	0.999537	0	89	11	100	43	15	7
K02027	5724.3	-0.767737	0.76553	-1.00288	0.315917	0.999537	2560	4802	8147	2494	3122	17091	4667
K12551	1.49179	-2.36853	2.36205	-1.00274	0.315985	0.999537	0	8	1	0	1	2	0
K16248	41.3923	-1.04938	1.0495	-0.999889	0.317364	0.999537	5	43	48	17	17	153	31
K17215	1023.7	-0.501797	0.502031	-0.999535	0.317535	0.999537	908	1198	1390	400	705	2043	1010
K02237	774.401	-0.469883	0.470285	-0.999145	0.317724	0.999537	1516	861	821	322	405	1006	949
K03509	3.09558	-1.90401	1.90618	-0.998863	0.317861	0.999537	2	17	3	0	2	0	1
K02660	160.267	-0.996541	0.998078	-0.99846	0.318056	0.999537	88	171	570	24	164	126	54
K09873	0.860147	3.68278	3.69058	0.997887	0.318334	0.999537	0	0	0	4	0	0	0
K12795	0.860147	3.68278	3.69058	0.997887	0.318334	0.999537	0	0	0	4	0	0	0
K13279	0.860147	3.68278	3.69058	0.997887	0.318334	0.999537	0	0	0	4	0	0	0
K12141	370.56	0.978502	0.980657	0.997803	0.318375	0.999537	864	120	149	407	123	134	835
K06892	7.62286	-1.69962	1.7058	-0.996377	0.319067	0.999537	37	1	13	5	2	1	0
K02053	444.763	-0.493578	0.495618	-0.995884	0.319306	0.999537	694	365	531	268	199	820	446
K16789	309.53	-0.793441	0.796778	-0.995812	0.319342	0.999537	138	383	808	85	279	447	164
K00198	966.141	-1.08498	1.08965	-0.995714	0.319389	0.999537	200	627	881	175	761	4125	520
K02644	1.43139	2.73557	2.74984	0.99481	0.319829	0.999537	0	2	0	2	4	0	0
K03831	430.683	-0.577844	0.581245	-0.994148	0.320151	0.999537	962	351	562	132	340	520	382
K08798	0.839903	3.66848	3.69117	0.993855	0.320294	0.999537	0	0	0	0	3	0	2
K02466	1.41949	-2.35695	2.37395	-0.99284	0.320788	0.999537	8	2	1	0	0	0	1
K12261	40.1908	-1.27134	1.28125	-0.992268	0.321067	0.999537	174	31	48	17	1	7	43
K10984	79.3268	-1.09994	1.10875	-0.992049	0.321174	0.999537	319	16	56	45	8	104	71
K03404	95.6171	1.18067	1.19039	0.991831	0.32128	0.999537	83	55	7	46	246	150	23
K01255	1324.95	-0.813091	0.819838	-0.991771	0.321309	0.999537	4551	634	1124	485	477	1505	1523
K05776	1305.34	0.574212	0.579504	0.990868	0.32175	0.999537	1715	1444	1177	1504	1356	836	795
K00838	15.3962	-1.6068	1.6242	-0.989288	0.322522	0.999537	0	16	5	10	2	80	4
K01679	1287.58	-0.604081	0.61091	-0.988823	0.32275	0.999537	3008	2040	688	555	703	1539	1299
K08148	2.07725	-2.88327	2.91606	-0.988754	0.322784	0.999537	0	0	13	1	0	2	0
K05499	363.683	-1.03253	1.04428	-0.988744	0.322789	0.999537	1309	200	222	93	33	511	541
K01347	1.63006	-3.65631	3.69886	-0.988496	0.32291	0.999537	14	0	0	0	0	0	0
K01594	1.63006	-3.65631	3.69886	-0.988496	0.32291	0.999537	14	0	0	0	0	0	0
K03492	107.766	-1.14059	1.15406	-0.988327	0.322992	0.999537	447	153	14	58	11	72	97
K00261	258.129	-0.848552	0.858819	-0.988044	0.323131	0.999537	128	269	180	97	183	923	151
K08643	24.5888	1.15263	1.16693	0.987743	0.323278	0.999537	21	4	47	18	7	4	77
K07234	1.62576	-3.65261	3.69891	-0.987483	0.323406	0.999537	1	13	0	0	0	0	0
K05797	1.62543	-3.65233	3.69892	-0.987405	0.323444	0.999537	0	14	0	0	0	0	0
K16702	13.484	0.981016	0.993854	0.987083	0.323602	0.999537	3	17	10	26	4	15	13
K14009	1.46915	3.62046	3.66874	0.986838	0.323722	0.999537	0	0	0	0	7	1	0
K06933	9.44141	-1.14664	1.16202	-0.986759	0.323761	0.999537	12	23	1	7	2	23	4
K12381	109.993	-0.760811	0.77104	-0.986733	0.323774	0.999537	172	297	141	57	64	34	70
K13726	0.824676	3.6414	3.6923	0.986214	0.324028	0.999537	0	0	0	2	0	0	3
K01459	9.08771	-1.38062	1.40032	-0.985927	0.324169	0.999537	5	8	43	1	1	2	12
K05602	7.5194	2.20299	2.23473	0.985797	0.324233	0.999537	0	4	0	2	0	10	41
K06411	297.884	-0.670782	0.680919	-0.985113	0.324569	0.999537	179	538	348	123	263	616	140
K13177	59.2198	0.963305	0.978102	0.984872	0.324687	0.999537	51	122	6	58	38	26	117
K07705	504.258	0.521998	0.53011	0.984697	0.324773	0.999537	302	541	372	467	432	800	593
K15066	1.44683	-2.2849	2.32764	-0.981636	0.326279	0.999537	1	0	6	1	0	3	0
K10217	41.2821	-0.638866	0.650823	-0.981627	0.326284	0.999537	61	96	22	17	24	56	39
K01739	975.874	-0.568962	0.579878	-0.981176	0.326506	0.999537	2100	873	1367	572	303	1075	1113
K02101	1.60161	-3.62856	3.69926	-0.980889	0.326648	0.999537	0	0	0	0	0	13	0
K03983	1.60161	-3.62856	3.69926	-0.980889	0.326648	0.999537	0	0	0	0	0	13	0
K09669	1.60161	-3.62856	3.69926	-0.980889	0.326648	0.999537	0	0	0	0	0	13	0
K17512	2.74878	2.59308	2.64519	0.9803	0.326938	0.999537	0	0	4	6	5	0	0
K06221	2274.78	-0.462401	0.471887	-0.979898	0.327136	0.999537	3163	3937	2773	968	1001	2460	3049
K07678	2852.91	-0.445761	0.454978	-0.979742	0.327213	0.999537	5567	4577	2678	1579	1964	2657	2250
K09792	1.58741	-3.61607	3.69125	-0.979633	0.327267	0.999537	0	2	0	0	0	11	0
K10118	3823.34	-0.852645	0.870451	-0.979544	0.327311	0.999537	943	3595	5605	1669	1973	11993	2917
K08210	1.44559	2.69729	2.75379	0.979482	0.327342	0.999537	0	0	0	2	4	2	0
K03594	684.57	-0.627212	0.640557	-0.979166	0.327498	0.999537	1586	1333	388	314	350	594	676
K14764	9.38674	2.19885	2.24595	0.979027	0.327567	0.999537	0	0	15	24	11	2	0
K09584	4.60173	1.2223	1.24849	0.979025	0.327568	0.999537	0	5	3	2	4	6	13
K10038	413.393	-0.789673	0.806791	-0.978783	0.327687	0.999537	1327	353	450	114	130	300	574
K09960	23.6219	-1.0151	1.03719	-0.978704	0.327726	0.999537	98	12	19	3	14	17	23
K07655	2.01422	-1.92878	1.97108	-0.978539	0.327808	0.999537	0	5	1	0	1	8	1
K00069	24.1988	-1.12924	1.15417	-0.978392	0.32788	0.999537	6	110	26	4	9	11	27
K00772	117.471	-0.693416	0.708942	-0.978099	0.328025	0.999537	80	168	126	53	101	290	49
K05903	421.907	0.757774	0.776036	0.976467	0.328833	0.999537	507	264	108	454	219	673	731
K05795	267.36	1.03656	1.06254	0.97555	0.329288	0.999537	57	184	174	84	677	452	105
K11780	0.985061	-2.92562	2.99944	-0.975388	0.329368	0.999537	0	1	6	0	0	1	0
K17752	90.3087	-1.14553	1.17474	-0.975134	0.329494	0.999537	6	285	52	25	21	221	102
K01257	0.789206	3.59994	3.69408	0.974516	0.3298	0.999537	0	0	0	0	0	0	6
K06100	0.789206	3.59994	3.69408	0.974516	0.3298	0.999537	0	0	0	0	0	0	6
K08114	0.789206	3.59994	3.69408	0.974516	0.3298	0.999537	0	0	0	0	0	0	6
K07118	146.478	-0.715606	0.734438	-0.974358	0.329879	0.999537	78	428	147	77	50	191	150
K07085	5239.73	0.64409	0.661964	0.972999	0.330554	0.999537	8651	4207	4810	6132	5598	2587	3288
K02025	10820.6	-0.788963	0.811041	-0.972779	0.330663	0.999537	3719	9872	15407	4599	5349	32883	9562
K10754	15.935	0.971116	0.998642	0.972437	0.330833	0.999537	1	11	22	14	11	19	33
K00842	11.5866	-1.19073	1.22485	-0.972143	0.330979	0.999537	3	8	53	6	2	7	9
K08131	19.8989	-1.26059	1.29672	-0.972136	0.330983	0.999537	4	53	42	11	0	27	18
K16201	42.0081	-1.06252	1.09372	-0.971473	0.331313	0.999537	4	50	140	15	10	59	45
K04110	14.7042	-1.74781	1.79942	-0.971321	0.331388	0.999537	3	20	74	12	0	1	1
K01760	908.945	-0.530142	0.545808	-0.971298	0.3314	0.999537	1937	938	1326	466	357	804	1078
K07252	0.916164	2.84268	2.92681	0.971254	0.331422	0.999537	0	0	1	1	3	0	0
K04844	729.821	-1.13416	1.16825	-0.970824	0.331636	0.999537	1933	168	634	94	56	1791	1177
K13668	28.9586	-1.36258	1.40361	-0.970769	0.331664	0.999537	4	38	137	9	22	4	3
K11634	45.3143	-1.04699	1.07883	-0.970488	0.331803	0.999537	4	78	44	27	19	148	20
K14468	12.4249	1.97175	2.03347	0.969645	0.332224	0.999537	1	9	16	2	46	0	0
K11962	103.812	-0.933124	0.962545	-0.969435	0.332328	0.999537	91	58	44	54	33	420	86
K02557	789.244	-0.815202	0.840912	-0.969426	0.332333	0.999537	2307	1500	479	268	218	415	1036
K01040	34.3274	-0.786779	0.811716	-0.969279	0.332406	0.999537	31	97	36	8	35	37	15
K14407	73.2711	0.57354	0.591849	0.969065	0.332513	0.999537	112	96	46	72	68	38	77
K02172	18.8604	-1.58292	1.63417	-0.968641	0.332725	0.999537	2	25	0	4	9	97	9
K17323	23.266	-1.04835	1.0835	-0.967563	0.333263	0.999537	7	32	70	5	24	31	4
K09931	22.167	1.05755	1.09397	0.966709	0.333689	0.999537	3	49	13	15	44	8	14
K06915	727.292	-0.796874	0.824528	-0.96646	0.333814	0.999537	2501	669	649	193	269	475	958
K04819	0.538849	3.0177	3.12252	0.966431	0.333828	0.999537	0	0	0	1	1	0	1
K01762	0.791871	3.57064	3.69537	0.966247	0.333921	0.999537	0	0	0	1	3	0	0
K03881	0.791871	3.57064	3.69537	0.966247	0.333921	0.999537	0	0	0	1	3	0	0
K08164	0.791871	3.57064	3.69537	0.966247	0.333921	0.999537	0	0	0	1	3	0	0
K07181	57.0902	-0.792017	0.819731	-0.966191	0.333949	0.999537	16	71	149	28	29	91	43
K17301	2.08473	-2.8927	2.99552	-0.965676	0.334207	0.999537	15	0	0	1	0	1	0
K09955	10274.9	-0.56822	0.589104	-0.964549	0.334771	0.999537	19251	9070	15664	5975	8473	12840	4087
K02859	2.70759	2.67231	2.77103	0.964373	0.334859	0.999537	0	3	0	0	0	1	17
K06405	410.546	-0.679071	0.704319	-0.964153	0.334969	0.999537	157	577	712	159	272	859	338
K01515	1946.28	-0.362044	0.376038	-0.962786	0.335655	0.999537	1784	2834	2996	1075	1254	2597	1862
K12372	924.751	-0.796114	0.827542	-0.962022	0.336038	0.999537	2960	797	689	229	270	999	1351
K07552	679.848	-1.04058	1.08192	-0.961791	0.336155	0.999537	2825	653	247	101	122	510	1037
K00158	52.3762	-0.797265	0.829223	-0.961459	0.336321	0.999537	27	138	30	20	40	111	29
K06183	1203.55	-0.325284	0.338427	-0.961164	0.33647	0.999537	1413	1558	1787	562	888	1505	1209
K11629	268.784	-0.817662	0.851912	-0.959796	0.337158	0.999537	67	292	458	138	98	730	241
K10560	48.9592	-0.666727	0.694672	-0.959772	0.33717	0.999537	131	37	70	18	23	41	56
K11942	9.02747	1.47245	1.53515	0.959157	0.33748	0.999537	18	3	4	6	1	0	35
K13238	1.51296	-3.54888	3.70046	-0.959037	0.33754	0.999537	11	2	0	0	0	0	0
K01361	118.183	0.999377	1.0422	0.958913	0.337603	0.999537	90	169	98	17	43	41	448
K14105	7.57434	-0.961769	1.00332	-0.958587	0.337767	0.999537	12	3	21	2	6	9	4
K03416	277.147	-0.70172	0.732361	-0.958161	0.337981	0.999537	109	354	465	92	198	634	225
K17498	1.50933	-3.54552	3.70051	-0.958115	0.338005	0.999537	0	13	0	0	0	0	0
K15071	0.776644	3.54133	3.69668	0.957977	0.338075	0.999537	0	0	0	3	0	0	1
K00950	762.94	0.388183	0.40549	0.957319	0.338406	0.999537	934	601	740	672	719	929	724
K14084	144.898	-0.80232	0.838096	-0.957313	0.338409	0.999537	78	167	123	60	120	467	58
K16760	2.54646	1.73134	1.80963	0.956739	0.338699	0.999537	0	0	1	2	1	5	9
K02994	1482.32	-0.270537	0.282936	-0.956177	0.338983	0.999537	1685	1973	2032	881	1036	1917	1366
K05588	66.9955	0.817483	0.855029	0.956088	0.339028	0.999537	15	83	76	43	123	65	40
K12376	15.2198	1.13665	1.18924	0.955772	0.339187	0.999537	2	20	3	15	3	23	43
K08698	6.25896	2.0216	2.11606	0.955357	0.339397	0.999537	9	0	0	13	10	4	0
K09573	0.769112	3.53153	3.69712	0.955211	0.339471	0.999537	0	0	0	0	4	0	0
K12844	0.769112	3.53153	3.69712	0.955211	0.339471	0.999537	0	0	0	0	4	0	0
K15285	0.769112	3.53153	3.69712	0.955211	0.339471	0.999537	0	0	0	0	4	0	0
K02078	1437.77	-0.328384	0.343967	-0.954695	0.339732	0.999537	1762	1756	2156	699	1132	1811	1290
K08084	17.5427	0.939282	0.984056	0.954501	0.33983	0.999537	4	12	31	8	36	12	13
K03267	5.22973	2.62093	2.74652	0.954272	0.339946	0.999537	0	8	0	0	21	0	2
K13038	3729.01	0.456031	0.478288	0.953466	0.340354	0.999537	3491	4420	4476	3496	4042	2938	2753
K03762	1113.8	-1.01528	1.06486	-0.953445	0.340365	0.999537	4543	358	738	285	163	1219	1587
K05569	21.9427	0.948455	0.995023	0.9532	0.340489	0.999537	7	12	8	7	26	47	49
K00797	694.669	-0.580474	0.609376	-0.952572	0.340807	0.999537	888	875	1485	235	654	593	424
K03342	111.926	-0.761464	0.799643	-0.952255	0.340968	0.999537	335	202	69	59	71	53	61
K10111	1289.96	-0.554498	0.583518	-0.950268	0.341976	0.999537	3086	1149	1263	589	530	1658	1577
K13670	118.409	1.3542	1.42511	0.950248	0.341986	0.999537	7	316	11	89	37	14	392
K00577	1.46694	-3.50208	3.6858	-0.950154	0.342034	0.999537	0	3	9	0	0	0	0
K04093	1.47841	-3.513	3.70102	-0.949197	0.34252	0.999537	0	0	0	0	0	12	0
K04371	1.47841	-3.513	3.70102	-0.949197	0.34252	0.999537	0	0	0	0	0	12	0
K04563	1.47841	-3.513	3.70102	-0.949197	0.34252	0.999537	0	0	0	0	0	12	0
K16732	1.47841	-3.513	3.70102	-0.949197	0.34252	0.999537	0	0	0	0	0	12	0
K00101	621.958	-0.994983	1.04836	-0.949089	0.342575	0.999537	2753	315	542	145	172	223	804
K08239	11.014	1.22669	1.29288	0.948798	0.342723	0.999537	6	8	7	22	12	12	0
K11212	0.850393	-2.71459	2.8641	-0.9478	0.343231	0.999537	0	2	2	0	0	3	0
K16053	1938.11	0.606082	0.639539	0.947686	0.343289	0.999537	3187	2049	1381	2288	1902	1009	1334
K01101	213.373	-0.557575	0.588485	-0.947475	0.343397	0.999537	164	252	260	88	111	493	241
K02927	3.14554	2.1277	2.24567	0.947465	0.343402	0.999537	0	1	0	10	0	5	2
K00573	191.655	-0.634908	0.670427	-0.94702	0.343628	0.999537	517	110	230	83	90	225	207
K04460	6.89683	-1.33869	1.41578	-0.94555	0.344378	0.999537	34	5	4	6	1	2	1
K08703	1.46421	-3.4995	3.70124	-0.945494	0.344407	0.999537	0	2	0	0	0	10	0
K14679	1.46421	-3.4995	3.70124	-0.945494	0.344407	0.999537	0	2	0	0	0	10	0
K07177	140.173	-1.07663	1.13874	-0.945457	0.344426	0.999537	354	225	285	92	44	5	65
K00709	4.22297	2.6525	2.80896	0.944301	0.345016	0.999537	0	0	0	1	17	6	0
K00514	3.90742	1.59953	1.69417	0.944142	0.345097	0.999537	5	1	4	0	10	0	6
K09252	6.67521	-1.24008	1.3145	-0.943382	0.345485	0.999537	5	17	3	5	3	17	0
K12239	28.799	0.956428	1.01388	0.943335	0.345509	0.999537	3	37	34	37	40	23	11
K12737	13.3503	0.850705	0.9028	0.942296	0.346041	0.999537	13	19	2	11	7	14	30
K12282	3.78896	1.7426	1.85004	0.941926	0.34623	0.999537	3	2	0	1	13	4	0
K06333	157.319	-0.875649	0.929757	-0.941804	0.346293	0.999537	27	219	183	55	91	490	124
K03153	2.55896	1.41872	1.5065	0.941735	0.346328	0.999537	0	1	1	1	5	5	4
K11884	2.09301	2.6669	2.8325	0.941536	0.34643	0.999537	0	1	0	0	9	2	0
K10234	144.747	-0.912794	0.969522	-0.941488	0.346455	0.999537	29	131	167	65	50	521	134
K02226	601.586	0.582721	0.618976	0.941427	0.346486	0.999537	794	500	757	651	662	314	388
K12952	24.4593	-1.00104	1.06358	-0.941197	0.346604	0.999537	4	40	41	7	4	62	33
K17361	2.20461	1.47885	1.57126	0.941192	0.346606	0.999537	2	3	0	1	6	1	1
K16213	1320.73	1.06223	1.12886	0.940982	0.346714	0.999537	127	1054	2495	2024	1707	547	324
K09967	14.8016	-1.8004	1.91383	-0.940731	0.346843	0.999537	67	28	9	0	13	0	1
K09128	31.1316	-1.34047	1.42598	-0.940039	0.347198	0.999537	0	74	17	15	10	108	15
K10388	6.90641	-1.42235	1.51408	-0.939417	0.347517	0.999537	11	0	27	5	1	6	2
K05830	252.697	0.514597	0.547978	0.939083	0.347688	0.999537	252	230	310	223	324	222	156
K01643	960.259	-0.880086	0.937544	-0.938714	0.347878	0.999537	3656	375	717	166	628	1006	924
K10237	148.507	-1.15898	1.23473	-0.938653	0.347909	0.999537	15	78	97	54	29	717	153
K05674	67.8543	-0.869755	0.92685	-0.9384	0.348039	0.999537	11	116	112	31	20	158	70
K09002	58.4956	1.39447	1.48606	0.938366	0.348057	0.999537	1	115	44	16	171	6	19
K01156	776.624	-0.675383	0.720526	-0.937347	0.34858	0.999537	276	1033	1254	393	388	1790	677
K10686	10.0901	1.20344	1.28412	0.93717	0.348671	0.999537	2	17	4	2	29	8	3
K10680	1002.55	-0.582292	0.621788	-0.936479	0.349027	0.999537	2618	975	802	457	412	1220	1194
K00349	705.164	0.577687	0.617039	0.936224	0.349158	0.999537	879	641	595	920	667	665	353
K09714	0.830089	-2.68306	2.86646	-0.936021	0.349262	0.999537	3	2	2	0	0	0	0
K03743	1113.68	-0.327553	0.350327	-0.934993	0.349792	0.999537	1541	1864	1136	693	620	1299	1128
K14446	0.718415	3.45771	3.70057	0.93437	0.350113	0.999537	0	0	0	0	1	0	4
K16844	25.6393	-1.26514	1.35473	-0.933871	0.350371	0.999537	2	74	2	9	10	85	17
K06350	123.801	-0.834252	0.89352	-0.933669	0.350475	0.999537	413	106	62	18	69	155	148
K09777	221.786	-0.729966	0.781895	-0.933586	0.350518	0.999537	67	336	291	108	142	566	141
K04408	1.41452	-3.45129	3.69845	-0.933173	0.350731	0.999537	0	9	0	0	0	3	0
K00652	1922.03	0.559043	0.59936	0.932734	0.350957	0.999537	2978	2439	1489	1909	1795	796	1926
K10902	62.3263	1.15548	1.23886	0.932699	0.350975	0.999537	8	160	23	39	25	8	196
K11415	2.94948	-3.43872	3.69051	-0.931774	0.351453	0.999537	0	0	22	1	0	0	0
K02026	10067.2	-0.789139	0.847274	-0.931386	0.351654	0.999537	2823	9356	14292	4191	5454	31079	8340
K09758	1436.85	0.657842	0.706624	0.930964	0.351872	0.999537	1571	1292	1813	1754	1692	810	580
K04640	1.40961	-3.44643	3.7021	-0.93094	0.351885	0.999537	0	10	2	0	0	0	0
K02244	27.1257	-1.13921	1.22426	-0.930527	0.352098	0.999537	115	38	16	5	4	4	38
K01415	59.3236	0.62177	0.668602	0.929956	0.352394	0.999537	75	59	58	90	39	38	38
K01356	1065	-0.390203	0.419695	-0.929729	0.352511	0.999537	1025	1304	1343	552	648	1946	1097
K16299	63.4911	0.509552	0.548349	0.929247	0.352761	0.999537	84	56	41	54	34	76	111
K16701	15.9969	-1.51681	1.63286	-0.928925	0.352928	0.999537	40	42	24	15	0	1	1
K02590	57.0276	-0.807954	0.869839	-0.928854	0.352965	0.999537	198	36	50	20	15	53	75
K10778	205.202	-0.794219	0.855545	-0.928319	0.353242	0.999537	624	177	205	65	35	200	313
K09862	5.41136	1.67145	1.80131	0.927907	0.353456	0.999537	0	3	10	10	8	0	1
K02566	956.177	-0.529883	0.57111	-0.927813	0.353505	0.999537	1764	1053	804	417	359	1638	1278
K06129	1.39719	-3.43412	3.7023	-0.927563	0.353635	0.999537	12	0	0	0	0	0	0
K15983	1.39719	-3.43412	3.7023	-0.927563	0.353635	0.999537	12	0	0	0	0	0	0
K01857	16.744	-1.05839	1.14195	-0.926824	0.354018	0.999537	75	7	12	13	6	10	4
K00278	5101.9	0.434619	0.468978	0.926736	0.354063	0.999537	6500	5600	5545	5168	4773	3550	4100
K07772	360.41	-0.853808	0.921789	-0.92625	0.354316	0.999537	1174	153	470	140	57	340	491
K03011	1.35528	1.83024	1.97616	0.926157	0.354364	0.999537	0	1	1	4	0	1	1
K09949	159.205	1.49974	1.61931	0.926155	0.354366	0.999537	40	377	0	96	142	21	458
K01962	1606.54	-0.393028	0.424447	-0.925977	0.354458	0.999537	2651	1454	2516	747	1151	1886	1536
K13981	27.3671	-1.03781	1.12166	-0.925244	0.354839	0.999537	2	25	48	10	9	89	26
K03231	95.5108	0.679259	0.734587	0.924682	0.355131	0.999537	68	113	149	68	139	31	82
K02042	787.069	-0.908396	0.982509	-0.924567	0.355191	0.999537	1739	848	159	261	137	1962	1081
K05815	992.581	-0.610464	0.660272	-0.924565	0.355192	0.999537	1763	643	775	407	520	2349	1060
K07774	814.265	-0.566476	0.612885	-0.924278	0.355342	0.999537	420	1198	1161	426	541	1690	594
K03455	3594.73	0.563755	0.61036	0.923643	0.355672	0.999537	6234	3661	2525	2503	2239	1949	7003
K02229	0.708369	3.41882	3.70246	0.923391	0.355804	0.999537	0	0	0	0	3	0	1
K15628	6.44462	-0.909684	0.985971	-0.922628	0.356201	0.999537	3	14	12	3	5	9	2
K17317	160.549	-1.03047	1.11688	-0.922627	0.356202	0.999537	17	154	113	83	50	678	119
K06374	446.521	-0.486157	0.527078	-0.922363	0.356339	0.999537	396	831	612	270	353	585	227
K08745	0.817435	2.6637	2.88926	0.921931	0.356565	0.999537	0	0	1	2	0	0	2
K12823	328.157	0.53732	0.583093	0.9215	0.35679	0.999537	185	533	225	363	234	371	365
K16130	12.6826	1.74793	1.89718	0.921334	0.356876	0.999537	7	9	14	2	45	0	0
K15827	52.8236	-1.32285	1.4384	-0.919663	0.357749	0.999537	290	2	19	12	6	35	64
K06901	4165.67	-0.56482	0.614318	-0.919426	0.357873	0.999537	10053	3472	3964	1545	1894	5665	5360
K08641	697.497	0.436516	0.474842	0.919288	0.357945	0.999537	703	977	836	567	633	381	819
K01207	2408.53	-0.574534	0.625116	-0.919084	0.358052	0.999537	2350	2173	2512	1278	956	6199	2646
K14194	8.13976	-1.02504	1.11605	-0.918456	0.35838	0.999537	1	12	13	2	5	23	6
K03623	88.8028	-1.21571	1.32391	-0.918277	0.358474	0.999537	367	14	29	12	6	156	136
K10025	207.156	-0.483321	0.52639	-0.91818	0.358524	0.999537	199	254	315	70	114	350	268
K03285	1.36722	-3.39966	3.70289	-0.918111	0.358561	0.999537	0	0	11	0	0	0	0
K14311	1.36722	-3.39966	3.70289	-0.918111	0.358561	0.999537	0	0	11	0	0	0	0
K08097	1.36613	-3.39855	3.70291	-0.917806	0.358721	0.999537	0	0	10	0	0	1	0
K03002	0.84581	-2.70757	2.95109	-0.917482	0.35889	0.999537	1	2	4	0	0	0	0
K03340	2312.73	0.486251	0.530428	0.916715	0.359292	0.999537	1271	3168	2407	2335	2190	2539	1990
K07495	178.589	1.68318	1.83654	0.916496	0.359407	0.999537	384	31	10	172	464	23	0
K06560	2.45326	2.42158	2.6446	0.91567	0.35984	0.999537	0	0	0	3	0	4	10
K11382	11.2825	-2.04111	2.22951	-0.915497	0.359931	0.999537	15	0	59	0	0	4	13
K10023	5.54748	-1.09516	1.19643	-0.915357	0.360004	0.999537	9	12	5	0	1	9	9
K03663	1.35521	-3.38736	3.7031	-0.914738	0.360329	0.999537	0	0	0	0	0	11	0
K06348	1.35521	-3.38736	3.7031	-0.914738	0.360329	0.999537	0	0	0	0	0	11	0
K08283	1.35521	-3.38736	3.7031	-0.914738	0.360329	0.999537	0	0	0	0	0	11	0
K10867	1.35521	-3.38736	3.7031	-0.914738	0.360329	0.999537	0	0	0	0	0	11	0
K16865	1.35521	-3.38736	3.7031	-0.914738	0.360329	0.999537	0	0	0	0	0	11	0
K01802	1619.27	0.610843	0.667787	0.914727	0.360335	0.999537	1184	1813	2188	2009	1716	1091	780
K14802	40.3663	0.885658	0.968472	0.914491	0.360459	0.999537	73	51	16	39	49	4	43
K05410	0.693142	3.38634	3.70408	0.91422	0.360601	0.999537	0	0	0	2	0	0	2
K02499	1218.79	0.503271	0.550587	0.914062	0.360684	0.999537	629	1574	951	1118	868	1758	1678
K04037	31.1332	-0.987371	1.08128	-0.913151	0.361163	0.999537	6	57	110	17	9	13	24
K01229	62.3601	-0.674439	0.738711	-0.912995	0.361245	0.999537	123	133	29	17	31	74	78
K13599	1860.97	0.518007	0.567563	0.912686	0.361408	0.999537	2071	2185	1378	1930	2152	1876	1026
K10562	650.15	-0.579718	0.635721	-0.911905	0.361818	0.999537	458	756	805	260	288	1557	805
K00675	116.567	-1.01903	1.11834	-0.911194	0.362193	0.999537	217	42	50	22	15	396	181
K10440	2095.23	-0.502085	0.551249	-0.910813	0.362394	0.999537	4494	1790	2176	818	1072	2990	2610
K14647	64.6328	0.579362	0.636395	0.91038	0.362622	0.999537	55	53	36	76	38	109	80
K17209	15.6243	-1.19627	1.31421	-0.910254	0.362688	0.999537	57	17	8	3	0	18	24
K12268	15.062	1.25063	1.37412	0.910128	0.362755	0.999537	6	32	8	4	30	0	23
K10235	96.2998	-0.396451	0.435616	-0.910093	0.362773	0.999537	101	146	150	56	45	114	108
K02147	520.908	-0.773048	0.849429	-0.910079	0.362781	0.999537	117	584	857	228	297	1413	401
K07164	808.612	0.417851	0.459249	0.909859	0.362897	0.999537	835	1101	681	881	663	764	668
K04437	29.6462	-0.840474	0.9245	-0.909112	0.363291	0.999537	15	25	110	14	12	21	26
K01447	816.855	0.485709	0.534413	0.908863	0.363423	0.999537	826	1433	655	642	742	442	1047
K03120	1.33446	-3.36582	3.70347	-0.908829	0.363441	0.999537	0	4	7	0	0	0	0
K01299	554.75	0.392055	0.43171	0.908144	0.363802	0.999537	487	491	828	396	560	511	626
K00121	516.539	-0.919641	1.01287	-0.90796	0.363899	0.999537	1828	247	284	107	92	756	805
K03628	4527.56	0.321007	0.353828	0.90724	0.36428	0.999537	5637	5734	4483	3971	3756	3719	4668
K14987	134.976	0.589996	0.650421	0.907098	0.364355	0.999537	150	123	161	145	168	94	62
K02672	1.32627	-3.35725	3.70262	-0.906723	0.364554	0.999537	0	5	6	0	0	0	0
K15261	60.9649	-0.693585	0.765056	-0.90658	0.364629	0.999537	88	97	104	6	49	59	65
K01494	366.429	-0.899001	0.991723	-0.906504	0.364669	0.999537	1090	143	190	128	55	765	509
K04550	4.40757	2.54937	2.81531	0.905537	0.365181	0.999537	7	0	0	0	18	0	1
K08981	130.365	-0.789083	0.871703	-0.905221	0.365348	0.999537	57	251	175	17	128	271	85
K03269	911.936	0.59171	0.653666	0.905217	0.365351	0.999537	1589	833	733	1086	863	448	642
K04019	459.493	-1.04009	1.14994	-0.904472	0.365745	0.999537	1698	149	138	86	64	849	699
K02278	43.6725	-0.798978	0.883388	-0.904447	0.365758	0.999537	15	48	80	8	25	108	50
K10764	514.168	0.393214	0.434825	0.904304	0.365834	0.999537	537	386	467	447	405	760	617
K03321	3392.4	0.456287	0.504597	0.90426	0.365857	0.999537	5373	3301	3371	3207	3108	1981	3294
K04496	83.0794	-0.861523	0.95347	-0.903566	0.366225	0.999537	61	34	57	49	38	330	49
K12237	1.95635	3.22888	3.57355	0.903551	0.366234	0.999537	0	0	0	0	0	2	13
K07545	5.29835	1.61599	1.79063	0.90247	0.366807	0.999537	0	0	3	12	1	10	7
K16927	129.788	-0.830381	0.920573	-0.902026	0.367043	0.999537	22	241	136	56	52	356	125
K04076	127.695	-0.656755	0.728208	-0.901878	0.367122	0.999537	54	255	128	46	88	282	109
K12140	189.346	0.974477	1.0807	0.901707	0.367213	0.999537	478	52	73	179	56	47	483
K14275	0.657672	3.34132	3.70637	0.901507	0.367319	0.999537	0	0	0	0	0	0	5
K00019	453.723	-0.384138	0.42611	-0.901499	0.367323	0.999537	821	495	445	216	269	648	512
K01039	58.6748	-0.808904	0.897426	-0.90136	0.367397	0.999537	69	161	38	11	67	78	18
K03816	1114.11	-0.362217	0.402096	-0.900822	0.367683	0.999537	1075	1439	1854	670	797	1468	861
K07848	21.8597	2.03021	2.25509	0.900281	0.367971	0.999537	25	0	0	40	41	20	0
K09807	518.108	-0.659856	0.733225	-0.899938	0.368153	0.999537	1385	810	540	231	184	235	621
K12343	422.644	0.615003	0.683735	0.899475	0.3684	0.999537	613	430	279	534	451	330	186
K03679	1.3017	-3.33123	3.70409	-0.899338	0.368473	0.999537	0	8	3	0	0	0	0
K12599	1.92853	-1.78212	1.98229	-0.899021	0.368641	0.999537	0	4	8	1	0	1	1
K08717	74.1898	-1.68636	1.87621	-0.89881	0.368754	0.999537	0	484	14	25	43	18	3
K00914	5.13191	-1.7309	1.92707	-0.8982	0.369079	0.999537	0	16	0	1	1	19	4
K12442	1.78529	2.4356	2.71194	0.898103	0.369131	0.999537	0	3	0	4	3	0	0
K14951	44.1725	0.801582	0.89275	0.89788	0.36925	0.999537	71	63	14	32	19	15	110
K16698	277.436	0.417206	0.464674	0.897847	0.369267	0.999537	279	227	238	238	283	407	253
K05814	739.641	-0.573699	0.63917	-0.897569	0.369415	0.999537	1574	539	689	261	331	1302	973
K07579	20.6335	-1.33936	1.49261	-0.897325	0.369546	0.999537	0	76	40	11	11	17	2
K14059	374.786	-0.70826	0.789408	-0.897205	0.36961	0.999537	871	244	527	67	139	501	583
K13831	12.5299	-1.43988	1.60525	-0.896979	0.36973	0.999537	2	6	5	9	0	67	6
K14258	6.82281	-1.25872	1.40336	-0.896928	0.369757	0.999537	1	3	34	4	2	4	3
K13509	8.82392	1.06342	1.18612	0.896549	0.36996	0.999537	0	4	13	10	10	11	10
K06981	14.8277	-1.01393	1.13097	-0.896509	0.369981	0.999537	2	11	53	9	4	22	10
K17818	54.8766	-1.2269	1.36904	-0.896173	0.370161	0.999537	1	32	38	15	23	268	43
K09922	188.271	0.753327	0.840607	0.89617	0.370162	0.999537	124	435	90	182	114	57	335
K00176	87.0595	-0.763104	0.852786	-0.894836	0.370875	0.999537	30	121	76	32	64	271	57
K14464	6.45336	3.11094	3.47699	0.894723	0.370935	0.999537	0	0	0	26	0	7	0
K08282	872.683	0.725876	0.811292	0.894716	0.370939	0.999537	233	1723	437	697	532	877	1756
K02819	874.503	-0.986381	1.10346	-0.893897	0.371377	0.999537	4177	295	424	284	193	496	1079
K00070	1.19129	3.28666	3.67858	0.893459	0.371611	0.999537	0	1	0	5	0	0	0
K11849	1.28076	-3.30872	3.70449	-0.893163	0.37177	0.999537	11	0	0	0	0	0	0
K15531	337.93	1.15775	1.29628	0.893132	0.371786	0.999537	111	495	396	383	665	55	10
K03372	8.69369	-1.53491	1.71973	-0.892529	0.37211	0.999537	12	7	38	0	3	0	9
K00713	1.27713	-3.30477	3.70457	-0.892079	0.372351	0.999537	0	11	0	0	0	0	0
K04985	1.27713	-3.30477	3.70457	-0.892079	0.372351	0.999537	0	11	0	0	0	0	0
K03824	256.023	-0.966427	1.08341	-0.892025	0.372379	0.999537	1113	139	148	62	37	170	384
K14465	40.7856	0.65809	0.737816	0.891943	0.372423	0.999537	28	77	21	54	35	31	29
K09699	24.4181	1.0316	1.15665	0.891886	0.372454	0.999537	3	9	8	23	10	59	60
K08093	88.9002	-1.0548	1.18279	-0.891792	0.372505	0.999537	6	89	92	13	56	348	76
K07741	525.24	-0.495831	0.556434	-0.891087	0.372883	0.999537	485	981	833	163	463	560	443
K06988	9.35909	-0.96031	1.07852	-0.890392	0.373255	0.999537	3	16	10	5	1	27	10
K15789	460.965	0.716934	0.805294	0.890276	0.373318	0.999537	447	742	293	673	468	258	151
K07406	2227.8	-0.7383	0.829312	-0.890256	0.373328	0.999537	3721	1238	1194	696	950	6587	2726
K05879	569.408	-0.580905	0.652886	-0.88975	0.3736	0.999537	596	446	589	210	303	1501	659
K02315	1227.11	-0.36075	0.405466	-0.889715	0.373619	0.999537	1875	1297	1505	501	812	1776	1433
K07651	510.176	-0.453728	0.509971	-0.889713	0.37362	0.999537	359	886	605	278	351	891	405
K03493	0.647625	3.29772	3.70867	0.889193	0.373899	0.999537	0	0	0	0	2	0	2
K14787	0.770826	2.58124	2.90524	0.888477	0.374284	0.999537	0	0	0	0	2	1	2
K09946	94.2005	-1.16616	1.31261	-0.88843	0.374309	0.999537	361	31	20	9	7	183	154
K05568	371.087	0.746438	0.840311	0.888287	0.374386	0.999537	161	406	105	262	571	693	309
K02586	12.728	-1.2251	1.37973	-0.887927	0.37458	0.999537	31	23	0	10	3	27	3
K00814	10.8467	-1.05883	1.1926	-0.887832	0.374631	0.999537	1	28	13	9	3	24	3
K01963	2286.47	-0.318442	0.35878	-0.887569	0.374772	0.999537	3196	2277	3015	1147	1698	3381	2171
K17640	12.5681	-1.25967	1.41997	-0.887107	0.375021	0.999537	0	12	49	6	2	17	10
K07042	1306.99	-0.316423	0.356877	-0.886645	0.37527	0.999537	1770	1343	1835	709	1016	1831	1091
K00748	1828.3	0.55021	0.62131	0.885565	0.375852	0.999537	3288	1869	1429	1730	1787	762	1835
K00201	7.98509	-1.36753	1.54471	-0.885297	0.375997	0.999537	0	21	20	7	1	10	1
K14161	3.6804	1.31945	1.49132	0.884753	0.37629	0.999537	5	3	0	1	1	3	15
K10119	3965.89	-0.790818	0.893885	-0.884698	0.37632	0.999537	878	3601	5572	1893	2088	12611	2971
K00839	442.81	0.963639	1.08938	0.884575	0.376386	0.999537	205	1120	159	272	244	50	1198
K13277	1.40473	1.92765	2.17956	0.884421	0.376469	0.999537	1	0	2	3	0	0	3
K16329	689.884	-0.786812	0.889682	-0.884374	0.376494	0.999537	1137	910	405	176	97	1563	1159
K17678	19.0676	-0.85906	0.971419	-0.884335	0.376515	0.999537	61	9	36	7	13	7	12
K00677	1213.02	0.521626	0.589922	0.88423	0.376572	0.999537	1755	1611	889	1408	1035	667	967
K06667	2.6227	1.51555	1.71423	0.884102	0.376641	0.999537	0	5	2	5	1	0	4
K02067	1047.75	0.598518	0.677163	0.883861	0.376771	0.999537	1998	1111	667	935	819	374	1510
K02852	344.799	-0.889309	1.0062	-0.883826	0.37679	0.999537	907	815	241	166	30	124	440
K06404	23.683	0.679329	0.768807	0.883614	0.376905	0.999537	11	41	28	15	32	10	27
K12145	44.6215	2.18895	2.47761	0.883494	0.37697	0.999537	59	0	26	7	0	0	251
K09961	40.8261	-0.824643	0.933624	-0.883271	0.37709	0.999537	108	54	52	3	17	28	62
K16318	10.2357	1.32246	1.49812	0.882748	0.377372	0.999537	1	5	17	15	18	6	0
K02584	3700.38	0.411089	0.46592	0.882315	0.377606	0.999537	4692	4495	2623	3645	3531	3721	2927
K03753	320.114	-0.777131	0.88095	-0.882151	0.377695	0.999537	992	146	406	44	220	323	347
K01144	1557.01	0.62428	0.707751	0.882062	0.377743	0.999537	1651	1191	1962	1918	1808	1199	569
K12982	2.77385	1.57014	1.7803	0.881949	0.377805	0.999537	0	0	6	1	4	1	7
K00559	57.3294	-1.04017	1.18077	-0.880923	0.378359	0.999537	6	98	218	13	46	23	28
K07465	42.2464	0.710552	0.806613	0.880907	0.378368	0.999537	95	17	27	34	31	21	76
K17234	467.743	-1.1099	1.26001	-0.880862	0.378392	0.999537	71	275	246	75	458	2243	125
K17463	6.82707	-1.5997	1.81632	-0.880734	0.378462	0.999537	34	7	1	0	0	5	10
K09118	387.242	-1.1184	1.27024	-0.880465	0.378608	0.999537	24	277	931	327	27	1113	182
K12615	1.24293	-3.26199	3.70536	-0.880345	0.378673	0.999537	0	0	10	0	0	0	0
K00315	7.58789	0.903124	1.02608	0.880165	0.37877	0.999537	2	8	7	14	2	9	8
K17254	6.55726	-2.41433	2.7433	-0.880083	0.378814	0.999537	0	9	38	0	0	0	6
K08819	1.24184	-3.26077	3.70538	-0.88001	0.378854	0.999537	0	0	9	0	0	1	0
K01124	0.64511	3.26239	3.71057	0.879213	0.379286	0.999537	0	0	0	3	0	0	0
K03197	0.64511	3.26239	3.71057	0.879213	0.379286	0.999537	0	0	0	3	0	0	0
K05704	0.64511	3.26239	3.71057	0.879213	0.379286	0.999537	0	0	0	3	0	0	0
K06772	0.64511	3.26239	3.71057	0.879213	0.379286	0.999537	0	0	0	3	0	0	0
K06984	0.64511	3.26239	3.71057	0.879213	0.379286	0.999537	0	0	0	3	0	0	0
K08168	0.64511	3.26239	3.71057	0.879213	0.379286	0.999537	0	0	0	3	0	0	0
K08501	0.64511	3.26239	3.71057	0.879213	0.379286	0.999537	0	0	0	3	0	0	0
K11049	0.64511	3.26239	3.71057	0.879213	0.379286	0.999537	0	0	0	3	0	0	0
K17439	0.64511	3.26239	3.71057	0.879213	0.379286	0.999537	0	0	0	3	0	0	0
K00169	818.506	-0.862641	0.981535	-0.87887	0.379472	0.999537	179	687	691	394	329	3190	692
K01002	637.97	-1.10186	1.25383	-0.878791	0.379515	0.999537	2869	275	602	72	45	260	1072
K01342	28.175	0.616505	0.701706	0.878581	0.379629	0.999537	53	21	16	30	30	20	22
K03188	149.75	-1.1143	1.26994	-0.877443	0.380246	0.999537	17	780	48	64	105	103	35
K02404	117.477	-0.851041	0.970167	-0.877212	0.380372	0.999537	109	234	299	45	117	48	18
K01969	139.769	0.733573	0.836324	0.877141	0.38041	0.999537	69	117	230	231	107	97	56
K07942	0.988668	2.05667	2.34613	0.87662	0.380693	0.999537	0	0	1	1	0	1	4
K13928	21.8765	-1.74052	1.98577	-0.876495	0.380761	0.999537	134	14	5	8	12	0	0
K01266	493.389	-0.673463	0.768813	-0.875978	0.381042	0.999537	158	616	1248	210	330	735	374
K06983	9.09362	2.48965	2.84307	0.875691	0.381198	0.999537	0	15	0	2	36	0	0
K03520	166.571	0.482478	0.550972	0.875685	0.381201	0.999537	173	116	130	123	206	256	146
K00984	28.0047	1.32868	1.51779	0.875404	0.381354	0.999537	0	42	14	73	4	25	14
K13623	1.22655	-3.24353	3.70571	-0.87528	0.381422	0.999537	0	2	8	0	0	0	0
K11264	93.8317	1.25598	1.43523	0.875107	0.381516	0.999537	202	23	52	28	4	8	406
K05542	42.7554	-0.944756	1.08012	-0.874676	0.38175	0.999537	2	87	89	22	20	76	26
K07151	34.8842	1.23877	1.41727	0.874056	0.382088	0.999537	12	92	2	71	25	2	17
K17319	5316.93	-0.865519	0.990278	-0.874016	0.382109	0.999537	609	6189	8018	3167	1840	16075	3920
K14260	1476.3	-0.378676	0.433296	-0.873944	0.382149	0.999537	2329	1369	1631	833	766	2463	1624
K07659	2273.13	-0.32292	0.369632	-0.873626	0.382322	0.999537	2821	2383	2720	1318	1390	3879	2291
K05886	25.5414	-1.06375	1.21793	-0.873414	0.382438	0.999537	117	25	10	19	12	8	3
K01991	2646.15	0.500477	0.57322	0.873097	0.38261	0.999537	4605	3069	1780	2476	2319	1381	2919
K02314	6917.04	0.354164	0.405762	0.872837	0.382752	0.999537	7670	8249	7237	6856	6064	6340	5667
K01184	51.7201	1.2282	1.40776	0.872447	0.382965	0.999537	4	12	129	30	129	7	13
K07568	5480.33	0.397062	0.45531	0.872069	0.383171	0.999537	6286	5892	6092	5666	5072	4740	4026
K05821	4.89753	-0.890987	1.02169	-0.872068	0.383171	0.999537	11	4	3	3	2	11	3
K11654	93.3188	0.727447	0.834186	0.872045	0.383184	0.999537	37	187	98	65	64	28	193
K06878	382.815	-0.63076	0.723526	-0.871786	0.383325	0.999537	1086	394	356	169	106	337	518
K07461	559.804	-0.532223	0.611012	-0.871053	0.383725	0.999537	811	486	577	148	418	1186	600
K13636	46.7981	-0.962359	1.10503	-0.870891	0.383814	0.999537	201	37	29	39	5	20	28
K03124	44.0946	1.38091	1.58573	0.870832	0.383846	0.999537	51	2	2	68	75	69	1
K03547	1492.1	-0.385263	0.442491	-0.870669	0.383935	0.999537	2905	1691	1958	719	1140	1379	1296
K02472	1899.38	-0.738515	0.848237	-0.870647	0.383947	0.999537	2870	5686	1017	1541	340	1539	1462
K00558	2399.89	-0.310038	0.356391	-0.869937	0.384335	0.999537	2807	2969	3264	1054	1779	3394	2553
K07664	1574.23	-0.399423	0.459162	-0.869895	0.384358	0.999537	1804	1535	1899	727	1021	3079	1657
K03523	535.106	-0.68029	0.782289	-0.869615	0.384511	0.999537	204	733	1103	249	466	962	209
K14659	169.696	0.467301	0.537395	0.869567	0.384537	0.999537	143	145	213	169	184	189	112
K10544	369.28	-0.80539	0.926237	-0.86953	0.384557	0.999537	1355	212	282	86	106	333	547
K01568	2.52093	-3.20873	3.69265	-0.86895	0.384874	0.999537	20	0	0	0	1	0	0
K01069	408.649	-0.351645	0.404757	-0.86878	0.384968	0.999537	708	400	520	197	250	519	462
K13678	68.3169	-1.284	1.4782	-0.868624	0.385053	0.999537	2	49	24	7	12	352	93
K02041	1564.31	-0.424664	0.489006	-0.868423	0.385163	0.999537	1400	1823	1786	860	916	3303	1518
K03540	1.32439	-2.1339	2.45805	-0.868126	0.385325	0.999537	0	1	7	1	0	1	0
K03083	1.20361	-3.21733	3.70621	-0.868091	0.385344	0.999537	0	4	0	0	0	6	0
K03380	9.02328	-1.10037	1.26915	-0.867015	0.385934	0.999537	6	27	1	7	1	22	5
K14257	5.39208	-1.76988	2.04171	-0.866861	0.386018	0.999537	0	4	1	1	4	31	0
K12541	681.05	-0.365606	0.422192	-0.865971	0.386506	0.999537	1304	795	671	462	425	835	529
K06974	3.21313	-1.7053	1.96942	-0.865889	0.386551	0.999537	18	0	2	2	1	2	0
K00606	2443.02	0.42689	0.493036	0.86584	0.386578	0.999537	3499	2731	1910	2546	2261	2066	1858
K17554	0.622352	3.2144	3.71324	0.865658	0.386678	0.999537	0	0	0	2	1	0	0
K12270	8.08413	2.03414	2.35079	0.865301	0.386873	0.999537	0	16	1	0	29	0	4
K04283	0.960531	-1.72204	1.99071	-0.86504	0.387017	0.999537	3	2	1	0	0	1	1
K00203	1.19379	-3.20594	3.70643	-0.864967	0.387057	0.999537	0	6	4	0	0	0	0
K01569	0.960201	-1.7216	1.99062	-0.864855	0.387118	0.999537	2	3	1	0	0	1	1
K11914	129.126	-0.63769	0.737409	-0.864771	0.387165	0.999537	116	331	53	78	67	232	94
K01837	8.30507	-1.37972	1.59608	-0.864447	0.387343	0.999537	2	0	39	3	5	11	2
K07952	1.78634	2.36022	2.7319	0.863946	0.387618	0.999537	0	0	0	0	6	3	2
K02932	2.66037	1.46539	1.69646	0.863793	0.387702	0.999537	0	0	4	5	1	3	4
K00874	4001.15	-0.362025	0.419284	-0.863436	0.387898	0.999537	4969	4276	6368	2336	3240	5358	2655
K00926	2772.99	-0.604704	0.700706	-0.862992	0.388142	0.999537	7540	2389	1677	1115	1163	4005	3440
K03388	1263.94	-0.568391	0.658784	-0.862788	0.388254	0.999537	881	1847	1638	761	1033	2587	474
K03294	1461.11	0.502167	0.582461	0.862148	0.388606	0.999537	1353	808	2414	1565	1192	1275	1421
K15437	6.90934	-1.00024	1.16033	-0.862027	0.388673	0.999537	1	5	19	3	3	16	5
K00895	1800.48	0.615325	0.713926	0.861889	0.388749	0.999537	2055	1809	2181	2178	2088	953	706
K12339	1056.18	-0.544913	0.632945	-0.860918	0.389283	0.999537	2285	2071	587	467	560	959	1144
K03707	140.508	-0.685365	0.796097	-0.860907	0.389289	0.999537	54	254	333	96	87	151	56
K03148	522.584	-0.434011	0.504496	-0.860287	0.389631	0.999537	977	479	428	290	323	921	472
K03336	639.823	-0.900036	1.04645	-0.860082	0.389744	0.999537	114	738	458	303	475	2439	205
K13884	12.662	-1.44375	1.67881	-0.859982	0.389799	0.999537	0	12	42	0	8	27	9
K09733	1.17741	-3.1868	3.70681	-0.859715	0.389946	0.999537	0	8	2	0	0	0	0
K14597	7.54436	-1.48002	1.72209	-0.85943	0.390103	0.999537	28	0	5	0	2	17	9
K01955	26205.4	0.295802	0.344212	0.859361	0.390141	0.999537	25254	32025	28161	22250	23934	28287	24139
K03444	74.8424	-0.909883	1.05894	-0.859237	0.39021	0.999537	11	83	266	58	21	77	37
K06177	1306.46	0.545136	0.634465	0.859206	0.390227	0.999537	2024	1114	1366	1588	1220	722	811
K05800	110.728	-1.29474	1.50694	-0.859182	0.39024	0.999537	587	10	61	10	3	63	176
K00341	2848.46	0.632724	0.736772	0.858779	0.390463	0.999537	6101	2396	1663	2950	2485	988	3188
K05681	4.27456	1.59433	1.85655	0.858758	0.390474	0.999537	0	8	1	12	0	2	3
K06320	7.39844	-1.52045	1.77079	-0.858625	0.390547	0.999537	22	24	4	6	0	0	2
K07238	1951.9	-0.388264	0.452405	-0.858223	0.390769	0.999537	1729	2312	2502	1007	1274	3735	1897
K13931	4.55566	-1.9034	2.21881	-0.857847	0.390977	0.999537	24	0	6	0	4	2	0
K13415	1.17109	-3.17938	3.70696	-0.857678	0.39107	0.999537	9	0	0	0	0	1	0
K01656	39.0387	-0.73224	0.853841	-0.857584	0.391122	0.999537	135	43	25	11	31	25	29
K01678	1104.07	-0.57542	0.6714	-0.857045	0.39142	0.999537	679	1274	1991	468	1023	2110	550
K01818	4120.94	-0.2512	0.293166	-0.856852	0.391526	0.999537	5544	4982	5218	2451	2365	5321	4646
K03317	385.19	-0.937094	1.09404	-0.856549	0.391694	0.999537	1505	555	188	63	84	112	598
K14002	144.771	0.568558	0.663995	0.856269	0.391849	0.999537	130	120	210	182	144	108	72
K01023	450.876	-1.0324	1.20585	-0.856158	0.39191	0.999537	2139	153	467	238	116	41	361
K00485	3.23395	-1.46504	1.71169	-0.8559	0.392053	0.999537	0	7	3	2	0	11	2
K07562	1.16806	-1.94946	2.27836	-0.85564	0.392197	0.999537	0	2	4	0	1	2	0
K14748	1.16433	-3.17136	3.70712	-0.855479	0.392286	0.999537	10	0	0	0	0	0	0
K00875	1.164	-3.17097	3.70713	-0.855371	0.392346	0.999537	9	1	0	0	0	0	0
K08689	1.164	-3.17097	3.70713	-0.855371	0.392346	0.999537	9	1	0	0	0	0	0
K15383	1.16334	-3.17018	3.70714	-0.855155	0.392465	0.999537	7	3	0	0	0	0	0
K12251	946.125	0.482756	0.56456	0.855102	0.392495	0.999537	786	1403	1168	758	1113	506	815
K12092	1.16301	-3.16979	3.70715	-0.855047	0.392525	0.999537	6	4	0	0	0	0	0
K11000	1.16168	-3.16821	3.70718	-0.854615	0.392764	0.999537	2	8	0	0	0	0	0
K06660	1.16102	-3.16743	3.7072	-0.854399	0.392884	0.999537	0	10	0	0	0	0	0
K11481	1.16102	-3.16743	3.7072	-0.854399	0.392884	0.999537	0	10	0	0	0	0	0
K02907	439.237	0.675591	0.790736	0.854382	0.392893	0.999537	521	294	480	123	213	369	1307
K03333	8.20301	-1.18818	1.39069	-0.854377	0.392896	0.999537	2	8	4	1	1	37	12
K00240	1321.75	0.498148	0.583151	0.854236	0.392974	0.999537	1973	1578	1330	1233	1203	516	1395
K01786	2006.7	-0.373503	0.437391	-0.853933	0.393142	0.999537	3770	1977	2928	1024	1422	1936	1841
K00798	1308.79	0.303246	0.355191	0.853754	0.393241	0.999537	1152	1675	1213	1011	1193	1626	1386
K16784	313.704	-0.554765	0.649872	-0.853654	0.393297	0.999537	193	291	555	214	135	669	259
K05967	6.31056	-2.00231	2.34578	-0.853578	0.393339	0.999537	0	5	38	2	3	0	0
K00337	1632.43	0.557574	0.653418	0.85332	0.393482	0.999537	3121	1705	1086	1544	1294	646	2096
K02488	2489.99	-0.425164	0.498268	-0.853284	0.393502	0.999537	2087	2965	2959	1235	1646	5216	2359
K11021	11.6651	-1.04671	1.2268	-0.8532	0.393549	0.999537	1	15	46	3	8	8	7
K02529	9218.93	-0.327339	0.383804	-0.852879	0.393726	0.999537	14525	8580	11365	5996	5227	13555	8778
K15772	1093.73	-0.700794	0.822054	-0.852491	0.393942	0.999537	319	1169	1420	475	660	3239	884
K15320	1.22389	2.45833	2.88465	0.852213	0.394096	0.999537	0	2	0	4	0	0	1
K02319	6.7491	-1.68042	1.97229	-0.852015	0.394206	0.999537	1	30	15	0	6	0	1
K05308	61.9018	0.890783	1.04606	0.851561	0.394458	0.999537	13	135	50	68	97	20	21
K10543	467.567	-0.705418	0.828491	-0.85145	0.394519	0.999537	1357	220	703	98	243	401	604
K07185	110.273	-0.428249	0.503167	-0.851107	0.39471	0.999537	128	98	139	61	79	221	85
K00614	64.2435	-0.97926	1.15107	-0.850739	0.394914	0.999537	218	122	4	13	24	53	78
K01178	12.1977	1.4081	1.65569	0.850463	0.395067	0.999537	0	0	15	8	23	18	15
K02587	155.462	-0.977125	1.14995	-0.849713	0.395485	0.999537	32	199	659	83	79	31	75
K16951	254.77	-1.04392	1.22911	-0.849331	0.395697	0.999537	34	161	159	49	246	1172	77
K01616	40.367	1.00687	1.18648	0.848616	0.396095	0.999537	4	105	13	17	25	15	120
K07533	353.966	0.454211	0.536306	0.846926	0.397037	0.999537	438	515	167	283	369	349	362
K03654	10892.9	0.388672	0.459333	0.846166	0.39746	0.999537	12916	12500	11917	11016	10175	8602	8146
K16481	2.31028	-1.48424	1.75454	-0.845945	0.397584	0.999537	0	3	5	1	0	7	2
K05698	2.42601	1.26167	1.49153	0.845888	0.397615	0.999537	0	1	2	4	3	4	1
K17320	4940.05	-0.868671	1.027	-0.845833	0.397646	0.999537	485	5749	6765	3085	1614	15722	3532
K00362	1329.07	-0.821681	0.971548	-0.845744	0.397696	0.999537	5397	725	632	410	376	1153	1790
K01487	1327.92	-0.500207	0.591819	-0.845202	0.397998	0.999537	3380	1182	1336	576	663	1388	1587
K06142	1435.21	0.46812	0.553942	0.84507	0.398072	0.999537	2196	1563	1319	1427	1476	838	1066
K07258	6134.39	-0.383565	0.454146	-0.844583	0.398344	0.999537	6445	7985	8240	2295	5371	9687	5421
K15640	4.16016	-1.17936	1.39646	-0.844532	0.398372	0.999537	2	9	2	0	4	13	2
K01041	732	0.614234	0.727446	0.84437	0.398463	0.999537	1354	788	499	811	738	240	570
K08789	24.5988	1.11862	1.32601	0.843602	0.398892	0.999537	0	19	7	20	35	51	32
K09005	6.60871	1.53251	1.81727	0.843305	0.399058	0.999537	0	2	0	10	11	15	2
K00210	595.844	0.659875	0.782777	0.842992	0.399233	0.999537	724	611	678	768	692	269	190
K15226	17.3741	-1.34159	1.59157	-0.842935	0.399265	0.999537	0	7	21	2	15	81	5
K05389	2.76297	1.55938	1.85294	0.841569	0.400029	0.999537	0	2	2	8	1	3	0
K04078	996.087	-0.253535	0.301613	-0.840595	0.400575	0.999537	1182	1507	1112	606	603	1304	1052
K05988	1.03717	3.09776	3.68522	0.84059	0.400577	0.999537	1	0	0	0	0	0	7
K02234	440.971	-0.418063	0.497394	-0.840506	0.400625	0.999537	736	405	643	146	349	567	456
K06410	166.608	-0.58463	0.695781	-0.84025	0.400768	0.999537	106	284	393	73	141	137	97
K05945	16.1664	2.04683	2.43634	0.840127	0.400837	0.999537	0	0	0	48	1	32	13
K10233	82.7327	-0.966588	1.15127	-0.839587	0.40114	0.999537	8	83	60	49	18	339	68
K03486	196.097	-0.495026	0.589655	-0.839518	0.401179	0.999537	435	134	218	81	106	282	230
K02251	1.11864	-3.10979	3.70838	-0.838584	0.401703	0.999537	0	0	9	0	0	0	0
K15894	426.406	0.797286	0.951593	0.837844	0.402118	0.999537	114	691	612	595	461	126	188
K04769	475.171	-0.624284	0.745215	-0.837723	0.402186	0.999537	160	791	888	169	390	802	336
K14328	1.11536	-3.10573	3.70846	-0.837471	0.402328	0.999537	0	0	6	0	0	3	0
K02150	0.576834	3.11429	3.71908	0.837382	0.402378	0.999537	0	0	0	0	3	0	0
K03995	0.576834	3.11429	3.71908	0.837382	0.402378	0.999537	0	0	0	0	3	0	0
K10416	0.576834	3.11429	3.71908	0.837382	0.402378	0.999537	0	0	0	0	3	0	0
K12023	0.576834	3.11429	3.71908	0.837382	0.402378	0.999537	0	0	0	0	3	0	0
K13606	0.576834	3.11429	3.71908	0.837382	0.402378	0.999537	0	0	0	0	3	0	0
K13763	0.576834	3.11429	3.71908	0.837382	0.402378	0.999537	0	0	0	0	3	0	0
K13584	271.876	0.507317	0.606018	0.837132	0.402519	0.999537	112	323	299	227	311	356	241
K00344	568.311	-0.863796	1.03258	-0.836544	0.402849	0.999537	2235	256	299	123	120	612	884
K06383	20.4283	0.724193	0.865942	0.836307	0.402982	0.999537	14	43	12	14	33	8	15
K07767	42.3525	-0.895026	1.0704	-0.836164	0.403063	0.999537	13	63	142	6	45	30	17
K02043	143.447	-1.63322	1.95336	-0.836111	0.403093	0.999537	865	25	96	9	3	0	193
K08803	0.932445	1.94108	2.32206	0.835931	0.403194	0.999537	0	1	0	2	0	1	2
K03784	1223.77	-0.382777	0.458203	-0.835389	0.403499	0.999537	2215	1296	1475	474	740	1504	1540
K00864	5999.38	-0.253225	0.30317	-0.835259	0.403572	0.999537	7859	6426	8236	3775	4064	8096	5504
K02969	1.10881	-3.09758	3.70863	-0.835235	0.403585	0.999537	0	0	0	0	0	9	0
K09184	1.10881	-3.09758	3.70863	-0.835235	0.403585	0.999537	0	0	0	0	0	9	0
K16475	1.10881	-3.09758	3.70863	-0.835235	0.403585	0.999537	0	0	0	0	0	9	0
K01138	850.759	-0.691762	0.828336	-0.835122	0.403649	0.999537	3019	912	473	523	290	526	772
K12254	59.5908	1.15194	1.38109	0.834082	0.404235	0.999537	131	26	31	14	11	2	244
K11885	1.67908	3.03563	3.64076	0.833789	0.4044	0.999537	0	2	0	0	0	0	11
K07696	76.3837	-0.800787	0.960569	-0.833659	0.404473	0.999537	22	114	70	26	17	235	107
K07013	31.7092	-1.68748	2.02505	-0.833302	0.404675	0.999537	1	6	1	19	10	201	0
K10530	2.3063	-1.74188	2.09085	-0.833098	0.404789	0.999537	0	9	4	0	0	3	3
K14537	1.10171	-3.08868	3.70882	-0.832793	0.404961	0.999537	0	1	0	0	0	8	0
K01480	1128.29	-0.43861	0.527277	-0.831839	0.4055	0.999537	2717	1171	1026	697	679	1189	924
K08306	321.011	-1.28671	1.54703	-0.831732	0.40556	0.999537	1721	304	42	25	10	38	518
K09153	8.61587	0.954651	1.14844	0.831262	0.405826	0.999537	2	7	1	6	13	19	10
K02474	889.371	-0.649463	0.782597	-0.829882	0.406605	0.999537	430	2267	631	622	532	1704	393
K10548	1533.44	-0.428029	0.515837	-0.829775	0.406666	0.999537	1234	1650	2787	659	1172	2459	1382
K12235	36.6842	-1.0491	1.26477	-0.829476	0.406835	0.999537	58	12	148	11	31	3	11
K09684	131.4	-0.836486	1.00959	-0.828543	0.407363	0.999537	17	139	229	35	111	373	76
K11788	497.912	0.336188	0.405832	0.828393	0.407448	0.999537	437	539	615	500	364	534	492
K10709	317.536	1.13585	1.37154	0.828155	0.407583	0.999537	655	32	264	80	27	58	1332
K00244	3245.02	-0.475491	0.574216	-0.828069	0.407632	0.999537	5580	2755	2549	1527	1641	6669	3749
K02192	4.04928	-1.88649	2.27825	-0.828047	0.407644	0.999537	25	2	2	0	0	0	5
K06284	195.97	-0.60104	0.726002	-0.827877	0.40774	0.999537	81	281	337	67	172	383	132
K09163	629.668	-0.849659	1.02675	-0.827521	0.407942	0.999537	50	1471	622	219	361	1548	521
K02871	1528.43	-0.235704	0.284931	-0.82723	0.408107	0.999537	1717	2103	1904	995	1005	2053	1426
K15662	111.827	0.850257	1.02842	0.826758	0.408374	0.999537	30	81	124	47	262	156	29
K16869	0.561608	3.07364	3.72157	0.825897	0.408863	0.999537	0	0	0	2	0	0	1
K02594	52.3605	-0.581476	0.704202	-0.825723	0.408961	0.999537	36	84	49	38	33	120	23
K02478	1149.87	-0.744479	0.901877	-0.825477	0.409101	0.999537	3735	570	637	330	345	1738	1659
K01646	212.445	-0.749631	0.908477	-0.825151	0.409286	0.999537	688	94	218	28	165	234	211
K00172	224.048	-0.831276	1.00744	-0.825138	0.409293	0.999537	81	223	78	102	98	914	195
K06148	5316.45	-0.369127	0.447471	-0.824918	0.409418	0.999537	9297	5097	5599	3286	2499	8062	5823
K02532	360.211	-1.509	1.82954	-0.824797	0.409487	0.999537	1855	103	449	115	0	11	383
K10190	567.176	-0.837566	1.01555	-0.824745	0.409517	0.999537	98	414	1005	155	514	1746	270
K07722	187.314	0.762834	0.924947	0.824733	0.409523	0.999537	422	106	41	193	69	129	381
K02075	89.514	-0.879648	1.06885	-0.822983	0.410518	0.999537	88	59	343	84	24	31	25
K13402	29.6253	-0.729288	0.886287	-0.822858	0.410589	0.999537	10	45	53	11	29	60	10
K11915	19.6541	-0.823658	1.00143	-0.82248	0.410804	0.999537	8	33	12	10	16	61	5
K08835	1.16544	-1.94644	2.36706	-0.822306	0.410903	0.999537	2	0	1	0	1	5	0
K00078	399.396	-0.512808	0.623686	-0.822223	0.41095	0.999537	184	654	749	225	239	579	329
K14540	1217.32	-0.504196	0.613393	-0.82198	0.411088	0.999537	700	1820	1950	534	1066	2119	770
K03738	632.135	-0.552152	0.672071	-0.821568	0.411323	0.999537	856	634	421	218	304	1564	825
K01788	1354.3	-0.398449	0.484997	-0.821548	0.411334	0.999537	2000	1092	2058	524	1061	2011	1326
K09517	25.8434	-1.01656	1.23824	-0.820973	0.411662	0.999537	1	47	92	14	7	15	20
K00603	1305.09	0.605594	0.738069	0.820512	0.411924	0.999537	1141	1197	1181	1735	1408	1549	394
K05807	1538.6	0.479795	0.584946	0.820238	0.412081	0.999537	2570	1532	1367	1593	1516	852	1160
K12347	0.719002	-2.47433	3.01697	-0.820136	0.412138	0.999537	0	3	1	0	0	2	0
K02588	368.73	-0.773318	0.942965	-0.820093	0.412163	0.999537	57	533	1118	224	162	396	252
K07511	73.046	-0.561924	0.685442	-0.819797	0.412332	0.999537	146	67	43	23	48	149	79
K03242	20.5491	-0.867963	1.05915	-0.819488	0.412508	0.999537	67	16	7	10	2	33	26
K00232	0.702983	2.45634	2.99898	0.81906	0.412752	0.999537	0	1	0	0	1	0	3
K01452	85.5262	-0.76096	0.929171	-0.818966	0.412806	0.999537	44	97	33	33	53	315	68
K14848	1.15692	-1.9354	2.36555	-0.818162	0.413265	0.999537	1	2	0	0	1	5	0
K02005	6543.68	0.469927	0.574392	0.818129	0.413283	0.999537	6291	9004	6833	6993	6972	4727	3724
K06979	47.1001	1.1405	1.39457	0.817818	0.413461	0.999537	1	104	5	25	109	40	23
K00259	1923.48	0.531998	0.650742	0.817525	0.413629	0.999537	1874	1473	1730	2134	2234	2585	854
K11639	0.745552	2.48292	3.03948	0.816889	0.413992	0.999537	0	0	0	2	1	1	0
K08508	1.05575	-3.02983	3.7101	-0.816644	0.414132	0.999537	8	0	1	0	0	0	0
K12041	1.15676	2.30072	2.81879	0.816206	0.414382	0.999537	0	0	2	3	0	0	2
K11312	18.3809	-2.01181	2.46572	-0.815912	0.414551	0.999537	0	127	0	9	5	6	0
K00042	1222.89	-0.766521	0.939869	-0.815562	0.414751	0.999537	3712	508	501	399	366	2397	1657
K01003	64.9262	-1.06906	1.31122	-0.815312	0.414894	0.999537	271	115	9	14	6	15	98
K00404	1.05202	-3.02494	3.7102	-0.815304	0.414899	0.999537	0	8	0	0	0	1	0
K13869	0.738454	2.48305	3.04586	0.815223	0.414945	0.999537	0	1	0	2	1	0	0
K01737	410.006	0.331475	0.406637	0.815162	0.41498	0.999537	518	508	290	288	422	451	426
K10040	815.21	0.378656	0.464618	0.814984	0.415082	0.999537	728	575	1172	708	570	938	1069
K03449	199.302	0.936652	1.14949	0.814838	0.415165	0.999537	451	131	87	79	47	27	695
K07302	44.8605	-0.768393	0.943537	-0.814375	0.41543	0.999537	29	32	21	24	24	174	30
K00071	1.04789	-3.01954	3.71032	-0.813822	0.415747	0.999537	9	0	0	0	0	0	0
K17228	1.04624	-3.01737	3.71037	-0.813225	0.416089	0.999537	4	5	0	0	0	0	0
K09527	198.724	0.689898	0.848437	0.81314	0.416138	0.999537	32	399	187	147	214	135	274
K00281	6540.47	0.510614	0.628055	0.813008	0.416214	0.999537	12233	6957	4464	6599	5813	3044	6400
K13746	18.8209	-0.89413	1.09986	-0.812951	0.416246	0.999537	1	27	49	8	11	33	12
K16211	872.904	0.658487	0.810142	0.812804	0.416331	0.999537	1230	607	1195	1051	1045	304	352
K07608	1.04492	-3.01562	3.71041	-0.812747	0.416363	0.999537	0	9	0	0	0	0	0
K08468	1.04492	-3.01562	3.71041	-0.812747	0.416363	0.999537	0	9	0	0	0	0	0
K08224	92.0462	-1.14842	1.41327	-0.812602	0.416446	0.999537	391	175	18	14	8	6	142
K16328	639.784	-0.713203	0.877897	-0.812399	0.416563	0.999537	1979	616	774	151	176	332	1022
K00706	0.526137	3.02576	3.72459	0.812375	0.416577	0.999537	0	0	0	0	0	0	4
K03947	0.526137	3.02576	3.72459	0.812375	0.416577	0.999537	0	0	0	0	0	0	4
K11195	0.526137	3.02576	3.72459	0.812375	0.416577	0.999537	0	0	0	0	0	0	4
K14794	0.526137	3.02576	3.72459	0.812375	0.416577	0.999537	0	0	0	0	0	0	4
K16879	22.7122	-0.867387	1.06837	-0.811877	0.416862	0.999537	10	29	7	10	6	87	25
K00175	2789.22	0.477218	0.587799	0.811872	0.416865	0.999537	3071	2554	2834	3289	2782	2907	1388
K02019	444.874	-0.867808	1.06946	-0.811445	0.41711	0.999537	1797	189	135	113	104	547	648
K15441	155.469	0.543291	0.669593	0.811375	0.41715	0.999537	151	204	156	209	141	110	70
K01618	1.36512	1.2851	1.58407	0.811263	0.417215	0.999537	0	2	1	2	1	1	2
K16267	1.20069	2.40932	2.96988	0.811252	0.417221	0.999537	0	1	0	0	5	1	0
K01505	60.7058	-1.12374	1.38625	-0.810633	0.417576	0.999537	1	269	20	30	11	92	53
K02481	4717.86	0.430256	0.530784	0.810605	0.417593	0.999537	4794	6181	3814	4925	4867	4842	2863
K01582	2460.19	-0.69598	0.859019	-0.810203	0.417823	0.999537	8468	1474	2613	521	1392	1622	3032
K11607	148.235	0.609295	0.752449	0.80975	0.418084	0.999537	258	72	91	113	57	158	333
K05656	65.7256	-0.720299	0.889633	-0.809659	0.418136	0.999537	20	100	50	24	50	203	44
K05343	1696.26	-0.351577	0.434406	-0.809329	0.418326	0.999537	1585	2296	2725	995	1353	2260	1170
K07005	426.004	0.551878	0.682114	0.80907	0.418475	0.999537	146	612	343	498	297	586	448
K14607	62.0081	-0.647927	0.801405	-0.808488	0.418809	0.999537	151	22	103	20	54	73	41
K13917	3.84465	-1.60027	1.97982	-0.808292	0.418923	0.999537	0	2	2	3	0	21	1
K00883	144.922	-1.21144	1.49881	-0.808268	0.418936	0.999537	849	20	61	17	51	6	167
K00432	412.237	-0.703406	0.870361	-0.808177	0.418989	0.999537	1395	430	205	104	149	361	600
K01666	533.746	0.803684	0.994716	0.807953	0.419118	0.999537	734	712	432	188	212	76	1683
K10711	121.639	0.886493	1.09769	0.807599	0.419322	0.999537	261	25	90	22	65	53	406
K00946	2132.92	0.532594	0.659541	0.807523	0.419365	0.999537	3604	2409	1706	2547	1807	906	1633
K05664	135.872	0.663958	0.822485	0.807259	0.419518	0.999537	25	203	132	132	65	156	250
K06160	39.9932	-0.637969	0.790354	-0.807194	0.419555	0.999537	18	59	36	27	17	110	30
K09422	5.16645	1.78125	2.20794	0.806749	0.419811	0.999537	0	6	6	0	18	0	2
K08177	534.135	-0.938237	1.16331	-0.806524	0.419941	0.999537	2511	169	441	153	108	139	734
K01066	558.742	-0.501587	0.621913	-0.806522	0.419942	0.999537	758	489	438	284	239	1346	657
K03561	2579.92	0.498832	0.618583	0.806411	0.420006	0.999537	3503	3522	2284	2995	2319	1232	1806
K02888	912.59	-0.364204	0.451648	-0.806389	0.420019	0.999537	691	1497	1327	472	579	1278	936
K00346	1768.15	0.521379	0.646602	0.806338	0.420048	0.999537	2247	1983	1765	2067	1906	1138	804
K12554	229.138	-1.44214	1.78853	-0.806332	0.420052	0.999537	592	181	710	219	0	11	19
K11778	90.3943	0.717241	0.889665	0.806193	0.420132	0.999537	32	78	69	72	158	155	31
K06869	2.20373	-2.97897	3.69516	-0.806183	0.420137	0.999537	0	0	16	1	0	0	0
K12371	952.928	-0.697703	0.865623	-0.806013	0.420236	0.999537	2638	571	495	291	274	1759	1414
K00817	4822.72	0.266258	0.330403	0.805858	0.420324	0.999537	4317	6161	5363	3952	4079	5284	4965
K03695	20418.9	0.255559	0.317541	0.804807	0.420931	0.999537	18949	24402	24774	15671	18106	21546	21246
K00347	1273.67	0.491662	0.611067	0.804597	0.421052	0.999537	1565	1501	1203	1360	1458	924	616
K11872	1.70274	1.73639	2.15811	0.804591	0.421056	0.999537	0	2	2	3	3	0	0
K03311	847.555	-0.511554	0.636173	-0.804112	0.421332	0.999537	2242	806	672	328	428	952	1059
K03299	1289.78	-0.70331	0.874653	-0.804102	0.421338	0.999537	3709	640	865	339	391	2187	1966
K15585	569.57	-0.850025	1.05724	-0.804001	0.421397	0.999537	2181	249	141	163	144	827	795
K01365	11.5587	0.588888	0.733109	0.803275	0.421816	0.999537	11	7	20	10	9	7	17
K10827	36.513	0.922196	1.14824	0.803136	0.421896	0.999537	1	81	17	23	44	28	61
K03102	7.63603	-1.34053	1.6692	-0.803095	0.42192	0.999537	1	41	5	7	0	3	2
K09585	1.65172	-1.57987	1.96757	-0.802953	0.422002	0.999537	0	4	1	0	1	6	1
K03929	1005.57	0.726393	0.905084	0.80257	0.422223	0.999537	243	550	1711	1408	1015	1168	448
K03233	0.97658	2.96144	3.69058	0.802434	0.422302	0.999537	1	0	0	4	0	0	0
K05617	0.976249	2.96144	3.69058	0.802434	0.422302	0.999537	0	1	0	4	0	0	0
K11366	0.976249	2.96144	3.69058	0.802434	0.422302	0.999537	0	1	0	4	0	0	0
K01999	3003.15	-0.38665	0.481974	-0.802222	0.422424	0.999537	6270	3114	3746	1511	1597	2851	3518
K09992	55.8929	1.17911	1.47086	0.801646	0.422758	0.999537	0	47	86	69	99	37	10
K03736	507.769	-0.783341	0.977184	-0.801631	0.422766	0.999537	1679	200	192	180	130	902	687
K00260	146.099	-0.631007	0.787373	-0.801408	0.422896	0.999537	60	165	182	61	123	403	83
K07075	158.673	-0.445992	0.556867	-0.800896	0.423192	0.999537	162	154	206	114	105	324	89
K12685	18.8677	0.869376	1.08594	0.800574	0.423378	0.999537	1	28	12	28	18	25	11
K05561	25.5663	-1.22922	1.53572	-0.800416	0.42347	0.999537	1	85	2	21	2	74	10
K06077	51.944	1.1861	1.48214	0.800263	0.423559	0.999537	28	132	4	22	15	1	191
K16905	5.00492	-1.93161	2.41423	-0.800093	0.423657	0.999537	0	3	0	3	1	31	0
K02110	593.454	-0.33878	0.423625	-0.799716	0.423875	0.999537	945	692	957	312	443	513	522
K02806	321.41	-0.687735	0.860213	-0.799494	0.424004	0.999537	1003	173	285	51	196	382	406
K00090	630.99	-0.561812	0.703083	-0.799069	0.424251	0.999537	1644	456	592	270	202	816	879
K00283	740.257	0.373137	0.467	0.799009	0.424285	0.999537	531	1180	749	667	654	678	727
K13541	416.433	0.505445	0.632624	0.798966	0.42431	0.999537	339	449	585	354	570	303	221
K06864	622.641	0.583944	0.730948	0.798886	0.424356	0.999537	147	1020	583	485	466	691	1031
K02044	805.727	-0.798908	1.00015	-0.798785	0.424415	0.999537	2381	783	268	217	106	1312	1335
K07691	4.45312	-1.86034	2.33061	-0.798219	0.424743	0.999537	0	2	2	0	4	26	0
K11952	15.3005	-0.879299	1.1028	-0.797334	0.425257	0.999537	16	42	7	14	7	26	1
K09490	565.81	-0.256432	0.32163	-0.79729	0.425282	0.999537	651	675	834	321	357	729	612
K03048	50.7918	-1.25258	1.57193	-0.796839	0.425545	0.999537	183	141	4	9	1	4	76
K03612	1294.54	0.431501	0.541648	0.796644	0.425658	0.999537	1521	1246	1298	1237	1510	1302	720
K11538	71.2989	-0.53322	0.669641	-0.796278	0.425871	0.999537	46	84	119	48	52	138	31
K00385	256.825	-1.05981	1.33102	-0.796238	0.425893	0.999537	27	92	102	33	207	1318	160
K10563	575.957	-0.740782	0.931153	-0.795554	0.426291	0.999537	1897	922	165	188	177	399	790
K06181	429.373	-0.541112	0.680527	-0.795136	0.426534	0.999537	1049	450	462	137	155	419	659
K03515	10.0834	1.1602	1.46092	0.794157	0.427104	0.999537	25	0	1	6	9	6	25
K06098	2.66463	-2.41891	3.05036	-0.792992	0.427782	0.999537	0	0	0	0	1	19	1
K01247	456.136	-0.575714	0.726103	-0.792882	0.427847	0.999537	1015	441	547	184	94	537	722
K03789	887.195	-0.264904	0.334369	-0.79225	0.428215	0.999537	1281	950	1032	462	640	1287	901
K07669	1368.82	-0.502596	0.634497	-0.792117	0.428292	0.999537	687	1789	1987	598	1010	2925	1148
K00333	1119.91	0.506951	0.640164	0.791908	0.428415	0.999537	1412	1947	776	1132	806	448	1364
K06677	0.994344	-2.93961	3.71215	-0.79189	0.428425	0.999537	0	0	8	0	0	0	0
K10398	0.994344	-2.93961	3.71215	-0.79189	0.428425	0.999537	0	0	8	0	0	0	0
K14099	0.994344	-2.93961	3.71215	-0.79189	0.428425	0.999537	0	0	8	0	0	0	0
K13627	7.22763	1.69761	2.14398	0.791803	0.428476	0.999537	0	0	7	14	11	10	0
K00533	393.246	0.458737	0.579377	0.791775	0.428492	0.999537	316	535	388	340	507	377	221
K13998	41.3397	0.814541	1.02881	0.791734	0.428516	0.999537	41	14	53	68	43	39	5
K13582	82.805	0.733074	0.926222	0.791467	0.428672	0.999537	37	89	90	37	16	90	265
K04801	13.828	-0.847757	1.07121	-0.7914	0.428711	0.999537	1	33	27	5	8	20	11
K01419	306.899	-1.03869	1.3134	-0.790844	0.429035	0.999537	1462	245	75	64	13	137	500
K11606	74.2809	1.25713	1.59006	0.790616	0.429168	0.999537	197	4	11	15	4	15	332
K01998	2347.91	-0.206981	0.261907	-0.790283	0.429362	0.999537	3274	2946	2620	1392	1684	3038	2293
K01654	1013.55	0.491081	0.621474	0.790187	0.429418	0.999537	894	731	1206	1388	716	1254	639
K00952	7.00953	0.827836	1.0478	0.790067	0.429489	0.999537	3	6	12	1	10	4	14
K03298	2.84073	1.68228	2.12964	0.789937	0.429565	0.999537	0	5	0	4	6	2	0
K05878	1139.2	-0.575945	0.729193	-0.789838	0.429622	0.999537	1191	866	949	354	608	3253	1431
K11307	3.09669	-2.89774	3.67005	-0.789565	0.429782	0.999537	0	0	0	0	0	23	2
K04028	129.996	-0.785986	0.995482	-0.789553	0.429789	0.999537	451	52	63	30	37	197	196
K03423	638.107	-0.329634	0.417591	-0.78937	0.429896	0.999537	1208	617	774	342	387	740	688
K11665	86.6532	0.426537	0.540449	0.789227	0.42998	0.999537	59	85	110	100	62	103	77
K07226	0.705135	-2.4489	3.1031	-0.78918	0.430007	0.999537	1	4	1	0	0	0	0
K07249	13.575	0.565398	0.716572	0.789032	0.430093	0.999537	8	20	9	10	8	17	26
K07172	95.2481	0.857039	1.08642	0.788864	0.430192	0.999537	161	22	28	24	38	127	322
K01960	6750.32	0.487712	0.618309	0.788783	0.430239	0.999537	5681	8640	7673	7748	7111	5453	3245
K17226	0.986154	-2.9282	3.71242	-0.788758	0.430253	0.999537	0	1	7	0	0	0	0
K03167	42.3844	-0.856753	1.08621	-0.788755	0.430255	0.999537	3	40	83	15	30	119	26
K03790	350.485	-0.650554	0.824847	-0.788697	0.430289	0.999537	796	145	398	180	69	635	466
K08764	0.985606	-2.92747	3.71244	-0.788557	0.430371	0.999537	0	0	0	0	0	8	0
K15653	0.985606	-2.92747	3.71244	-0.788557	0.430371	0.999537	0	0	0	0	0	8	0
K10941	1006.95	0.437308	0.554833	0.788178	0.430592	0.999537	881	1718	779	999	1019	817	735
K03644	1187.93	0.53943	0.684946	0.787551	0.430959	0.999537	2394	1238	677	1219	954	501	1323
K06156	777.182	-0.647188	0.821778	-0.787546	0.430962	0.999537	2643	507	594	187	490	691	891
K10844	662.934	-0.636388	0.808403	-0.787217	0.431155	0.999537	203	785	1126	236	575	1562	414
K01860	4.44504	1.88347	2.39414	0.786698	0.431459	0.999537	0	8	1	0	17	1	0
K00601	41.0833	0.865182	1.10023	0.786363	0.431655	0.999537	6	52	9	73	22	77	29
K03246	0.978508	-2.9175	3.71267	-0.785823	0.431971	0.999537	0	1	0	0	0	7	0
K10782	0.978508	-2.9175	3.71267	-0.785823	0.431971	0.999537	0	1	0	0	0	7	0
K00846	33.5093	-1.23421	1.57174	-0.785255	0.432304	0.999537	27	5	1	2	31	175	13
K17533	4.47267	-1.85923	2.36805	-0.785135	0.432374	0.999537	0	4	26	3	0	0	1
K07275	160.122	-1.19501	1.52212	-0.785096	0.432397	0.999537	825	108	95	20	16	2	244
K06153	2826.05	0.266897	0.340008	0.784975	0.432468	0.999537	2822	3202	2869	2504	2301	3478	2735
K00366	180.274	-0.612718	0.780677	-0.784855	0.432538	0.999537	68	267	206	63	156	458	120
K00692	6.7505	1.41905	1.80847	0.784667	0.432649	0.999537	1	12	6	5	0	0	26
K09504	50.3398	0.533262	0.679797	0.784443	0.43278	0.999537	21	60	49	30	72	70	45
K00053	4362.5	-0.254563	0.324621	-0.784183	0.432933	0.999537	6075	5784	6221	2867	2671	4273	4211
K04087	775.88	-0.788399	1.00664	-0.783198	0.433511	0.999537	3125	383	798	216	250	272	1067
K03170	18.5605	-0.83553	1.06699	-0.783072	0.433585	0.999537	4	31	9	11	6	64	15
K07231	0.971409	-2.90748	3.71291	-0.783071	0.433585	0.999537	0	2	0	0	0	6	0
K11166	43.7363	0.750914	0.959317	0.782759	0.433769	0.999537	61	9	64	49	62	26	15
K17382	4.00641	1.48466	1.89716	0.78257	0.433879	0.999537	0	10	0	4	9	1	1
K02877	0.969772	-2.90513	3.71297	-0.782428	0.433963	0.999537	0	3	5	0	0	0	0
K03422	0.969772	-2.90513	3.71297	-0.782428	0.433963	0.999537	0	3	5	0	0	0	0
K06932	0.969772	-2.90513	3.71297	-0.782428	0.433963	0.999537	0	3	5	0	0	0	0
K06441	1.74006	1.80668	2.3121	0.781402	0.434566	0.999537	0	3	1	5	1	0	0
K06893	1.98917	-2.88302	3.69632	-0.77997	0.435408	0.999537	0	16	0	0	0	0	1
K03240	4.90811	-1.93849	2.4858	-0.779824	0.435494	0.999537	0	1	32	2	2	0	0
K14591	178.072	-0.944773	1.21165	-0.779741	0.435544	0.999537	842	48	61	30	35	138	279
K11419	0.905639	2.87861	3.69408	0.779249	0.435833	0.999537	1	0	0	0	0	0	6
K09286	0.961582	-2.89347	3.71325	-0.779227	0.435846	0.999537	0	4	4	0	0	0	0
K00241	698.287	0.512092	0.657341	0.779035	0.435959	0.999537	1058	641	817	757	733	310	435
K06236	233.401	-0.571914	0.734675	-0.778458	0.436299	0.999537	116	564	462	121	126	152	213
K07469	169.138	0.656206	0.843261	0.778177	0.436465	0.999537	31	201	150	131	248	259	120
K01408	1.97955	-2.87337	3.69645	-0.777334	0.436962	0.999537	0	0	0	0	0	15	1
K08132	0.955042	-2.8841	3.71348	-0.776657	0.437361	0.999537	5	0	3	0	0	0	0
K14683	58.3265	0.875008	1.12673	0.776591	0.4374	0.999537	8	89	87	22	134	20	25
K05298	50.7087	0.923817	1.1897	0.776516	0.437445	0.999537	16	142	5	35	24	16	134
K11214	39.4376	0.949622	1.22341	0.776208	0.437626	0.999537	6	61	56	10	102	11	12
K06283	202.489	-0.640425	0.825763	-0.775556	0.438011	0.999537	52	264	416	75	170	392	129
K09919	0.950114	-2.87701	3.71365	-0.774711	0.438511	0.999537	0	5	0	0	0	3	0
K00666	4469.55	0.375055	0.484558	0.774015	0.438922	0.999537	4851	5541	4350	4947	3826	4195	3075
K03588	3318.13	-0.248529	0.321201	-0.77375	0.439079	0.999537	5506	3788	3905	1911	2283	3797	3301
K01080	3.07242	2.17398	2.81071	0.773462	0.439249	0.999537	0	5	1	0	0	0	18
K02855	92.3108	-1.12483	1.45565	-0.772731	0.439682	0.999537	397	11	45	6	3	127	165
K00848	3314.56	-0.291373	0.377263	-0.772334	0.439917	0.999537	3864	3238	5143	2100	2170	4789	2970
K05605	38.1208	-0.895723	1.16145	-0.771208	0.440584	0.999537	4	16	99	7	23	102	38
K11781	33.2687	1.20247	1.56022	0.770706	0.440881	0.999537	54	3	9	56	47	36	0
K02770	3895.34	-0.48063	0.623673	-0.770644	0.440918	0.999537	8852	3342	4743	1133	2118	4265	5404
K07746	15.5891	1.85604	2.40863	0.770579	0.440956	0.999537	0	2	16	53	0	16	0
K02933	1951.82	-0.200668	0.260446	-0.770479	0.441016	0.999537	2285	2636	2377	1192	1286	2545	2031
K01624	6249.67	-0.300969	0.390855	-0.770028	0.441283	0.999537	8225	7026	6119	3522	4456	10964	5708
K08217	690.923	-0.613582	0.79696	-0.769904	0.441357	0.999537	258	1223	598	343	240	1764	816
K04782	2.05101	2.17245	2.82194	0.769842	0.441394	0.999537	0	3	1	0	0	0	12
K03382	278.027	-0.529469	0.688916	-0.768554	0.442158	0.999537	179	479	186	152	128	677	287
K10117	4467.88	-0.589184	0.766672	-0.768496	0.442193	0.999537	1343	5291	8098	2351	3090	9775	2940
K08969	229.02	-0.458176	0.596292	-0.768375	0.442265	0.999537	508	285	296	170	89	155	207
K01524	2682.72	-0.407524	0.530371	-0.768375	0.442265	0.999537	5777	3199	2855	1236	1240	2556	3533
K13095	19.5922	-1.45439	1.89421	-0.767811	0.442599	0.999537	68	0	60	7	10	0	6
K11328	13.192	1.08052	1.40757	0.767649	0.442695	0.999537	0	15	19	15	24	8	2
K10256	0.931461	-2.84984	3.71433	-0.767257	0.442929	0.999537	8	0	0	0	0	0	0
K11229	0.931461	-2.84984	3.71433	-0.767257	0.442929	0.999537	8	0	0	0	0	0	0
K07742	376.313	-0.509205	0.663696	-0.767227	0.442947	0.999537	218	466	802	142	347	546	248
K03978	1573.84	-0.249106	0.324712	-0.767159	0.442987	0.999537	2188	1898	1902	972	1243	2056	1224
K15581	1917.76	-0.311425	0.406103	-0.766863	0.443163	0.999537	1879	2228	2880	955	1166	2922	2226
K11016	0.930471	-2.84838	3.71436	-0.766856	0.443167	0.999537	5	3	0	0	0	0	0
K02208	3.02385	-2.22667	2.90399	-0.766763	0.443222	0.999537	0	2	19	2	0	0	0
K03150	5721.5	0.420875	0.548907	0.766752	0.443229	0.999537	5162	6774	5695	5427	6692	6165	3139
K14681	110.996	-1.23734	1.61429	-0.766492	0.443383	0.999537	611	39	68	16	7	1	167
K04758	1008.62	-0.442003	0.57686	-0.766222	0.443544	0.999537	536	1481	1519	543	671	1840	859
K10799	0.928819	-2.84595	3.71442	-0.766188	0.443565	0.999537	0	8	0	0	0	0	0
K05780	440.665	-0.6967	0.90945	-0.766068	0.443636	0.999537	1304	304	225	129	94	700	711
K00188	0.478105	2.86135	3.73573	0.765941	0.443711	0.999537	0	0	0	1	0	0	2
K04429	0.478105	2.86135	3.73573	0.765941	0.443711	0.999537	0	0	0	1	0	0	2
K13480	130.416	-0.98196	1.28209	-0.765903	0.443734	0.999537	550	26	45	15	15	178	226
K07690	144.353	-0.813682	1.06276	-0.765629	0.443897	0.999537	453	181	137	12	26	85	270
K07736	227.891	-0.560688	0.732432	-0.765515	0.443965	0.999537	88	298	439	158	143	419	117
K03408	192.187	-0.861624	1.12578	-0.765359	0.444058	0.999537	817	110	197	36	73	30	261
K07128	40.6245	-1.10769	1.44749	-0.765253	0.444121	0.999537	0	30	158	19	10	57	34
K07814	2314.19	-0.4548	0.59445	-0.765077	0.444226	0.999537	1155	3588	3790	1228	1637	3844	1822
K01803	3671.12	-0.225732	0.295046	-0.765075	0.444227	0.999537	4011	4995	4519	2302	2596	5097	3348
K06910	112.927	-0.566155	0.740024	-0.76505	0.444242	0.999537	164	72	129	50	29	256	164
K05824	99.016	0.527155	0.689103	0.764988	0.444279	0.999537	32	98	92	66	93	171	147
K02401	482.099	-0.815127	1.06565	-0.764908	0.444327	0.999537	2096	385	258	129	139	140	681
[truncated: 8,807 more rows]
