# Supplementary material for: Exploring Gut Microbiome in Predicting the Efficacy of Immunotherapy in Non-Small Cell Lung Cancer
Source: Cancers (Basel). 2022 Nov 2;14(21):5401. doi: 10.3390/cancers14215401 (PMC9656313; doi:10.3390/cancers14215401)
Supplement: Supplementary file 1 [file cancers-14-05401-s001.zip › Table S5.DS2_pfam.xlsx]

## Sheet: BWA
Pfam	baseMean	log2FoldChange	lfcSE	stat	pvalue	padj	ERR2213706	ERR2213719	ERR2213728	ERR2235219	ERR2235227	ERR2235236	ERR2213736	ERR2213672	ERR2213734	ERR2213735	ERR2213740	ERR2235217	ERR2235228	ERR2235239	ERR2213669	ERR2213682	ERR2213685	ERR2213691	ERR2213694	ERR2213699	ERR2213700	ERR2213701	ERR2213715	ERR2213737	ERR2235211	ERR2235216	ERR2235220	ERR2235221	ERR2235223	ERR2235225	ERR2235229	ERR2235231	ERR2235232	ERR2235234	ERR2235235	ERR2235241	ERR2235242	ERR2235243	ERR2235226	ERR2235230	ERR2235238
PF06669	40.9841	5.74861	1.095	5.24989	1.52193e-07	0.00126944	0	2	3	0	2	0	0	16	1	34	91	77	4	1	98	1	304	3	0	28	26	140	0	16	515	16	0	85	20	0	58	27	22	56	4	3	25	0	57	29	15
PF01179	23.7842	6.5564	1.46029	4.48979	7.1295e-06	0.0297336	0	2	0	0	0	0	0	0	11	7	1	1	8	1	554	0	8	2	1	9	11	5	0	6	9	124	35	0	0	4	3	0	59	10	1	0	0	0	3	72	190
PF12762	169.67	-1.84799	0.500752	-3.69043	0.000223873	0.480958	1165	190	122	590	32	405	639	43	258	20	25	95	85	126	44	80	55	191	74	278	10	38	249	70	201	91	84	29	153	71	55	67	342	49	61	124	45	100	103	420	83
PF14870	4.69476	-3.11306	0.847454	-3.67342	0.000239321	0.480958	112	3	1	11	5	2	2	6	10	0	0	1	3	1	1	8	1	4	2	3	0	3	4	0	0	5	8	1	0	2	0	0	1	0	1	0	0	4	0	0	2
PF08460	9.39366	3.78902	1.04888	3.61243	0.000303341	0.480958	1	0	3	0	1	0	1	5	3	3	1	12	24	6	13	5	1	0	0	0	10	3	0	2	12	2	1	36	10	0	98	5	2	2	4	1	2	6	85	3	18
PF13332	33.3305	2.5499	0.712621	3.5782	0.000345971	0.480958	2	222	9	12	1	2	3	23	13	19	9	43	39	7	51	15	68	20	2	35	89	27	3	84	413	18	6	26	5	14	32	38	11	16	3	20	8	0	14	7	200
PF04122	5.45277	-3.13767	0.89943	-3.48851	0.000485718	0.542412	20	29	89	2	6	5	6	1	1	3	2	0	3	3	1	1	3	1	1	0	6	0	1	0	0	3	12	26	2	0	0	1	0	0	5	0	0	0	3	0	0
PF05594	23.3285	2.77099	0.798529	3.47011	0.000520237	0.542412	1	496	6	5	0	5	1	8	9	12	3	20	10	3	42	9	35	9	0	17	179	23	4	37	465	1	10	58	54	8	10	13	1	10	5	11	6	2	2	20	359
PF01446	12.8463	-3.4824	1.06472	-3.27072	0.00107275	0.994201	342	10	38	1	18	0	0	0	0	10	17	0	1	8	2	0	0	4	1	10	7	0	0	1	43	11	4	3	1	0	3	7	1	2	17	0	0	0	0	5	2
PF14094	42.5048	1.32982	0.427492	3.11076	0.00186608	0.997871	41	13	17	25	8	34	3	19	106	20	35	6	44	25	100	81	63	44	57	64	37	79	61	41	6	46	46	7	15	14	27	22	54	90	85	61	7	89	89	45	48
PF11068	24.354	1.61431	0.519808	3.1056	0.00189896	0.997871	2	14	7	4	15	18	8	17	10	22	31	19	27	14	40	13	182	3	20	35	13	6	18	66	84	22	12	11	45	3	37	21	33	4	7	7	28	10	14	57	26
PF11860	239.758	3.81577	1.23458	3.09074	0.00199655	0.997871	4	1	4	3	795	35	56	99	0	46	3	1	4	17	88	64	0	2267	1	0	178	0	93	0	116	10	30	137	35	1397	52	34	3	0	229	1066	317	58	1557	532	0
PF16246	47.0987	3.66958	1.19633	3.06737	0.00215954	0.997871	527	0	3	5	5	0	0	3	0	1	25	0	16	43	0	8	0	10	1	0	261	0	141	5	20	0	281	94	2	0	20	1208	0	55	23	388	196	4	142	36	70
PF08020	163.927	-1.14317	0.373612	-3.05979	0.00221495	0.997871	159	1286	213	262	131	127	211	82	172	136	177	176	273	178	200	158	161	30	135	87	161	185	69	139	98	128	35	98	390	151	73	109	14	48	206	65	111	222	135	53	162
PF14132	6.4712	2.6839	0.891692	3.0099	0.00261336	0.997871	0	3	1	0	1	0	4	0	6	13	4	16	12	21	0	6	6	0	5	0	15	80	4	2	6	3	2	4	4	16	13	3	3	6	0	0	3	0	3	3	15
PF00182	9.88697	3.98723	1.33735	2.98144	0.00286897	0.997871	35	3	0	0	0	0	0	1	2	10	0	4	173	0	303	0	0	1	0	0	5	0	0	46	31	38	8	0	0	7	11	2	15	2	6	1	4	0	1	22	1
PF02728	3.54674	4.63971	1.56106	2.97216	0.00295713	0.997871	0	0	0	0	0	0	0	0	3	5	4	0	4	0	129	0	0	0	0	1	0	0	0	1	2	34	11	0	1	1	1	0	12	4	1	0	0	0	0	7	62
PF03895	67.2817	1.5702	0.532326	2.94969	0.00318091	0.997871	64	32	25	11	1	42	21	22	10	132	77	58	57	45	219	8	241	14	24	120	79	40	62	166	482	73	26	45	63	6	129	69	57	18	26	30	29	22	43	58	142
PF09323	14.3289	1.99084	0.687549	2.89557	0.00378473	0.997871	5	2	9	0	1	8	6	7	20	3	5	24	13	7	2	21	24	31	1	0	9	97	2	3	27	10	4	2	3	9	41	4	19	77	19	6	9	5	39	17	2
PF13646	199.863	0.927241	0.322653	2.8738	0.00405562	0.997871	132	196	86	104	109	78	161	200	303	132	242	70	122	245	293	214	427	468	192	308	266	107	263	134	142	116	94	48	173	245	115	117	91	478	548	271	129	185	204	169	158
PF08223	7.60329	4.90651	1.71201	2.86594	0.00415773	0.997871	0	1	1	0	0	0	0	1	3	5	1	0	0	0	150	0	0	0	0	5	3	1	0	0	0	54	8	16	0	2	0	0	19	1	0	0	0	0	0	27	59
PF05138	9.17996	3.63591	1.27483	2.85208	0.0043434	0.997871	3	3	1	0	0	0	0	4	15	15	1	0	1	0	670	0	0	2	0	3	7	2	0	3	2	0	19	0	1	5	2	1	46	3	3	2	0	0	3	60	174
PF15983	3.29109	4.52666	1.60626	2.81813	0.00483041	0.997871	0	0	0	0	0	0	0	1	0	1	2	2	3	0	4	0	0	0	0	0	8	0	0	0	7	0	1	34	1	0	18	0	2	0	13	0	0	0	32	1	1
PF10990	27.0999	1.41982	0.50539	2.80935	0.00496409	0.997871	14	6	10	5	13	2	34	29	60	9	13	2	12	25	7	46	56	27	18	75	51	93	14	8	6	34	21	8	12	20	18	8	43	87	35	10	47	19	52	47	9
PF13618	2.40636	2.80194	0.999038	2.80464	0.00503734	0.997871	2	0	0	1	0	0	0	3	9	6	0	0	3	6	4	6	1	3	5	3	7	0	7	4	0	6	0	0	2	0	2	1	1	8	1	2	0	2	1	5	0
PF16141	1548.44	1.03238	0.37536	2.75038	0.00595254	0.997871	438	528	1180	483	1021	671	1807	2557	1903	2582	3465	477	313	1044	987	2115	2820	2548	1089	1935	2085	6482	1445	619	408	1245	3964	2531	399	645	716	295	1427	1981	2899	992	2015	1516	1395	1460	997
PF01719	22.7056	1.94997	0.718446	2.71415	0.00664456	0.997871	3	8	5	20	2	9	2	8	7	6	22	8	79	32	2	10	60	9	11	15	36	5	0	7	54	52	75	21	2	18	15	18	3	13	4	0	7	1	146	16	124
PF01497	3858.15	0.202134	0.0745147	2.71268	0.00667425	0.997871	3367	3746	3402	3340	4091	3590	4084	5094	3295	3522	4757	4197	3862	3372	5095	4603	4273	4254	3997	4219	3683	4678	4767	3891	4749	4444	3386	3055	3466	2792	3351	3051	4077	3547	3658	3879	3776	3955	3555	4212	4269
PF13502	431.23	0.683426	0.253566	2.69526	0.00703331	0.997871	341	484	282	258	219	261	332	384	243	445	633	197	203	218	891	452	527	660	382	652	735	533	621	174	550	493	807	504	424	183	257	150	532	680	670	272	874	358	273	428	433
PF14628	15.0229	2.69244	1.00595	2.6765	0.00743946	0.997871	2	0	7	0	1	2	8	1	24	3	2	3	0	4	0	4	12	79	0	73	3	114	2	0	6	7	11	6	4	0	1	0	31	104	7	4	10	15	32	24	0
PF15659	21.9015	2.32909	0.871828	2.6715	0.0075513	0.997871	0	0	185	10	2	1	10	20	38	0	2	9	6	4	38	4	20	48	93	219	28	0	8	17	0	22	1	1	2	24	3	3	13	18	64	25	0	42	30	24	7
PF12867	60.5452	1.57685	0.593585	2.65649	0.00789593	0.997871	24	26	26	19	23	10	43	98	53	17	31	15	17	53	27	68	3	98	36	263	63	97	39	22	125	17	0	11	21	114	12	12	55	172	322	25	124	51	88	32	22
PF07996	3.55546	3.36401	1.27231	2.64402	0.00819283	0.997871	0	0	0	0	2	1	0	3	5	2	0	0	3	1	174	5	3	0	3	0	5	0	0	3	20	0	3	0	0	8	11	0	7	0	6	1	8	0	0	34	1
PF00413	42.8742	1.52576	0.579924	2.63096	0.00851439	0.997871	28	58	15	8	12	7	5	20	7	70	48	69	25	14	27	146	83	11	152	33	166	22	122	27	5	12	12	58	233	0	58	54	13	14	4	29	45	28	43	15	27
PF09832	87.8556	1.12921	0.430241	2.6246	0.00867507	0.997871	53	18	108	17	69	21	43	59	84	94	139	23	33	44	42	51	111	274	60	140	163	292	102	30	51	41	26	74	84	128	27	11	184	103	191	74	191	105	66	105	40
PF06889	393.17	1.09099	0.4166	2.61879	0.00882413	0.997871	279	134	350	85	64	409	203	215	291	387	487	99	172	115	130	468	343	1500	360	589	399	1033	462	374	320	202	1502	248	305	166	154	174	1362	657	365	145	315	301	282	270	373
PF08866	1.67524	3.54741	1.35833	2.61159	0.00901225	0.997871	0	0	0	0	0	0	0	0	0	1	0	3	3	3	0	0	1	1	0	0	2	0	0	0	5	0	0	9	1	0	7	0	1	0	8	0	2	2	14	2	1
PF02154	147.171	0.867905	0.333442	2.60286	0.00924484	0.997871	116	204	45	48	97	116	51	28	132	284	99	88	130	181	459	148	123	177	353	193	257	276	290	90	367	164	121	147	308	29	71	52	165	195	57	76	83	108	132	68	192
PF05136	290.381	-0.916897	0.354403	-2.58716	0.0096771	0.997871	508	706	432	506	301	545	588	211	367	702	312	236	346	222	450	316	31	133	340	291	301	417	381	260	138	173	126	596	90	47	457	154	276	47	333	101	63	87	169	102	646
PF11311	5.40084	2.70965	1.04838	2.58461	0.00974883	0.997871	0	0	1	2	0	2	2	1	1	2	1	5	18	10	8	0	3	0	0	1	13	0	1	1	19	72	1	1	5	0	38	1	5	0	3	0	1	2	7	5	1
PF16391	72.155	1.72903	0.6707	2.57795	0.00993882	0.997871	11	25	36	29	27	29	26	96	124	16	162	30	24	46	65	15	287	119	78	436	83	0	1	14	27	59	0	2	17	116	17	22	87	185	31	92	50	181	56	114	23
PF16389	63.6172	1.62054	0.630111	2.57183	0.0101161	0.997871	43	29	38	13	20	32	3	80	99	23	147	44	34	34	43	7	203	60	101	285	78	0	37	25	19	58	0	0	25	117	23	21	174	146	36	60	76	126	46	83	27
PF01861	5.0006	5.13197	1.99561	2.57163	0.0101221	0.997871	166	0	0	0	0	0	0	0	3	0	0	0	3	5	0	0	0	0	3	0	60	0	21	1	0	1	60	0	0	0	0	6	0	17	0	118	1	0	26	0	0
PF07044	71.9964	2.437	0.948512	2.56928	0.0101909	0.997871	1	12	21	32	26	11	9	216	4	0	108	35	30	75	45	2	480	0	32	198	9	1	2	20	37	28	0	0	50	0	53	34	53	270	644	0	12	70	144	49	105
PF02040	45.8174	1.99622	0.778007	2.56582	0.0102934	0.997871	9	22	10	4	10	12	33	20	25	85	7	5	17	1	543	10	4	1	66	10	139	2	46	12	57	166	74	161	1	9	25	5	72	12	17	16	5	0	8	73	295
PF01289	72.5252	2.03704	0.794763	2.56308	0.0103749	0.997871	4	21	66	9	11	28	13	229	0	42	418	58	16	101	154	181	0	213	45	9	10	0	71	0	69	15	12	22	3	41	28	20	153	12	187	180	287	56	51	121	3
PF01471	651.461	-0.641754	0.252671	-2.53988	0.0110891	0.997871	797	3102	377	770	932	555	737	832	593	784	713	824	1042	459	1028	751	1065	365	647	360	641	870	1074	575	521	658	661	1036	388	254	390	321	147	295	543	238	499	558	596	290	992
PF03727	78.6806	1.32799	0.525018	2.52942	0.0114252	0.997871	18	20	67	19	47	26	61	105	94	31	39	8	42	21	33	80	82	64	23	187	255	2	89	67	98	48	18	114	34	103	21	27	86	162	318	55	276	74	78	109	11
PF09179	14.6181	1.65265	0.655096	2.52277	0.0116436	0.997871	14	17	3	0	4	1	3	1	1	27	14	16	4	4	145	15	16	13	5	31	51	4	25	10	10	22	13	25	61	1	7	1	11	4	5	12	1	10	4	10	28
PF16149	371.963	0.797825	0.317315	2.5143	0.011927	0.997871	147	282	474	159	94	267	308	577	246	489	257	252	131	339	335	421	205	711	305	427	255	1214	474	252	223	413	760	272	106	297	246	151	288	499	638	558	992	440	334	405	174
PF02810	23.2451	-0.609582	0.243077	-2.50777	0.0121494	0.997871	27	58	34	26	29	38	36	16	24	27	26	14	23	29	49	21	37	14	54	6	44	19	38	29	28	25	10	21	16	11	8	10	20	21	14	15	16	17	14	9	27
PF13787	10.1004	-2.00442	0.799707	-2.50644	0.0121955	0.997871	49	1	28	89	4	0	19	3	39	2	0	2	15	4	5	2	7	0	5	0	4	2	28	1	2	4	1	18	0	5	14	1	2	10	6	0	3	0	26	4	10
PF07007	44.4221	0.928359	0.370626	2.50484	0.0122507	0.997871	22	27	21	22	43	29	26	9	69	44	70	14	17	54	160	42	40	58	45	103	68	113	74	19	83	43	17	12	16	10	25	26	65	90	26	22	79	52	30	27	79
PF07045	5.49814	3.25299	1.30148	2.49945	0.0124385	0.997871	0	0	2	0	0	1	2	0	9	1	0	0	0	4	0	3	2	16	1	62	0	16	0	8	4	4	0	0	0	0	0	0	19	30	3	7	2	7	5	5	0
PF11236	41.6834	1.4616	0.58514	2.49786	0.0124946	0.997871	21	9	43	10	11	6	26	94	29	5	16	22	22	26	32	52	0	40	30	130	97	0	36	22	35	27	15	22	9	88	6	25	41	78	178	29	109	71	64	41	14
PF04185	1.29351	-4.6868	1.87923	-2.494	0.0126313	0.997871	1	2	0	37	3	3	0	0	0	0	0	0	3	0	0	0	0	0	0	0	2	0	0	0	0	0	0	0	0	0	1	0	0	0	0	0	0	0	0	0	0
PF08759	78.9832	1.31632	0.530389	2.48181	0.0130719	0.997871	34	23	44	50	17	49	43	39	32	98	3	32	128	96	68	1	7	72	193	102	177	45	106	46	329	72	11	108	14	72	42	24	88	134	235	37	216	58	82	137	26
PF15415	17.8467	3.96448	1.59971	2.47824	0.0132031	0.997871	0	0	0	0	8	2	0	13	0	7	5	0	0	0	0	25	12	60	0	0	150	0	43	0	47	0	35	114	0	0	0	0	0	0	41	5	147	12	1	8	0
PF09391	30.5776	1.15159	0.465629	2.47319	0.0133913	0.997871	19	4	14	11	24	14	26	24	61	6	6	4	22	15	23	18	81	31	20	59	55	144	26	38	36	9	13	52	6	19	11	20	52	62	31	14	58	18	57	50	9
PF16962	60.7337	1.23574	0.50003	2.47133	0.0134611	0.997871	62	3	20	13	42	39	34	3	32	60	50	53	22	61	39	113	43	87	23	19	185	332	80	23	48	154	77	127	206	94	15	13	53	101	10	43	15	39	63	25	38
PF16357	188.087	0.801634	0.326257	2.45706	0.0140077	0.997871	77	135	221	73	48	161	158	319	109	247	149	184	68	195	150	221	49	363	164	191	109	377	230	113	144	215	266	120	73	227	112	74	169	296	394	278	513	245	132	207	95
PF04893	36.8579	-1.62024	0.660153	-2.45435	0.014114	0.997871	11	460	65	55	60	23	9	11	7	25	42	18	36	90	25	13	6	1	21	12	68	3	115	36	7	42	25	23	0	2	11	13	1	0	20	11	25	30	29	126	58
PF12741	7127.76	0.633612	0.258635	2.44983	0.0142923	0.997871	3884	2892	7626	3323	5288	4311	8854	11361	7767	8934	10472	5153	1989	6731	5425	8745	7167	10852	5340	9416	5480	18402	6976	3489	5189	7600	13272	5494	3842	6318	4863	3436	8879	7785	10586	7395	11102	8759	5539	10147	3954
PF17118	2.11276	3.03055	1.23852	2.44692	0.0144084	0.997871	1	0	1	0	0	0	0	0	1	2	0	4	11	0	4	3	1	1	0	2	1	1	0	0	3	0	2	0	3	2	31	0	0	0	4	1	0	1	1	5	0
PF07486	239.415	-0.605499	0.248104	-2.44051	0.0146666	0.997871	274	394	353	195	730	312	257	109	259	445	118	183	200	338	261	336	291	190	327	316	220	404	402	236	168	368	269	307	150	67	191	163	95	221	63	95	137	164	225	93	327
PF13596	64.2089	0.832288	0.341992	2.43365	0.0149476	0.997871	33	86	26	24	42	69	20	29	16	87	49	79	111	71	107	96	81	47	148	38	127	124	115	72	99	52	35	68	177	6	108	38	31	49	34	31	42	74	122	16	65
PF16813	4.13919	2.85389	1.17329	2.43239	0.0149996	0.997871	0	0	3	0	0	2	0	0	0	15	0	2	5	3	15	0	3	0	1	0	30	0	17	2	0	1	12	8	7	2	19	0	1	0	3	7	0	6	13	1	0
PF03625	22.8299	1.32893	0.549074	2.42031	0.0155073	0.997871	8	6	13	5	6	12	25	20	30	11	8	1	11	10	5	26	4	56	16	98	96	28	43	14	59	29	7	23	6	45	6	5	19	23	55	5	44	12	14	10	7
PF05170	522.687	0.820535	0.340332	2.41099	0.0159094	0.997871	443	741	245	198	212	259	372	479	213	584	459	114	137	210	2152	378	716	580	642	1114	1010	688	623	241	823	653	1004	799	445	131	292	111	686	743	832	259	681	373	316	557	773
PF02727	5.07706	4.32001	1.79524	2.40637	0.016112	0.997871	1	0	1	0	0	0	0	0	4	1	0	0	2	0	102	0	0	0	0	0	1	0	0	0	1	30	10	0	0	1	0	0	15	2	0	0	0	0	3	18	46
PF08704	17.2271	-1.54113	0.641714	-2.40157	0.0163247	0.997871	3	2	200	11	10	26	26	12	3	12	9	6	6	3	17	10	22	2	29	3	12	51	6	6	66	33	14	16	19	0	5	5	8	6	8	4	3	1	60	1	6
PF16129	21.9842	2.34837	0.978121	2.4009	0.0163549	0.997871	3	3	16	4	11	0	0	43	0	2	7	1	1	24	0	12	16	0	1	0	147	0	42	11	24	0	19	97	4	24	2	4	9	25	87	4	178	18	5	30	4
PF02289	19.2853	2.92505	1.21925	2.39906	0.0164373	0.997871	1	0	18	0	1	0	2	18	24	1	4	0	1	8	1	2	12	123	3	141	10	271	1	1	0	4	1	0	0	0	0	0	46	97	2	1	1	14	9	0	6
PF00085	2811.09	0.179222	0.0752355	2.38214	0.0172122	0.997871	2791	2749	2685	2551	2675	2784	2703	2995	2079	3154	2988	3026	2833	2597	3066	3147	3058	2981	3202	2454	2887	4309	3252	2565	2714	3156	3172	2262	2440	1933	2894	1956	2804	2530	3337	3087	3541	3123	2327	2867	3395
PF16729	21.5418	-1.12212	0.471663	-2.37908	0.0173561	0.997871	9	22	149	24	47	21	17	15	10	23	3	15	62	21	24	33	27	3	38	0	13	24	9	12	27	18	15	18	14	2	42	10	3	21	18	7	9	14	49	6	22
PF05043	109.136	0.959572	0.405841	2.3644	0.0180592	0.997871	52	195	62	20	63	44	45	44	145	49	39	68	89	80	250	116	68	98	61	231	103	821	76	48	220	106	77	136	56	150	123	43	92	240	113	28	62	58	160	70	60
PF16434	8.28921	3.60659	1.52674	2.36228	0.0181628	0.997871	1	0	1	0	3	1	0	2	0	4	0	0	1	0	0	11	0	19	0	0	71	0	16	0	12	0	9	49	0	0	0	0	0	0	24	5	89	12	0	6	1
PF16162	5.68197	2.42887	1.02929	2.35974	0.0182877	0.997871	2	0	1	2	2	31	0	4	1	10	0	3	6	9	6	1	0	9	4	0	1	19	0	1	0	37	0	1	1	1	0	0	1	1	7	2	69	24	1	5	3
PF16148	19.6135	3.33951	1.41884	2.35368	0.0185886	0.997871	3	0	1	0	11	2	0	9	0	3	0	0	0	0	0	16	0	26	2	0	133	0	62	0	62	0	23	104	2	0	2	0	1	0	49	3	208	28	0	11	46
PF05876	528.592	-0.785306	0.335282	-2.34222	0.0191692	0.997871	896	1336	781	698	508	1042	891	356	622	967	512	459	460	372	891	674	67	209	839	630	645	690	881	445	354	435	230	1206	195	79	727	312	467	85	533	145	174	237	316	243	1232
PF00258	2336.38	0.149467	0.0642498	2.32634	0.0200007	0.997871	2625	2402	1974	2108	2176	2477	2288	2561	1972	2459	2315	2216	2208	2272	3439	2613	2688	2123	2254	2246	2760	2801	2537	2736	2402	2766	2699	2260	1946	1758	2327	2534	1894	1936	2444	2139	2399	2248	2145	2283	2787
PF02965	944.81	0.357143	0.153777	2.32248	0.020207	0.997871	948	829	774	632	679	973	915	1072	742	1278	1066	838	445	713	1208	1058	722	1252	762	1035	846	1456	914	1158	966	1218	1697	692	594	755	968	888	957	941	1178	1178	1152	998	704	1037	858
PF03279	1424.42	0.416813	0.179526	2.32175	0.0202466	0.997871	1156	926	1593	1050	871	1403	1296	1744	1165	1411	1582	1293	615	1059	2510	1468	1337	1434	1043	1251	971	2460	1330	2236	1647	1603	2083	1021	818	1118	1373	1940	1632	1215	1713	1796	1923	1531	949	1839	1478
PF16373	178.126	1.20079	0.518279	2.31687	0.0205107	0.997871	39	59	115	122	109	112	73	376	246	192	67	19	96	99	113	162	494	121	144	431	177	0	58	153	10	347	717	518	60	48	118	52	264	306	295	136	276	124	179	115	99
PF13785	6.30791	3.46475	1.49598	2.31605	0.0205556	0.997871	0	0	5	0	0	0	0	4	7	0	1	20	0	1	0	0	9	26	0	12	3	88	0	0	0	1	0	1	2	0	6	0	32	39	0	0	0	6	5	0	1
PF13751	796.66	0.593937	0.256646	2.31423	0.0206551	0.997871	498	792	523	505	628	678	592	555	1111	388	2133	645	1002	967	498	1195	454	729	757	442	1079	1040	779	1632	453	1655	761	1008	620	183	820	322	1417	849	862	874	703	858	698	347	1268
PF09811	9.48721	1.37852	0.59771	2.30634	0.0210918	0.997871	3	10	4	7	1	4	2	0	1	4	7	3	7	10	3	11	23	6	8	6	24	0	30	5	63	18	8	15	16	3	14	9	2	5	9	1	28	6	5	5	13
PF12837	37.7115	-0.619213	0.268604	-2.3053	0.0211499	0.997871	58	97	24	41	63	51	71	37	32	41	34	57	58	41	69	32	57	12	41	41	69	33	54	39	46	57	18	39	24	8	32	27	10	16	15	17	23	24	18	17	90
PF02324	10.942	1.85628	0.809855	2.29211	0.021899	0.997871	7	2	10	0	2	0	5	24	5	8	5	36	90	6	44	2	8	1	0	4	33	3	2	1	0	2	1	5	42	0	363	10	1	3	3	4	13	15	9	32	10
PF13271	44.385	1.20328	0.526025	2.28749	0.022167	0.997871	7	28	46	9	15	47	9	57	34	22	31	8	30	36	33	49	16	14	29	8	205	40	39	33	1	27	2	33	51	109	18	12	31	70	98	46	87	137	95	75	43
PF13407	5858.94	0.295938	0.129713	2.28148	0.0225198	0.997871	5342	6115	5400	3862	5291	4794	6248	5200	7898	4477	4766	5248	5526	5574	10235	6901	6105	6683	4833	9582	7533	8417	6350	5697	6063	6751	4928	4660	6951	3137	5118	5219	5580	7997	4810	4093	5811	7064	5346	5646	6459
PF13557	29.2501	1.24393	0.546605	2.27574	0.0228614	0.997871	22	16	20	13	16	5	11	68	19	8	22	19	15	14	8	30	56	36	11	45	150	0	39	9	27	3	12	39	2	13	12	9	39	38	86	17	134	31	23	37	20
PF16561	2.41615	-1.94435	0.855194	-2.27358	0.0229914	0.997871	4	17	17	3	4	4	0	0	0	7	0	0	3	3	4	9	1	0	1	0	3	0	3	2	1	1	1	1	0	0	0	4	0	5	0	1	0	0	0	0	9
PF12241	44.8245	-1.09059	0.479682	-2.27356	0.0229924	0.997871	27	187	80	69	164	41	44	29	35	80	8	73	36	125	207	58	64	22	40	3	82	28	82	22	7	40	10	70	35	20	25	8	10	16	4	24	12	8	23	13	49
PF05729	22.4747	-0.872112	0.383753	-2.27258	0.0230513	0.997871	48	47	6	11	41	70	51	21	19	30	24	8	18	33	23	24	45	46	14	20	13	23	15	7	15	11	24	9	29	3	12	17	10	21	21	6	2	44	41	3	29
PF16158	1.54751	-2.42835	1.06876	-2.27212	0.0230791	0.997871	0	4	0	7	20	4	0	0	0	1	0	0	4	0	5	0	1	0	2	0	0	0	0	2	0	0	4	0	1	0	3	0	0	0	1	1	0	2	3	0	1
PF03713	31.3985	1.47109	0.648904	2.26704	0.0233878	0.997871	10	1	16	5	8	39	15	13	66	25	10	35	9	8	97	13	16	82	11	154	15	172	18	5	22	11	12	3	4	4	5	4	57	144	13	18	14	25	78	40	2
PF13218	23.8726	2.91876	1.29616	2.25185	0.0243321	0.997871	11	0	8	0	0	7	2	163	0	0	4	0	0	58	0	163	0	26	1	0	1	0	18	0	40	1	95	0	13	57	14	19	0	2	5	101	0	2	3	135	4
PF14450	1188.32	0.282921	0.125665	2.2514	0.0243602	0.997871	1290	1092	1028	918	787	1193	1243	1409	890	1432	1343	1044	674	1179	1379	1536	916	1412	1225	1183	1343	1536	1634	1434	1316	1238	1495	739	1254	904	1403	1175	1262	1005	1201	1326	1382	1300	719	1375	1051
PF05101	1.36403	3.25428	1.44893	2.24598	0.024705	0.997871	0	0	0	0	0	0	0	1	0	2	1	0	1	0	111	0	3	0	0	0	1	0	0	0	4	6	0	1	0	0	12	0	1	0	3	4	4	0	1	10	0
PF02962	4.37671	4.52096	2.01995	2.23816	0.0252109	0.997871	0	1	0	0	0	0	0	0	7	0	1	0	3	0	197	0	0	1	0	2	5	0	0	0	0	0	0	47	0	1	0	0	18	0	0	2	0	0	0	19	74
PF16344	2768.89	0.53364	0.238638	2.23619	0.0253394	0.997871	1646	1410	3589	1740	1803	2122	2651	4020	2622	2398	2158	2137	1290	2265	2882	3979	3132	2749	2569	4464	3216	2541	2947	1639	2161	2890	1761	1598	1694	3045	2076	2146	3007	3319	6565	3154	4933	4151	2492	4116	1594
PF16303	5.49434	2.22276	0.997658	2.22797	0.0258822	0.997871	0	0	6	0	4	0	0	39	19	4	1	1	2	0	0	3	0	2	1	0	13	0	5	5	6	0	13	5	1	5	1	2	0	3	8	41	13	3	9	2	2
PF16410	226.037	0.958068	0.430921	2.2233	0.0261954	0.997871	75	119	197	126	125	77	220	394	266	128	197	97	110	186	184	199	273	235	117	677	278	0	138	224	87	259	335	105	149	156	98	170	381	520	552	145	532	215	250	279	121
PF01993	1.13003	-3.75442	1.69166	-2.21937	0.0264616	0.997871	0	0	32	1	0	4	0	0	0	2	0	0	0	2	0	1	0	0	3	0	0	0	0	0	2	1	0	0	0	0	0	0	0	0	0	0	0	1	0	0	0
PF05402	335.716	0.388466	0.175114	2.21837	0.0265299	0.997871	262	257	363	316	311	322	158	633	236	382	560	381	287	358	484	575	357	339	352	265	342	580	426	412	115	288	341	285	208	234	407	381	349	225	413	238	321	422	214	375	280
PF00885	659.831	0.247327	0.111519	2.2178	0.0265684	0.997871	736	652	617	547	623	608	503	788	481	811	754	591	552	477	940	658	862	762	632	657	856	770	801	670	698	716	1005	499	827	567	643	455	614	518	761	831	647	659	449	571	624
PF13637	19.005	1.64363	0.741872	2.21551	0.0267249	0.997871	6	6	25	1	4	10	0	2	5	37	11	3	12	12	142	14	6	50	36	1	16	17	5	49	38	8	138	17	0	10	18	9	11	4	1	51	1	4	17	0	18
PF13560	415.986	-0.298474	0.135145	-2.20854	0.0272063	0.997871	514	654	616	403	539	436	546	441	310	491	321	575	486	461	731	450	454	193	552	312	310	776	654	395	397	513	488	336	244	191	406	331	205	302	391	369	383	413	293	309	535
PF09682	45.1743	-1.37234	0.621401	-2.20847	0.0272115	0.997871	64	39	59	83	191	121	119	6	60	154	13	21	70	24	2	38	117	0	11	84	2	0	21	93	6	46	34	51	33	26	41	27	51	8	5	18	1	13	25	16	98
PF06833	23.9157	2.0923	0.948029	2.207	0.0273142	0.997871	2	2	2	1	3	28	10	19	13	4	2	0	52	54	404	1	2	0	48	47	15	6	0	80	0	11	26	17	2	6	52	62	24	1	21	0	0	3	4	29	3
PF16401	349.13	0.712859	0.324332	2.19793	0.027954	0.997871	180	68	440	207	179	121	475	825	690	315	345	104	166	270	443	700	196	371	229	558	288	515	316	235	401	320	511	348	176	348	253	85	437	341	348	691	374	492	265	561	117
PF16280	11.6556	-1.47145	0.670142	-2.19573	0.0281116	0.997871	21	14	35	9	86	10	10	4	5	6	2	3	19	4	26	9	9	15	1	0	2	16	21	6	46	14	9	28	4	0	0	0	1	0	5	18	0	3	17	6	22
PF10711	2.2258	1.96363	0.894423	2.19542	0.0281335	0.997871	1	2	0	26	1	0	0	1	1	3	0	1	3	3	2	2	6	0	2	0	0	0	3	2	2	1	1	12	0	0	5	2	4	3	6	115	1	8	3	0	10
PF06166	27.1582	-0.837291	0.381563	-2.19437	0.0282086	0.997871	53	40	44	33	64	58	29	66	18	7	39	23	33	26	481	22	56	1	14	6	23	31	33	14	21	24	17	73	20	11	22	22	5	20	26	3	7	7	35	25	52
PF08668	80.1205	0.768523	0.35048	2.19277	0.0283239	0.997871	44	91	37	33	51	98	32	13	59	126	90	69	46	128	76	181	76	70	95	16	176	120	190	90	73	66	50	40	321	39	60	67	87	54	42	74	106	117	32	27	107
PF04286	69.9896	1.34879	0.616	2.18959	0.0285541	0.997871	58	85	21	9	35	8	25	28	17	20	60	79	32	42	640	8	106	10	2	126	67	91	43	48	472	97	23	128	34	7	139	60	57	61	18	9	7	4	89	60	163
PF00813	162.475	0.674594	0.308189	2.1889	0.0286042	0.997871	156	197	64	59	82	195	82	35	122	287	102	63	129	267	410	196	102	165	395	216	210	266	360	130	307	165	131	220	160	50	124	59	193	194	69	79	117	162	126	80	464
PF08796	1.89341	2.87616	1.31801	2.18219	0.0290954	0.997871	0	1	1	0	0	0	0	1	0	1	2	3	6	2	1	0	4	0	0	1	5	0	0	0	6	0	0	0	0	0	28	2	3	0	3	0	2	0	1	0	6
PF13856	27.6843	-1.54695	0.709967	-2.1789	0.0293388	0.997871	85	34	44	76	17	58	135	4	19	159	19	48	31	10	18	15	0	1	16	3	15	0	69	56	0	5	4	26	14	2	65	13	30	0	8	9	1	20	2	11	50
PF05063	355.76	-0.622037	0.285942	-2.17539	0.0296006	0.997871	686	515	432	459	501	500	662	230	323	691	192	287	739	295	233	425	635	258	661	32	212	593	418	311	172	521	269	574	396	113	286	310	158	177	206	226	230	262	290	105	607
PF14272	2.16948	2.63788	1.21397	2.17295	0.0297844	0.997871	0	2	0	0	0	0	1	3	1	2	2	0	4	0	222	1	0	0	1	6	5	0	3	0	7	0	10	0	0	5	6	0	3	1	11	0	0	0	2	8	0
PF02579	135.365	-0.413039	0.190136	-2.17234	0.0298304	0.997871	148	216	170	104	221	260	167	119	95	149	114	153	232	158	170	113	132	98	195	133	169	118	145	113	133	162	114	154	122	83	147	106	44	92	79	92	154	75	150	45	259
PF16640	5.46603	-2.57293	1.18447	-2.17223	0.0298383	0.997871	10	0	111	7	2	0	0	0	3	7	0	0	13	10	5	1	1	0	7	6	16	0	2	2	15	13	0	1	0	0	1	1	0	0	0	0	0	0	0	0	3
PF03767	18.6643	1.93568	0.892284	2.16935	0.0300558	0.997871	12	21	8	0	1	1	2	5	1	8	4	109	11	5	283	1	5	0	0	19	33	16	1	1	51	27	5	15	26	2	73	1	17	13	7	0	0	3	20	13	25
PF08662	1.25076	2.69586	1.24898	2.15845	0.0308927	0.997871	0	0	1	0	0	0	0	0	0	3	1	0	3	3	0	2	0	0	1	1	7	0	4	0	0	2	1	7	0	0	0	0	0	0	1	2	10	1	0	1	1
PF00848	18.5427	2.70865	1.25511	2.1581	0.0309201	0.997871	1	0	1	1	1	0	20	3	12	5	0	4	9	0	0	0	0	5	0	2	59	0	0	1	15	155	35	151	0	2	7	0	60	6	8	10	5	0	0	29	181
PF13910	2.32241	-1.42872	0.662481	-2.15663	0.0310348	0.997871	14	11	2	1	3	5	2	5	4	0	0	1	1	1	9	2	1	6	3	0	3	0	1	0	1	1	0	1	8	0	2	3	1	2	0	0	2	1	2	0	1
PF16215	733.533	0.632425	0.293463	2.15504	0.0311586	0.997871	435	662	952	378	308	483	573	779	734	1126	460	351	292	535	630	686	1062	2094	643	978	372	2796	901	443	375	747	1381	611	306	471	629	725	418	884	1342	980	942	754	457	509	479
PF05406	30.2962	1.31932	0.612586	2.15369	0.0312644	0.997871	32	22	23	6	14	2	5	17	2	5	17	15	12	26	9	17	63	9	9	49	145	0	29	4	26	33	9	77	17	15	7	5	28	68	87	4	106	35	86	49	47
PF09905	1.59903	3.05929	1.42514	2.14666	0.0318203	0.997871	0	0	1	0	0	0	0	1	0	6	0	0	1	2	25	0	4	0	0	5	2	2	0	0	1	0	2	4	0	3	0	0	0	2	1	0	0	0	0	8	0
PF16123	2.74476	2.30538	1.0743	2.14594	0.031878	0.997871	1	2	1	1	0	0	0	2	0	4	1	9	3	1	43	0	0	0	0	3	1	3	1	0	5	4	4	7	1	0	5	0	4	0	1	1	1	0	0	3	14
PF07764	10.5192	-1.62665	0.758737	-2.14389	0.0320415	0.997871	38	6	5	102	16	0	1	0	24	23	2	10	17	6	1	0	9	2	3	0	5	8	20	10	3	2	6	4	16	9	2	20	1	1	4	1	0	1	5	31	9
PF13156	58.4603	1.66696	0.778082	2.14239	0.0321622	0.997871	57	13	19	15	11	15	27	2	2	121	245	0	6	24	161	39	109	195	6	204	65	0	29	15	3	25	616	2	42	38	58	16	51	13	7	28	13	38	35	29	10
PF04413	627.611	0.461833	0.215611	2.14197	0.0321957	0.997871	591	428	622	385	294	647	608	685	496	772	736	395	253	409	861	789	612	864	512	593	465	1052	684	1088	835	571	1373	353	368	427	741	947	902	429	792	752	533	632	397	584	484
PF09950	83.3003	1.25625	0.586558	2.14173	0.0322156	0.997871	73	48	32	46	34	42	17	235	48	25	49	225	12	59	147	70	58	24	43	3	54	18	91	28	655	89	22	95	97	64	49	16	6	106	50	13	20	74	66	485	34
PF09925	21.8134	1.2119	0.56623	2.14029	0.0323311	0.997871	3	3	20	8	10	5	27	22	20	19	6	11	9	26	20	13	43	17	11	82	39	0	24	6	15	7	1	5	15	24	12	8	20	51	105	6	35	26	31	50	8
PF00866	8.69391	2.74546	1.28288	2.14007	0.0323492	0.997871	0	0	0	0	1	0	10	3	5	5	1	2	0	0	0	0	0	2	0	4	27	0	0	1	6	56	10	71	0	4	4	0	29	3	5	8	1	0	0	31	72
PF04390	435.314	0.490697	0.23012	2.13235	0.0329781	0.997871	346	197	507	272	271	335	486	457	446	593	359	207	185	286	474	563	265	792	445	482	320	720	520	469	611	455	1001	210	233	432	463	429	534	331	471	645	388	464	317	516	407
PF10987	1.43434	-2.04702	0.962333	-2.12715	0.033408	0.997871	3	5	10	1	9	0	1	0	0	0	3	0	0	2	0	1	0	0	1	0	3	0	0	1	2	0	3	1	8	1	2	0	0	0	0	0	1	0	0	0	2
PF01987	308.476	-0.465632	0.219284	-2.12342	0.0337183	0.997871	418	714	313	264	527	484	330	127	336	276	220	217	319	235	387	318	520	250	475	153	604	384	594	231	354	421	329	428	434	172	161	150	173	369	169	178	153	197	331	187	218
PF15507	1.18075	2.60507	1.22699	2.12314	0.0337425	0.997871	0	0	1	0	0	0	0	0	1	1	1	6	5	1	1	0	0	0	0	0	3	1	0	0	0	0	0	1	1	0	11	0	1	0	2	0	1	1	6	2	1
PF02817	99.4486	0.691273	0.325824	2.12162	0.03387	0.997871	114	81	114	50	38	40	61	137	95	63	39	34	63	93	259	118	134	89	68	272	182	141	116	53	151	101	37	88	24	147	57	33	60	109	222	77	116	94	91	162	97
PF08484	16.108	1.30963	0.618406	2.11776	0.0341957	0.997871	16	0	8	1	5	12	12	7	22	7	9	11	2	19	10	14	32	31	3	77	7	60	30	14	30	9	2	0	13	0	8	11	34	52	12	3	9	19	25	23	3
PF09524	3.98729	2.32066	1.09724	2.11499	0.0344306	0.997871	1	1	3	0	0	1	1	1	0	1	31	1	7	5	1	7	0	0	6	0	0	0	1	1	0	20	1	6	30	0	17	4	0	1	1	0	0	3	2	1	11
PF14525	2.78953	3.86566	1.82825	2.11441	0.0344806	0.997871	0	0	0	1	0	0	0	0	5	2	1	0	0	0	196	0	0	0	0	1	0	0	0	1	2	28	7	0	0	2	0	0	14	1	0	0	0	0	0	10	44
PF09357	1101.04	0.62026	0.293487	2.11342	0.034565	0.997871	736	594	894	667	708	718	1334	2147	1238	783	1801	939	532	1275	1272	2534	1986	1088	914	1554	808	2167	1251	497	1232	928	267	312	445	1120	1102	745	1097	1082	2297	1055	950	980	1143	2149	311
PF12636	6.09802	1.27188	0.601918	2.11304	0.0345972	0.997871	3	2	2	1	1	6	6	0	6	2	5	8	7	3	8	5	9	7	0	2	6	46	3	1	4	11	2	19	3	10	1	2	6	21	7	2	3	9	8	3	7
PF05582	10.9372	-1.52747	0.723222	-2.11204	0.0346832	0.997871	8	23	1	4	22	26	94	31	10	8	9	21	17	39	8	22	3	4	12	1	2	15	1	32	2	17	13	5	1	0	3	2	0	0	0	2	3	3	1	0	9
PF00148	418.197	0.709794	0.336072	2.11203	0.0346841	0.997871	312	528	308	240	284	306	114	252	417	557	448	494	458	371	568	502	562	453	307	479	1082	728	990	406	261	207	338	172	1938	146	530	499	319	347	195	208	86	284	293	127	425
PF16438	81.8591	1.16618	0.552508	2.1107	0.0347981	0.997871	15	36	84	33	48	13	69	134	50	16	50	44	10	61	35	61	220	71	34	198	241	0	62	24	58	19	14	90	42	41	29	24	78	202	336	55	287	81	100	152	63
PF07978	1.745	2.73042	1.29632	2.10628	0.0351797	0.997871	0	1	0	1	0	0	0	1	0	2	1	0	0	0	3	0	0	0	0	3	4	0	2	0	0	9	3	0	0	6	1	2	2	0	2	2	0	1	2	19	0
PF00349	117.13	1.07639	0.512176	2.10161	0.0355872	0.997871	33	32	139	29	65	46	107	207	115	33	66	14	37	41	34	96	192	124	41	363	323	11	108	69	190	85	31	131	51	172	32	39	82	169	449	98	351	110	112	201	14
PF10077	22.7946	2.25798	1.07667	2.09719	0.0359771	0.997871	11	0	8	0	1	6	15	133	1	1	8	1	2	58	0	117	0	21	4	0	14	0	11	0	30	26	84	21	4	36	1	9	20	2	19	98	0	0	2	147	0
PF13494	15.6763	1.5529	0.741957	2.09298	0.0363514	0.997871	1	2	20	5	8	2	6	39	8	8	1	2	6	20	14	12	16	10	4	40	17	0	1	8	3	5	0	3	1	14	5	5	15	62	120	2	51	26	23	22	4
PF03390	123.44	1.01262	0.483877	2.09272	0.0363743	0.997871	127	85	31	59	29	89	87	66	75	119	121	47	90	153	758	61	811	55	61	263	49	81	257	84	114	42	16	29	39	26	65	55	64	116	153	26	281	55	226	209	179
PF08522	1002.22	0.712187	0.341185	2.08739	0.0368529	0.997871	358	478	1171	350	759	296	1441	1569	1490	1629	831	359	282	584	719	1048	1812	1602	776	2148	1394	3362	1032	773	375	713	1390	951	343	610	532	287	1217	1403	1841	769	1503	1216	732	1237	381
PF11694	4.26892	2.25348	1.08258	2.08158	0.037381	0.997871	0	3	4	0	1	0	0	3	2	1	4	33	10	1	1	0	2	0	0	1	2	1	0	0	6	0	1	1	1	1	43	0	6	7	2	0	1	1	26	2	5
PF09902	2.03325	2.9733	1.43166	2.07683	0.0378176	0.997871	0	0	1	0	0	0	1	0	2	0	2	4	14	5	4	0	0	0	1	0	5	0	0	1	0	0	0	4	1	0	15	0	1	0	2	0	0	0	15	4	0
PF13939	1.97748	3.36815	1.62431	2.07359	0.0381176	0.997871	0	0	0	0	0	0	1	0	4	0	0	0	0	0	1	0	0	0	0	2	7	0	0	0	1	8	6	11	0	0	2	0	5	0	1	3	0	0	0	2	31
PF12799	51.7708	-0.904287	0.438284	-2.06324	0.0390894	0.997871	89	235	53	40	137	44	60	16	23	61	17	21	107	16	8	43	79	42	44	39	19	306	69	27	22	112	74	121	9	14	28	42	37	45	15	13	17	34	39	19	47
PF14717	405.813	0.758628	0.368157	2.06061	0.0393401	0.997871	129	346	149	246	400	344	315	543	324	606	868	313	181	209	285	418	606	872	483	522	256	1264	724	399	525	321	19	29	263	157	480	428	390	582	771	613	173	262	366	618	209
PF16432	15.1826	3.45614	1.67811	2.05954	0.0394429	0.997871	0	0	2	0	10	0	0	10	0	1	1	0	0	0	0	16	0	21	0	0	144	1	52	0	24	0	0	109	0	0	0	0	1	0	55	1	160	10	0	5	1
PF01791	2890.04	0.19839	0.0963389	2.0593	0.039466	0.997871	3070	2734	2994	2259	2535	2771	2927	3402	2783	3010	2848	2920	2372	2417	3990	2709	3129	2704	2858	3950	2701	4877	2989	2959	2787	3648	3656	2790	1946	2125	2807	2820	2433	3122	3696	2607	2791	2893	2415	2743	2987
PF04173	8.72004	1.73872	0.844669	2.05847	0.0395454	0.997871	5	1	1	1	4	0	10	5	13	2	4	0	1	3	2	7	0	20	0	26	49	0	27	22	20	4	3	26	1	0	3	1	7	6	20	4	42	10	5	2	0
PF16930	3.85706	3.08738	1.50194	2.05559	0.0398217	0.997871	1	0	3	0	0	0	0	2	0	0	5	53	2	0	1	0	0	0	0	1	11	19	0	1	2	0	0	0	4	0	22	0	6	14	2	0	0	0	9	0	3
PF16405	48.8332	1.41992	0.691827	2.05243	0.0401282	0.997871	10	16	45	22	13	27	18	108	26	35	21	50	22	62	23	46	0	82	3	73	62	0	21	17	0	15	1	10	18	78	24	11	39	164	324	21	147	74	76	55	37
PF05651	78.5509	0.975318	0.475708	2.05024	0.0403406	0.997871	98	58	18	30	40	37	51	31	177	61	17	19	60	34	271	34	70	150	34	306	92	295	35	29	104	141	43	87	15	80	15	24	83	244	40	18	35	30	110	71	91
PF00909	1054.06	-0.291463	0.142213	-2.04949	0.0404145	0.997871	1431	1686	1380	1302	1578	969	996	1429	911	992	1328	1275	1042	996	1901	1392	1004	549	1074	498	1328	958	1470	891	811	1219	834	850	1463	425	1049	823	662	771	774	876	1121	1266	1134	927	1122
PF10991	186.16	-0.788871	0.385838	-2.04457	0.0408977	0.997871	266	257	238	170	337	675	204	66	231	261	84	142	258	213	45	118	640	147	282	315	273	146	188	72	216	135	182	457	74	63	178	49	66	66	70	18	33	133	127	197	210
PF06381	72.3926	1.11142	0.543943	2.04326	0.0410265	0.997871	51	40	49	17	65	41	16	143	26	22	36	150	17	108	392	58	96	51	35	2	43	35	81	63	593	97	10	83	139	52	64	27	11	110	64	10	10	66	50	33	39
PF04007	8.46614	3.62208	1.7742	2.04153	0.0411979	0.997871	31	0	4	0	2	0	0	1	0	1	64	0	12	2	0	0	0	105	1	0	0	0	0	0	3	1	13	13	35	0	1	0	63	5	0	0	0	0	0	0	0
PF01710	7.94378	-1.36631	0.670392	-2.03808	0.041542	0.997871	8	1	4	3	17	1	83	4	0	10	3	4	6	3	6	0	20	3	1	7	13	5	2	1	1	22	0	8	14	9	2	4	2	15	1	4	20	1	7	7	4
PF13563	27.0827	-0.987708	0.484998	-2.03652	0.0416983	0.997871	135	57	19	26	37	38	41	7	44	31	3	15	41	17	29	11	45	8	16	15	84	7	122	8	9	67	20	34	16	7	25	21	19	20	4	8	1	3	15	14	44
PF13011	1.92655	-3.30435	1.62285	-2.03614	0.0417359	0.997871	0	0	26	0	0	27	3	0	0	5	0	0	1	3	0	0	0	0	0	0	2	0	0	0	0	0	6	1	0	0	0	0	0	0	5	0	0	0	2	0	1
PF05932	3.77851	-1.70396	0.83728	-2.03511	0.0418397	0.997871	2	1	22	6	0	17	17	3	6	3	2	1	2	2	1	7	1	0	18	3	11	0	3	0	0	4	3	0	5	0	0	2	11	4	1	1	0	0	0	0	0
PF04899	6.83904	4.74915	2.33494	2.03395	0.0419571	0.997871	0	0	1	0	1	0	0	0	3	0	0	16	0	0	234	0	0	0	0	5	43	0	0	3	0	29	0	143	0	0	0	0	0	0	0	0	0	0	1	32	0
PF11380	24.7218	-0.894162	0.442016	-2.02292	0.0430816	0.997871	26	44	13	99	33	34	44	20	1	48	30	12	20	28	49	44	11	20	34	2	23	4	26	32	25	55	24	30	18	0	51	15	7	2	9	22	18	23	27	5	33
PF08349	5.58587	1.87694	0.929525	2.01925	0.0434618	0.997871	4	1	1	0	1	0	6	3	2	1	3	3	5	7	287	1	0	0	0	13	3	1	0	0	1	5	8	65	1	6	32	2	1	3	5	0	3	1	6	19	3
PF01075	569.572	0.411307	0.203926	2.01694	0.0437013	0.997871	595	440	674	292	320	526	514	633	430	636	347	501	275	449	1652	621	847	437	483	1017	526	877	606	785	903	731	588	336	273	503	534	560	437	386	750	657	484	470	388	825	586
PF14534	36.4213	1.48401	0.735824	2.0168	0.0437161	0.997871	5	25	31	16	10	11	12	14	18	22	12	10	9	4	44	23	171	4	12	11	78	11	24	6	31	19	308	101	0	3	4	4	33	3	213	9	114	1	5	31	42
PF15587	21.8585	1.48611	0.737351	2.01548	0.0438546	0.997871	9	11	22	6	14	4	0	70	10	12	13	3	15	24	15	34	0	7	11	3	33	0	7	3	3	5	0	8	7	31	8	11	6	71	177	34	49	22	62	29	7
PF12640	5.93656	-1.84086	0.913968	-2.01415	0.0439941	0.997871	2	75	2	15	4	4	17	17	1	5	1	0	24	1	15	16	1	0	14	1	2	0	16	1	0	2	2	19	0	1	1	1	0	0	3	0	0	1	0	0	7
PF07538	83.6645	1.36167	0.676205	2.01369	0.0440417	0.997871	36	46	39	48	403	47	12	31	35	54	24	40	1801	63	144	87	60	13	1294	34	37	20	84	307	19	323	42	153	93	2	20	133	1	17	21	47	11	30	45	14	13
PF13385	1745.4	0.518936	0.257825	2.01274	0.0441417	0.997871	1455	937	2046	676	1337	1094	2038	2401	2209	2209	1371	1051	604	1272	1376	1784	1668	2479	1418	2468	1682	6246	2380	1492	1116	1986	3706	1152	697	1122	1359	1272	1779	1896	2848	1752	1988	1985	1556	2219	774
PF07055	13.4604	-1.14847	0.571907	-2.00813	0.044629	0.997871	4	62	25	29	49	9	11	9	11	31	2	20	16	26	72	22	23	8	7	1	14	8	31	13	1	8	4	16	13	6	11	1	0	3	0	4	2	1	5	6	16
PF13419	8579.11	0.147459	0.073533	2.00534	0.0449268	0.997871	9381	10270	8417	6939	8094	8946	7286	9116	7419	8705	10043	8737	7102	7620	11595	9771	8696	8849	8790	7373	10911	10650	10261	10483	8666	9018	8761	6826	9344	5801	8388	9965	7477	7682	8983	8149	9188	8970	7675	7651	8909
PF09290	17.7185	1.85361	0.927312	1.99891	0.0456182	0.997871	2	1	2	0	3	6	27	5	13	3	3	2	5	7	1	1	14	1	2	8	48	0	2	0	49	130	19	84	0	21	6	2	50	43	5	1	9	0	1	40	116
PF03906	3.90287	3.12803	1.56564	1.99793	0.0457246	0.997871	2	0	2	0	0	0	0	7	6	10	0	0	1	9	53	1	0	0	34	0	154	0	10	2	31	0	0	0	0	0	2	0	5	0	3	0	0	1	0	0	0
PF00210	2152.42	0.337818	0.169291	1.99549	0.0459894	0.997871	2088	1375	2224	1650	1889	1585	2316	3044	1928	2799	2005	2033	1525	1829	2521	2383	2034	2856	1862	2926	1626	4268	2388	1349	2958	2604	2279	1526	1326	1931	1634	1009	2313	2268	3288	2598	2181	2345	1740	3028	1677
PF02777	365.448	0.324371	0.163013	1.98985	0.0466077	0.997871	379	300	340	255	285	330	374	447	323	451	408	214	166	248	558	481	410	501	422	429	349	699	419	367	637	462	463	407	263	295	327	145	476	304	288	472	285	307	243	382	415
PF14274	148.497	1.38143	0.694353	1.98953	0.0466429	0.997871	34	28	88	35	5	33	244	454	260	42	57	41	28	48	133	168	79	159	116	568	295	0	83	63	35	71	0	12	50	50	31	30	218	509	668	74	474	302	62	220	30
PF14899	76.4696	0.631867	0.317668	1.98908	0.0466921	0.997871	54	40	55	44	49	90	59	83	34	122	106	20	24	36	44	93	84	146	51	53	72	187	82	152	45	72	197	70	49	72	77	130	111	70	159	36	65	36	51	57	70
PF14506	2.63063	2.18114	1.09793	1.98659	0.046968	0.997871	2	0	1	0	0	0	2	2	3	1	2	5	9	1	2	2	3	0	0	0	13	0	0	1	0	0	0	1	4	2	21	0	1	0	9	2	0	0	10	5	3
PF09660	149.919	0.630559	0.317424	1.98649	0.0469795	0.997871	154	183	43	74	95	135	104	38	157	88	191	131	91	211	189	206	153	138	147	57	333	172	400	135	190	353	118	195	58	75	50	71	86	187	70	58	315	370	181	86	301
PF05870	4.53265	2.51042	1.26395	1.98616	0.0470151	0.997871	1	1	4	0	0	1	0	1	0	2	13	0	12	0	165	0	0	0	0	5	2	5	0	2	0	2	0	1	0	4	4	10	2	2	5	0	0	0	69	22	2
PF03406	12.2201	2.44797	1.2327	1.98586	0.0470492	0.997871	0	0	8	0	2	0	9	1	5	0	2	18	0	1	47	2	0	2	2	66	27	0	1	2	23	0	0	169	1	0	1	0	14	4	11	2	2	0	0	23	58
PF08017	1.84485	2.40886	1.21352	1.98502	0.0471421	0.997871	1	1	1	0	0	0	0	11	0	0	2	1	0	3	4	4	0	0	3	4	10	0	0	2	1	0	2	6	0	0	0	0	2	3	9	0	5	0	2	0	0
PF01435	1075.5	0.333599	0.168141	1.98405	0.0472507	0.997871	947	858	1604	685	526	955	1044	1401	1185	902	1371	900	579	792	1731	1428	1249	1256	1040	1444	1143	857	1015	1139	1534	1234	684	783	961	946	1227	746	1053	863	1522	1051	1263	1358	858	1399	919
PF04773	3130.19	0.422512	0.212965	1.98396	0.0472608	0.997871	2273	1828	4174	2160	2354	2413	2919	4647	3396	2894	2704	2594	1452	2817	3324	4576	3645	3485	3379	5001	3510	2665	3469	1803	2300	3410	2309	2103	1852	3247	2700	1966	3519	3209	6623	3360	4537	4714	2507	4313	1972
PF08447	1409.44	0.521993	0.263255	1.98284	0.0473855	0.997871	942	822	2004	652	890	819	1581	1904	2381	963	1051	949	751	1385	2010	1708	1159	1768	1217	3221	1914	2432	1423	676	1128	1316	1015	813	871	1613	811	471	1516	2052	2114	1193	1811	1803	1600	2175	754
PF09994	2.06427	3.41771	1.72426	1.98213	0.0474642	0.997871	0	49	1	0	0	0	0	4	1	7	0	3	3	16	0	4	0	0	0	0	0	0	0	0	48	3	0	0	0	8	2	0	2	1	0	0	0	0	0	23	0
PF08487	5.60573	2.09986	1.06069	1.97972	0.0477352	0.997871	2	0	2	2	2	1	2	1	17	2	0	0	0	1	0	29	2	28	0	28	10	26	1	18	1	1	0	3	0	0	0	0	8	14	3	0	1	4	16	7	0
PF06619	2.80558	2.00596	1.01602	1.97433	0.048344	0.997871	0	1	1	0	4	0	0	1	3	0	0	7	6	3	3	0	2	0	0	0	9	1	2	1	4	0	0	8	2	1	14	0	3	1	4	0	3	1	23	3	2
PF14018	56.8165	-0.636294	0.322391	-1.97367	0.0484189	0.997871	58	178	63	71	125	48	74	49	28	50	36	72	53	60	116	20	66	39	58	26	176	215	61	39	36	52	54	67	75	5	65	27	24	52	21	46	16	37	47	42	32
PF12746	33.8256	-0.848253	0.430006	-1.97266	0.0485348	0.997871	68	127	43	13	41	61	63	14	47	24	10	19	16	54	10	24	59	17	21	12	49	99	20	8	28	39	36	76	9	33	21	7	12	71	12	2	10	43	74	21	23
PF09754	3.63568	1.91537	0.971442	1.97168	0.0486465	0.997871	0	0	54	2	4	0	1	3	1	1	2	6	1	1	7	8	7	0	1	0	1	17	0	2	33	1	1	9	3	0	2	0	0	0	5	4	0	1	26	1	4
PF09359	361.518	-0.570427	0.289902	-1.96766	0.0491077	0.997871	450	1158	556	383	490	428	349	144	290	594	134	479	538	425	436	216	325	226	576	299	318	725	462	160	237	617	495	847	129	163	436	109	104	257	371	168	141	220	483	180	378
PF01955	28.1552	0.870117	0.44243	1.96668	0.0492203	0.997871	11	9	40	10	16	25	13	16	18	49	9	38	47	36	57	6	84	5	21	17	35	46	33	62	63	5	32	23	36	25	93	38	26	19	14	6	3	5	19	21	49
PF01870	3.98438	-1.86058	0.94673	-1.96527	0.0493825	0.997871	1	1	45	10	0	3	12	1	0	4	0	0	7	4	0	1	5	0	1	2	1	0	0	0	0	8	9	4	0	7	15	10	1	1	0	0	1	1	2	3	0
PF13249	1.91859	3.75189	1.91075	1.96356	0.0495806	0.997871	0	0	15	0	0	0	0	0	0	3	0	0	6	0	0	10	0	9	3	63	0	0	0	0	37	4	0	1	1	0	0	3	0	0	0	0	0	1	3	0	0
PF04011	978.83	0.345309	0.176094	1.96093	0.049887	0.997871	839	639	1240	712	607	923	988	1014	848	1107	1014	597	731	790	841	1228	798	1547	868	1215	855	1956	1407	1258	873	811	1221	670	646	966	1137	1054	1354	883	1380	888	943	986	767	1034	668
PF03415	1116.77	0.365904	0.186659	1.96028	0.0499629	0.997871	1192	1262	845	947	636	1042	869	1138	1141	914	1471	867	830	929	825	1808	799	1713	1224	1240	980	1161	1489	1462	752	974	904	546	676	834	1445	1220	1255	1120	1851	1050	1649	1725	988	1244	892
PF06279	3.61734	2.13493	1.08935	1.95982	0.0500164	0.997871	1	0	1	0	0	1	4	2	1	2	0	12	8	4	3	1	1	0	0	1	5	0	0	1	3	0	0	3	5	0	42	1	0	0	18	0	5	1	14	3	3
PF00022	2.04117	2.56212	1.30815	1.95858	0.0501617	0.997871	0	0	0	1	45	0	2	2	2	0	1	2	17	40	2	19	0	0	2	1	1	0	5	0	0	8	0	2	1	0	0	0	0	4	0	0	0	1	1	1	16
PF14205	11.3716	-0.764753	0.390581	-1.95799	0.0502312	0.997871	29	14	24	10	26	11	16	11	5	16	5	16	16	16	5	24	15	7	33	2	9	8	5	9	12	11	12	33	4	2	6	7	4	8	3	2	5	6	21	3	13
PF13458	2922.45	0.173128	0.0884666	1.95699	0.0503489	0.997871	2809	2919	2622	2496	3141	2676	3105	3999	3257	3364	2984	3841	3851	2832	3851	3214	4503	2638	3553	3002	2353	4187	2903	2714	3045	3213	3146	2400	2615	1956	2413	2309	2182	2832	2160	2984	2669	2988	2499	2415	3476
PF05971	47.9045	1.06142	0.542485	1.9566	0.0503949	0.997871	42	55	37	8	26	1	26	45	25	11	20	7	7	30	178	31	149	29	12	133	154	4	38	8	49	50	21	88	14	17	14	10	54	78	120	25	116	39	41	107	86
PF05975	3.8466	1.69877	0.869837	1.95297	0.0508229	0.997871	2	0	5	0	1	1	1	3	2	2	3	9	8	4	2	1	4	0	1	0	8	2	1	1	8	0	1	16	2	0	19	2	4	0	8	0	2	0	28	2	3
PF16316	272.094	-0.56001	0.286824	-1.95245	0.050885	0.997871	367	592	460	208	453	330	408	114	228	370	117	309	346	410	238	201	273	212	355	300	217	430	275	143	186	566	391	750	69	196	261	118	71	200	194	120	129	120	362	176	220
PF12775	0.751466	-1.69619	0.868907	-1.9521	0.0509262	0.997871	0	0	4	2	4	1	2	0	1	2	1	1	0	2	1	1	0	0	1	0	0	0	0	1	0	3	1	1	0	0	1	0	0	0	0	2	0	0	0	0	0
PF16319	98.7978	1.3978	0.716432	1.95106	0.0510497	0.997871	83	17	80	19	18	19	77	183	95	63	336	34	21	106	64	51	0	150	25	221	104	0	44	37	3	55	0	11	45	62	77	21	455	329	457	41	145	79	116	101	16
PF10926	490.49	-0.725257	0.372035	-1.94943	0.0512439	0.997871	720	633	742	467	904	1503	498	175	627	674	186	284	769	526	114	346	1598	441	584	605	663	501	582	185	610	372	555	1164	170	361	459	114	153	267	127	62	95	324	457	435	694
PF16117	8.25322	1.30855	0.672627	1.94543	0.0517233	0.997871	4	6	5	3	0	4	6	4	51	1	5	3	7	5	13	10	0	8	7	13	14	0	7	7	9	28	5	0	3	7	1	0	23	5	21	7	2	26	9	3	3
PF15418	66.3958	1.01231	0.520424	1.94516	0.0517558	0.997871	17	29	48	37	34	49	52	67	29	32	53	53	15	44	29	33	98	13	23	100	350	0	65	79	28	30	59	54	24	33	41	89	70	115	84	315	193	50	28	91	14
PF00194	4.73587	1.62752	0.837408	1.94352	0.051953	0.997871	7	0	1	1	0	1	3	9	0	4	0	19	7	1	214	1	3	0	1	1	15	1	7	3	7	0	4	6	3	3	30	1	1	3	9	0	14	0	3	18	2
PF03600	4205.24	0.250311	0.128822	1.94308	0.052007	0.997871	3892	4179	4351	3557	3368	4672	3218	5096	3555	4567	3902	3510	3289	4260	5776	4872	4818	2766	4562	4455	4306	5888	6920	6976	4899	3720	4374	3099	2715	3452	5074	6141	2873	3098	4727	4566	3325	4858	3088	3626	4959
PF00728	9207.13	0.394333	0.203896	1.93399	0.0531144	0.997871	6723	5573	10186	7362	6118	8259	9896	11721	8008	9469	13668	8411	4294	7683	8170	9501	7306	10874	7555	11215	8213	14501	8063	5317	10557	9779	10913	5497	6796	9000	8578	5912	10939	12457	13797	13837	14778	11512	6914	11727	5163
PF12956	55.1243	1.16425	0.602156	1.93348	0.0531777	0.997871	30	19	49	18	34	15	37	89	54	12	28	49	18	38	30	46	123	30	25	170	173	0	23	15	8	15	0	13	27	29	28	19	86	148	301	33	106	43	110	83	21
PF08270	1.75637	2.32621	1.20429	1.9316	0.0534083	0.997871	1	0	1	0	1	0	0	0	2	1	0	6	8	1	1	0	1	0	0	0	5	0	1	1	0	1	1	0	5	0	23	1	1	1	0	0	0	1	4	1	3
PF09661	98.9596	0.619378	0.321595	1.92595	0.0541101	0.997871	80	118	31	49	78	108	58	26	125	74	159	72	56	156	85	115	111	61	85	40	216	102	236	90	111	273	65	105	42	63	38	41	90	159	40	42	221	197	118	61	182
PF06243	1.80368	3.66315	1.9025	1.92544	0.0541743	0.997871	0	0	0	0	0	0	0	0	3	1	0	2	0	0	84	0	0	1	0	0	2	2	0	0	2	0	11	0	0	0	0	0	4	4	0	0	0	0	0	8	37
PF01986	1.16366	2.58061	1.34144	1.92376	0.0543852	0.997871	0	0	1	0	0	0	0	0	0	0	0	7	1	0	1	0	5	0	0	0	0	2	0	6	6	0	0	0	0	0	3	5	1	2	0	1	3	0	1	1	1
PF00072	35696.2	0.142833	0.0742512	1.92364	0.0543993	0.997871	33969	39153	38790	31680	35173	32101	35307	40241	37550	34127	37916	36264	32499	36902	45240	41568	36207	35279	39444	42427	41001	48027	41507	33473	30983	36058	33306	28633	33728	28549	32352	31018	31402	35203	39900	31955	37946	40507	34370	36030	32413
PF11888	1799.16	0.49671	0.25841	1.92218	0.0545829	0.997871	1811	993	1591	1660	1176	1160	1550	2621	1926	1104	3212	1630	892	2489	1777	3315	1762	2258	1457	2581	947	5296	2674	1232	1977	1292	1098	649	970	1689	1909	1993	1810	2782	2820	2135	651	1216	1447	2154	957
PF04235	277.62	0.52149	0.271724	1.91919	0.0549601	0.997871	179	191	218	261	154	216	291	395	192	362	190	167	91	178	368	283	237	350	159	521	300	680	376	240	422	330	174	251	125	293	124	100	284	373	664	340	472	258	142	325	216
PF13306	2208.15	-0.442676	0.230992	-1.91641	0.0553127	0.997871	2443	7437	2193	3103	3030	2217	1360	2896	1375	3645	1902	1518	2430	1569	2870	2455	2788	1492	2855	1184	2105	1938	3844	2799	459	2971	2125	2547	1318	1087	3586	1617	1359	923	1945	1800	1062	2026	2185	1775	4409
PF13474	48.6403	1.11256	0.581013	1.91486	0.0555103	0.997871	31	9	34	6	38	18	48	30	110	31	2	17	16	20	7	33	54	93	51	178	25	227	28	13	59	38	155	66	12	14	4	8	53	144	103	9	13	21	120	46	7
PF14436	1.1161	-2.25763	1.17932	-1.91435	0.0555754	0.997871	2	18	0	0	0	7	0	0	0	0	1	1	0	4	0	0	0	0	0	0	5	0	2	1	0	2	1	0	1	0	0	1	0	0	0	0	1	2	0	0	2
PF16838	0.427783	-2.79625	1.46395	-1.91007	0.0561239	0.997871	0	3	4	0	1	1	4	0	0	0	0	0	0	1	0	0	0	0	0	0	0	0	0	0	0	0	0	1	0	48	0	0	1	1	0	0	1	0	0	0	0
PF15631	3.62693	4.24897	2.22639	1.90846	0.0563316	0.997871	0	0	1	0	0	0	0	0	7	0	0	0	0	0	0	0	0	1	0	1	1	0	0	0	1	53	8	0	0	0	0	0	15	0	0	0	0	0	0	8	65
PF08946	2.9593	3.12041	1.63505	1.90844	0.0563338	0.997871	1	2	0	0	0	0	0	0	0	0	1	0	0	0	76	0	0	1	0	4	5	0	0	1	2	9	0	7	0	1	0	0	7	1	0	0	0	0	1	11	10
PF12644	116.569	-0.608573	0.31913	-1.90698	0.0565236	0.997871	183	396	101	163	205	120	87	81	66	108	43	84	114	162	69	100	117	161	105	178	163	343	98	64	33	165	103	153	165	35	139	50	32	204	72	25	128	75	146	39	79
PF08415	15.696	-1.61023	0.844798	-1.90605	0.0566437	0.997871	35	231	5	8	10	1	9	1	8	1	4	0	4	7	149	7	49	13	1	46	15	27	6	0	36	4	0	1	7	12	1	2	1	7	4	4	1	4	6	7	0
PF14714	422.436	0.191558	0.100508	1.9059	0.0566637	0.997871	391	542	420	351	324	436	382	441	409	432	397	406	406	385	555	507	370	500	543	469	449	406	551	502	483	492	518	313	279	379	466	418	393	316	491	385	455	451	317	338	465
PF13018	9.84025	1.50173	0.78854	1.90445	0.0568517	0.997871	10	6	0	0	2	0	12	9	0	22	5	9	5	4	15	0	7	2	0	27	7	12	4	36	101	9	0	20	12	2	13	6	9	4	3	4	4	0	7	5	21
PF05049	6.93766	2.99969	1.57816	1.90075	0.0573343	0.997871	0	4	1	1	0	2	0	0	0	0	24	1	25	0	2	0	360	1	4	0	0	0	0	12	7	14	0	1	11	0	0	0	29	0	0	0	48	0	0	77	0
PF03083	3.22238	2.01687	1.06214	1.89887	0.0575817	0.997871	2	1	1	0	1	2	0	0	5	0	0	8	3	1	2	0	1	2	24	2	5	0	11	5	32	1	0	2	2	0	8	0	0	0	3	0	1	0	10	1	1
PF10590	11.323	1.12089	0.591246	1.8958	0.0579862	0.997871	1	3	13	4	0	2	19	35	8	3	2	2	7	3	6	23	30	9	7	56	22	7	8	7	17	6	2	2	4	13	4	3	11	12	33	15	19	9	12	17	2
PF11745	2.73451	4.25728	2.24762	1.89413	0.0582082	0.997871	0	77	0	0	0	0	0	0	7	0	0	1	0	0	0	0	0	0	0	0	11	0	0	0	15	0	11	0	1	5	0	0	29	0	0	0	0	0	0	20	2
PF11738	504.192	0.322325	0.17063	1.88903	0.0588878	0.997871	422	293	502	380	382	527	590	487	588	520	606	363	247	443	395	756	506	803	474	495	556	670	630	426	364	549	553	400	594	485	501	236	653	588	525	541	595	676	421	569	423
PF03833	1.52479	-4.05057	2.14445	-1.88886	0.0589102	0.997871	0	0	45	5	0	1	0	0	0	0	0	0	4	1	0	1	0	0	0	0	0	0	0	0	7	1	0	0	0	0	0	0	0	0	0	0	0	0	0	0	0
PF13489	1121.31	0.209611	0.11136	1.88229	0.0597963	0.997871	1014	1368	1160	929	877	963	1156	1288	1129	1301	1125	1039	843	1192	1966	1545	914	1282	1428	1186	1156	1382	1525	1182	994	1309	1655	826	907	730	1097	596	1058	1122	695	1140	1058	1426	874	1309	1256
PF14351	17.6305	1.29086	0.686563	1.88018	0.0600837	0.997871	3	6	19	8	13	0	10	24	6	3	19	4	6	7	7	5	107	8	6	93	49	0	13	12	10	3	0	3	8	4	4	11	33	33	51	12	37	17	14	41	3
PF01661	375.513	-0.310165	0.165081	-1.87887	0.0602622	0.997871	653	574	346	415	523	518	347	526	371	366	386	527	470	311	582	516	461	370	468	218	510	443	548	251	196	501	264	459	385	104	424	266	194	334	303	246	271	345	303	163	559
PF01313	35.2149	0.666037	0.354872	1.87684	0.0605406	0.997871	42	47	28	11	10	30	15	12	31	40	20	14	12	31	128	45	24	36	45	50	71	89	62	11	43	48	28	52	101	12	14	25	47	41	24	20	19	26	13	29	63
PF13768	7.34751	1.61583	0.861193	1.87626	0.0606192	0.997871	2	0	2	1	3	8	4	6	19	3	1	2	0	15	0	46	5	6	2	47	1	27	4	0	9	7	1	8	0	0	4	0	13	22	5	2	0	1	19	8	2
PF13174	532.269	0.362302	0.19342	1.87314	0.0610492	0.997871	514	429	542	385	338	474	536	603	457	584	618	260	217	374	530	689	379	670	405	836	596	967	691	699	491	547	778	316	404	489	531	562	566	492	799	566	719	658	327	565	342
PF07881	471.511	0.296784	0.158443	1.87313	0.061051	0.997871	420	589	615	440	306	288	325	616	727	523	377	459	457	447	548	666	452	304	537	470	473	360	416	344	503	672	338	515	355	458	525	241	497	482	415	546	612	521	414	609	608
PF03576	329.825	-0.418734	0.22381	-1.87094	0.0613537	0.997871	482	680	262	356	537	487	360	263	335	403	240	425	381	310	595	419	613	268	384	181	813	591	477	244	385	241	274	362	366	106	299	198	126	247	287	169	124	230	287	80	337
PF00999	5198.15	0.173659	0.0928424	1.87048	0.0614177	0.997871	5139	5373	5301	5090	4299	4965	4972	6157	4540	5755	6009	4417	4167	4255	7104	5842	4831	5979	5064	5299	4615	7431	5678	5559	5645	6324	7323	4255	3525	3500	5946	4542	5138	5173	6755	5239	5265	4945	4177	5047	5642
PF02080	3106.22	0.276383	0.147762	1.87046	0.0614204	0.997871	3103	2539	3597	2346	2064	2957	3149	3873	3250	2757	3616	2400	1891	2561	3768	3867	2415	3707	2706	3457	2900	3643	3461	4134	2846	3202	4254	1699	2418	2745	3659	3754	3647	2888	3738	3277	3306	3665	2320	3436	2704
PF07997	2.30264	2.29119	1.22627	1.86842	0.0617041	0.997871	1	0	2	1	0	0	0	0	1	0	1	3	8	4	2	1	1	0	1	0	2	0	0	0	14	0	0	7	1	0	19	2	0	0	9	0	1	0	8	3	1
PF04226	23.5807	1.00672	0.538927	1.86801	0.0617603	0.997871	25	12	4	9	20	21	6	49	5	60	21	24	16	8	64	27	32	61	20	2	31	62	23	51	10	15	85	14	28	4	18	67	0	1	29	5	26	23	9	2	14
PF02530	546.071	0.524819	0.281265	1.86593	0.0620515	0.997871	499	210	645	247	352	379	642	626	650	678	728	416	231	348	440	693	399	1241	440	694	482	1092	597	220	499	559	1345	315	307	526	362	150	945	497	741	600	649	638	358	680	321
PF10611	6.87097	2.05249	1.10111	1.86401	0.0623199	0.997871	1	1	125	2	7	0	1	2	0	1	0	6	10	0	8	6	19	0	1	0	0	52	1	0	55	0	0	25	8	0	1	1	1	0	8	6	1	3	61	3	1
PF02900	100.318	1.07756	0.578337	1.8632	0.0624347	0.997871	73	95	48	9	68	20	88	12	101	60	32	69	18	24	725	18	164	77	8	266	92	237	9	109	120	268	59	309	56	38	35	13	173	123	18	23	31	20	58	199	395
PF17039	13.9918	1.72193	0.925202	1.86114	0.0627239	0.997871	7	6	6	7	10	0	0	0	6	2	16	0	2	1	0	19	114	16	10	39	0	0	32	0	51	6	9	25	4	1	2	7	12	1	34	12	77	0	9	28	5
PF14841	65.603	0.698877	0.375963	1.8589	0.0630419	0.997871	82	86	24	20	24	69	30	6	46	102	52	33	67	93	162	59	33	77	222	86	91	161	168	52	126	79	41	116	42	8	47	27	78	57	17	28	56	65	33	33	156
PF03372	7238.93	0.230446	0.124198	1.85547	0.0635296	0.997871	6988	5092	8229	6103	6096	6910	7640	8799	6270	8540	8731	6625	4402	5803	6687	8502	7080	8766	6562	7296	6808	11738	8285	6515	6946	7928	9265	5999	5257	6075	8239	6204	7381	6759	8615	8186	9850	8104	5547	7866	6650
PF12771	4490.34	0.494258	0.266673	1.85343	0.0638213	0.997871	2687	2221	6325	2283	2658	4023	4699	6541	4895	3021	4767	3867	1429	3997	3026	5196	2507	5343	2861	6258	3743	4804	4070	4581	4429	4198	4641	2181	3139	4442	3930	4789	6640	5468	7623	4781	10996	5184	3169	6887	2496
PF09991	24.2984	1.00423	0.541883	1.85323	0.0638501	0.997871	6	4	5	3	57	19	4	17	18	12	11	5	20	28	49	12	53	4	18	29	20	77	16	59	115	7	20	35	82	25	48	26	23	11	11	6	6	1	15	11	22
PF13536	15.5719	1.50821	0.814425	1.85186	0.0640452	0.997871	4	1	7	4	5	5	19	8	17	3	6	4	4	22	3	7	6	76	8	95	2	143	11	8	6	8	0	0	1	0	1	7	42	75	17	3	1	7	4	3	5
PF12089	6.56131	1.85809	1.00371	1.85122	0.0641373	0.997871	3	0	126	4	4	0	2	2	1	1	2	6	11	0	17	1	9	0	0	0	3	46	1	2	73	1	0	10	12	0	0	0	2	1	15	4	4	1	39	2	1
PF09346	184.128	0.518311	0.280529	1.84762	0.0646574	0.997871	101	295	91	117	99	201	132	137	237	209	234	164	260	117	198	184	265	212	164	242	144	487	307	160	138	87	79	151	124	209	55	204	428	302	124	92	159	175	295	91	127
PF02678	217.785	0.483412	0.261795	1.84653	0.0648152	0.997871	192	126	287	109	109	131	267	320	238	209	200	168	61	163	554	301	256	315	171	270	202	375	273	96	312	268	113	226	111	146	106	67	380	208	266	305	298	238	139	350	188
PF04984	893.017	-0.468176	0.253637	-1.84585	0.0649137	0.997871	1054	1282	1334	1035	763	1487	1714	406	1156	1426	526	591	635	876	2243	738	617	697	832	1783	871	842	921	572	1598	1015	619	1881	337	673	735	421	726	763	469	381	491	549	614	591	1365
PF08878	27.6593	-0.768047	0.416243	-1.84519	0.0650098	0.997871	55	58	94	26	22	22	42	13	6	20	25	56	37	25	59	18	26	11	38	5	38	68	26	19	11	43	23	33	2	23	41	10	2	34	9	58	1	36	12	14	31
PF01514	123.484	0.668718	0.363102	1.84168	0.0655218	0.997871	162	182	34	66	77	87	34	24	72	244	109	52	72	215	333	144	109	119	340	206	270	202	244	75	224	135	83	176	185	19	74	31	111	132	40	43	112	75	75	64	297
PF08924	8.38718	-1.32882	0.721885	-1.84077	0.0656553	0.997871	3	14	72	5	10	20	2	4	5	7	8	2	9	21	27	9	24	0	1	0	6	16	18	18	3	0	2	7	1	0	2	6	0	0	2	1	1	3	9	1	36
PF08363	5.83028	2.16917	1.17999	1.8383	0.0660182	0.997871	2	0	5	1	0	0	3	2	4	2	2	21	24	0	15	0	3	0	0	0	16	0	0	2	7	0	1	0	7	0	89	4	2	1	0	0	0	3	13	8	5
PF08659	19.4005	-0.804778	0.437817	-1.83816	0.0660383	0.997871	55	68	17	8	24	26	36	7	27	21	19	6	17	11	107	12	26	22	7	38	28	28	14	6	42	19	9	5	3	15	6	10	5	31	20	8	8	5	5	16	6
PF04074	872.447	0.278394	0.151508	1.83749	0.0661376	0.997871	938	769	791	893	648	803	690	1074	676	869	911	996	552	686	1051	781	1079	832	573	1223	666	1433	813	796	995	782	1553	555	746	694	890	753	999	896	1266	876	831	985	828	927	880
PF10786	4.77867	2.78097	1.51409	1.83673	0.0662498	0.997871	0	0	5	0	1	0	0	1	1	5	1	27	4	0	0	0	0	0	0	0	5	0	0	0	21	0	0	42	2	0	9	0	1	0	17	0	1	0	39	4	4
PF16990	33.1009	-0.976696	0.53303	-1.83235	0.0668996	0.997871	10	251	87	32	34	25	8	13	44	32	0	28	30	29	27	6	26	34	17	53	28	23	51	4	79	60	22	9	6	86	1	12	26	37	25	20	10	13	18	36	25
PF06630	1.68851	3.12646	1.70643	1.83217	0.0669263	0.997871	40	0	0	0	1	0	0	1	6	2	2	0	0	0	0	0	0	0	0	1	0	0	0	0	0	0	24	0	0	0	2	0	13	4	2	1	0	0	0	2	4
PF09211	2.87206	1.80431	0.98488	1.83201	0.0669501	0.997871	2	0	1	0	2	1	1	2	0	0	1	3	5	0	1	2	0	2	0	0	8	0	0	1	7	21	1	1	4	3	27	0	5	3	3	0	0	3	2	4	3
PF07394	0.702551	-2.77251	1.51602	-1.8288	0.0674289	0.997871	4	0	14	0	1	0	0	0	0	2	0	0	2	0	1	0	2	0	2	0	1	0	0	0	0	0	0	1	0	0	1	0	0	0	0	0	0	0	0	0	0
PF00856	2.05482	-1.62365	0.887933	-1.82858	0.0674629	0.997871	2	1	17	4	9	1	0	1	1	2	0	1	10	2	0	3	2	0	0	1	2	0	0	0	0	4	3	1	0	0	1	9	2	1	3	0	0	0	0	0	1
PF01258	141.304	0.435976	0.238453	1.82835	0.0674964	0.997871	108	151	130	92	71	138	134	141	107	246	165	61	62	73	214	215	120	237	217	98	132	297	197	163	288	153	323	120	47	78	114	113	151	90	141	218	129	113	73	115	136
PF02171	7.05563	-1.39254	0.761654	-1.82831	0.067503	0.997871	4	4	38	6	3	7	44	2	2	9	1	2	4	2	3	8	30	10	13	19	0	0	4	3	0	1	0	2	3	1	5	27	1	0	16	4	0	7	3	0	3
PF03029	2.94232	-1.60886	0.880947	-1.82628	0.0678082	0.997871	10	20	0	7	10	5	0	0	0	6	1	3	7	10	4	0	2	0	7	1	4	0	0	5	0	4	0	0	4	0	0	1	0	0	1	6	0	2	4	0	4
PF11241	8.46681	1.89636	1.03872	1.82567	0.0678994	0.997871	3	0	140	3	6	1	3	9	0	4	0	5	9	0	19	9	24	0	0	0	2	70	3	3	91	0	1	11	11	0	0	0	1	2	16	7	6	0	46	1	3
PF10628	4.94094	-2.11281	1.15947	-1.82221	0.0684227	0.997871	2	6	1	0	17	2	72	9	1	13	0	1	10	17	0	0	0	0	0	2	0	4	0	12	3	18	14	0	0	0	0	0	0	3	1	0	0	1	1	0	1
PF14135	355.33	0.704198	0.386665	1.82121	0.0685747	0.997871	197	271	374	115	169	298	333	563	156	548	605	76	98	93	150	302	408	1052	265	420	333	975	320	107	110	266	60	380	193	250	351	498	632	542	900	225	543	573	345	284	200
PF02602	817.252	0.27311	0.150024	1.82044	0.0686917	0.997871	926	661	880	662	513	874	696	857	708	883	748	649	460	595	1198	784	752	888	693	756	1103	1114	895	1134	741	954	1733	609	716	676	975	966	750	673	860	881	709	897	752	799	708
PF01544	2357.73	0.16392	0.090226	1.81677	0.069252	0.997871	2150	2481	2337	2251	2064	2321	2421	2297	1864	2753	2323	2030	1729	2008	2962	2581	2858	2808	2194	2138	2586	3199	2173	2843	2693	2671	3139	2023	2243	1610	2922	2438	2205	2214	2292	2511	2427	2340	2201	2298	2217
PF14202	390.809	-0.551917	0.304428	-1.81296	0.0698375	0.997871	394	1067	341	769	710	350	377	292	311	450	245	369	888	567	452	520	603	243	732	93	461	385	637	331	101	542	310	613	194	116	480	261	108	106	211	361	305	373	359	75	681
PF10948	1.90519	3.7368	2.06229	1.81197	0.0699908	0.997871	0	18	0	0	0	0	0	0	3	0	0	9	0	1	0	0	0	0	0	19	1	0	0	0	0	1	0	29	0	0	2	0	0	0	0	3	0	0	0	4	2
PF01618	1690.5	0.316914	0.174905	1.81192	0.0699979	0.997871	1449	1283	2184	1124	1071	1448	1921	2144	2061	1827	1930	1339	811	1386	2025	2145	1293	2097	1911	1878	1383	1801	1940	1491	1892	1817	3113	838	1320	1337	1631	1138	2033	1596	1557	2379	2044	2162	1240	2161	1492
PF04865	498.353	-0.513223	0.283321	-1.81145	0.0700709	0.997871	759	750	547	563	549	883	923	237	433	1185	334	686	350	547	1718	405	377	244	483	677	322	747	584	381	617	716	419	880	216	93	691	305	284	293	309	198	157	250	294	255	914
PF06379	384.681	0.471142	0.260098	1.8114	0.0700788	0.997871	478	381	366	225	220	163	370	464	259	344	644	163	149	255	902	316	358	414	243	1026	356	807	451	316	356	521	111	421	305	329	433	171	454	373	611	334	472	317	317	503	360
PF13188	648.859	0.39281	0.216903	1.81099	0.0701425	0.997871	463	388	824	394	486	492	779	1011	739	503	507	430	307	553	660	778	700	627	503	1127	721	1173	684	703	734	608	379	463	346	611	441	567	712	869	971	728	1034	862	509	885	347
PF16379	48.131	1.40598	0.777264	1.80888	0.0704694	0.997871	8	8	30	9	27	6	61	158	51	12	18	4	13	72	50	58	0	37	15	153	60	0	14	22	0	17	0	11	4	38	28	7	68	193	292	7	142	69	96	16	15
PF12807	11.5313	1.66375	0.921615	1.80525	0.0710348	0.997871	2	6	13	3	6	1	0	37	0	5	7	2	7	16	8	23	0	0	3	7	24	0	6	5	0	0	0	2	3	7	0	2	7	59	82	1	50	18	26	13	5
PF16569	118.502	-0.762021	0.422613	-1.80312	0.0713695	0.997871	99	376	271	193	172	69	183	161	43	80	35	138	283	71	103	109	163	27	124	40	127	264	52	144	148	137	65	284	111	62	102	24	1	156	79	20	38	82	156	24	268
PF14606	265.266	0.53914	0.29925	1.80164	0.0716025	0.997871	196	167	360	237	161	100	207	364	316	233	207	43	168	137	276	448	285	297	178	243	467	60	211	125	209	546	293	225	266	252	219	100	240	381	545	329	348	403	359	390	262
PF01745	101.274	-0.390344	0.216718	-1.80116	0.0716783	0.997871	139	191	116	146	137	135	87	78	94	129	136	122	124	143	198	195	162	47	156	26	107	128	108	95	79	134	68	131	54	71	102	60	38	62	61	54	49	63	104	55	159
PF16306	74.4324	1.38222	0.767747	1.80036	0.0718034	0.997871	64	48	42	1	59	22	10	70	24	123	259	84	60	20	0	431	0	14	22	11	0	280	252	80	144	70	23	1	66	87	24	37	383	45	73	57	0	29	71	58	13
PF03838	145.785	-0.476449	0.264731	-1.79975	0.0719004	0.997871	217	215	123	160	209	247	256	65	134	367	113	126	152	229	179	212	164	106	204	51	285	108	233	202	57	163	94	165	226	31	161	64	73	132	92	60	96	163	101	49	142
PF09369	44.2018	-0.76452	0.42482	-1.79963	0.0719185	0.997871	34	212	31	53	89	72	32	101	73	46	113	35	103	40	49	14	21	4	36	1	40	37	37	36	29	35	39	51	31	9	16	31	17	24	13	12	86	18	57	40	64
PF11495	15.3004	-0.938376	0.521772	-1.79844	0.0721071	0.997871	10	36	67	17	37	22	2	9	12	5	26	80	8	13	10	23	6	2	22	8	23	1	13	33	14	17	20	7	5	11	16	16	8	12	4	10	0	7	3	3	4
PF13622	14.6942	1.69754	0.944399	1.79749	0.0722585	0.997871	4	4	153	6	16	0	3	8	2	2	1	6	8	0	194	8	40	0	0	5	3	79	1	2	122	8	2	20	8	1	2	0	2	0	21	7	1	2	68	3	13
PF16152	42.5105	0.639539	0.356588	1.7935	0.0728938	0.997871	18	64	17	18	39	50	17	15	26	41	22	34	24	77	39	62	56	55	29	115	70	153	57	55	14	22	30	27	32	18	45	20	29	97	27	15	34	49	79	15	95
PF11962	1.35013	2.80971	1.5688	1.79099	0.0732949	0.997871	0	17	0	0	0	0	1	22	2	0	0	1	6	2	0	0	0	0	5	0	1	2	0	0	1	1	0	1	0	0	0	0	0	0	0	0	5	0	6	0	1
PF00175	2118.72	0.147916	0.082661	1.78943	0.0735456	0.997871	2114	2287	2156	1812	1772	2137	2297	2115	1894	2342	2282	1687	1902	1801	3023	2379	1991	2320	2211	1917	2318	2693	2148	2420	1860	2493	2941	2158	1791	1680	2348	2210	2094	1807	1990	2210	1819	2276	1653	2086	2583
PF05232	1.91447	2.88083	1.61079	1.78846	0.073701	0.997871	0	0	2	0	0	0	0	0	0	2	0	11	4	0	221	0	0	0	0	7	4	2	0	1	0	0	0	0	0	3	20	0	0	3	2	0	1	0	3	10	0
PF11228	8.20096	1.86719	1.04411	1.7883	0.0737277	0.997871	1	4	158	5	1	0	5	5	2	3	1	5	10	0	17	1	27	0	0	0	6	65	2	1	66	0	0	25	8	0	0	1	0	1	17	10	1	0	56	1	7
PF10899	0.750701	-1.86165	1.04105	-1.78824	0.0737377	0.997871	0	5	2	4	3	0	0	0	0	0	1	0	3	2	0	0	0	0	1	0	0	1	0	0	0	0	1	1	0	0	0	1	1	1	2	0	0	0	2	0	0
PF04170	621.385	0.424064	0.237249	1.78743	0.0738687	0.997871	439	295	624	387	447	611	781	881	451	586	685	645	250	557	511	656	433	590	537	683	412	758	548	667	884	756	334	337	355	603	543	803	783	632	1139	969	1193	725	442	868	435
PF11578	8.00263	1.72743	0.966962	1.78645	0.0740264	0.997871	9	4	3	3	1	1	0	0	1	22	12	1	0	25	5	8	4	1	2	1	10	37	9	6	1	1	2	2	10	0	1	0	0	63	0	1	5	7	0	68	1
PF03009	2976.49	0.283899	0.158978	1.78578	0.0741344	0.997871	2564	2858	3290	2463	2954	2238	2496	3770	2855	4117	3116	1922	2794	2507	3850	3460	4177	3292	3010	3647	3298	8828	3674	3464	1468	2522	1744	3625	1862	2038	2005	2370	2561	3265	4037	2130	2675	3928	2798	2689	3050
PF03946	229.005	-0.190225	0.106529	-1.78566	0.0741548	0.997871	296	363	257	254	309	189	253	308	205	224	294	300	245	225	281	313	285	189	241	143	195	279	293	232	278	195	193	226	175	162	269	189	210	116	234	168	166	253	179	179	259
PF10415	314.057	0.310716	0.174166	1.78403	0.0744194	0.997871	404	264	250	178	289	312	274	276	162	417	346	255	221	306	418	344	403	473	214	456	310	587	389	192	410	352	569	311	242	249	336	177	346	312	461	250	295	195	206	297	360
PF04324	181.017	0.417815	0.234344	1.78292	0.0746001	0.997871	217	215	108	109	137	179	112	178	158	341	247	192	246	93	523	204	287	412	177	205	289	203	187	107	165	239	267	141	222	71	111	108	199	132	113	63	110	167	90	131	256
PF02152	393.407	0.328629	0.184512	1.78107	0.074901	0.997871	335	400	391	279	273	451	311	324	362	434	350	232	302	228	688	382	458	502	371	485	365	724	439	563	487	400	867	371	228	219	528	622	354	259	394	403	201	357	298	332	465
PF15919	291.075	-0.44683	0.250979	-1.78035	0.0750186	0.997871	292	590	346	268	843	309	179	202	184	242	175	351	381	442	347	342	262	188	390	118	532	375	399	252	425	168	136	337	504	62	360	180	194	253	232	170	129	233	217	224	539
PF10543	416.03	0.72137	0.406173	1.77602	0.0757304	0.997871	203	209	273	238	236	426	421	299	443	193	231	217	177	288	230	276	248	446	435	315	534	932	644	3702	435	441	210	131	174	405	313	381	534	247	679	207	367	267	273	310	172
PF16820	274.027	0.749065	0.422034	1.77489	0.0759154	0.997871	73	167	89	177	297	217	276	476	224	257	439	447	122	142	116	278	552	552	327	511	161	902	432	333	395	319	2	11	150	120	237	101	445	301	339	401	102	198	387	268	173
PF13149	6376.36	0.525611	0.29624	1.77427	0.0760184	0.997871	6688	3774	6718	4227	3066	2909	7434	7466	2967	6819	8917	6171	1914	8350	3535	4377	5293	9941	4146	8228	6666	4939	7718	5779	6877	2961	4941	2955	3605	5890	5676	6010	12797	11341	11920	7343	14886	6637	3965	6976	3539
PF15425	96.6033	1.03569	0.584082	1.77319	0.0761972	0.997871	22	72	99	43	45	13	92	182	71	26	67	37	26	99	50	59	308	46	38	318	215	1	44	44	31	24	0	11	85	84	69	44	139	240	358	57	210	113	145	176	41
PF01297	1551.7	0.200802	0.113313	1.77211	0.0763769	0.997871	1236	1608	1753	1142	1465	1489	1653	1496	1061	1863	1372	1825	1661	1339	2394	1502	2005	1533	1473	1377	1706	4071	1410	1683	2146	1711	1570	1401	1600	904	1700	1384	1262	1635	1544	1362	1261	1260	1469	1412	1543
PF01612	1579.61	0.298941	0.168794	1.77104	0.0765546	0.997871	1403	1185	1710	1285	1038	1614	1642	1769	1142	1806	1659	1459	734	1218	1884	1708	1014	1860	1612	1536	1107	2284	1780	1982	1891	1693	2296	1067	1129	1423	2019	1964	1873	1337	1703	2149	1998	1747	1038	1893	1284
PF00925	921.976	0.253358	0.143148	1.7699	0.0767437	0.997871	953	726	854	859	761	971	801	967	633	1053	1008	811	639	708	1087	967	849	1130	784	782	1065	1270	1094	1366	877	894	1422	637	999	666	1177	1409	857	640	1000	1119	872	1013	671	867	819
PF03812	122.01	0.816367	0.461564	1.7687	0.076944	0.997871	136	80	38	38	91	81	102	74	263	127	29	48	69	76	477	101	190	205	35	405	126	614	51	29	155	138	48	238	27	20	25	67	152	335	48	59	46	65	71	108	141
PF14292	484.73	0.513301	0.290301	1.76817	0.077033	0.997871	277	251	570	240	370	377	571	852	602	716	314	236	130	308	396	745	648	871	275	564	618	1498	466	523	222	327	317	296	196	398	368	472	450	554	1248	434	514	543	360	742	271
PF04837	8.40628	3.38564	1.91662	1.76647	0.0773176	0.997871	0	0	0	0	5	2	0	0	8	0	0	7	0	0	328	0	0	0	0	10	49	0	0	3	0	37	0	168	0	0	0	1	0	4	0	1	0	0	3	40	0
PF02741	0.767081	-3.53781	2.0056	-1.76396	0.0777386	0.997871	0	0	21	2	0	2	0	0	0	2	0	0	3	1	0	1	0	0	0	0	0	0	0	0	0	1	0	0	0	0	0	0	0	0	0	0	0	0	0	0	0
PF14639	46.569	-0.53744	0.304679	-1.76396	0.0777394	0.997871	50	89	44	53	103	51	82	28	49	34	35	40	91	32	74	53	67	36	54	45	40	114	21	39	57	65	31	99	14	36	37	28	12	42	11	25	11	17	56	21	101
PF07090	54.4401	0.884984	0.501815	1.76357	0.0778049	0.997871	28	41	52	6	23	68	25	19	57	38	22	28	10	22	38	54	57	125	13	213	66	292	58	24	97	58	18	43	111	45	17	25	99	156	14	21	24	50	12	76	7
PF07278	3.37785	3.2948	1.86971	1.76221	0.0780345	0.997871	0	0	0	0	0	0	3	1	7	0	0	0	1	0	0	0	0	3	0	0	33	0	0	0	0	0	7	44	0	0	0	0	17	2	2	4	0	0	1	9	0
PF07819	16.9649	-1.18187	0.670872	-1.7617	0.0781204	0.997871	1	44	145	8	21	2	18	8	11	25	7	2	11	7	29	16	44	5	6	24	14	65	7	0	27	24	12	18	9	0	7	3	0	9	13	15	1	5	73	3	1
PF06439	2103.15	0.687657	0.390472	1.76109	0.0782229	0.997871	956	632	2398	1232	1319	841	2867	2504	2015	2900	789	342	1311	1187	1592	2058	1134	2924	1216	5465	1874	9197	2378	959	2986	2251	5326	869	642	4216	1086	890	1224	1509	5346	1712	1560	2299	1550	1958	1016
PF14342	24.9334	0.92761	0.527469	1.75861	0.0786444	0.997871	7	5	26	7	13	7	40	22	19	46	9	3	9	10	13	20	78	22	25	33	58	163	41	7	7	35	16	82	8	2	15	5	10	25	48	27	57	24	6	29	3
PF14280	3.95709	1.62239	0.922715	1.75827	0.078701	0.997871	4	1	2	1	1	2	0	0	0	1	0	1	1	17	12	8	7	0	14	0	1	0	16	5	0	7	1	1	2	2	0	2	0	2	25	9	5	8	0	8	1
PF08123	0.712119	-2.47824	1.40962	-1.7581	0.0787308	0.997871	0	2	0	3	12	0	0	0	0	1	0	2	1	0	3	0	0	0	0	0	0	0	0	2	0	1	0	0	0	0	0	0	0	0	0	0	1	0	1	0	2
PF13673	1717.58	0.241438	0.137358	1.75772	0.0787945	0.997871	1730	1663	1668	1424	1497	1664	1530	1771	1475	1670	2147	1755	1340	1499	1959	2175	1372	2095	1697	1861	1918	2575	1787	1353	1333	2040	1649	1367	1365	2685	1535	1098	1909	1715	1866	1639	1891	1971	1448	1713	1704
PF12476	2.03165	2.53634	1.44302	1.75766	0.0788059	0.997871	0	0	0	0	0	3	0	0	54	0	0	2	3	0	3	1	0	0	2	0	1	0	0	4	3	0	0	0	7	0	4	1	2	7	2	0	0	5	28	1	0
PF11028	779.484	0.385558	0.219429	1.7571	0.0789007	0.997871	690	489	803	580	433	701	923	1086	681	850	927	635	316	482	598	944	470	1164	631	718	562	1205	839	1089	578	801	1585	404	681	602	956	1048	1074	867	917	842	880	874	494	965	498
PF16116	302.612	0.606327	0.345453	1.75516	0.0792313	0.997871	253	245	370	225	197	117	174	365	250	266	488	238	206	165	370	525	1022	123	325	563	815	105	367	116	126	264	129	44	224	110	190	193	308	264	780	311	367	402	325	539	182
PF04366	1.49661	2.94923	1.68107	1.75438	0.079366	0.997871	0	0	1	0	0	0	0	0	1	5	2	2	3	0	0	0	49	0	0	0	0	0	0	2	0	7	0	1	1	0	0	0	2	1	0	0	7	0	0	23	0
PF08842	2722.77	0.542935	0.309476	1.75437	0.0793675	0.997871	2531	1050	3148	1576	1045	2721	2591	4796	2193	1863	4084	2607	972	2228	2575	3493	1975	4232	1750	4586	2474	1132	3459	3097	3482	2021	898	1206	1393	2745	1365	6139	4384	2492	3609	3120	4662	2724	1666	3822	1487
PF02405	605.076	0.343299	0.195714	1.75409	0.0794157	0.997871	503	592	686	471	332	603	524	616	421	994	430	344	278	455	702	810	691	825	862	701	552	1260	867	859	841	627	1509	564	297	452	533	443	478	443	596	722	552	532	403	522	500
PF04963	1196.99	0.336125	0.191699	1.7534	0.0795327	0.997871	1234	748	1293	885	698	1282	1182	1406	1101	1267	1209	860	540	827	1163	1309	927	1673	969	1403	819	1808	1213	1890	1153	1299	1814	727	860	985	1450	1924	1367	1269	1328	1325	1348	1206	804	1408	1032
PF02470	627.382	0.360994	0.206061	1.75188	0.0797948	0.997871	663	580	619	434	261	639	620	705	436	578	658	476	211	419	1543	764	396	608	629	789	483	550	691	955	1030	807	861	458	407	489	646	863	717	548	635	686	717	562	335	800	768
PF16364	52.7163	1.50988	0.862154	1.75128	0.0798969	0.997871	7	0	37	4	58	0	46	26	10	29	11	69	108	16	96	5	152	2	1	4	41	332	4	10	215	2	5	46	59	0	240	9	9	1	69	24	4	10	416	42	38
PF13567	140.644	0.362967	0.207641	1.74805	0.0804552	0.997871	124	183	154	88	85	115	113	207	111	76	188	126	68	86	227	178	152	259	150	189	168	232	196	141	138	215	42	90	111	68	125	81	177	187	144	173	213	163	122	114	118
PF10040	11.0204	-0.857474	0.49147	-1.74471	0.0810346	0.997871	19	51	26	12	15	5	9	5	8	7	18	6	17	5	30	8	15	0	14	1	21	3	9	9	2	30	3	13	23	1	15	2	2	4	5	6	2	3	25	12	19
PF12831	1526.84	0.465996	0.267539	1.74179	0.0815458	0.997871	903	1299	2470	1261	907	672	1131	1622	2515	1950	611	452	1304	1307	1588	2322	1117	1337	1628	1676	1487	2809	1720	1167	624	1791	2163	1860	651	1827	1274	543	1236	1905	3430	1826	744	2471	1876	1713	1854
PF00677	769.141	0.311374	0.178895	1.74054	0.081764	0.997871	599	528	758	655	668	798	752	964	588	867	780	573	442	623	877	788	745	830	586	578	698	1112	871	1443	923	872	1121	376	690	590	942	1367	743	479	785	965	906	729	544	806	723
PF05114	1.95735	2.47674	1.42469	1.73844	0.0821326	0.997871	1	0	0	1	0	0	1	0	0	0	0	9	0	3	0	0	0	0	0	20	2	0	0	0	5	0	2	1	1	0	1	1	1	6	0	0	3	2	14	1	0
PF00519	17.9753	-0.90634	0.52188	-1.73668	0.0824429	0.997871	44	112	15	11	11	9	32	4	10	11	4	7	9	19	21	23	13	6	33	16	23	5	15	8	0	19	13	9	7	2	14	7	94	13	15	3	10	16	15	5	67
PF16140	32.509	1.58091	0.911078	1.73521	0.0827035	0.997871	27	7	17	4	14	2	21	21	23	6	137	26	4	8	0	23	0	17	4	0	82	0	61	8	74	26	0	0	4	129	1	8	4	10	70	35	303	14	16	38	2
PF03806	389.325	0.585337	0.337337	1.73517	0.0827106	0.997871	333	178	420	224	100	294	494	338	465	212	351	228	286	227	727	417	1587	429	193	1167	308	495	377	261	160	492	140	192	211	216	167	178	434	646	557	244	531	383	519	668	300
PF09979	49.686	1.14403	0.659401	1.73495	0.0827491	0.997871	14	69	25	28	35	13	7	170	10	37	29	72	15	42	271	25	74	7	18	1	12	14	129	27	273	54	6	35	35	18	27	11	4	26	32	4	3	26	21	381	23
PF07992	17599.5	0.0787927	0.0454363	1.73414	0.0828941	0.997871	19867	19268	18161	15409	17505	17246	18649	19190	18148	20435	17085	16509	19154	15581	23939	20994	21175	17122	19062	19661	19951	24116	19157	17245	17904	21377	17697	17077	14793	12242	16201	14500	15194	17115	17440	14312	14433	17171	16657	15693	20958
PF07971	14080.9	0.444986	0.257076	1.73095	0.0834605	0.997871	8583	7397	16227	8719	10195	9719	19325	21544	15421	18009	17677	9846	4972	12272	11895	17620	8727	23606	10292	21932	10957	22136	11558	6742	10595	15166	22151	7808	8849	16709	13470	6422	14125	18146	23411	15151	20663	17879	11592	19578	6679
PF16138	76.2584	0.842184	0.487279	1.72834	0.0839272	0.997871	21	27	173	23	33	26	38	80	142	69	31	62	13	55	73	79	23	130	71	141	133	129	76	42	8	50	26	10	236	103	26	5	93	164	218	74	78	91	91	69	20
PF06030	3.1483	2.8062	1.62537	1.7265	0.0842577	0.997871	0	1	0	0	3	0	0	2	23	2	1	1	23	0	0	0	0	0	0	0	4	0	0	0	29	1	0	5	0	0	1	0	0	0	22	0	0	2	2	4	0
PF00735	1.06983	2.47301	1.43312	1.72561	0.0844183	0.997871	0	1	0	0	0	0	0	8	1	1	0	1	3	0	0	1	1	0	0	11	1	1	3	0	7	0	0	0	0	0	0	0	0	0	0	0	0	3	1	1	0
PF09665	3.92259	3.93752	2.28196	1.7255	0.0844367	0.997871	0	33	1	0	1	0	0	0	0	0	430	0	0	4	0	0	0	0	0	9	1	0	0	1	0	0	0	22	0	0	0	0	0	0	3	0	88	0	1	14	0
PF16184	1.58263	2.60905	1.5126	1.72488	0.0845483	0.997871	0	0	0	0	0	1	1	1	0	0	0	0	8	1	0	7	0	0	0	0	0	0	0	3	0	6	0	3	1	0	19	1	2	3	0	0	0	2	0	0	8
PF13720	280.341	0.390138	0.226258	1.7243	0.0846534	0.997871	242	261	269	256	144	250	244	264	274	308	400	196	118	211	303	345	318	322	270	235	213	309	279	502	364	246	438	126	228	209	382	617	381	151	287	318	133	319	163	351	251
PF07366	44.2238	0.918123	0.532479	1.72424	0.0846641	0.997871	40	3	19	29	39	29	28	58	88	20	10	12	20	36	338	72	49	38	31	93	11	232	7	19	35	29	40	25	7	13	92	30	50	131	19	32	11	30	49	5	10
PF08338	13.6174	1.04563	0.606504	1.72403	0.0847023	0.997871	4	14	19	6	2	2	8	6	5	7	5	1	3	2	96	6	48	3	5	50	42	11	13	11	46	17	6	23	1	4	4	3	9	3	14	34	9	4	6	21	20
PF16249	179.512	1.04076	0.604068	1.72292	0.0849032	0.997871	80	44	238	34	163	44	107	331	266	244	53	34	46	53	66	173	560	142	172	158	150	2455	477	94	133	216	73	492	6	137	89	42	37	0	101	117	196	80	150	96	36
PF07852	1.12115	2.07979	1.20782	1.72194	0.085081	0.997871	0	0	1	0	0	1	0	0	1	1	1	1	37	5	0	0	0	1	0	0	2	0	1	0	2	0	2	2	1	0	0	0	1	0	2	0	0	1	11	3	5
PF12953	131.257	-0.364951	0.211993	-1.72152	0.0851564	0.997871	208	297	76	121	222	199	109	140	114	121	161	187	121	115	146	149	173	76	210	90	153	204	240	158	94	120	79	140	93	46	117	82	48	164	107	58	91	196	152	40	206
PF02548	1273.43	0.279891	0.162698	1.72031	0.0853765	0.997871	1082	1059	1236	1185	801	1310	1375	1357	1172	1379	1590	964	805	872	1488	1701	883	1731	1340	1156	1122	1614	1308	1735	1115	1524	2341	807	1349	1135	1439	1654	1404	890	1300	1547	1212	1356	862	1159	1050
PF13303	538.003	-0.434886	0.252887	-1.71969	0.0854891	0.997871	801	917	334	688	1054	731	635	792	508	580	640	974	765	490	671	612	844	284	735	319	635	1390	632	396	227	490	374	514	412	57	432	404	206	459	403	320	357	567	564	123	857
PF01833	247.618	0.859949	0.500524	1.7181	0.0857792	0.997871	115	50	313	88	108	122	292	690	318	181	95	109	86	249	209	309	178	377	149	517	375	1	157	297	53	111	88	46	109	139	157	82	363	599	846	186	617	362	280	416	59
PF14801	1.51981	2.9872	1.7387	1.71807	0.0857838	0.997871	0	0	49	0	1	0	0	0	0	0	0	0	0	0	6	2	13	0	0	0	0	12	0	0	9	0	0	9	0	0	0	0	0	0	2	2	0	1	9	1	1
PF00593	50890.1	0.398165	0.231811	1.71763	0.0858641	0.997871	38707	27712	75104	33703	30303	36870	56315	79957	60470	46911	60986	37435	18058	41079	54287	68046	36213	72233	37704	73818	43610	53752	49747	44274	43653	50006	60724	22718	30909	53432	45287	48564	60016	52339	84134	54944	78499	68535	39380	73876	26670
PF07660	983.012	0.507191	0.295307	1.71751	0.0858867	0.997871	567	381	1419	631	671	666	1037	1609	975	657	847	901	380	864	1136	1575	969	1083	871	1504	1109	444	866	452	864	1219	467	568	572	1034	511	662	1065	1132	2052	1197	2374	1645	834	1631	396
PF14660	327.32	0.965296	0.562212	1.71696	0.0859864	0.997871	261	113	75	38	185	472	232	301	159	344	1118	77	92	136	99	49	307	1014	122	251	226	1531	263	918	77	146	46	210	360	54	127	1381	1112	384	380	86	128	109	59	211	82
PF05188	879.12	0.185026	0.107824	1.716	0.0861612	0.997871	1012	941	737	723	791	947	783	1105	808	1001	1364	898	663	822	1199	1143	756	947	862	694	967	1057	1180	1169	758	853	1027	593	936	535	1055	1096	809	666	917	761	862	873	654	779	901
PF12710	1613.09	0.317027	0.184946	1.71416	0.0865	0.997871	1440	1419	1591	1068	1179	1663	1680	1554	948	2262	1396	1102	1302	1143	2034	1711	1477	2184	1939	990	1198	2939	1792	2668	2151	1928	3347	1306	1034	949	1931	2687	1450	945	1422	2183	1382	1520	1118	1253	1978
PF03739	2402.75	0.309544	0.180766	1.71241	0.0868219	0.997871	2548	2002	2361	1847	1325	2399	2519	2610	2221	2646	2316	1659	1057	1716	2515	2860	1769	3153	2098	2539	1762	3698	2752	3459	2600	2631	4705	1494	1713	2133	3091	3017	2823	1999	2585	2860	2549	2451	1478	2651	2325
PF06050	2614.17	-0.372951	0.218	-1.71078	0.0871215	0.997871	2791	3744	2253	3129	4252	3598	4309	2043	2167	3540	1785	2933	3813	2469	2788	2859	5822	1658	2922	1217	3145	2458	2863	3452	2608	4030	3038	3828	3190	898	2001	2527	953	1657	1287	1319	1185	2112	2574	1085	4650
PF11655	82.6589	0.916356	0.535654	1.71072	0.0871323	0.997871	6	22	188	49	20	39	25	48	95	92	17	25	10	220	51	50	24	89	67	142	112	133	98	67	294	27	210	67	50	123	200	12	5	72	78	260	117	60	21	48	10
PF01556	1534.44	0.177949	0.104076	1.7098	0.0873021	0.997871	1342	1570	1649	1334	1176	1525	1750	1944	1403	1709	1953	1221	1153	1283	1637	2031	1546	1781	1707	1466	1429	1429	1910	1762	1772	1624	1754	1128	1326	1209	1658	1555	1624	1292	1862	1554	1478	1682	1217	1582	1460
PF05593	1346.14	-0.505835	0.295928	-1.70932	0.087392	0.997871	4111	3282	1184	1361	1628	1486	698	530	1347	892	1078	479	1293	2207	2191	2237	1753	806	1746	1142	869	381	2784	1693	738	1400	800	1339	753	903	715	1791	949	510	778	1038	1090	940	1248	925	4169
PF03663	2115.79	0.619288	0.362318	1.70924	0.0874068	0.997871	741	620	2510	934	1402	1247	3308	3902	3080	2960	2260	651	606	2011	1984	2735	874	3387	1129	3468	2395	4391	1815	1091	1025	1638	1202	1312	737	1992	1717	525	2176	3868	5623	1084	3755	3181	1992	4109	943
PF01729	1053.34	0.188563	0.110367	1.70851	0.0875418	0.997871	909	1069	1084	1036	862	1044	1042	1089	890	1248	1189	903	780	971	1233	1185	850	1299	913	990	1149	1423	929	1150	1334	1189	1570	892	1163	843	1249	983	1044	967	1096	1243	865	1047	859	1005	947
PF14345	31.4374	1.04382	0.610987	1.70842	0.0875586	0.997871	10	33	30	11	10	6	27	26	25	13	20	16	9	20	18	43	149	14	15	137	86	0	21	6	20	8	2	1	12	18	8	10	49	63	140	19	40	29	46	59	5
PF03331	982.168	0.329162	0.193032	1.70522	0.0881529	0.997871	887	689	1018	836	542	1008	1043	1139	768	1257	951	638	452	685	1031	1241	859	1524	897	1092	720	1586	1023	1281	1388	1103	2073	602	701	923	1249	1051	1135	768	1052	1296	873	919	544	885	789
PF14620	77.3719	-0.74765	0.438754	-1.70403	0.0883755	0.997871	63	128	150	90	178	173	89	30	24	230	18	61	187	94	52	117	170	39	154	8	110	101	16	32	50	156	122	131	37	29	26	28	12	31	14	15	39	20	101	87	116
PF01972	55.1506	0.857577	0.503429	1.70347	0.0884799	0.997871	62	12	84	17	17	27	27	15	347	40	33	10	76	35	110	43	49	22	52	156	57	12	53	25	56	65	34	15	16	109	34	45	26	24	146	48	7	102	42	24	32
PF07702	622.194	0.419712	0.246483	1.7028	0.0886057	0.997871	489	764	417	509	582	348	554	613	589	722	475	691	615	417	1597	493	736	643	291	899	561	2385	555	241	1063	700	1061	809	405	364	351	301	452	858	671	308	407	417	845	495	805
PF07715	16976.1	0.361917	0.212601	1.70233	0.0886942	0.997871	13535	10150	24848	11393	10223	12813	19019	25974	20486	17415	20178	12101	6235	13457	18394	22998	14055	24388	13932	23790	14747	23832	18916	14159	14282	16923	20904	7451	10026	16137	15182	16668	19682	17088	25545	17756	23906	21164	12448	23557	10116
PF12835	0.942261	2.27191	1.33606	1.70046	0.0890452	0.997871	14	0	0	1	0	0	0	0	0	1	0	0	3	4	3	2	1	0	1	0	2	2	1	0	0	0	0	0	0	0	4	0	0	2	1	0	0	0	2	9	0
PF10723	2.33493	3.61144	2.12454	1.69987	0.0891558	0.997871	0	17	0	0	1	0	0	1	1	0	0	0	0	4	24	0	0	0	0	13	21	0	0	0	0	0	0	0	0	0	0	0	1	0	2	0	0	0	0	2	38
PF09579	157.514	-0.374042	0.220155	-1.69899	0.0893212	0.997871	224	285	109	211	277	188	171	196	95	187	161	179	247	192	284	227	257	75	238	66	215	236	229	170	111	172	91	190	132	47	129	112	32	85	127	98	117	145	138	69	279
PF10110	54.4972	0.743656	0.43788	1.69831	0.0894494	0.997871	48	77	28	35	30	22	28	70	72	23	87	41	21	58	54	90	77	115	76	169	39	248	41	13	22	58	14	26	14	2	25	11	70	137	56	25	38	65	109	52	22
PF16490	68.7734	1.0476	0.616876	1.69823	0.0894645	0.997871	87	24	40	40	6	36	40	112	92	12	47	9	84	72	151	120	0	20	60	63	99	0	35	42	0	90	86	7	38	35	27	53	73	155	300	90	123	247	104	41	32
PF10119	1.51845	3.41089	2.00919	1.69764	0.089576	0.997871	0	0	0	0	0	0	0	1	0	0	2	21	0	1	1	0	0	0	0	0	0	2	0	0	0	0	0	0	0	0	17	0	4	5	0	0	0	0	6	1	0
PF15890	581.468	0.593869	0.349884	1.69733	0.0896342	0.997871	302	532	600	306	305	561	468	941	274	787	703	157	188	145	281	445	939	1502	474	917	502	1291	532	189	259	390	141	604	246	448	597	956	899	839	1243	413	867	946	645	547	389
PF08998	17.5288	-1.1407	0.672536	-1.69612	0.089863	0.997871	53	10	17	130	10	1	5	0	42	15	7	21	50	6	5	1	7	7	3	2	6	16	23	9	6	1	5	27	22	26	8	30	12	15	11	0	1	5	6	43	30
PF01934	133.862	0.515667	0.304153	1.69542	0.0899957	0.997871	126	127	107	98	103	72	108	234	199	58	93	121	169	155	249	220	58	88	129	192	124	10	157	158	220	116	95	100	112	272	152	80	116	118	242	106	78	82	87	113	196
PF04355	74.3065	0.660029	0.389327	1.69531	0.0900171	0.997871	56	69	57	17	38	85	59	79	54	61	152	90	21	54	175	104	57	41	65	80	81	0	95	149	99	85	26	54	27	72	38	198	77	47	92	57	172	80	33	85	58
PF13509	662.975	0.272919	0.160994	1.69521	0.0900363	0.997871	739	542	636	479	480	749	609	692	558	785	961	526	419	599	606	799	465	862	638	583	658	897	1045	1044	511	607	828	350	706	449	988	947	658	556	755	590	738	713	439	619	600
PF04140	3.07851	2.1615	1.276	1.69396	0.0902721	0.997871	3	0	0	0	3	0	0	15	0	6	0	0	0	3	2	0	0	1	7	0	17	1	10	1	6	2	5	15	0	0	0	0	0	0	4	0	25	1	2	0	1
PF14129	351.689	0.426386	0.252004	1.69198	0.0906497	0.997871	278	172	326	257	221	394	378	461	305	369	462	237	161	244	243	426	210	464	221	354	197	554	341	529	289	331	660	126	206	393	442	621	416	327	517	405	414	402	243	442	225
PF06580	2456.63	0.295783	0.174833	1.6918	0.0906838	0.997871	2339	2552	2630	1886	2044	1663	2399	2112	3633	2362	2236	1887	1762	2134	2556	2764	1924	3489	2230	3996	2499	4682	2921	1611	2119	2410	3971	1723	2024	2634	1880	1446	2021	3389	2660	2165	2299	2695	3242	2219	1936
PF11796	15.6832	0.736993	0.435646	1.69173	0.0906982	0.997871	12	17	3	6	6	20	13	3	23	17	17	6	9	20	11	17	17	7	5	7	47	57	60	14	10	37	12	16	9	19	2	5	14	28	6	2	15	19	29	16	17
PF01637	1691.96	0.520799	0.308254	1.68951	0.0911211	0.997871	1951	1545	1506	1080	916	1515	884	1600	1759	992	1478	1469	639	1389	1712	2109	1090	1007	1136	1787	2013	912	1406	5509	1395	896	1630	1136	1057	1892	2362	5737	958	912	2675	1390	2125	1918	1377	1203	2083
PF07991	833.149	-0.147276	0.0871744	-1.68944	0.0911352	0.997871	927	1074	1192	901	1062	886	749	972	715	934	825	992	741	866	1386	1082	1113	579	1002	640	1115	1306	1143	816	798	808	523	750	687	503	827	567	580	631	838	729	686	922	857	693	812
PF00926	1215.43	0.23393	0.138468	1.68942	0.091139	0.997871	1139	1090	1086	1115	1070	1239	1173	1386	766	1305	1675	1158	845	1065	1541	1351	960	1315	1218	930	1173	1533	1410	1623	1202	1423	1712	627	1256	955	1284	1533	1167	1009	1342	1460	1586	1301	752	1271	1196
PF07687	1769.33	0.164728	0.0975189	1.68919	0.0911827	0.997871	2032	1713	1828	1441	1258	1953	1829	1931	1556	1624	2088	1596	1348	1549	2540	2068	1908	1969	1505	2046	1718	2401	2039	2019	1657	1989	2197	1273	1338	1270	1922	1655	1930	1936	1848	1679	1917	1790	1467	1845	1800
PF16107	26.7434	0.747355	0.442474	1.68904	0.0912123	0.997871	22	17	14	13	23	11	28	13	39	17	12	17	22	30	8	23	45	56	10	89	72	90	31	11	14	30	22	16	47	0	17	20	21	77	10	19	19	24	39	15	6
PF00450	11.2936	-1.10023	0.651722	-1.68819	0.0913748	0.997871	3	30	15	10	7	1	85	11	24	11	2	5	5	16	2	3	3	2	3	17	2	8	6	20	46	15	11	20	33	0	1	3	2	6	3	13	2	0	15	3	3
PF02241	0.843034	-3.44333	2.04052	-1.68748	0.0915117	0.997871	0	0	21	5	0	0	0	0	0	2	0	0	2	0	0	0	0	0	1	0	0	0	0	0	2	2	0	0	0	0	1	0	0	0	0	0	0	0	0	0	0
PF01676	5886.37	0.0778556	0.0461688	1.68632	0.0917335	0.997871	6363	6832	5838	5422	5789	5949	6025	7007	5109	6577	7172	6166	5982	5277	7295	7149	6812	5780	6463	5294	6710	6403	7172	5442	6073	6754	6537	5654	5968	3812	5834	5061	5394	4885	5817	5252	5780	6189	4887	5265	6405
PF05974	46.7343	1.66501	0.987732	1.68569	0.0918555	0.997871	1	102	3	5	8	4	15	50	36	2	1	2	2	0	528	0	196	1	18	123	71	3	8	1	59	142	37	314	8	3	3	1	46	9	14	48	2	0	0	62	174
PF14794	4.11359	1.51971	0.902848	1.68324	0.0923295	0.997871	4	0	1	0	1	0	6	3	2	2	4	10	4	5	3	3	5	0	0	1	7	0	1	4	5	0	0	2	1	1	42	3	5	0	6	0	1	3	28	3	1
PF10712	15.1502	0.629801	0.374345	1.68241	0.0924903	0.997871	8	20	18	9	11	5	8	18	8	17	6	9	31	19	13	20	18	13	22	0	16	10	13	10	37	38	25	20	2	8	15	10	8	13	31	17	19	8	30	19	8
PF11806	9.02144	2.22447	1.32237	1.68218	0.0925331	0.997871	7	98	0	0	0	0	8	0	1	2	4	1	1	6	110	0	0	0	0	86	74	0	0	0	39	7	3	8	0	1	0	2	3	0	6	1	2	0	0	10	16
PF13623	409.391	0.399478	0.2376	1.68131	0.0927034	0.997871	434	209	398	280	253	363	468	473	272	392	457	405	155	316	282	477	329	556	296	413	313	359	422	458	311	391	635	159	359	507	462	408	558	539	729	459	671	448	295	535	278
PF01590	466.442	0.419395	0.249488	1.68103	0.092758	0.997871	366	524	622	230	293	285	436	677	602	311	400	374	336	550	1750	651	158	502	436	710	489	507	365	241	425	610	269	324	333	422	269	175	399	521	432	519	687	617	474	714	498
PF16334	131.35	0.744222	0.442895	1.68036	0.0928876	0.997871	67	36	70	68	67	109	202	266	131	126	52	30	59	114	89	169	41	248	82	292	243	4	175	69	92	119	93	91	28	77	97	38	200	283	339	74	337	170	82	277	83
PF05726	26.7355	1.09773	0.653783	1.67904	0.0931448	0.997871	8	6	12	12	1	58	5	5	32	20	4	1	22	12	102	14	125	3	40	7	83	1	32	22	67	22	9	0	9	9	20	11	132	36	4	8	32	13	39	43	44
PF07686	1.78554	-1.61353	0.961097	-1.67884	0.0931823	0.997871	14	3	0	3	3	7	1	1	2	3	0	6	4	2	3	0	0	0	9	1	6	0	3	1	0	0	0	2	0	0	0	0	0	3	0	0	0	0	1	0	0
PF01408	4733.25	0.237968	0.141903	1.67698	0.093546	0.997871	4039	4075	5752	3851	4029	3737	5235	5373	6137	4533	4673	3885	4080	3447	5205	5261	4862	5346	4308	6324	4391	7286	4816	3213	5219	5380	4971	3464	4042	5546	3890	3507	4431	4809	6627	5275	5023	5250	4663	4887	3558
PF01909	1076.23	0.272359	0.162559	1.67545	0.093846	0.997871	1060	811	1302	710	1015	838	1118	1071	1029	904	1084	1106	739	1269	1320	1160	859	1101	993	1539	1100	1079	1159	734	1276	1278	670	853	958	1186	930	743	1051	1254	1378	1210	1722	1407	1004	1201	818
PF00282	1415.04	0.397808	0.237446	1.67536	0.0938633	0.997871	1353	781	1704	745	963	928	1865	2002	1461	1537	1136	1095	573	1003	1483	1885	990	1962	1194	1794	1114	2014	1369	769	2055	2107	2989	1206	713	1383	877	496	1870	1236	1789	2236	1688	1643	1108	1969	1152
PF11674	0.878947	2.17027	1.29664	1.67377	0.0941766	0.997871	0	0	1	0	0	0	0	1	4	0	2	0	1	2	2	0	0	0	0	0	0	0	0	0	0	1	0	2	2	0	6	1	0	0	2	0	0	2	3	0	4
PF10101	132.137	1.14992	0.687123	1.67353	0.0942228	0.997871	36	22	101	23	30	24	246	295	155	28	27	27	33	119	1030	86	0	159	38	661	98	2	119	60	112	89	13	4	28	153	50	35	171	303	374	43	278	160	67	120	17
PF07580	29.2913	1.03194	0.616908	1.67276	0.0943747	0.997871	31	12	20	2	10	29	15	31	20	5	13	76	49	40	9	15	67	2	12	8	79	1	10	12	13	12	4	54	13	22	171	14	4	50	10	3	10	34	144	48	16
PF09517	1.55291	-1.58431	0.947844	-1.67149	0.0946256	0.997871	13	5	3	2	3	1	0	3	0	0	0	0	2	0	0	2	15	1	1	0	0	0	4	0	0	1	1	2	0	1	1	3	0	0	0	0	2	0	1	1	0
PF13287	393.365	0.503091	0.30124	1.67007	0.0949057	0.997871	250	339	403	279	245	265	402	601	342	271	992	311	145	322	448	564	361	507	296	709	522	81	419	205	306	418	212	129	330	335	276	192	628	663	661	430	732	454	331	454	186
PF00018	4.35624	1.88512	1.13025	1.66787	0.0953415	0.997871	2	0	2	0	1	2	3	2	11	0	1	0	4	6	0	0	5	11	1	47	0	34	0	0	1	4	1	0	0	0	0	0	4	20	2	0	1	2	5	5	1
PF11680	366.546	0.471623	0.283114	1.66584	0.0957445	0.997871	215	198	476	297	211	234	417	479	449	281	431	253	172	314	292	501	249	507	289	448	290	419	215	195	231	300	875	148	233	441	368	128	525	380	594	573	467	566	266	644	247
PF01695	3468.27	-0.365795	0.219698	-1.66499	0.0959139	0.997871	4160	6176	3549	3642	6160	2698	5679	2698	4368	2646	3130	3511	4472	4130	3372	2714	3408	1530	3704	995	2702	2946	5233	4145	2453	3698	2537	4277	4063	1287	3197	2464	3511	4531	1635	2532	7135	3516	2529	2617	4727
PF13145	491.711	0.30547	0.183609	1.6637	0.0961728	0.997871	516	521	425	433	395	423	376	442	474	403	805	447	203	448	993	593	324	519	524	521	912	338	524	415	404	573	389	268	698	287	468	439	638	564	541	499	665	545	380	602	432
PF14690	11.7178	1.30746	0.786257	1.66289	0.0963346	0.997871	9	2	4	18	1	3	1	3	1	3	15	14	9	20	46	6	159	12	0	2	15	42	4	3	0	0	1	10	4	4	17	1	9	6	11	0	11	2	16	29	4
PF12099	2770.02	0.443298	0.266649	1.66247	0.0964178	0.997871	2872	1310	2727	2010	1163	2209	3529	3597	1830	3100	3904	2883	952	2865	1590	2377	2639	5767	1922	4674	2439	2830	3322	2194	3115	1641	3206	1348	1953	2805	2007	2566	5595	2889	4104	3266	4410	2632	1555	2660	1531
PF09338	248.033	0.8454	0.508647	1.66206	0.0965017	0.997871	132	124	210	85	242	220	104	104	495	284	76	88	196	66	54	179	294	530	99	1160	193	1319	113	53	408	386	201	812	88	56	43	119	308	680	53	49	102	138	217	114	134
PF05222	554.458	0.345838	0.208293	1.66034	0.0968453	0.997871	465	297	669	403	318	493	709	593	567	594	400	340	384	397	704	769	250	855	604	574	337	706	593	595	557	719	1210	581	268	555	484	544	695	468	581	726	517	725	413	592	510
PF13476	2901.08	0.232663	0.140195	1.65957	0.097001	0.997871	2307	2926	3528	2126	2524	2618	2948	3574	4630	2190	3777	3106	1978	2695	3987	3687	2394	2167	2706	3272	3061	2666	3217	3532	2857	3314	2097	1940	2651	2777	2781	3173	2368	2758	3010	3106	3071	3201	2395	3582	2725
PF07355	224.823	0.947371	0.571187	1.6586	0.0971964	0.997871	169	90	157	65	171	165	134	110	424	250	35	66	120	52	30	166	234	613	84	1227	145	1615	100	36	171	314	145	680	50	43	29	46	341	676	64	44	91	149	133	120	77
PF00146	1208.85	0.370696	0.223705	1.65708	0.097504	0.997871	1077	814	1329	921	702	1119	1276	1468	1058	1741	1410	770	618	730	1532	1420	991	2270	889	988	775	2135	1106	1198	1649	1419	3813	1181	770	734	1291	1005	1518	900	942	1586	1063	943	664	1204	1188
PF05573	7.3011	-1.53025	0.92361	-1.65682	0.0975566	0.997871	27	5	21	7	7	33	18	0	7	2	15	1	2	7	10	4	20	0	6	0	0	0	8	0	0	3	0	1	2	51	0	3	4	5	1	0	0	0	7	4	2
PF00390	1282.37	0.0895422	0.0540625	1.65627	0.0976667	0.997871	1545	1462	1168	1188	1325	1269	1186	1428	985	1439	1500	1259	1226	1349	1905	1466	1539	1273	1226	1006	1477	1897	1510	1338	1356	1669	1398	1172	1276	877	1345	1196	1075	988	1227	1113	1268	1238	1103	1106	1342
PF05165	0.938158	-2.06596	1.24827	-1.65505	0.0979143	0.997871	0	1	15	0	1	2	0	0	0	1	0	0	1	5	0	3	1	0	0	0	0	0	0	2	2	2	0	0	2	0	1	1	0	0	0	0	0	0	0	0	0
PF07396	3169.41	0.387375	0.234142	1.65444	0.0980378	0.997871	3423	1844	3509	2506	1796	2588	3106	4320	2483	2959	3876	2717	1189	2539	2342	3764	2244	5304	2164	4237	2471	3071	3562	2699	3222	2876	3495	1351	2504	3735	3717	2549	4743	3766	5494	3800	4909	3662	2122	3942	1734
PF13895	2.02666	-3.52269	2.12926	-1.65442	0.098042	0.997871	59	0	5	0	0	0	1	0	0	0	1	0	0	0	0	0	4	0	0	1	0	0	0	0	0	0	0	0	0	0	3	0	12	0	0	0	0	0	2	0	0
PF01916	24.8471	-1.32585	0.80177	-1.65365	0.0981983	0.997871	27	87	88	90	30	23	25	9	5	56	0	18	121	29	2	19	0	25	47	0	7	0	14	20	0	18	34	65	15	1	22	21	7	1	9	17	0	5	5	0	93
PF12889	74.6095	1.30067	0.786607	1.65352	0.0982241	0.997871	141	60	5	0	2	29	29	14	33	10	214	105	14	8	23	3	29	329	0	133	88	61	14	5	112	176	38	154	137	1	124	7	395	139	16	13	9	3	45	55	259
PF04393	60.8865	0.778247	0.471199	1.65163	0.0986098	0.997871	84	64	31	29	7	63	16	11	26	35	69	106	58	58	361	51	119	12	32	100	66	8	43	134	162	96	32	79	12	15	108	50	62	20	18	42	28	23	23	112	163
PF05168	328.666	0.410259	0.248455	1.65124	0.0986894	0.997871	183	241	297	202	341	222	434	602	388	484	238	154	177	262	319	485	214	323	290	604	286	1065	439	464	346	336	99	268	201	326	215	131	315	330	442	311	445	454	268	311	247
PF08863	44.2085	-0.57696	0.349658	-1.65007	0.0989289	0.997871	49	90	56	52	79	41	91	18	71	62	8	49	84	15	20	63	32	35	83	34	42	106	44	50	49	50	33	29	18	25	51	34	22	32	17	22	8	9	55	15	149
PF16390	4.73397	1.402	0.850053	1.64931	0.0990834	0.997871	0	4	1	1	1	0	8	8	12	2	138	1	1	9	9	0	0	2	1	28	1	0	1	3	0	5	0	1	2	2	5	1	18	11	11	3	10	11	1	8	0
PF06250	3488.57	0.319229	0.193558	1.64927	0.0990922	0.997871	3508	3684	2709	2807	2434	3755	2873	3169	2109	2918	7921	3871	2610	3598	3001	5527	2908	4741	3234	2396	2198	3754	3140	6361	2952	3115	5173	1556	2809	2387	4129	4462	3583	2941	3393	4114	3131	4035	2651	4546	3717
PF02963	1.47261	-2.10593	1.27761	-1.64833	0.0992857	0.997871	0	0	8	1	17	3	1	0	0	11	0	0	0	1	7	0	0	0	0	0	0	5	0	3	0	0	0	2	0	0	2	1	0	0	0	0	0	1	1	0	2
PF13238	153.332	-0.512232	0.310795	-1.64813	0.0993253	0.997871	293	406	128	236	184	186	123	59	150	212	66	94	324	173	149	118	170	111	196	93	288	215	197	98	62	289	162	356	123	40	72	107	57	130	66	65	34	62	192	190	262
PF07350	13.6149	2.01573	1.22373	1.6472	0.0995177	0.997871	0	0	0	0	6	0	22	4	3	2	2	3	4	0	484	0	0	1	0	12	45	8	0	0	8	113	13	113	0	6	7	0	30	4	6	6	1	0	0	30	127
PF07940	1227.22	0.667739	0.405379	1.6472	0.0995178	0.997871	1357	696	1794	700	489	696	454	1685	1589	825	2124	966	588	792	1106	1383	694	3025	672	1887	1682	223	1099	755	329	590	378	198	1484	1310	937	407	4008	2170	2637	841	1700	977	1715	1417	449
PF02569	902.194	0.26246	0.159389	1.64666	0.0996273	0.997871	887	775	991	742	620	885	883	964	825	1001	904	654	571	679	1208	1133	634	1051	1012	662	778	956	1017	1321	736	1042	1764	604	1045	826	1172	1064	951	694	947	1048	753	863	662	995	836
PF04888	2.24374	2.28131	1.38682	1.64499	0.0999713	0.997871	3	0	0	1	0	0	0	2	5	2	0	0	5	3	2	8	0	0	2	0	11	0	5	3	0	0	0	0	1	0	0	2	30	0	0	1	0	1	0	0	4
PF00627	176	0.286552	0.174233	1.64465	0.100042	0.997871	122	187	159	179	173	147	145	163	160	251	250	151	130	191	174	177	209	208	308	202	301	337	271	142	80	153	244	153	269	74	138	79	167	175	143	192	159	210	141	131	148
PF04542	9590.6	0.14484	0.0881492	1.64313	0.100357	0.997871	9351	9534	11172	8081	9514	9012	9313	11711	9244	9340	9699	9124	8431	9285	10675	12598	10410	9283	9946	10305	10849	11589	11678	8915	7873	10702	9134	8179	7360	7561	8529	7942	9038	9141	12697	9744	12199	11396	8228	9962	8842
PF02780	4420.57	0.0830816	0.0505772	1.64267	0.100452	0.997871	4908	4782	4378	4129	4180	4344	4832	5094	4046	4945	4671	3936	4513	3985	5281	5616	5195	4593	4799	3847	4989	6084	5010	4807	4428	5117	5169	4039	3993	2523	4258	4265	4262	4102	4081	4217	3939	4155	3824	4326	4920
PF07748	1724.71	0.415229	0.252943	1.64159	0.100675	0.997871	948	995	1959	938	1687	952	2529	1687	3476	2786	2134	838	1358	1235	2419	2056	2124	2339	1469	2285	1910	5655	1618	896	1164	1932	2885	1566	538	1928	1450	739	1243	1136	1739	1156	1626	1660	1680	2309	1173
PF07463	66.1957	1.1171	0.680795	1.64088	0.100823	0.997871	13	12	47	54	30	86	3	89	63	58	156	35	11	25	17	55	52	119	36	141	39	9	86	0	70	8	11	6	45	47	4	20	186	60	9	62	52	12	31	681	39
PF16342	80.2384	1.21214	0.738924	1.64042	0.100918	0.997871	28	9	87	24	47	6	80	258	63	26	15	24	26	136	70	114	0	49	18	201	142	0	60	21	0	26	1	19	26	75	38	17	48	339	474	37	149	125	151	120	14
PF11974	103.638	0.673784	0.411161	1.63874	0.101268	0.997871	49	105	133	63	76	25	71	95	139	182	44	32	32	37	191	50	204	74	72	267	267	485	186	45	71	96	22	185	24	130	17	34	60	76	197	75	162	70	73	86	118
PF13737	1.32634	3.21831	1.96422	1.63847	0.101323	0.997871	31	0	0	0	0	0	0	0	0	1	0	0	5	0	213	0	0	0	0	11	17	0	0	1	5	0	0	0	0	0	8	0	0	1	0	0	0	0	1	4	1
PF14088	69.6124	0.720241	0.439751	1.63784	0.101455	0.997871	36	109	66	31	33	29	44	52	38	39	39	6	85	56	59	92	86	42	78	205	101	8	116	40	105	52	68	8	143	181	41	38	34	40	169	74	15	84	121	78	37
PF03749	352.241	-0.31525	0.192518	-1.63751	0.101524	0.997871	608	702	324	337	441	467	328	509	277	394	292	453	370	361	719	499	551	182	450	153	508	634	506	287	276	459	250	351	307	112	298	227	151	301	279	135	240	425	356	147	577
PF04985	140.838	-0.70754	0.432506	-1.63591	0.101858	0.997871	273	351	178	216	111	182	263	74	86	335	92	94	100	79	1019	115	16	101	153	139	87	52	165	172	143	236	65	114	73	20	211	94	107	16	101	34	29	55	76	38	395
PF04261	180.563	0.891551	0.545035	1.63577	0.101889	0.997871	211	179	139	30	46	28	179	234	81	42	32	70	53	60	764	139	6	138	56	584	386	25	148	46	289	216	41	291	51	338	77	28	148	262	731	82	324	130	182	225	273
PF13176	17.4033	1.00869	0.61694	1.63498	0.102053	0.997871	17	12	4	4	11	18	6	3	36	1	4	10	3	10	63	7	8	18	5	18	91	0	27	4	24	16	7	57	1	35	17	4	20	5	17	4	73	18	8	10	17
PF00142	198.032	0.478372	0.292768	1.63396	0.102267	0.997871	176	311	141	148	136	145	85	118	249	288	177	209	226	194	215	199	260	200	175	219	487	414	373	228	87	171	153	122	696	104	221	256	132	173	78	98	54	163	187	72	161
PF05532	20.6457	1.24516	0.762442	1.63312	0.102445	0.997871	35	32	2	0	3	0	6	3	7	6	5	15	15	9	153	0	21	7	1	53	25	20	0	2	60	30	11	89	7	8	46	2	27	33	18	3	2	2	32	36	59
PF00884	14629.2	0.304885	0.186843	1.63177	0.102727	0.997871	11609	11533	18812	11310	10039	12410	15477	20100	14032	11518	17688	13387	7208	11133	15145	17486	16622	16897	12712	21500	17049	8849	12738	11481	16937	15117	14793	10129	12393	14711	12493	11036	15649	18659	20229	19446	22235	17533	11895	16806	9603
PF12727	46.8476	-0.688007	0.421772	-1.63123	0.102842	0.997871	73	55	39	74	92	65	109	76	54	84	61	78	63	47	63	70	78	19	47	1	51	16	79	23	8	160	42	51	40	2	31	57	21	6	33	8	18	49	24	12	40
PF09374	13.6329	0.993493	0.609643	1.62963	0.10318	0.997871	2	1	6	10	3	8	24	9	23	32	11	26	3	6	10	13	0	7	17	3	4	8	11	28	41	6	9	0	11	1	4	10	8	26	50	22	66	6	9	9	6
PF03963	41.3575	0.588904	0.361611	1.62856	0.103407	0.997871	57	64	15	19	20	33	18	10	47	51	17	20	30	60	62	54	33	66	68	78	124	122	76	18	65	44	26	47	78	8	18	13	67	29	14	30	11	52	30	26	53
PF13397	5.12724	1.81608	1.11608	1.6272	0.103695	0.997871	0	0	67	2	7	0	2	3	1	0	0	6	5	0	8	2	15	0	0	0	3	37	0	2	44	0	1	18	3	0	1	1	1	0	4	5	1	0	44	1	2
PF15723	2.96114	1.43715	0.88343	1.62678	0.103783	0.997871	3	0	0	2	4	0	0	17	1	2	1	4	1	0	2	4	1	3	0	3	0	0	9	1	0	1	1	3	9	0	5	2	1	9	71	2	0	5	2	18	3
PF05693	1705.76	0.380007	0.233632	1.62652	0.103839	0.997871	1412	877	1744	1419	989	1783	1871	1947	1519	2331	1694	940	828	1145	1165	2010	1302	3019	1427	1458	1168	3551	1801	2241	1246	1644	4541	1040	1020	1351	2145	2229	2259	1418	2179	1885	1400	1804	1156	1838	1350
PF02445	1569.58	0.219731	0.135125	1.62613	0.103922	0.997871	1806	1482	1592	1319	1159	1591	1403	1755	1050	1531	1873	1663	999	1453	1894	1686	1188	1945	1372	1366	1646	1751	1970	1790	1823	1835	2298	1056	1680	1120	2146	1597	1435	1384	1601	1930	2109	1591	1190	1643	1128
PF13699	10.1584	-1.23252	0.75809	-1.62582	0.103989	0.997871	7	9	43	43	2	3	32	0	20	5	6	2	0	1	13	6	1	20	9	37	11	0	5	11	19	13	2	0	0	15	0	1	2	18	4	4	4	8	9	22	0
PF00817	1755.83	-0.243518	0.149791	-1.62572	0.10401	0.997871	1841	2776	1849	2622	2338	1884	1765	1690	1760	2071	1304	2514	2279	1506	1990	2117	2213	1286	2057	831	2177	2660	2851	1873	1315	2004	1717	2195	1697	957	1958	1776	1052	1032	991	1177	913	1341	1713	1326	2842
PF04675	0.701048	-2.66796	1.64117	-1.62564	0.104026	0.997871	0	0	5	4	7	1	0	0	0	0	0	0	2	2	0	1	0	0	0	0	0	0	0	0	0	0	5	0	0	0	0	0	0	0	0	0	1	0	0	0	1
PF10439	1.01076	2.37497	1.46331	1.62301	0.104587	0.997871	0	0	1	0	0	0	0	0	0	0	0	3	1	1	2	0	1	0	0	1	4	0	0	0	5	0	0	2	0	1	7	0	0	0	0	0	41	0	9	2	1
PF06570	3.87689	1.86089	1.14781	1.62126	0.104962	0.997871	1	0	4	0	1	1	2	0	4	0	1	6	11	0	1	1	4	0	0	0	8	0	0	0	16	0	0	24	3	2	21	0	1	0	6	1	0	2	29	3	2
PF08875	1.95298	3.35127	2.06826	1.62034	0.10516	0.997871	0	23	0	0	0	1	0	0	0	9	0	0	3	10	1	28	0	0	27	0	0	0	2	2	0	0	0	0	0	1	0	0	0	0	0	0	0	0	0	4	0
PF16387	180.716	0.588971	0.363548	1.62006	0.105218	0.997871	87	118	285	115	77	166	101	200	232	147	125	50	100	96	227	115	413	324	192	288	200	43	130	268	83	102	21	364	96	140	177	274	118	277	235	147	248	512	241	87	124
PF05598	2018.37	0.476001	0.293833	1.61997	0.105239	0.997871	2313	2091	1559	1434	1021	1775	1334	1018	2012	961	6050	1629	1831	2704	1089	7325	1016	2415	1613	3900	1394	2461	2284	2544	1325	3170	933	1610	1062	2491	3655	1175	2136	1507	1087	1944	1548	1412	2029	918	2169
PF09603	811.278	0.503953	0.311152	1.61964	0.105311	0.997871	372	540	973	677	629	410	852	1194	731	1447	489	141	383	441	480	1034	1280	1397	776	1112	1230	3796	1085	495	654	643	671	971	267	484	414	210	787	711	1524	783	1093	877	839	927	642
PF00355	20.9125	1.08703	0.671413	1.61902	0.105444	0.997871	7	2	11	3	12	20	25	6	16	16	6	4	11	13	269	4	4	1	6	3	42	31	5	5	16	78	15	85	1	14	6	9	24	11	14	6	1	11	16	35	75
PF07244	2274.82	0.321602	0.198669	1.61878	0.105494	0.997871	2411	1411	2390	1844	1259	2250	2449	3051	1966	2371	2534	1822	916	1730	2367	2734	1388	3045	2072	2344	1438	2822	2607	2604	2266	2381	4095	1198	1674	2131	3240	2633	2984	1959	2728	2821	2613	2609	1447	2791	1765
PF06826	2150.23	0.328003	0.202626	1.61876	0.105499	0.997871	2035	1572	2734	1373	1186	1744	2605	3079	2652	2102	2547	1468	1022	1481	2445	3001	1513	3041	1708	2047	1415	2532	2027	2604	1996	2422	3816	1116	1379	1943	2851	2450	2913	1915	2413	2603	2142	2467	1484	2786	1520
PF05089	1644.74	0.433096	0.267554	1.61872	0.105506	0.997871	1394	1015	2260	1384	804	1279	1327	2034	1100	834	1514	2053	650	1309	1522	1510	2349	2290	1394	2261	1685	2063	1471	873	1061	1860	2001	418	1850	1359	1689	823	1378	2429	2934	2331	3926	1842	1385	2391	953
PF01757	3483.38	0.204873	0.126634	1.61783	0.105699	0.997871	3843	3270	3695	2889	2860	3306	3294	4254	2765	3946	3364	3190	2375	2835	4928	3869	2673	3028	3174	3155	3461	6223	4453	4572	4594	3507	2835	2289	2647	2724	4033	4018	3107	3401	3649	5581	3981	3732	2802	3366	3154
PF04350	2.74881	-2.36471	1.46186	-1.6176	0.105749	0.997871	0	0	53	1	0	7	0	4	0	0	0	5	2	0	0	0	0	0	1	2	3	0	0	7	15	0	1	0	2	0	0	0	3	0	1	0	0	0	8	0	0
PF07541	0.634719	-3.61859	2.23709	-1.61755	0.105761	0.997871	0	0	18	3	1	0	0	0	0	0	0	0	0	2	0	0	0	0	1	0	0	0	0	0	1	1	0	0	0	0	0	0	0	0	0	0	0	0	0	0	0
PF02730	124.197	-0.569989	0.352553	-1.61675	0.105933	0.997871	274	215	84	261	140	188	114	156	40	204	126	206	85	155	214	199	110	13	158	30	156	207	299	85	197	195	115	115	54	75	95	134	38	12	207	37	56	87	56	28	160
PF15603	1.66413	-1.85778	1.14909	-1.61674	0.105933	0.997871	1	4	0	1	4	7	14	0	0	0	1	0	1	2	10	0	0	0	0	0	5	0	1	1	0	0	0	0	0	3	5	0	0	0	0	0	2	3	6	0	0
PF02518	21202.4	0.128322	0.0794023	1.6161	0.106073	0.997871	19842	22521	26003	17687	20744	18602	22005	25151	24012	20464	20292	20387	18664	20802	28342	27424	22067	20559	22510	24706	25213	26670	24701	20171	19013	22393	21230	16585	17734	17496	18740	17927	18757	19587	23921	19613	21784	24417	19982	22004	19447
PF03308	851.463	0.311337	0.192861	1.6143	0.106462	0.997871	927	503	1019	661	473	739	954	1131	800	1005	1239	728	409	589	795	1011	619	1263	730	981	656	1294	1045	733	814	933	1496	451	659	679	941	473	1244	917	905	1105	1021	941	574	983	676
PF13580	526.142	0.319372	0.197844	1.61426	0.106471	0.997871	373	516	750	420	320	318	565	642	846	563	341	271	341	371	1012	726	585	588	525	670	489	1001	510	351	781	554	445	461	241	512	342	300	485	577	721	660	363	613	684	617	456
PF02016	801.092	0.290231	0.179901	1.61328	0.106683	0.997871	710	955	717	641	840	522	704	797	1080	1304	771	532	841	955	1293	1185	693	1189	1555	846	1413	1428	1108	618	666	619	582	605	1286	513	595	349	832	544	521	617	532	915	595	685	609
PF02866	1534.71	0.225255	0.13971	1.6123	0.106896	0.997871	1578	1268	1959	1212	1174	1247	1612	1547	1471	1731	1630	1140	1321	1332	1901	1791	1688	2158	1428	1538	1663	1782	1884	1084	2147	1717	3099	1558	1236	1146	1320	776	1682	1225	1483	1611	1542	1558	1431	1700	1298
PF07081	319.851	0.651691	0.404208	1.61227	0.106903	0.997871	165	193	387	267	182	226	187	257	346	275	526	145	63	126	331	216	345	733	182	542	356	44	269	78	231	151	1347	112	359	448	588	619	170	355	517	146	326	270	181	267	202
PF17099	5.40224	1.48949	0.924	1.612	0.106963	0.997871	2	0	6	1	0	4	3	6	1	0	6	0	8	5	0	6	49	0	17	16	4	0	7	24	2	11	7	3	4	0	3	0	4	0	0	1	3	0	1	20	6
PF12895	370.097	0.487753	0.302591	1.61192	0.106979	0.997871	215	189	540	185	200	202	525	490	675	220	363	175	173	297	369	595	267	439	274	790	447	233	340	221	351	353	370	153	238	555	385	148	446	410	562	498	399	599	316	593	118
PF14412	2.68642	2.49804	1.55115	1.61045	0.1073	0.997871	0	1	56	2	1	0	0	0	0	0	1	1	3	10	3	1	0	0	12	28	0	0	1	0	0	0	0	0	0	22	0	0	0	0	3	2	2	1	2	0	0
PF02255	134.533	0.603961	0.375238	1.60954	0.107498	0.997871	124	169	62	95	71	102	92	117	124	52	52	56	119	85	527	112	174	79	42	230	95	463	106	77	643	108	90	295	181	78	143	54	81	179	73	46	64	74	168	104	144
PF03699	63.1062	-1.07677	0.669152	-1.60916	0.107582	0.997871	50	42	534	24	101	45	35	24	74	36	18	43	80	35	110	70	138	0	70	7	5	286	19	28	294	26	25	100	31	7	11	10	3	4	49	24	4	9	230	11	38
PF08937	43.9615	-0.794882	0.494045	-1.60893	0.107633	0.997871	41	148	25	59	60	21	161	61	7	38	42	103	88	32	63	33	18	60	101	1	132	16	14	15	34	79	4	56	31	15	9	15	24	13	55	11	6	17	101	27	41
PF08951	2.02716	2.54355	1.58295	1.60684	0.10809	0.997871	1	1	0	0	0	1	0	0	1	0	0	0	6	1	1	1	0	0	0	0	1	1	0	0	3	0	0	23	0	0	7	0	0	0	7	0	0	1	22	2	0
PF00710	2350.46	0.141993	0.0885017	1.60441	0.108624	0.997871	2442	2273	2463	2236	1970	2261	2520	3139	2095	2476	2847	2126	1998	2085	2724	2853	2380	2843	2349	2358	2454	3314	2397	2107	2440	2586	3105	1939	1710	1810	2437	1721	2617	2215	2816	2108	2391	2423	1908	2296	2418
PF01814	971.026	0.248673	0.155106	1.60324	0.108881	0.997871	1102	1185	787	935	653	819	844	986	832	1086	1159	789	570	1023	1710	1292	693	1116	1044	651	1594	867	1164	1129	863	1056	1665	626	1537	717	1183	832	924	765	761	943	737	1219	653	1013	924
PF14069	2.28925	-1.712	1.0682	-1.60269	0.109003	0.997871	1	2	1	0	16	7	13	6	0	7	0	0	6	11	0	0	1	1	1	0	0	2	0	1	0	6	7	0	0	0	0	0	0	3	0	1	0	2	0	0	3
PF02557	575.654	-0.405489	0.253186	-1.60154	0.109256	0.997871	792	1548	496	691	737	565	696	612	625	786	411	733	1123	620	647	609	1007	344	587	145	863	1422	656	432	320	1008	608	753	317	243	377	366	119	346	450	255	345	467	666	245	829
PF16125	946.81	0.369741	0.23103	1.6004	0.109509	0.997871	905	660	992	752	517	934	918	1129	763	1118	1139	836	358	617	529	973	589	1743	721	1274	777	1207	921	1182	843	903	1821	382	761	888	1050	1038	1386	1000	1400	986	1195	1045	610	969	677
PF12971	218.039	0.43613	0.272583	1.59999	0.1096	0.997871	258	157	234	203	101	175	131	255	117	82	231	244	101	149	272	260	330	385	179	202	325	135	203	133	112	221	315	78	291	116	261	126	159	288	463	250	488	282	188	276	170
PF05649	2171.28	0.358154	0.22386	1.5999	0.10962	0.997871	1914	1139	2413	1754	1247	2350	2222	2658	1810	2176	2590	1556	930	1659	1521	2246	1473	2973	1595	1983	1328	3340	2310	3627	1834	1978	3848	1223	1465	1892	3164	4021	2494	2067	2706	2237	2287	2348	1839	2552	1649
PF13648	343.057	0.649729	0.406341	1.59898	0.109826	0.997871	464	251	113	61	263	330	292	666	156	439	706	188	53	91	409	317	254	1176	145	208	207	1371	309	547	119	204	173	234	267	207	253	483	931	347	555	160	230	320	124	510	141
PF06969	493.18	0.160045	0.100099	1.59887	0.10985	0.997871	578	530	516	384	478	493	402	650	422	530	657	473	477	503	859	601	644	537	488	361	694	449	596	373	368	571	448	410	475	260	493	315	491	450	562	517	544	561	434	535	538
PF10150	1560.82	0.216242	0.135288	1.59838	0.109958	0.997871	1353	1693	1787	1163	1055	1651	1634	1554	1267	2221	1564	1115	974	1232	2271	2074	1492	1831	1982	1510	1352	2321	2002	1957	2256	1767	2691	983	1035	1027	1542	1600	1570	1221	1434	1943	1477	1536	1134	1497	1475
PF01163	34.9235	-0.690274	0.432482	-1.59608	0.110471	0.997871	30	146	87	17	58	36	24	29	67	15	17	53	39	34	33	16	63	7	29	10	120	38	49	13	45	63	23	64	47	21	6	25	3	20	8	7	9	24	62	11	30
PF06321	1280.55	0.70736	0.443224	1.59594	0.110501	0.997871	1242	259	1908	585	653	760	819	1686	1047	820	1977	715	536	474	769	1248	838	4829	719	3688	1748	252	1477	518	1786	838	216	835	1138	2614	271	322	1825	1237	3438	1101	1895	1248	849	1165	302
PF00571	6516.17	0.0948845	0.0595258	1.59401	0.110935	0.997871	6427	6953	6876	5901	6174	7249	6594	7300	5598	7094	7044	6339	6150	6063	8173	7456	7698	6652	6935	5386	6881	8462	7530	7367	7350	7599	8902	5865	5383	4607	6507	6205	5876	5509	6351	6124	6468	6706	5501	5665	6614
PF02973	8.95009	1.0706	0.671681	1.59391	0.110957	0.997871	3	5	6	2	2	12	5	4	42	2	1	3	5	6	1	12	21	25	2	0	12	4	6	0	23	6	4	15	7	22	1	4	12	20	3	1	2	6	22	19	1
PF16439	28.6801	1.13327	0.711334	1.59316	0.111124	0.997871	40	7	9	18	1	27	6	7	16	39	40	2	35	3	100	89	0	94	42	5	33	0	18	20	0	40	39	3	20	7	8	25	25	18	76	63	0	145	56	9	21
PF01370	7467.07	0.207929	0.130599	1.59211	0.11136	0.997871	6825	6965	8685	6473	6133	6536	7787	10391	8195	5962	6910	6793	5596	6356	9038	10231	6237	6770	7530	8367	7050	6736	8729	8661	8648	7879	8384	4675	5383	7895	7370	7486	6900	6744	8908	9017	8245	8352	6356	8724	7031
PF11784	8.19549	1.23958	0.779394	1.59044	0.111737	0.997871	2	4	17	0	4	2	0	21	3	1	3	7	1	1	4	19	8	14	2	25	23	0	16	9	13	0	7	5	4	12	0	1	0	19	49	4	11	5	5	9	0
PF16169	2.1575	2.6306	1.65419	1.59027	0.111774	0.997871	0	0	1	0	1	1	0	0	13	0	1	10	3	0	1	0	0	0	0	0	2	25	1	0	0	0	1	0	0	9	0	0	1	0	0	0	0	19	1	0	0
PF09685	24.8696	0.902068	0.567615	1.58923	0.112009	0.997871	7	4	21	21	24	13	15	5	9	31	8	13	10	10	23	14	15	17	11	1	88	48	32	17	104	24	18	58	4	35	11	12	4	6	43	119	89	10	7	10	7
PF09989	753.261	-0.326404	0.20546	-1.58865	0.11214	0.997871	953	1511	930	723	1170	1031	559	783	538	784	660	670	835	832	978	981	1349	467	888	333	1083	995	1127	1216	970	834	611	824	840	268	500	1187	301	452	520	360	448	619	834	274	795
PF05896	846.418	0.357629	0.22526	1.58763	0.11237	0.997871	676	466	1014	722	446	704	1045	1080	835	919	1235	580	348	579	706	989	603	1393	707	978	623	1003	739	1014	751	848	1608	394	534	933	973	788	1170	799	1071	1006	1018	957	604	1041	541
PF04237	809.332	0.196155	0.12365	1.58637	0.112655	0.997871	811	869	866	648	791	615	817	1025	615	817	922	650	611	824	1110	1093	573	722	904	733	901	1370	1028	871	663	840	1149	504	669	745	691	777	745	615	947	1026	778	924	685	1000	702
PF12242	5.52218	-1.21809	0.767971	-1.58612	0.112713	0.997871	4	34	10	12	15	2	5	3	4	11	0	1	5	10	57	10	7	0	5	0	15	3	8	2	0	5	2	2	5	0	4	0	0	0	0	1	1	2	3	0	10
PF16442	82.9594	1.24596	0.786044	1.5851	0.112943	0.997871	101	22	78	26	21	45	0	110	12	30	223	63	28	66	28	62	0	283	12	122	143	0	33	18	8	0	0	10	115	74	29	42	347	210	330	28	122	37	129	147	68
PF16435	58.7072	1.0658	0.672612	1.58456	0.113066	0.997871	53	8	47	29	17	22	51	33	7	8	26	5	46	33	63	72	0	64	30	277	87	0	72	26	162	64	38	0	32	241	12	40	21	49	207	71	23	103	61	40	23
PF00261	0.666387	-2.89233	1.82606	-1.58392	0.113212	0.997871	3	0	0	0	1	0	14	0	0	0	0	0	0	0	0	0	0	3	0	0	0	0	0	0	2	0	0	0	0	0	0	0	0	1	0	0	0	1	0	1	2
PF14019	2.68776	2.47204	1.56093	1.5837	0.113262	0.997871	0	0	69	2	2	0	0	1	0	0	0	4	1	0	9	0	9	0	0	0	1	32	1	0	22	0	0	4	3	0	0	0	0	0	2	2	0	0	23	2	0
PF08281	6400.52	0.177776	0.112333	1.58258	0.113518	0.997871	6229	6045	7385	5474	6023	5922	6070	7422	6141	5745	6788	5445	5437	6443	6059	7199	7508	6626	6390	7206	7501	8025	7568	6131	4615	7172	5360	5144	4899	5331	5691	6265	6077	6681	9819	6152	8406	7710	5430	6512	6156
PF03471	1778.65	0.160159	0.101247	1.58186	0.113681	0.997871	1665	1750	1961	1583	1450	1967	1741	1824	1565	1794	1892	1320	1353	1577	2471	1879	2153	1712	1897	1682	1838	2364	1776	1784	1959	2045	3157	1543	1324	1298	1922	1643	1918	1559	1826	1932	1589	1968	1741	1710	1740
PF07331	76.7336	0.491057	0.310845	1.57975	0.114165	0.997871	76	75	70	52	39	45	76	94	76	100	67	111	61	57	289	105	127	68	50	107	60	294	104	39	100	54	12	18	49	13	59	56	60	127	85	35	79	110	62	64	105
PF07906	3.80489	3.02173	1.91308	1.57952	0.114218	0.997871	0	0	0	0	0	0	4	0	3	0	0	1	0	0	0	0	0	1	0	0	0	0	0	0	0	34	10	23	0	0	1	0	15	1	0	1	1	0	0	7	62
PF11412	500.414	0.307311	0.194727	1.57816	0.114529	0.997871	544	303	538	423	292	468	538	644	505	601	713	322	180	394	625	638	344	632	322	533	478	673	609	521	517	473	537	242	326	363	684	656	580	505	805	560	536	608	393	623	363
PF02706	2686.84	0.335524	0.212666	1.57771	0.114633	0.997871	2403	2183	3282	1689	2274	2102	2585	3242	2459	1924	2630	2363	1050	2215	3814	3184	1816	3325	2087	3825	2378	2896	2762	2623	2656	2983	1602	1435	1894	3268	1990	2238	3447	3251	4365	4105	4041	3066	1887	4029	2050
PF00691	3288.82	0.374877	0.237949	1.57545	0.115152	0.997871	3550	2135	4011	2285	1491	3137	3096	4199	3019	2634	4266	2120	1351	2343	3319	3677	2792	5009	2693	6077	2864	2727	3961	4636	3737	2293	1781	1509	2126	3735	3255	4295	4565	3620	5235	3762	3776	3570	2142	4326	2208
PF12945	23.8392	1.32754	0.843173	1.57446	0.115382	0.997871	7	34	0	6	18	15	3	0	0	61	28	38	26	40	32	70	17	18	51	0	61	0	93	43	0	18	10	3	122	3	23	6	0	0	3	19	31	77	2	3	49
PF03463	0.51322	-2.52315	1.60365	-1.57338	0.115632	0.997871	0	0	7	2	4	0	0	0	0	0	0	0	3	0	0	1	0	0	1	0	0	0	0	0	1	1	0	0	0	0	1	0	0	0	0	0	0	0	0	0	1
PF00056	1592.35	0.254317	0.161652	1.57324	0.115663	0.997871	1530	1051	2032	1182	1286	1426	1706	1849	1472	2107	1689	1114	1260	1388	1593	1881	1573	2256	1608	1401	1475	2546	1748	1035	2190	1650	3352	1589	1130	1361	1353	775	1843	1387	1484	1850	1695	1721	1384	1745	1238
PF11368	50.223	-0.788815	0.501497	-1.57292	0.115737	0.997871	43	337	40	38	96	30	35	20	72	103	37	32	170	60	117	87	73	19	41	0	70	33	84	24	0	40	45	37	30	10	57	21	12	38	21	23	20	22	65	7	107
PF02599	64.0989	0.707413	0.449892	1.57241	0.115856	0.997871	34	152	10	22	43	54	18	10	23	106	53	59	68	111	167	129	37	51	97	61	209	67	224	98	22	45	35	26	176	9	68	19	31	16	25	28	56	128	32	13	178
PF09339	147.951	0.441944	0.281249	1.57136	0.116099	0.997871	156	205	65	89	110	111	134	100	156	117	109	84	188	134	666	123	215	120	136	290	186	337	93	83	167	238	100	197	91	57	78	60	182	182	115	59	72	118	159	173	303
PF09485	35.1781	-0.905256	0.576162	-1.57118	0.11614	0.997871	60	48	24	108	140	33	8	46	3	30	75	3	38	12	27	45	80	17	40	0	25	5	29	15	13	30	24	51	51	0	10	69	10	2	82	23	52	66	26	2	53
PF13526	44.1423	-0.670444	0.427018	-1.57006	0.116401	0.997871	22	48	182	38	55	52	77	44	43	25	15	27	52	34	64	23	173	9	71	26	47	74	45	74	42	96	38	44	17	2	11	18	15	5	23	27	25	17	94	82	19
PF07559	22.9414	1.53932	0.980484	1.56996	0.116424	0.997871	31	26	1	4	1	5	3	1	2	84	0	2	2	3	203	4	1	2	163	29	15	5	92	8	146	58	18	42	0	0	3	3	10	3	4	0	0	0	2	12	73
PF00071	53.6518	-0.427475	0.272347	-1.5696	0.116509	0.997871	63	61	81	93	121	57	29	54	29	84	68	70	89	86	62	64	57	24	65	20	29	78	45	28	42	88	39	106	38	35	52	30	6	22	37	75	42	42	40	48	64
PF16271	900.217	0.388392	0.247448	1.56959	0.11651	0.997871	796	448	832	706	499	1025	1001	1074	696	941	953	653	393	655	591	985	532	1147	676	826	509	1353	969	1433	689	858	1620	344	625	907	1491	1668	1087	827	1249	1082	1053	1038	637	1064	601
PF13525	1645.46	0.328492	0.209638	1.56694	0.117128	0.997871	1282	1102	1887	1466	927	1606	1794	1942	1409	1673	2155	1191	708	1246	1584	1872	946	2190	1473	2094	1152	1843	1754	1587	1796	1786	3057	718	1229	1900	1774	1625	2169	1570	2149	2091	1965	1967	1161	1966	1182
PF06226	2.42331	2.4602	1.57015	1.56686	0.117147	0.997871	0	2	2	0	0	0	0	2	0	2	2	35	1	0	196	0	0	0	0	10	4	1	0	0	0	0	0	0	2	6	7	0	1	0	0	0	2	0	0	14	1
PF01625	612.858	0.23136	0.147697	1.56645	0.117243	0.997871	446	530	651	592	574	520	666	873	548	677	636	604	763	453	768	672	535	936	546	598	424	1567	540	654	773	675	402	449	393	520	637	475	602	496	633	820	503	687	489	589	666
PF07550	8.81579	-1.17196	0.749499	-1.56366	0.117897	0.997871	0	37	14	13	52	8	1	1	7	10	7	7	8	15	32	9	16	0	16	0	32	0	30	9	0	4	2	4	10	0	4	5	0	0	8	15	0	3	2	4	6
PF08841	47.2313	0.855541	0.547416	1.56287	0.118083	0.997871	59	13	49	11	19	31	30	11	116	18	5	17	20	37	7	15	60	60	7	31	36	27	15	8	131	157	46	164	14	91	39	23	81	129	17	10	21	14	41	62	146
PF16120	1144.2	0.386903	0.247698	1.562	0.118289	0.997871	697	598	1558	677	787	860	1571	1792	1457	1027	1429	946	361	933	968	1487	1018	1517	779	1149	732	1892	968	1476	688	1082	788	718	711	1080	1059	1537	1350	1230	1325	1579	1671	1587	902	2060	523
PF01316	383.655	0.199027	0.127457	1.56153	0.1184	0.997871	411	429	408	275	331	387	332	413	352	277	506	337	353	391	618	419	381	404	329	460	481	241	459	551	438	365	257	319	356	273	484	334	394	384	443	294	393	392	316	404	521
PF03465	0.900486	-2.37022	1.51802	-1.56139	0.118432	0.997871	0	0	18	0	2	0	0	0	0	0	0	0	3	3	0	2	0	0	1	0	0	0	0	0	1	2	0	0	0	1	2	1	0	0	0	0	0	0	0	0	2
PF01950	1.06858	-3.63407	2.32748	-1.56138	0.118435	0.997871	0	0	23	10	0	0	0	0	0	0	0	0	2	3	0	0	0	0	1	0	0	0	0	0	2	4	0	0	0	0	0	0	0	0	0	0	0	0	0	0	0
PF16792	1.08889	-2.03169	1.3031	-1.55912	0.118967	0.997871	5	3	1	0	13	0	0	0	2	0	0	1	1	1	0	0	0	1	0	0	0	0	0	0	0	115	1	6	0	0	2	0	0	1	0	0	0	1	6	210	0
PF16225	39.3157	0.71857	0.460881	1.55912	0.118968	0.997871	26	16	50	28	18	22	29	75	12	20	36	51	20	74	43	49	16	15	31	45	34	0	24	12	18	40	23	5	39	27	23	27	53	77	44	52	116	81	51	132	14
PF00224	3057.13	0.0951894	0.0610682	1.55874	0.119058	0.997871	3061	3444	2988	2648	3203	3405	2957	3511	2308	3467	3582	3690	3032	2706	4483	3681	3604	2823	3871	2358	3059	4201	3653	3154	3313	3199	3687	3089	3236	1856	2963	2818	2579	2376	2652	2610	2956	3102	2778	2528	3443
PF13559	36.0745	0.74191	0.476029	1.55854	0.119105	0.997871	11	22	75	19	17	4	24	78	88	22	16	15	14	43	32	83	119	31	31	56	67	0	40	18	15	21	20	14	9	39	13	12	21	50	61	54	43	37	51	78	12
PF00106	10097.5	0.11013	0.0706763	1.55822	0.11918	0.997871	11244	11041	10878	8919	9482	9021	10462	12406	10214	10749	11259	9750	8980	8491	15820	12089	10695	11802	10616	11313	9472	12880	11430	8854	10128	11348	12678	9145	8272	7021	9486	7456	9794	9560	9997	10166	9467	10234	8647	9866	9808
PF03150	129.743	0.498031	0.319777	1.55743	0.119368	0.997871	148	133	135	70	34	87	125	81	91	249	251	112	48	56	61	137	186	77	86	303	226	39	154	91	239	145	59	138	89	195	149	63	85	178	182	181	211	133	79	105	82
PF14849	1177.33	0.335463	0.215551	1.55631	0.119635	0.997871	981	757	1255	919	656	1280	1337	1269	1176	1368	1190	650	470	752	1217	1421	718	1795	1037	1298	830	1723	1237	1922	1179	1173	2415	768	755	1169	1464	1818	1373	946	1422	1202	990	1302	740	1191	1040
PF03266	27.0248	-0.709276	0.455845	-1.55596	0.119718	0.997871	7	70	7	41	72	45	58	24	5	22	25	24	61	22	44	72	34	3	67	3	27	65	16	42	5	18	9	23	15	11	20	7	2	20	8	29	12	17	44	10	73
PF12732	229.919	0.352692	0.226767	1.55531	0.119873	0.997871	218	141	221	204	131	194	276	326	248	160	250	208	144	226	208	274	164	221	117	231	188	164	200	232	217	246	289	88	135	277	257	216	313	254	299	306	321	429	236	316	157
PF09965	1.70485	3.1527	2.02809	1.55452	0.12006	0.997871	0	1	0	0	0	0	0	13	0	5	0	0	0	0	0	0	0	0	0	0	0	0	2	16	23	2	0	0	0	0	0	1	2	0	2	0	0	0	5	0	0
PF01633	109.63	-0.571206	0.367461	-1.55447	0.120073	0.997871	192	200	111	179	252	137	60	95	86	149	130	70	123	186	388	123	142	36	165	30	270	57	189	65	102	74	261	91	95	17	83	31	40	43	30	120	21	67	100	18	145
PF09335	1086.93	0.20609	0.132634	1.55382	0.120227	0.997871	1270	840	1207	857	786	996	1242	1570	1099	1059	866	863	695	842	2079	1602	987	1057	787	879	965	1566	1030	1323	1326	1473	1196	1029	623	707	1203	1035	1120	974	1177	1166	1135	1195	902	1336	1360
PF01039	5662.88	0.161992	0.104293	1.55324	0.120365	0.997871	5679	5957	6152	4425	4823	5691	5947	7007	4371	5519	6100	5795	4021	5610	7450	7122	6303	5095	6037	6503	6933	5491	7594	4954	6162	6266	6273	3839	4880	4870	5301	4383	5038	5493	7155	5813	7502	6297	4847	5612	4546
PF02253	85.2701	0.84755	0.54605	1.55215	0.120627	0.997871	126	108	42	22	17	33	51	30	55	50	15	7	81	30	512	57	11	37	32	302	131	1	52	41	179	204	43	132	29	119	64	88	107	32	194	76	15	81	39	93	240
PF03947	322.637	-0.307844	0.198395	-1.55168	0.120739	0.997871	358	581	307	358	488	410	394	365	209	591	250	369	446	310	462	410	577	315	375	181	309	785	483	233	332	411	445	375	191	119	269	184	113	156	202	199	172	228	307	158	522
PF16377	59.1326	1.31959	0.850454	1.55164	0.120749	0.997871	39	29	61	16	6	17	31	175	38	11	82	2	15	6	32	98	0	96	11	65	0	0	40	21	2	13	1	0	49	74	2	13	148	282	360	22	167	76	79	99	3
PF01052	125.36	0.586172	0.377875	1.55123	0.120846	0.997871	164	221	36	55	82	105	28	10	94	234	60	51	112	195	270	151	115	112	394	226	181	199	314	86	310	130	81	169	159	35	52	46	166	117	38	67	55	94	62	77	250
PF16288	783.708	0.6921	0.446302	1.55074	0.120963	0.997871	627	223	1049	316	449	541	645	895	842	313	502	1034	418	435	883	866	193	917	578	1208	2112	0	888	275	1390	808	656	1011	429	1082	471	310	623	752	1388	1016	2175	1307	547	1092	309
PF01584	302.024	0.487317	0.314322	1.55038	0.121051	0.997871	235	566	128	160	229	345	92	75	144	431	354	181	428	461	1157	443	269	189	450	299	688	337	488	250	325	387	194	198	757	75	239	143	289	196	128	168	284	416	226	114	496
PF14707	118.249	0.91134	0.587874	1.55023	0.121086	0.997871	74	27	117	44	59	39	144	143	99	104	89	11	25	70	35	62	94	194	38	648	151	1	130	32	409	114	12	77	100	412	42	49	146	102	361	74	73	39	52	55	14
PF03583	1.2236	2.65532	1.71312	1.54999	0.121143	0.997871	0	0	0	26	1	0	0	0	0	6	0	1	1	0	1	0	0	0	0	0	0	0	0	13	1	0	0	0	2	3	12	0	0	3	0	0	0	0	0	2	3
PF07514	1.68761	-1.1855	0.765051	-1.54957	0.121245	0.997871	14	0	1	1	1	2	5	2	0	1	0	2	1	0	104	0	0	1	3	1	0	9	0	2	1	2	0	0	0	1	8	1	1	0	3	1	3	2	1	0	2
PF10131	17.0009	-1.32015	0.852319	-1.54889	0.121408	0.997871	30	104	0	49	63	12	4	0	0	67	18	11	20	35	105	18	26	0	38	4	49	0	23	9	3	9	9	2	4	0	1	0	1	1	7	1	16	2	3	1	34
PF14725	88.0818	1.5775	1.01973	1.54699	0.121866	0.997871	88	4	13	0	0	23	121	0	418	95	32	54	58	174	301	380	0	1	27	0	33	0	9	31	0	155	241	0	16	125	245	41	16	56	64	29	0	106	194	409	25
PF04270	1.95012	1.74	1.12562	1.54582	0.122149	0.997871	0	1	1	0	2	0	1	1	1	2	1	8	5	2	0	0	2	0	0	1	6	3	0	0	0	1	0	0	1	0	15	0	0	1	1	0	0	1	14	4	6
PF07703	414.418	0.423796	0.274392	1.54449	0.12247	0.997871	261	262	681	249	257	275	416	561	443	435	361	371	99	311	532	376	336	303	313	987	385	913	451	387	572	463	148	265	148	535	238	396	323	405	682	584	693	451	284	514	349
PF11858	6.48733	-1.40266	0.908281	-1.5443	0.122516	0.997871	0	3	23	2	21	9	40	8	1	5	0	2	26	25	0	0	1	0	0	0	7	1	0	27	6	14	9	4	6	1	6	1	1	2	9	0	0	1	1	7	0
PF05816	978.344	-0.388308	0.251485	-1.54406	0.122574	0.997871	1224	1742	744	1345	1921	1143	1020	1041	841	898	849	1497	1988	1082	1047	1021	1513	496	1233	114	1022	1716	1273	814	590	1170	879	1490	829	362	767	647	287	794	678	587	748	1064	1102	363	1787
PF13610	175.606	-0.770523	0.499219	-1.54346	0.12272	0.997871	997	607	67	33	128	188	102	17	361	114	167	258	77	178	553	66	162	53	131	170	385	6	74	132	226	109	47	570	370	46	129	85	114	74	101	76	60	115	91	175	57
PF11217	7.01037	1.36989	0.887785	1.54304	0.122821	0.997871	6	3	9	0	1	0	4	4	7	1	2	23	29	9	3	0	8	0	4	3	18	0	1	6	7	0	0	3	11	1	55	3	4	1	11	0	0	1	31	12	3
PF16328	29.454	1.15521	0.74926	1.5418	0.123123	0.997871	11	9	28	8	25	4	23	94	9	34	8	12	11	15	25	49	0	16	12	25	9	0	26	16	0	9	0	8	9	65	16	1	11	92	270	10	37	18	78	45	11
PF09168	2.19004	2.20577	1.43208	1.54025	0.123499	0.997871	0	0	0	0	0	1	3	2	1	0	1	3	7	0	1	0	0	0	0	0	4	0	0	1	2	0	0	47	3	1	13	0	4	0	1	0	0	2	34	0	2
PF16372	227.856	0.918454	0.59652	1.53969	0.123637	0.997871	192	18	37	28	130	420	153	145	144	373	588	44	74	50	74	68	198	896	64	134	115	1070	244	827	50	143	98	107	220	36	35	793	836	260	283	46	66	55	47	120	49
PF03992	502.93	0.3217	0.208944	1.53965	0.123646	0.997871	382	284	577	351	334	454	704	770	565	686	641	360	392	407	891	919	364	482	354	720	301	506	552	310	527	539	487	403	294	666	556	265	468	380	683	677	324	524	378	819	442
PF16287	23.407	-1.89335	1.23131	-1.53766	0.124131	0.997871	0	0	45	350	0	4	0	2	32	4	62	1	1	0	2	16	0	33	9	31	59	0	27	27	0	2	7	32	0	0	30	0	0	0	45	0	71	24	5	18	0
PF11299	95.9008	0.671192	0.436761	1.53675	0.124354	0.997871	68	15	66	27	38	139	123	61	178	95	38	29	63	82	36	30	270	89	66	419	70	279	94	131	190	48	81	54	30	64	101	79	116	217	72	15	46	42	124	99	44
PF04509	116.725	0.564345	0.367388	1.5361	0.124513	0.997871	64	210	42	47	117	128	39	13	66	208	141	76	129	190	166	220	80	108	261	75	397	159	313	113	125	68	66	41	298	20	72	58	85	91	56	76	139	149	89	37	191
PF16967	4.45359	2.1644	1.41016	1.53486	0.124818	0.997871	5	2	0	0	0	0	2	0	1	2	0	1	0	0	87	0	0	0	0	2	1	0	0	1	2	17	3	21	0	1	1	0	6	0	3	0	1	0	0	11	39
PF01641	206.845	0.381188	0.248354	1.53485	0.124819	0.997871	176	118	216	174	185	175	182	185	130	313	218	146	311	177	150	200	275	380	203	267	218	879	221	154	354	205	85	188	79	135	192	72	217	160	232	275	163	99	251	164	240
PF00754	4473.49	0.3164	0.206445	1.53261	0.125372	0.997871	3483	3546	5710	3755	2959	3609	4602	5776	4390	3672	6575	5089	1780	3879	3698	4958	4575	5231	3745	6596	4831	4113	3981	3305	5569	5068	3002	2980	3125	4152	3901	2933	4644	5884	5239	6286	8026	5416	3890	6258	2257
PF14121	1562.94	0.396368	0.258717	1.53205	0.125509	0.997871	1284	993	1442	1457	810	1555	1632	1802	1414	1547	2071	933	583	1052	1011	1796	906	2397	1084	1473	1023	2353	1498	2661	1262	1459	3898	629	1072	1480	2376	2749	1940	1259	2209	1591	1451	1712	940	1653	1103
PF03352	521.601	0.296783	0.193724	1.53199	0.125524	0.997871	437	347	582	254	436	475	739	622	704	582	421	549	329	531	766	731	580	567	580	513	343	680	460	403	700	686	577	454	282	457	300	226	704	486	388	836	660	541	500	778	343
PF05869	109.057	0.798819	0.521536	1.53167	0.125605	0.997871	99	91	25	50	129	54	63	114	52	83	41	227	83	28	84	10	139	265	146	413	97	11	98	153	135	148	23	51	31	23	58	21	242	115	13	93	29	14	215	346	347
PF06230	75.7784	0.803003	0.524293	1.53159	0.125623	0.997871	31	72	47	49	31	114	10	15	43	187	66	44	65	83	77	175	245	24	207	40	41	65	156	188	472	31	17	14	65	4	73	47	33	13	12	222	35	26	30	53	41
PF14319	86.0944	1.02589	0.669821	1.53158	0.125626	0.997871	40	103	21	32	23	121	17	117	35	66	665	121	37	77	95	62	47	20	62	12	180	1	42	60	34	30	5	338	54	1	32	30	572	13	49	82	59	7	114	10	42
PF02583	309.135	-0.336245	0.219561	-1.53144	0.12566	0.997871	386	568	286	343	539	385	315	245	248	419	262	369	474	291	483	313	517	137	428	123	369	463	395	279	432	378	231	585	315	81	274	176	109	140	181	197	204	296	325	142	571
PF06835	656.71	0.30927	0.201984	1.53116	0.12573	0.997871	589	420	675	598	413	543	821	862	604	781	689	484	268	523	705	889	535	839	620	742	407	1119	592	520	691	665	1278	334	444	684	786	370	805	610	767	846	746	813	526	925	486
PF04069	945.047	0.389549	0.254584	1.53014	0.125983	0.997871	1244	535	821	392	691	807	1145	889	864	402	823	874	574	866	1987	807	1205	811	617	1307	1297	867	528	506	1572	1329	610	1037	482	1118	476	561	1424	1625	1320	748	1620	805	1037	1135	889
PF07435	2.49775	3.27724	2.14262	1.52955	0.126129	0.997871	0	0	2	0	0	0	0	0	0	0	0	0	7	1	0	0	3	0	0	0	0	1	0	0	13	0	0	28	0	0	1	0	0	0	15	0	0	0	25	2	0
PF09142	2.38028	2.39729	1.56798	1.5289	0.126289	0.997871	0	1	25	0	3	0	0	3	0	0	0	3	3	0	5	4	13	0	0	0	0	23	0	0	23	0	1	4	4	0	0	0	0	0	2	0	0	0	13	0	2
PF02607	876.971	0.207503	0.135786	1.52815	0.126474	0.997871	871	761	927	700	721	889	936	1004	788	1042	959	791	485	756	961	1126	685	1211	849	730	912	802	954	929	995	1040	801	705	737	899	822	784	832	844	1202	998	1138	1032	660	1027	750
PF13672	942.18	-0.223075	0.146133	-1.52652	0.126879	0.997871	1123	1780	1050	1105	1161	903	964	861	795	1046	780	1013	1411	1001	1324	1045	1241	493	1431	559	1420	1196	1362	840	1295	1196	842	1010	786	527	877	646	365	644	722	987	552	1033	852	518	1313
PF13590	946.93	0.41415	0.271785	1.52382	0.127555	0.997871	638	450	1216	542	645	697	1305	1447	878	912	1075	895	332	801	748	1137	631	1297	728	1211	610	1327	807	433	914	1119	1738	442	740	1068	593	456	1531	1196	1195	1189	1783	1236	683	1366	404
PF01346	1274.76	0.318899	0.209331	1.52342	0.127653	0.997871	1538	742	1263	970	773	1233	1357	1623	1070	1477	1509	1022	452	908	1516	1318	763	1948	957	1325	782	2368	1587	1618	1008	1278	2426	745	853	1128	1682	1578	1583	1112	1366	1507	1376	1404	768	1540	1028
PF02120	72.1721	0.639281	0.419782	1.52289	0.127787	0.997871	44	117	18	55	54	79	12	16	22	169	110	61	96	92	143	111	62	61	271	29	185	44	218	83	51	60	42	23	188	10	63	32	21	17	40	39	89	129	55	22	92
PF16232	86.6715	0.651101	0.4278	1.52197	0.128015	0.997871	49	30	91	38	60	65	102	141	55	33	81	108	22	96	59	124	56	40	75	38	165	0	86	27	77	104	67	94	73	56	60	35	63	210	163	116	336	144	92	123	46
PF00069	2848.81	-0.292231	0.192245	-1.5201	0.128487	0.997871	3704	4210	3763	3308	4637	2812	2780	2608	2205	3272	1929	2840	4702	2942	3962	2990	3294	1563	4070	1410	3324	3961	3701	3896	4655	4355	3540	3082	2449	1115	2980	2215	839	1359	1810	3487	1515	2164	2828	1289	3607
PF00574	2885.75	-0.160344	0.105524	-1.5195	0.128637	0.997871	2777	3565	2816	3263	3650	3338	4175	3325	2610	3739	3523	2249	3465	2849	3137	3151	3068	2594	3146	2480	2690	3836	3769	2651	4254	2958	2876	3306	2292	1492	2725	2279	3241	1932	2015	2385	1802	2194	2557	3223	3534
PF14743	1.69698	2.71884	1.78949	1.51934	0.128676	0.997871	0	0	0	0	2	30	0	2	0	0	7	1	3	6	0	2	3	0	1	0	30	0	8	0	0	0	0	0	0	0	0	0	0	0	1	0	0	0	0	0	12
PF13588	496.981	0.343664	0.226353	1.51827	0.128947	0.997871	390	493	384	362	418	608	395	407	654	594	537	438	285	363	469	493	396	512	512	99	366	995	540	988	610	568	651	383	469	426	700	949	635	270	404	435	480	449	324	301	834
PF10747	0.753606	2.39267	1.57768	1.51657	0.129374	0.997871	0	0	0	0	0	0	27	1	0	0	0	0	1	0	0	1	0	1	0	2	0	1	0	0	1	4	5	1	0	0	0	0	0	9	1	0	0	2	0	0	0
PF01288	598.98	0.284799	0.18785	1.5161	0.129495	0.997871	483	520	823	370	431	552	617	525	541	501	1029	404	416	468	627	636	691	716	506	645	488	712	581	1071	746	611	758	382	411	437	747	1240	550	479	682	565	493	573	432	585	568
PF14133	135.261	0.707299	0.467258	1.51372	0.130096	0.997871	55	191	37	149	145	77	16	134	20	187	197	201	273	124	157	117	81	54	176	11	418	289	224	114	98	105	37	50	638	48	244	44	13	59	74	213	149	151	76	28	269
PF05369	0.913885	2.24161	1.48107	1.51351	0.130151	0.997871	0	0	0	1	0	0	0	1	0	2	0	0	0	2	0	5	0	0	4	1	7	0	6	0	0	0	0	0	4	0	2	0	0	0	1	0	0	0	0	3	1
PF00639	1048.36	0.274907	0.181839	1.51182	0.13058	0.997871	1055	798	1172	778	649	1015	1196	1389	872	963	1357	932	591	841	1113	1345	764	1342	1032	1096	700	776	1233	1058	1361	1263	1517	463	743	1055	1236	883	1294	917	1451	1248	1262	1176	785	1357	886
PF12919	2.80861	4.29894	2.8436	1.51179	0.130586	0.997871	0	0	0	0	0	0	0	35	0	0	0	0	0	0	11	23	0	0	0	2	0	0	0	0	0	0	0	0	0	6	0	0	31	0	0	0	7	0	0	0	0
PF16875	1330.4	0.313878	0.207678	1.51137	0.130695	0.997871	1062	1298	1908	977	849	1307	906	1438	1221	1059	1201	813	803	1207	1718	1573	1313	965	852	1830	2381	1454	1521	2359	1191	1161	742	942	1845	1228	1569	2519	960	1341	1963	1167	1200	1503	1147	1182	853
PF03994	14.1742	1.51489	1.00233	1.51136	0.130696	0.997871	14	27	2	0	0	1	2	6	9	2	1	4	0	4	0	1	5	41	0	58	23	132	0	1	35	23	6	37	0	0	3	0	31	56	6	1	1	5	2	12	63
PF13669	575.923	0.299543	0.198203	1.5113	0.130713	0.997871	542	329	603	492	428	597	592	659	536	646	721	478	305	494	517	709	350	800	572	405	400	954	623	467	533	656	1355	356	406	422	517	340	716	592	641	896	737	680	525	693	454
PF00743	10.6141	-0.715114	0.473489	-1.51031	0.130965	0.997871	12	64	6	5	14	9	15	0	20	14	10	9	12	3	24	5	12	10	3	36	11	19	19	11	13	1	5	14	10	7	2	7	3	13	4	3	7	2	11	4	4
PF07695	11.2916	1.01401	0.671436	1.51021	0.13099	0.997871	1	23	5	4	4	4	7	0	37	27	5	10	8	19	5	36	8	2	17	25	4	0	53	5	0	23	6	3	0	7	14	3	0	6	20	6	9	31	29	8	4
PF01312	340.721	0.493321	0.326669	1.51016	0.131003	0.997871	298	534	153	161	244	437	134	44	223	658	294	207	302	529	801	379	203	354	1023	405	765	625	680	250	470	325	251	317	539	51	205	138	340	321	114	172	306	320	312	151	670
PF02674	409.966	0.296133	0.196126	1.50991	0.131067	0.997871	339	341	492	273	288	264	576	573	620	412	389	270	178	368	610	619	363	553	375	418	375	842	456	318	333	444	483	235	393	336	333	146	534	450	336	459	326	639	436	559	316
PF12833	10483.6	0.231805	0.153589	1.50926	0.131234	0.997871	9630	10175	14234	7946	8278	7989	10349	14003	12758	8891	12913	11238	6831	9563	12724	12694	8636	11894	9351	12726	10831	11536	10991	8623	6889	10343	10058	5944	9244	9601	9357	8170	11184	12053	13784	10554	14253	13106	10593	12890	7657
PF12102	1.55076	1.71259	1.13507	1.50881	0.131348	0.997871	2	0	1	0	1	0	0	0	0	0	0	2	2	0	0	0	4	2	6	0	6	0	1	0	0	0	1	3	0	2	0	1	1	4	3	2	10	2	1	4	0
PF05711	21.5439	1.09382	0.725347	1.508	0.131554	0.997871	17	17	13	9	2	2	24	12	29	16	13	5	3	6	23	17	12	66	6	154	26	183	4	2	7	16	17	14	2	0	0	2	35	87	17	3	4	25	14	4	5
PF01248	163.547	-0.290684	0.19278	-1.50785	0.131592	0.997871	223	287	147	163	251	258	131	126	125	193	174	155	211	262	295	160	261	102	230	64	351	218	226	144	123	182	138	167	159	62	154	95	66	125	101	99	138	144	214	83	189
PF09670	1.42885	2.01027	1.33478	1.50607	0.132048	0.997871	1	0	1	0	0	1	0	0	0	3	1	5	2	0	2	5	2	0	1	0	0	0	7	0	0	4	11	0	0	5	2	0	0	5	0	0	0	0	0	0	1
PF01103	4208.61	0.300263	0.199461	1.50537	0.132229	0.997871	4436	2519	4695	3341	2569	4347	4345	5467	3875	4566	5452	3384	1714	3118	4060	4939	3143	5647	3234	3885	2799	6931	5053	5770	3879	4126	6684	2051	3072	3698	6105	5276	5388	3663	5150	4739	5004	4486	2485	5019	2816
PF13418	7.20136	1.0372	0.689817	1.50358	0.132689	0.997871	3	1	4	15	3	1	0	1	3	0	7	2	3	1	9	4	30	1	9	10	15	0	2	14	11	6	9	1	17	39	2	6	9	3	6	6	5	3	2	7	5
PF04550	1.678	3.55726	2.36661	1.5031	0.132812	0.997871	0	0	0	0	0	0	0	0	4	1	0	1	0	0	45	0	0	0	0	19	0	0	0	0	16	0	0	0	0	0	0	0	0	0	0	1	1	0	0	3	24
PF02435	2.07193	2.57197	1.71405	1.50053	0.133478	0.997871	0	0	1	0	0	1	1	2	1	0	2	5	4	0	1	0	0	0	0	0	4	0	0	0	4	0	0	33	0	0	21	0	0	0	1	0	0	0	65	3	0
PF03135	100.405	0.548606	0.365798	1.49975	0.133679	0.997871	119	96	118	29	22	85	84	113	125	93	93	184	59	204	274	333	70	98	259	80	51	120	305	92	185	79	47	30	24	53	112	64	71	123	119	82	18	61	44	73	29
PF08421	2.99099	1.42199	0.948499	1.49919	0.133823	0.997871	2	0	1	4	0	1	1	1	6	0	1	0	0	3	1	3	15	10	0	18	1	8	4	1	2	0	1	5	0	0	1	0	1	8	2	0	1	2	15	3	0
PF11369	94.6002	1.10366	0.736393	1.49874	0.133941	0.997871	12	94	25	56	50	121	9	16	38	48	36	82	453	69	48	131	0	33	138	112	132	0	124	102	70	76	18	7	5	1	128	39	165	181	811	36	6	10	74	15	315
PF14759	1.69253	2.70524	1.80597	1.49794	0.134149	0.997871	0	0	0	0	0	0	2	0	0	0	0	0	0	0	70	0	0	0	0	0	7	0	0	1	1	5	1	16	0	0	2	0	9	0	2	0	3	0	0	1	21
PF01939	34.048	-0.898477	0.600243	-1.49686	0.13443	0.997871	21	63	218	42	40	15	15	3	25	12	2	26	53	17	98	5	69	49	19	30	21	149	18	17	129	6	9	44	21	1	13	9	5	4	36	30	2	17	103	6	17
PF09519	3.94508	1.79684	1.20144	1.49557	0.134765	0.997871	3	2	0	0	0	4	1	1	0	0	1	0	3	0	22	0	0	0	7	0	1	20	41	0	1	2	1	8	13	3	192	28	0	2	2	0	0	0	2	0	2
PF16173	122.109	0.68097	0.455588	1.49471	0.134991	0.997871	77	104	146	94	60	56	72	264	84	118	131	89	44	66	200	182	210	50	92	257	366	0	163	62	42	135	59	22	81	54	35	66	136	84	608	143	115	169	91	182	59
PF04552	823.041	0.318189	0.212946	1.49423	0.135116	0.997871	768	505	865	680	522	901	832	965	784	916	735	440	368	570	705	892	712	1116	676	818	646	1385	838	1337	783	784	1718	504	542	750	924	1473	904	771	957	917	728	779	637	923	573
PF12439	591.15	0.321561	0.215794	1.49013	0.136189	0.997871	593	417	543	463	370	654	610	746	379	663	572	448	285	423	464	632	398	740	525	586	396	905	657	804	497	675	1540	270	414	603	835	735	665	482	807	638	675	620	432	568	496
PF05096	940.454	0.563965	0.378487	1.49005	0.136211	0.997871	363	580	382	765	1009	973	902	1374	627	1704	1509	1019	471	393	426	764	1223	2121	1131	1606	321	4717	1769	1115	1239	983	1203	308	530	340	763	342	1452	694	570	1255	31	516	801	1205	631
PF13432	810.233	0.315409	0.211714	1.48979	0.136279	0.997871	682	594	1119	579	456	658	930	1108	933	685	1099	651	313	679	843	1035	394	996	695	1035	734	1026	667	684	816	896	1123	343	622	910	806	686	966	779	1091	1051	1044	995	655	1119	559
PF14126	187.741	0.3934	0.264067	1.48977	0.136284	0.997871	107	108	170	214	78	231	188	217	136	263	403	124	73	94	120	178	164	370	186	179	97	395	131	302	126	244	427	155	132	124	230	251	144	176	227	183	190	188	102	166	155
PF04765	5.41339	1.94361	1.30501	1.48934	0.136397	0.997871	1	1	25	1	3	3	2	1	0	107	0	3	4	0	6	0	4	1	59	0	0	0	72	4	60	3	0	1	0	0	1	0	0	4	0	8	0	0	0	0	2
PF14542	173.788	0.458854	0.308389	1.48791	0.136775	0.997871	119	95	180	117	128	120	223	122	156	231	72	88	64	69	169	124	321	220	179	453	252	586	183	105	226	175	336	245	126	200	98	46	112	198	263	95	210	106	112	185	125
PF07319	3.09784	1.52639	1.0271	1.48611	0.137249	0.997871	2	0	5	0	0	0	2	1	6	1	0	4	19	5	4	3	2	0	0	0	3	0	1	2	3	0	0	5	1	0	25	0	3	0	8	0	1	2	14	3	1
PF08973	187.083	0.360354	0.242535	1.48578	0.137337	0.997871	130	172	181	181	136	160	168	417	214	244	161	76	129	180	207	371	243	174	178	66	237	129	228	153	79	216	404	219	162	148	198	78	151	196	231	198	238	178	137	301	88
PF04332	1.24286	-1.70197	1.14566	-1.48557	0.137392	0.997871	1	12	1	6	0	1	2	0	0	4	1	5	3	2	1	6	0	0	5	0	0	0	1	0	0	0	0	0	0	0	0	0	0	0	2	0	0	0	0	0	3
PF14322	32130.1	0.382704	0.257631	1.48547	0.137419	0.997871	22544	17403	49699	21318	19325	23991	35922	52550	37292	25133	40638	28753	11962	27094	31197	42929	22285	40473	25276	46971	25836	24315	28027	28120	24432	31394	22534	10554	21108	35894	26390	35140	41349	37942	57171	35071	54058	43318	26435	50188	16122
PF11306	802.489	0.325176	0.219162	1.48372	0.137883	0.997871	925	616	808	662	383	784	779	895	540	790	1617	674	297	476	598	794	655	1181	873	886	588	977	1057	993	703	829	1440	369	718	785	1217	800	1032	811	1044	791	946	787	504	780	486
PF02897	587.501	0.517917	0.349157	1.48334	0.137985	0.997871	378	358	1148	234	341	375	400	583	372	1238	165	201	209	314	779	522	575	1303	645	625	719	2245	612	413	596	705	2087	838	100	513	453	239	278	367	882	541	428	363	682	384	677
PF02657	507.783	0.338448	0.228167	1.48334	0.137985	0.997871	658	345	523	467	270	422	420	588	326	627	601	342	208	404	504	564	234	771	498	400	281	833	729	685	590	473	1246	312	347	391	699	613	672	393	521	664	559	511	264	557	425
PF12960	320.225	-0.411364	0.277473	-1.48254	0.138197	0.997871	336	713	270	443	549	251	481	192	309	439	146	394	559	447	266	621	452	225	501	102	240	364	613	234	102	442	274	551	371	93	261	192	132	232	205	134	331	300	224	81	619
PF12127	983.566	0.303743	0.205037	1.48141	0.138498	0.997871	740	818	1046	899	647	864	1109	1046	851	1552	1131	661	707	700	720	1148	892	1616	974	890	574	1726	961	937	1232	1170	2446	624	660	788	1190	422	1225	825	944	1480	903	1043	798	1039	691
PF00912	2532.09	0.138405	0.0934398	1.48123	0.138546	0.997871	2337	2894	2572	2314	2354	2607	2440	2395	2073	2686	2320	2098	2334	2172	3564	2784	2964	2175	2624	2777	2856	4104	2779	3420	3314	2734	2604	2482	2216	2028	3014	3260	1935	2107	2766	2377	2080	2143	2176	2018	2535
PF05683	1639.95	0.117681	0.0794506	1.48118	0.138558	0.997871	1786	1757	1587	1508	1659	1706	1477	1871	1259	1916	2087	1588	1299	1391	2306	1643	1547	1733	1554	1503	2191	1916	2130	1790	1505	1876	2095	1472	1618	1186	1745	1458	1553	1118	1634	1785	1689	1838	1287	1462	1847
PF12671	53.304	-0.545105	0.368272	-1.48017	0.138828	0.997871	79	68	52	60	69	66	144	40	45	65	11	49	82	106	32	37	114	51	32	64	79	139	22	59	20	97	57	68	8	20	17	22	28	64	10	19	14	48	80	20	119
PF13522	1428.47	-0.188941	0.127746	-1.47904	0.13913	0.997871	1595	1967	1753	1410	1681	2225	1322	1410	1201	1543	1337	1313	1628	1446	2087	1671	1541	1373	1622	784	1513	2018	1711	1551	1192	1608	2346	1339	1093	660	1426	1798	962	834	1022	1156	1114	1277	1944	1052	1515
PF13723	186.065	0.518057	0.350334	1.47875	0.139206	0.997871	105	112	238	96	151	132	185	369	66	200	214	303	54	248	455	227	84	74	158	73	111	386	191	58	149	247	32	113	129	174	61	103	219	279	280	229	498	213	184	379	135
PF06552	25.1591	0.813371	0.550138	1.47849	0.139278	0.997871	10	13	37	10	25	11	9	38	2	8	49	39	10	31	23	25	69	4	23	38	19	1	9	8	19	28	1	1	14	26	8	9	31	54	108	31	61	29	19	50	11
PF02142	2242.72	0.158567	0.107263	1.47829	0.139329	0.997871	2160	1968	2606	1913	2046	2303	2267	2830	2206	2333	2623	2060	1656	1845	2578	2602	2155	2612	2081	2111	1923	2956	2441	2868	2668	2396	3204	1648	1647	1571	2416	2334	2250	1774	2609	2587	2238	2423	1880	2069	2080
PF13829	12.3394	1.54667	1.04631	1.47822	0.139349	0.997871	1	4	233	5	9	1	10	4	2	3	0	14	19	0	43	4	44	0	0	0	0	102	0	2	87	0	1	30	11	0	1	2	0	1	22	13	5	3	89	1	2
PF04645	7.51645	-0.813974	0.55081	-1.47778	0.139468	0.997871	21	2	11	7	17	18	11	2	3	13	2	6	13	7	1	4	23	5	5	1	12	11	0	4	11	24	20	14	2	3	3	7	5	11	0	5	1	0	7	4	1
PF14112	54.6083	1.53385	1.03821	1.4774	0.139568	0.997871	4	72	55	2	0	33	2	71	52	2	44	283	11	34	0	722	48	0	32	0	0	2	9	4	42	119	51	0	2	159	2	96	53	44	26	30	0	10	136	0	20
PF07638	36.8037	1.06337	0.719929	1.47705	0.139661	0.997871	11	26	3	8	28	40	30	10	9	21	5	3	71	76	51	31	10	11	34	20	106	156	32	167	2	35	15	5	34	0	238	30	1	0	91	6	7	25	23	1	131
PF14487	15.9154	1.5599	1.05615	1.47697	0.139683	0.997871	1	22	1	12	8	2	1	0	0	0	1	3	6	68	313	81	0	2	18	0	2	0	9	2	6	28	2	1	2	0	17	31	2	4	22	0	1	51	22	1	2
PF02481	752.332	-0.160552	0.108788	-1.47582	0.139992	0.997871	957	1070	824	835	825	852	831	811	686	915	729	889	742	684	911	1050	786	691	1187	440	773	697	944	1016	689	848	639	611	688	365	979	891	522	595	621	696	509	814	588	538	858
PF06628	134.006	0.558073	0.378239	1.47545	0.140092	0.997871	61	111	175	54	72	71	177	194	133	196	176	16	47	83	140	158	24	121	134	319	140	513	203	174	207	136	28	80	47	188	99	41	108	157	296	202	138	123	63	129	58
PF04255	4.78648	-1.81723	1.23167	-1.47542	0.1401	0.997871	5	13	12	2	44	13	0	12	0	0	12	0	14	3	20	2	0	0	1	0	5	0	9	3	0	0	0	5	0	0	2	0	0	0	0	0	10	24	0	0	0
PF11041	5.66446	1.30996	0.889532	1.47264	0.140849	0.997871	5	2	3	5	0	4	0	59	3	1	11	0	2	6	10	12	2	0	10	4	15	0	7	2	0	45	1	8	7	0	11	1	4	2	1	0	0	0	2	173	4
PF03524	31.0126	1.36521	0.927986	1.47115	0.14125	0.997871	6	59	9	0	0	35	0	9	21	127	2	2	7	82	158	153	12	5	234	0	11	2	133	18	155	15	25	0	3	19	29	10	13	2	5	2	3	5	0	30	2
PF04775	0.894849	2.18419	1.48574	1.4701	0.141534	0.997871	1	0	0	0	0	0	0	0	1	0	0	0	2	0	1	0	0	2	0	2	4	0	0	2	1	3	0	0	0	2	4	0	0	8	2	0	0	0	0	0	0
PF08768	5.92973	1.70164	1.15756	1.47002	0.141557	0.997871	0	13	3	1	0	0	0	31	0	10	3	25	5	0	6	0	0	0	1	0	5	0	3	16	41	4	13	0	1	0	0	15	9	0	11	0	19	0	3	1	6
PF04973	801.036	0.272885	0.185783	1.46884	0.141877	0.997871	734	602	855	617	563	697	1017	1002	745	719	637	533	418	580	937	872	615	870	606	889	588	1534	788	1251	635	767	613	715	605	658	778	1298	1130	868	852	912	985	915	709	1042	679
PF03862	491.157	-0.336602	0.229451	-1.46699	0.142379	0.997871	672	899	333	548	908	591	534	523	364	731	549	685	925	581	649	662	709	284	783	220	595	916	582	350	191	579	383	657	417	126	365	287	140	346	368	251	339	494	511	214	867
PF01311	144.394	0.469414	0.32018	1.4661	0.142622	0.997871	207	241	80	47	89	114	73	24	107	205	70	62	132	171	374	191	61	173	230	215	236	257	289	132	177	206	111	268	160	33	91	60	152	176	62	68	87	177	127	69	423
PF00443	3.02134	-1.21562	0.829507	-1.46548	0.142791	0.997871	15	1	8	3	12	2	2	0	5	7	0	1	5	18	0	6	0	0	2	0	2	5	0	1	0	10	2	8	1	0	1	1	0	2	0	0	0	1	2	1	6
PF01043	1259.35	0.122059	0.083292	1.46544	0.142801	0.997871	1235	1273	1340	1110	1204	1374	1240	1319	1091	1429	1180	1126	1039	1100	1433	1492	1319	1415	1238	1222	1294	1632	1595	1514	1311	1459	1841	1027	1147	1017	1353	1362	1186	1019	1271	1081	1164	1185	1095	1163	1374
PF16927	118.242	-0.519279	0.354499	-1.46483	0.142968	0.997871	113	363	77	175	152	165	160	57	64	139	96	125	283	102	120	87	119	132	123	253	251	425	133	80	111	146	65	42	56	4	80	49	62	193	57	43	78	53	145	42	84
PF07980	45613.6	0.380116	0.259573	1.46439	0.143088	0.997871	32471	24349	70950	30808	27478	34075	50235	71077	51650	34862	58068	43117	16807	37989	42944	57864	29366	54748	35721	67284	38502	34460	40713	37122	35503	44529	33609	15490	30561	51842	38041	46875	57229	54999	83628	49291	81952	63966	37836	71144	22086
PF08019	471.857	0.403887	0.27587	1.46405	0.14318	0.997871	702	383	349	225	272	441	442	474	277	685	266	216	122	268	783	554	341	856	398	547	296	1009	638	833	711	646	1108	548	173	183	507	774	475	209	373	567	449	402	239	476	603
PF02348	1372.08	0.186581	0.127528	1.46306	0.14345	0.997871	1185	1350	1648	1042	1039	1422	1529	1585	1240	1829	1528	1257	903	1038	1600	2610	1272	1909	1733	1404	1112	1882	1765	1638	1334	1592	1543	829	1066	1221	1292	1143	1509	1254	1207	1558	1324	1382	1096	1172	1085
PF03571	2428.54	0.328607	0.224673	1.4626	0.143578	0.997871	2199	1529	2414	2174	1409	2527	2606	2918	2074	2430	3573	1674	1145	1602	1645	2468	1497	3543	1967	2105	1508	3754	2418	3427	1795	2274	4973	1260	1866	2239	3400	3753	3175	2179	2880	2837	2651	2842	1614	2760	1858
PF14063	471.616	0.476256	0.325685	1.46232	0.143653	0.997871	617	192	417	302	208	519	399	454	262	654	196	246	224	136	281	342	441	710	452	869	352	1082	607	894	411	417	1121	311	272	647	582	1119	247	261	917	405	243	401	326	308	372
PF16957	74.1901	0.970702	0.664634	1.46051	0.144151	0.997871	32	51	13	39	57	85	33	65	37	24	3	6	200	80	905	5	103	7	98	97	71	26	0	166	123	69	113	85	115	9	112	105	57	11	66	6	17	1	38	53	69
PF06858	0.488506	-2.61758	1.79276	-1.46008	0.144267	0.997871	0	0	9	3	1	0	0	0	0	2	0	0	1	1	0	0	0	0	0	0	0	0	0	0	0	1	0	0	0	0	1	0	0	0	0	0	0	0	0	0	2
PF14022	3.46103	-1.27513	0.873618	-1.4596	0.144401	0.997871	3	1	38	1	0	5	2	0	8	0	2	15	10	3	2	5	2	0	0	3	1	3	2	9	0	1	2	3	0	0	1	0	0	0	8	0	0	1	4	3	8
PF07006	2.17906	2.21374	1.51706	1.45923	0.144502	0.997871	0	0	2	0	2	0	0	0	1	2	0	3	6	3	2	0	1	0	0	0	12	2	0	0	0	0	0	0	1	0	20	0	0	0	6	1	0	0	22	0	4
PF02108	80.495	0.466461	0.31976	1.45878	0.144624	0.997871	93	141	23	41	62	64	49	12	70	151	57	40	45	145	154	104	77	89	180	109	110	190	171	71	83	71	48	97	98	13	62	26	70	123	46	31	69	93	41	58	196
PF03949	1716	0.0642746	0.0441239	1.45668	0.145204	0.997871	2095	1992	1720	1520	1772	1606	1720	2162	1529	1927	1932	1740	1576	1591	2587	2125	2033	1644	1862	1593	1892	2314	2091	1753	1816	2158	1997	1543	1615	1080	1725	1257	1495	1450	1649	1570	1598	1750	1382	1408	1744
PF04070	87.7684	-0.411319	0.282382	-1.4566	0.145226	0.997871	115	166	61	145	152	111	81	115	64	109	94	104	168	78	117	119	157	36	156	18	95	166	139	65	52	111	84	144	66	16	66	59	19	33	69	41	68	80	84	23	152
PF09382	1034.63	0.282001	0.193605	1.45658	0.145233	0.997871	1082	697	1087	855	619	1185	1008	1178	876	793	1362	893	492	777	948	1086	654	1242	801	1126	828	1090	1148	1431	1075	1070	1279	543	752	1053	1251	1408	1234	1145	1482	1205	1397	1169	791	1186	803
PF13195	121.517	0.61416	0.421657	1.45654	0.145244	0.997871	38	85	212	70	55	79	89	184	105	96	42	75	44	84	90	104	223	140	76	361	273	71	107	51	55	118	85	91	32	108	41	29	87	202	378	67	328	144	212	169	15
PF02049	54.8787	0.572066	0.392849	1.4562	0.145337	0.997871	45	109	25	15	52	47	13	10	26	87	54	33	81	125	122	75	52	58	146	32	127	87	118	37	66	46	38	30	150	3	44	16	60	54	25	22	20	67	32	20	104
PF14751	36.7485	0.791446	0.543657	1.45578	0.145453	0.997871	23	42	22	21	22	24	20	9	18	29	34	9	154	52	33	16	279	7	27	4	153	19	47	7	7	88	24	60	18	13	13	69	8	8	19	17	64	34	33	12	13
PF01884	0.580024	-2.64141	1.81476	-1.45552	0.145525	0.997871	0	0	8	2	4	1	0	0	0	0	0	5	1	0	1	0	0	0	45	0	0	0	1	0	0	2	0	0	0	0	0	0	0	0	0	0	0	0	0	0	0
PF16351	63.049	1.22996	0.845312	1.45503	0.145661	0.997871	38	56	97	3	6	16	14	45	24	14	94	17	22	16	8	4	0	158	40	217	89	0	17	13	0	7	0	1	56	67	53	23	36	187	600	27	138	50	55	112	5
PF13313	2.81015	-5.60417	3.85238	-1.45473	0.145744	0.997871	111	0	0	7	0	0	0	0	0	0	0	0	0	0	0	0	0	0	0	0	0	0	57	0	0	0	0	0	0	0	9	0	0	0	0	0	0	0	0	0	0
PF08331	126.657	0.484555	0.333122	1.45459	0.145784	0.997871	199	99	76	59	63	85	139	94	51	227	48	41	45	44	185	119	251	159	80	326	210	330	203	101	260	152	173	166	33	71	136	46	119	57	161	232	189	83	61	87	112
PF00239	10387.7	-0.259987	0.178745	-1.45452	0.145803	0.997871	12893	17644	8875	14097	16295	10498	10137	10403	9167	12005	9790	14725	19627	12622	10341	12283	14970	6772	14770	4206	11013	13941	16175	8846	6099	11714	7698	13254	8992	5876	10712	7168	4450	5922	7957	7949	7889	11477	9030	4923	17443
PF13731	9.86288	1.12594	0.774103	1.45451	0.145806	0.997871	3	5	6	5	14	2	2	7	20	7	6	3	35	2	4	1	11	3	5	31	10	2	4	3	96	1	2	12	3	1	10	1	0	0	62	5	0	6	5	6	2
PF08874	67.9011	-0.686803	0.47219	-1.4545	0.145806	0.997871	75	235	51	115	192	75	15	55	67	57	32	37	149	111	239	122	83	19	73	16	58	93	229	72	5	59	23	12	64	3	101	28	10	16	33	36	75	106	37	7	127
PF00772	1220.41	0.115957	0.0798564	1.45207	0.146483	0.997871	1221	1283	1237	1079	1270	1139	1312	1372	1269	1432	1631	910	1314	1044	1443	1428	1940	1233	1322	867	1384	1720	1493	1240	1389	1334	1625	1119	968	918	1169	978	1104	866	1230	1167	947	1194	1096	1008	1391
PF06044	5.08683	-1.58707	1.09302	-1.45201	0.1465	0.997871	0	6	2	43	26	2	1	4	2	3	1	0	0	5	4	0	1	0	2	0	2	16	15	1	19	0	6	0	35	0	1	5	1	0	0	0	0	0	0	0	10
PF13884	22.2125	0.659843	0.454515	1.45175	0.14657	0.997871	24	11	13	20	10	10	23	37	29	13	6	11	11	10	31	27	1	20	9	69	11	20	37	18	34	22	3	44	3	6	26	22	27	21	19	23	102	25	23	18	14
PF02514	3074.68	0.482254	0.33228	1.45135	0.146682	0.997871	1823	1339	4039	1633	1730	3180	3391	4349	2934	1716	2816	2526	1668	2393	2352	4255	1701	3966	3315	2280	1799	143	2432	5502	2866	2990	6499	1103	2569	2221	2676	5398	4557	3216	4534	3979	4768	3627	1888	4708	2616
PF11896	9.88675	1.47787	1.01858	1.45091	0.146804	0.997871	0	2	193	5	11	0	7	5	1	1	0	9	14	0	27	6	37	0	3	0	2	76	6	3	64	0	0	22	9	1	1	1	0	1	8	7	0	2	91	1	4
PF01381	4684.18	-0.187149	0.128992	-1.45086	0.146819	0.997871	5629	8197	4050	4975	6852	5236	4441	3614	4038	5373	4497	4815	6665	5655	5882	5746	5832	3485	6166	2337	6084	6544	6672	4502	3341	5579	4495	5716	4630	2925	4779	3733	2664	4148	3867	2826	3743	4492	4664	2472	6624
PF03136	29.6452	1.5328	1.05677	1.45046	0.146932	0.997871	3	10	402	10	30	1	22	17	2	5	0	18	26	0	78	12	116	0	1	0	2	256	1	6	279	3	0	59	14	0	0	2	4	1	50	37	2	4	219	1	4
PF07596	17.5508	-1.47778	1.01924	-1.44989	0.14709	0.997871	1	0	225	22	3	19	4	4	21	44	0	0	125	19	3	93	0	6	23	3	23	0	10	33	1	18	14	0	0	1	3	6	1	0	1	9	1	12	0	4	3
PF01076	3058.6	0.188513	0.130025	1.44982	0.147108	0.997871	3495	3763	2428	2990	3396	2055	2489	3139	4511	2867	3183	2821	3775	2497	3493	4417	3491	2979	3078	2754	2607	5114	4572	2950	3518	2464	2833	2349	1995	1687	3491	3355	2286	3151	3745	2016	1887	4000	3745	2511	4192
PF13207	259.85	-0.237115	0.163706	-1.44842	0.147499	0.997871	374	319	306	246	451	339	198	204	278	304	239	286	248	347	431	365	344	167	314	245	288	472	303	187	281	242	169	390	262	84	169	172	117	284	216	181	192	281	333	154	236
PF09639	5.96475	1.46536	1.01197	1.44803	0.14761	0.997871	4	1	2	2	6	1	2	0	1	0	6	0	5	0	0	2	0	3	13	23	2	0	6	4	90	25	3	2	8	0	6	1	0	0	3	0	7	3	10	7	0
PF01610	2508.75	0.632436	0.4371	1.44689	0.147928	0.997871	3433	1506	2214	1094	911	2638	1222	1048	646	417	7734	4971	1724	4322	1669	449	3037	1001	1351	3106	1956	1821	2452	718	2504	887	565	534	4141	3864	4203	1097	5077	7575	2597	1168	4082	3197	2877	1551	2762
PF00873	40444.5	0.283746	0.196173	1.44641	0.148062	0.997871	41317	27641	51432	30861	24965	31512	47370	54669	42058	39209	50744	35770	18646	33727	48673	52243	26802	53003	33560	56510	33597	41723	43564	32744	42610	40050	62484	18592	30134	41564	39959	26032	47436	43281	52514	52965	52791	48013	27812	51021	26359
PF14134	1669.9	0.34356	0.237526	1.44641	0.148063	0.997871	1846	829	1848	1324	904	1595	1784	2287	1355	1443	2154	1339	729	1358	1233	2007	939	2334	1306	1682	1010	1776	1859	1883	1271	1675	2585	565	1273	1858	2347	1811	2310	1906	2632	1976	2160	2043	1240	2239	983
PF13399	22.4461	-0.97515	0.674312	-1.44614	0.148138	0.997871	10	19	182	17	20	23	10	5	5	8	4	12	51	12	30	15	58	2	32	0	4	88	7	19	84	4	5	56	14	3	7	0	4	6	13	17	3	5	92	12	7
PF03796	2589.56	0.125518	0.0868448	1.44531	0.148371	0.997871	2591	2838	2868	2245	2338	2329	2836	2719	2763	2880	3358	2005	2579	2264	3248	3110	3210	3112	2504	2450	3353	3614	2803	2144	3124	2752	3000	2319	2165	2186	2178	1415	2927	2164	2582	2456	2434	2526	2242	2362	2971
PF00027	1913.94	0.263363	0.182244	1.44512	0.148426	0.997871	1825	1670	2414	1510	1407	1633	1809	2412	1871	1329	2512	1567	1194	1679	2191	2099	1884	2041	1547	2920	1954	1429	1737	2416	1574	1799	1303	984	1490	1890	2117	2356	1989	2309	3021	1884	2436	2227	1710	2358	1477
PF13830	3.8775	2.17437	1.50625	1.44356	0.148861	0.997871	0	0	42	3	2	0	2	3	0	0	0	0	2	0	10	2	14	0	0	0	1	43	0	1	36	0	0	10	2	0	0	0	0	0	5	3	0	0	31	0	3
PF03608	32.7987	1.15756	0.802197	1.44299	0.149023	0.997871	32	33	7	0	1	12	41	5	6	5	2	4	6	3	507	3	7	3	2	43	40	108	0	21	70	54	12	135	4	44	20	4	44	36	18	12	5	3	9	38	83
PF02630	128.549	0.568431	0.394087	1.4424	0.149189	0.997871	102	42	153	102	73	68	135	234	135	62	151	106	51	101	128	194	112	166	103	205	176	0	118	75	79	101	56	53	96	137	88	56	249	165	276	165	265	224	107	199	57
PF13701	86.8473	-0.707444	0.490526	-1.44221	0.149242	0.997871	148	301	17	54	176	212	85	37	40	131	123	69	30	160	234	126	156	11	141	22	126	0	189	74	30	251	37	46	158	31	38	13	90	38	41	17	97	96	63	9	81
PF08448	1005.76	0.360702	0.250255	1.44134	0.149488	0.997871	862	613	1555	497	652	588	1298	1604	1316	936	644	765	423	901	1215	1432	849	1086	903	1714	1117	1795	1016	535	1052	1014	871	734	459	1327	631	322	1206	1004	1653	1268	1148	1442	833	1480	571
PF08930	2.75404	1.34531	0.93347	1.44119	0.149531	0.997871	3	0	1	0	2	0	3	2	0	1	0	6	8	5	2	1	1	0	2	2	7	0	0	1	0	1	0	4	5	2	33	1	1	0	2	3	0	1	7	2	3
PF04326	1524.15	0.231842	0.160968	1.4403	0.149784	0.997871	1178	1582	1649	1598	1271	1446	1211	1456	1037	1097	2367	1467	1573	1989	1433	1859	1081	1196	1987	1409	1429	1249	2140	2150	1545	1464	979	926	1494	1050	1839	2127	1452	1608	2148	1753	1279	1755	1462	1643	1296
PF00125	1.84067	3.6922	2.56412	1.43994	0.149883	0.997871	0	0	0	0	34	0	0	1	0	0	1	0	15	28	0	14	0	0	1	0	0	0	0	0	0	13	0	0	0	0	0	0	0	0	0	0	0	0	0	0	7
PF07497	380.962	0.237224	0.164797	1.4395	0.15001	0.997871	312	456	383	272	304	396	377	364	257	617	354	187	213	312	513	557	449	555	465	388	494	897	617	466	382	494	688	353	276	247	417	338	360	213	368	363	236	348	239	261	364
PF12770	147.885	-0.988451	0.686746	-1.43933	0.150058	0.997871	893	27	293	483	37	38	84	109	311	100	112	54	60	125	212	377	1	6	63	10	83	0	578	62	49	29	42	35	29	157	149	357	203	188	154	8	3	135	79	307	56
PF11209	1.03226	1.96924	1.36849	1.43899	0.150153	0.997871	0	1	1	0	0	0	0	0	2	2	2	3	0	0	1	0	0	0	0	0	0	7	0	0	1	0	0	0	0	0	5	0	1	7	0	0	2	0	4	2	2
PF11863	32.8028	-0.758454	0.527313	-1.43834	0.150339	0.997871	99	48	15	48	63	73	28	10	65	21	40	35	13	57	16	54	47	27	55	4	26	0	115	14	9	30	39	35	11	3	67	41	14	12	15	2	29	7	52	0	61
PF16324	155.495	0.908402	0.631587	1.43828	0.150353	0.997871	43	46	395	21	44	40	80	205	313	27	234	65	47	74	78	36	233	447	116	696	214	0	66	33	30	52	1	20	160	302	299	47	222	237	303	129	131	147	172	217	33
PF00317	585.538	0.195778	0.13623	1.43712	0.150684	0.997871	636	477	720	551	472	512	526	699	436	686	763	709	436	512	829	745	621	699	613	542	451	791	790	323	632	721	742	482	392	537	505	291	674	490	685	603	798	637	444	619	571
PF03864	415.57	-0.5511	0.38355	-1.43684	0.150764	0.997871	828	538	375	569	280	510	1109	239	244	980	708	169	321	235	516	291	99	219	583	740	390	247	655	792	455	421	107	598	194	4	595	216	317	304	414	154	618	145	427	196	826
PF06028	11.8326	1.40496	0.978514	1.43581	0.151057	0.997871	5	0	22	0	6	0	4	2	6	1	1	11	24	18	7	10	6	0	2	0	18	1	3	6	15	1	0	88	8	5	66	2	7	0	16	0	0	1	100	6	5
PF08423	1.43912	-1.99095	1.38665	-1.4358	0.151059	0.997871	0	0	9	3	12	0	3	0	1	1	1	1	1	7	0	1	0	1	0	168	0	0	0	0	3	0	0	0	0	8	0	0	0	0	0	0	0	0	0	0	4
PF01384	2207.06	0.346864	0.241611	1.43563	0.151108	0.997871	2103	1364	2110	1514	1478	2234	2602	2490	2079	3955	2122	1016	824	1156	2054	2482	2175	4520	1959	1984	1614	6190	2375	2657	2783	2659	5912	1969	979	1522	2337	2198	2281	1349	1670	2764	1261	1918	1596	1990	2216
PF14208	92.9713	-0.580509	0.404515	-1.43507	0.151266	0.997871	101	172	26	121	99	140	300	39	104	115	57	40	273	71	25	116	81	58	121	94	34	274	141	83	6	99	117	70	46	48	73	42	80	100	12	70	43	105	112	12	244
PF16938	9.32552	-1.15923	0.807918	-1.43483	0.151334	0.997871	4	76	7	27	15	4	3	2	9	9	3	10	18	15	23	4	4	1	25	21	0	0	25	2	0	0	9	3	1	0	0	6	2	4	10	9	1	0	2	0	59
PF01957	574.29	0.121106	0.0845158	1.43294	0.151876	0.997871	573	722	585	557	571	452	561	574	563	698	503	461	625	503	814	580	675	518	710	598	788	916	747	628	482	626	705	556	492	389	619	517	358	493	552	677	414	628	475	429	772
PF09234	89.3354	-0.546128	0.381348	-1.4321	0.152116	0.997871	167	140	94	183	88	151	80	28	49	73	211	41	356	56	54	121	144	41	97	14	78	155	120	65	33	124	120	198	14	28	55	16	108	58	35	63	41	79	96	44	86
PF01896	2.00656	-1.0167	0.710131	-1.43171	0.152227	0.997871	7	3	4	3	3	4	2	1	1	2	0	3	2	1	1	9	3	0	1	0	7	0	0	0	4	4	3	4	0	3	0	0	4	0	0	0	0	1	4	1	0
PF08428	45.8918	1.03226	0.721118	1.43147	0.152297	0.997871	59	17	19	5	13	58	16	40	56	5	8	10	18	42	12	36	95	124	7	4	105	283	19	1	14	7	7	127	12	61	0	16	13	254	37	4	7	41	148	83	2
PF07238	139.44	0.628786	0.439306	1.43132	0.152339	0.997871	105	311	25	83	118	93	18	28	37	235	168	83	159	308	513	246	155	87	394	148	365	141	333	151	50	118	47	61	270	7	116	41	67	41	60	74	170	226	72	68	340
PF02357	2016.67	0.194402	0.135822	1.43131	0.152342	0.997871	1774	1640	2607	1562	1927	1612	2295	2508	2378	1924	1866	1707	1609	1758	2007	2268	1816	2218	2086	2002	2197	2758	2495	1475	1938	2107	2265	1854	1479	2198	1588	1534	2026	1654	2318	2787	2620	2367	1733	2364	1618
PF14262	345.635	-0.370686	0.259005	-1.4312	0.152374	0.997871	425	833	669	328	450	372	176	156	426	468	235	255	279	335	593	275	413	357	355	482	423	612	335	182	75	586	302	557	114	287	282	164	144	472	372	153	213	272	446	377	335
PF14897	167.11	0.562206	0.393026	1.43046	0.152586	0.997871	151	207	53	137	114	185	62	343	83	203	233	61	180	438	230	512	178	200	178	146	186	2	392	154	180	110	91	108	36	235	109	48	95	99	134	50	131	145	255	217	359
PF11443	97.54	-0.681777	0.477026	-1.42923	0.152939	0.997871	121	146	58	240	94	365	28	16	19	157	55	287	169	152	211	21	28	214	109	12	53	59	89	51	7	113	111	125	62	51	78	27	50	35	39	70	104	37	152	18	282
PF00797	46.2192	0.523627	0.366488	1.42877	0.153071	0.997871	47	48	27	31	13	72	19	54	118	5	51	34	48	46	150	62	30	30	56	73	58	34	30	93	29	81	62	48	11	49	66	56	35	16	29	30	6	24	38	38	86
PF06806	1.12333	2.52546	1.76866	1.42789	0.153323	0.997871	0	0	0	0	0	0	1	0	5	1	0	0	0	0	0	0	0	0	0	1	3	0	0	0	0	3	5	3	0	2	0	0	10	0	0	0	0	0	0	2	8
PF07632	275.257	-0.633452	0.443737	-1.42754	0.153424	0.997871	1109	293	480	494	156	158	241	586	124	106	154	219	101	300	380	534	13	80	172	149	48	58	1003	239	263	264	235	69	186	145	644	88	298	134	100	165	453	655	148	435	182
PF11563	4.76221	2.35077	1.6487	1.42583	0.153918	0.997871	0	1	0	0	0	0	7	0	1	1	0	2	0	0	0	0	0	0	0	1	26	0	0	0	2	42	10	43	0	2	0	0	9	1	3	0	0	0	0	7	47
PF11969	59.6705	-0.438857	0.307942	-1.42513	0.15412	0.997871	53	96	98	63	126	84	53	22	24	111	41	59	106	55	111	64	69	15	71	17	58	112	74	53	122	57	48	131	44	24	61	26	13	23	36	27	41	50	85	24	123
PF08747	66.8148	-0.616095	0.432405	-1.42481	0.154212	0.997871	76	147	77	190	130	63	15	30	114	70	13	109	74	47	107	64	62	25	73	2	113	21	151	107	7	94	28	50	59	39	41	36	63	51	144	29	9	28	74	30	166
PF02560	6.90436	1.38104	0.969685	1.42421	0.154385	0.997871	1	2	4	0	0	1	14	2	3	1	1	2	5	3	11	0	2	1	0	1	33	0	3	1	3	56	11	49	2	0	1	1	12	4	2	2	0	0	1	6	60
PF04565	256.251	-0.21444	0.150589	-1.42401	0.154444	0.997871	294	371	344	303	304	263	293	364	228	273	205	268	328	211	340	365	398	212	310	165	272	407	410	257	312	274	446	267	189	112	257	155	128	134	169	211	134	223	210	142	388
PF03459	139.175	-0.317836	0.223292	-1.42341	0.154619	0.997871	253	277	142	144	162	159	131	145	146	126	127	179	159	131	404	117	177	67	150	157	244	132	159	91	138	211	118	267	107	79	73	83	61	61	86	44	86	114	138	101	212
PF08775	1.15099	3.00577	2.11231	1.42298	0.154742	0.997871	0	0	0	0	0	0	0	0	0	2	0	0	1	0	0	0	0	0	0	2	0	1	0	2	11	0	0	52	0	0	0	0	20	1	3	0	0	0	0	0	1
PF14592	46.8837	1.45497	1.02249	1.42297	0.154746	0.997871	13	0	120	1	2	6	0	0	130	37	7	30	18	32	12	0	0	39	47	103	102	0	1	0	0	7	436	11	9	151	34	4	45	43	4	44	70	75	63	80	1
PF06014	3.24074	1.78965	1.25811	1.4225	0.154882	0.997871	3	0	4	0	0	0	1	2	1	1	0	4	5	2	0	0	3	0	0	0	3	0	0	0	1	1	0	20	0	0	30	0	3	1	9	0	0	2	21	10	2
PF04378	88.693	0.847067	0.595674	1.42203	0.155017	0.997871	109	131	51	9	26	32	60	140	64	36	23	62	16	62	459	44	1	55	28	221	130	0	24	27	141	148	24	109	15	50	37	17	132	208	331	19	140	64	81	183	175
PF01172	0.65305	-2.9252	2.05829	-1.42118	0.155264	0.997871	0	0	13	5	0	0	0	0	0	1	0	0	2	0	0	0	0	0	0	0	0	0	0	0	1	3	0	0	0	0	1	0	0	0	0	0	0	0	0	0	2
PF14226	4.69605	1.09711	0.772052	1.42104	0.155306	0.997871	2	2	5	0	3	1	5	4	7	8	1	0	12	8	1	5	17	3	1	28	8	1	0	3	3	2	1	0	1	5	2	1	5	6	0	0	3	2	2	27	2
PF16874	629.016	0.293495	0.206663	1.42016	0.155561	0.997871	510	637	877	432	379	543	599	734	726	538	716	451	324	518	826	740	666	487	405	678	1028	547	669	1001	611	529	299	281	821	570	800	992	464	683	923	655	602	844	549	727	411
PF06202	1564.76	0.273578	0.192803	1.41895	0.155913	0.997871	1192	1071	1815	1534	1040	1495	1723	1891	1525	1626	1883	1120	727	1291	1400	1928	1058	2040	1527	1677	1134	1939	1483	2025	1356	1714	2518	699	1332	1743	1750	1816	2010	1579	1926	1786	1723	1767	1055	1728	1133
PF16335	400.668	0.551196	0.388805	1.41767	0.156288	0.997871	255	107	259	262	231	335	672	954	420	451	125	74	258	272	276	516	193	715	315	748	619	43	441	217	308	429	347	253	137	364	315	152	661	714	1019	255	844	497	255	617	224
PF07691	858.205	0.463462	0.327053	1.41709	0.156458	0.997871	467	307	1493	444	389	741	982	1424	1274	773	690	456	268	608	737	1131	295	1388	645	1432	477	687	603	862	1584	655	1101	367	485	1330	604	1047	962	840	938	1956	668	1070	617	1204	321
PF16130	712.82	0.489031	0.345251	1.41645	0.156644	0.997871	389	240	1055	293	590	244	1127	1363	1057	658	406	391	245	564	521	958	1203	610	405	797	1250	1798	643	255	420	428	529	864	294	737	426	178	703	792	1569	841	1307	930	754	1317	197
PF10962	898.469	0.335329	0.236746	1.41641	0.156656	0.997871	636	551	1126	724	623	645	1157	1339	1050	1040	1098	805	326	695	617	1170	643	1307	793	1005	670	1397	656	548	671	947	1442	467	593	1003	866	385	1244	964	1216	1197	1235	1200	769	1288	552
PF04976	45.1132	1.10238	0.778357	1.4163	0.156688	0.997871	69	82	14	1	7	2	12	8	14	14	6	6	12	10	788	5	55	8	4	118	66	8	9	5	58	95	38	157	3	30	3	2	36	50	18	16	10	2	12	65	145
PF09012	8.37881	1.15065	0.813174	1.41501	0.157065	0.997871	11	19	0	1	1	0	2	2	7	2	4	3	3	1	75	0	5	16	3	41	9	36	0	4	17	11	3	13	0	1	4	0	11	4	0	8	2	5	4	16	29
PF09664	34.0777	0.510313	0.36087	1.41412	0.157327	0.997871	29	40	20	26	36	27	13	6	50	30	51	55	21	50	50	49	32	26	35	26	53	25	127	36	20	75	21	28	25	10	6	7	16	30	10	23	52	91	30	20	89
PF02261	639.833	0.240796	0.170346	1.41356	0.15749	0.997871	498	545	622	574	506	728	666	645	548	689	827	499	382	494	796	694	531	834	545	470	530	861	643	898	486	702	1076	315	670	510	830	810	714	531	716	855	655	725	489	757	441
PF01943	3171.2	0.118338	0.0838393	1.41149	0.158101	0.997871	3576	3460	3058	2874	2883	3344	3019	3505	2297	3379	3064	3045	2860	2740	4099	3458	3539	3708	3280	2969	2973	5544	4074	4120	2674	3842	3298	3057	2391	2198	3798	3691	3057	2403	3455	2845	2953	3096	2484	2798	3596
PF01869	2279.7	-0.2241	0.158771	-1.41147	0.158107	0.997871	3033	2943	2587	2327	3187	2973	2372	2107	2106	2553	1908	2338	2464	1896	2722	2708	3815	1784	2258	1294	3074	2965	2792	3553	2506	2798	1961	2879	2819	1349	1481	3068	975	1751	1689	1190	1430	1976	2511	1119	2604
PF03693	11.9381	1.36142	0.964816	1.41107	0.158225	0.997871	22	4	5	2	7	0	0	28	16	6	1	10	3	1	189	15	43	1	19	3	28	0	4	23	4	4	417	15	0	0	17	0	21	0	0	0	0	8	4	1	50
PF00456	3263.11	0.086484	0.0613467	1.40976	0.158611	0.997871	3648	3586	3414	2834	3142	3003	3648	3671	2830	3515	3109	3231	3642	2906	4834	4190	3442	3012	3541	3740	3457	4350	3546	2915	3620	4341	3932	3175	2914	2084	2940	2696	2835	3023	2655	2859	3363	3048	2965	3165	3553
PF14098	1.47711	-1.53033	1.08632	-1.40873	0.158916	0.997871	2	2	0	0	7	1	12	0	2	3	1	1	12	2	0	2	0	1	0	0	1	3	0	0	0	2	4	0	0	0	0	0	0	3	0	0	0	0	0	0	2
PF06832	58.5672	0.656206	0.465924	1.4084	0.159014	0.997871	40	37	59	17	27	18	98	82	68	29	27	6	18	18	81	35	72	48	23	242	95	127	75	27	132	86	19	77	14	153	9	19	43	50	145	36	42	41	20	64	59
PF14466	56.6512	1.2583	0.893469	1.40833	0.159033	0.997871	17	59	23	9	92	1	1	13	88	44	40	178	26	96	2	5	110	69	6	59	68	0	1	1	80	3	0	5	19	402	2	32	14	69	152	19	0	9	109	133	3
PF08760	515.01	0.618498	0.439574	1.40704	0.159415	0.997871	277	165	254	308	210	403	1001	1113	523	444	151	91	261	407	337	549	92	816	370	1100	905	29	477	290	396	459	386	305	183	466	406	189	726	1035	1615	287	1280	666	341	948	328
PF03559	14.7854	1.71353	1.21839	1.40638	0.15961	0.997871	2	41	0	0	0	1	0	6	45	8	0	7	33	22	0	0	1	36	40	99	9	5	1	0	0	6	0	28	0	64	1	0	0	0	7	25	0	1	24	6	51
PF02609	517.064	0.136399	0.097032	1.40571	0.159809	0.997871	476	533	492	458	493	576	546	495	295	656	645	572	534	503	570	558	612	443	567	412	474	772	589	572	709	549	632	518	447	313	694	520	379	377	590	587	482	495	406	439	628
PF16586	57.8737	-0.569412	0.405126	-1.40552	0.159867	0.997871	159	145	103	39	48	56	61	110	73	41	59	78	15	91	111	118	7	48	39	74	34	32	103	24	97	28	37	35	15	84	23	24	12	27	20	39	100	58	56	92	5
PF13166	79.6107	0.612982	0.436157	1.40542	0.159898	0.997871	84	48	77	49	85	44	27	14	65	64	79	60	48	114	29	72	62	150	56	219	81	112	150	18	117	24	35	22	98	7	122	44	89	291	238	17	79	47	99	40	67
PF13964	6.33387	1.08237	0.770318	1.40509	0.159995	0.997871	1	1	8	2	2	3	7	7	21	3	5	0	1	6	3	3	0	16	2	32	15	0	15	2	19	4	0	2	1	17	1	1	12	4	14	1	9	1	2	4	0
PF14552	0.917818	2.68416	1.91034	1.40507	0.160002	0.997871	0	0	0	0	0	0	0	0	0	1	0	15	1	0	0	0	0	0	0	1	1	0	1	0	4	1	0	0	0	0	1	0	0	0	0	0	0	0	9	2	0
PF07681	248.595	0.446455	0.317789	1.40488	0.160057	0.997871	218	267	194	158	129	226	250	234	151	351	174	58	79	82	495	196	200	376	200	401	195	629	295	330	538	316	544	249	115	273	357	374	178	129	289	452	68	140	99	118	265
PF10076	49.3155	-0.501194	0.356872	-1.40441	0.160198	0.997871	19	72	68	55	41	53	175	29	41	83	53	43	15	44	55	22	23	21	40	122	14	56	65	10	105	48	39	63	47	15	57	31	96	67	28	13	53	40	33	32	59
PF00570	840.94	0.2142	0.152523	1.40438	0.160207	0.997871	1036	766	1055	714	543	713	735	1059	723	746	928	906	459	614	1299	899	643	1044	668	1045	911	795	1123	751	923	1047	939	548	768	691	857	640	1075	772	1066	944	1152	1005	622	886	616
PF11273	3.52344	1.68278	1.19886	1.40365	0.160423	0.997871	0	0	48	2	4	1	1	0	1	1	0	2	4	0	8	2	8	0	0	0	0	37	1	1	25	0	0	6	6	0	0	0	0	0	4	2	2	0	33	1	1
PF12796	887.211	0.403098	0.287214	1.40348	0.160474	0.997871	806	960	598	818	598	1012	473	364	547	954	1395	431	1036	566	1037	1526	772	1514	1086	713	555	1848	1977	1265	1767	576	2269	669	677	506	652	656	1518	432	401	1573	439	408	807	296	803
PF14269	4.97638	-0.860711	0.613535	-1.40287	0.160655	0.997871	14	10	14	3	3	15	2	1	4	5	4	4	12	14	3	28	9	6	4	0	5	0	4	2	4	16	1	0	2	0	5	3	1	1	0	3	0	6	1	6	3
PF01476	1486.61	0.177197	0.126415	1.40171	0.161001	0.997871	1312	1565	1315	1301	1335	1624	1586	1498	2636	1718	1271	1077	1129	1447	1668	1672	1417	1759	1665	1138	1445	2220	1737	1852	1201	1690	2121	1267	876	999	1681	1600	1304	1214	1511	1699	1267	1503	1352	1482	1565
PF09568	14.0192	1.46037	1.04199	1.40152	0.161058	0.997871	3	1	2	12	4	6	13	24	6	1	1	2	0	13	6	2	139	30	30	2	0	0	3	0	25	17	0	93	0	6	103	6	4	0	0	17	0	1	15	0	4
PF01883	789.072	0.300483	0.214471	1.40105	0.1612	0.997871	888	476	889	706	393	870	698	1000	636	844	1045	607	357	496	671	917	499	1160	657	678	524	835	901	1087	886	718	1482	353	619	627	1226	1065	965	696	937	1030	860	864	612	895	599
PF07288	4.02698	1.49791	1.06915	1.40103	0.161207	0.997871	3	0	3	0	0	5	1	1	4	0	1	6	12	5	3	0	0	0	1	0	10	1	2	0	7	0	1	10	0	2	32	0	4	0	15	0	0	1	25	5	2
PF02732	9.45359	-0.763656	0.545171	-1.40077	0.161284	0.997871	15	30	12	11	33	5	4	6	13	1	0	6	12	23	33	7	31	2	6	10	33	13	1	6	3	5	0	7	3	0	3	6	6	14	11	9	6	3	11	2	7
PF13715	16297.9	0.338816	0.241934	1.40045	0.161379	0.997871	13550	9146	23848	11337	9674	13038	18561	25536	18047	12840	19391	13144	6110	14345	16562	22684	10049	20130	12622	23085	13475	13648	16727	15609	13393	15959	14383	5313	10690	17914	15150	17475	19242	17706	28017	18529	25060	23153	12590	24725	8747
PF16193	839.216	0.109257	0.078037	1.40007	0.161493	0.997871	806	859	942	689	742	863	992	949	762	851	948	776	669	714	904	1023	833	802	911	774	854	1047	1009	931	1113	973	1021	812	776	617	853	822	703	781	841	957	768	819	771	761	808
PF14789	2.65624	1.87613	1.34017	1.39992	0.161537	0.997871	0	0	86	1	2	1	2	0	0	0	0	2	2	2	11	0	8	0	0	0	0	21	0	1	16	0	0	8	1	0	0	0	0	3	4	2	1	0	26	0	1
PF07454	662.215	-0.326992	0.233753	-1.39888	0.16185	0.997871	847	1339	468	767	1147	703	756	556	497	697	684	924	1135	699	966	712	1156	428	975	264	1213	1104	797	529	273	838	517	1029	765	192	525	459	210	451	362	314	411	654	759	260	1030
PF04343	242.468	0.364562	0.260733	1.39822	0.162047	0.997871	152	129	381	142	168	154	324	321	247	274	180	233	80	180	256	395	312	202	284	333	179	603	247	159	472	249	167	228	96	275	156	97	158	154	232	438	322	312	196	438	163
PF13783	35.6068	-0.55269	0.395314	-1.3981	0.162083	0.997871	37	96	31	36	79	70	21	8	67	40	50	20	75	43	57	52	116	28	43	13	31	46	12	18	2	94	27	52	13	9	27	10	17	13	15	18	38	41	21	9	47
PF05299	7.11974	-1.2851	0.91918	-1.3981	0.162084	0.997871	6	6	13	4	21	42	11	7	3	4	14	7	4	0	4	0	30	0	0	0	0	0	14	5	13	3	1	0	4	35	3	8	0	0	6	10	0	0	5	0	1
PF02033	587.14	-0.160436	0.114789	-1.39767	0.162213	0.997871	717	874	648	691	705	639	562	601	494	757	527	682	684	568	883	603	782	453	703	370	703	647	641	615	671	622	581	650	691	257	819	471	475	380	429	445	334	531	499	412	980
PF02779	2934.69	0.066283	0.0474392	1.39722	0.162348	0.997871	3222	3672	2969	2552	2993	2864	2978	3364	2787	3533	3056	2409	2920	2707	4347	3952	2957	2859	3187	2808	3604	4159	3694	3144	3561	3531	3376	2727	2726	1786	2692	2236	2515	2439	2528	2837	2353	2746	2621	2553	3341
PF01619	431.658	0.453136	0.324332	1.39714	0.162373	0.997871	465	338	415	299	208	341	411	675	93	358	404	437	186	434	918	563	547	216	297	700	468	126	505	142	907	533	161	371	226	533	137	192	511	424	606	780	894	533	259	762	355
PF13584	1102.79	0.323392	0.23155	1.39664	0.162522	0.997871	887	810	1039	896	646	1209	1300	1242	878	1314	1009	687	474	782	795	1370	551	1353	957	1146	587	2257	1183	1929	1145	1146	1650	508	689	1231	1525	1826	1116	839	1440	1458	1267	1290	726	1136	848
PF07833	245.535	-0.439724	0.314847	-1.39663	0.162526	0.997871	389	366	163	175	432	695	157	57	89	259	246	193	204	578	373	207	729	192	342	28	457	230	331	191	242	370	184	264	203	74	160	136	248	214	73	153	151	259	190	235	273
PF13438	19.6933	0.839705	0.601316	1.39645	0.16258	0.997871	3	30	7	15	5	25	6	3	0	37	3	12	7	18	98	17	3	69	32	28	26	28	27	92	13	9	5	63	6	7	10	34	31	5	7	18	1	4	5	10	17
PF08438	0.761983	-2.46699	1.76686	-1.39626	0.162638	0.997871	0	0	15	2	1	0	0	0	0	0	1	0	2	1	0	0	0	0	1	0	0	0	0	0	4	4	0	0	0	0	0	0	0	0	0	0	0	0	0	0	2
PF07451	592.989	-0.347216	0.248737	-1.39592	0.162739	0.997871	791	1244	383	655	1074	667	655	415	406	872	521	779	1035	873	1018	751	844	316	788	211	1045	849	813	550	275	862	530	798	702	196	472	348	148	392	313	328	319	571	543	182	1014
PF03475	1.67817	2.26539	1.62289	1.3959	0.162744	0.997871	1	0	0	0	0	0	2	0	2	0	0	0	0	0	25	0	0	0	0	1	1	0	0	0	1	5	3	7	0	0	0	0	7	2	0	0	0	0	1	4	13
PF14194	203.654	-0.399341	0.286082	-1.3959	0.162745	0.997871	437	226	218	260	327	226	213	234	125	255	177	191	401	260	130	236	367	154	350	70	244	324	334	144	56	282	169	433	185	29	224	170	66	104	109	102	149	176	200	50	309
PF04397	2035.6	0.192919	0.138425	1.39368	0.163416	0.997871	2012	2579	2159	1812	1907	1421	1807	2258	1867	2321	2256	1804	1652	2258	2792	2280	1590	2511	2425	2515	2999	3169	2392	1564	1744	1954	3602	1387	1749	2125	1913	954	1419	1597	2364	1818	2134	2353	1678	1758	1874
PF02702	907.479	0.331375	0.237829	1.39333	0.16352	0.997871	952	517	1111	434	625	858	1083	989	1250	898	726	658	565	599	748	947	1075	1326	576	1364	889	2139	821	482	1572	1044	703	749	457	959	704	414	1383	1121	1074	1494	804	999	596	1167	492
PF09520	5.19504	-2.32393	1.66871	-1.39265	0.163726	0.997871	0	71	0	0	0	1	52	4	0	0	3	0	0	3	0	0	1	0	0	0	0	0	0	0	0	69	1	2	11	0	11	0	1	0	0	0	1	1	0	0	6
PF00147	1.50126	2.09342	1.50326	1.39258	0.163746	0.997871	0	1	0	0	2	0	0	0	10	0	9	0	0	1	2	0	0	2	0	0	0	0	3	0	2	0	0	3	1	0	0	0	0	0	2	1	7	13	0	2	0
PF07432	215.61	0.406528	0.29204	1.39203	0.163914	0.997871	270	105	139	190	179	253	126	213	114	350	378	231	91	173	128	172	169	284	177	217	96	706	324	119	130	162	605	144	167	124	144	87	453	285	151	259	259	180	189	207	228
PF04966	86.5827	1.62436	1.16744	1.39139	0.164106	0.997871	2	55	15	21	1	148	0	3	0	76	11	0	9	37	20	105	0	7	167	3	2	14	119	613	232	1	1	0	31	0	187	870	0	3	99	46	352	1	0	22	90
PF04357	2781.52	0.298636	0.214697	1.39097	0.164236	0.997871	2733	1517	3247	2285	1594	2876	3067	3628	2686	2652	4293	2336	1142	2149	2580	3132	1907	4066	1991	3040	1670	3605	2924	3642	2378	2872	3854	1199	1909	2770	3404	3518	4015	2760	3147	3011	3537	3166	1869	3382	1846
PF07883	1450.87	0.136229	0.0979604	1.39065	0.164332	0.997871	1351	1843	1676	1248	1404	1171	1392	1972	1676	1614	1728	1253	1058	1235	2457	2096	1973	1508	1410	1701	1871	2120	1725	1411	1447	1450	1544	1107	1287	1116	1351	1009	1409	1343	1488	1434	923	1445	1196	1244	1146
PF01074	1472.42	0.363777	0.261869	1.38916	0.164786	0.997871	746	1050	1590	817	1572	1027	2038	917	2864	2680	1933	849	1275	873	1744	1607	1796	2474	1478	1650	1695	5807	1464	807	791	1686	2248	1762	588	1642	1160	594	914	889	1453	873	1188	1275	1369	1755	1076
PF12395	36.6439	-0.478032	0.344597	-1.38722	0.165375	0.997871	30	133	26	45	84	30	22	34	41	30	14	12	59	58	102	51	56	19	36	19	43	42	120	33	20	51	18	22	24	7	47	15	10	37	18	21	38	50	41	5	40
PF00338	476.742	-0.197895	0.142666	-1.38712	0.165405	0.997871	520	572	574	556	692	537	531	544	382	653	365	558	744	440	570	581	698	394	497	244	352	806	479	473	500	600	758	525	342	252	502	334	292	256	336	379	339	437	442	336	781
PF08206	672.721	0.194472	0.140213	1.38698	0.165449	0.997871	725	657	732	523	538	672	658	802	621	696	1019	721	353	588	1071	867	537	864	608	748	698	666	816	684	591	704	588	328	686	482	703	512	838	655	770	660	874	763	513	765	590
PF02472	2355.49	0.285178	0.205657	1.38667	0.165543	0.997871	2378	1142	3021	1855	1472	2364	2541	3194	2385	2339	2905	2053	1032	1777	2299	2756	1742	2720	1886	2414	1665	2749	2374	3499	2350	2648	3905	1086	1629	2140	2972	3282	2428	1668	1981	3271	3312	2494	1693	3068	1845
PF07680	11.7802	1.26465	0.912706	1.3856	0.165869	0.997871	3	0	18	0	4	1	14	12	27	3	0	0	0	6	6	8	0	20	5	25	63	0	25	8	17	12	4	43	0	6	0	1	5	10	15	7	76	20	0	12	1
PF06541	972.144	-0.275486	0.198883	-1.38517	0.166002	0.997871	1301	1466	927	1211	1715	1077	831	1105	710	1011	973	1477	1516	1118	1308	1182	1641	527	1293	358	1251	1847	1440	741	870	1046	712	1116	901	351	720	673	330	786	786	448	754	1093	1226	381	1374
PF14387	3.55808	-1.47345	1.06421	-1.38456	0.166188	0.997871	0	1	43	2	3	6	1	1	0	1	0	2	0	0	7	3	7	0	0	0	1	15	1	2	18	0	0	4	5	0	0	0	0	0	9	4	1	0	14	0	3
PF07690	23259.6	0.169415	0.12247	1.38332	0.166567	0.997871	24383	24325	27847	18281	19101	21037	23243	24212	20951	27271	21130	17007	15889	16611	52389	25402	21028	27386	19964	27007	21282	42827	23848	26462	29532	27422	32314	25230	15262	15946	21290	22381	20464	20492	22143	22901	21100	20469	19345	23168	27546
PF09344	116.693	-0.708793	0.512441	-1.38317	0.166612	0.997871	204	102	93	307	330	136	88	149	18	88	248	28	156	57	104	142	255	26	102	0	136	42	180	85	80	140	53	181	176	1	39	157	49	17	221	30	121	231	101	14	272
PF06156	4.01677	1.37802	0.997591	1.38135	0.167172	0.997871	6	0	3	0	1	1	2	1	2	0	0	3	6	6	2	1	4	0	1	1	8	2	0	2	5	0	0	18	3	0	22	3	0	0	10	0	0	4	36	7	1
PF03099	1210.03	0.0873556	0.0632951	1.38013	0.167546	0.997871	1297	1345	1246	1026	1309	1178	1229	1426	1052	1556	1249	1149	1100	1150	1853	1624	1212	1253	1295	992	1449	1440	1382	1287	1233	1239	1593	1017	1138	748	1130	1159	1049	1015	1200	1253	1109	1189	1004	1051	1373
PF16881	28.373	0.694381	0.50373	1.37848	0.168056	0.997871	33	22	18	21	20	7	20	13	11	36	11	23	20	9	111	20	2	23	20	37	21	32	15	19	130	43	26	36	7	3	15	1	26	13	31	141	19	17	13	35	86
PF03591	536.473	-0.31502	0.22858	-1.37816	0.168153	0.997871	612	1194	418	673	980	530	454	627	415	632	556	798	899	662	1142	585	1013	286	654	242	778	554	1047	418	304	433	352	585	541	183	486	359	135	330	384	254	413	572	530	258	784
PF12978	0.951525	2.72337	1.97628	1.37803	0.168194	0.997871	0	0	0	0	0	0	0	2	0	0	0	0	1	0	4	0	0	0	0	8	0	0	0	0	4	0	0	0	0	5	5	0	0	2	0	0	0	2	0	3	0
PF13425	420.15	0.25279	0.183539	1.3773	0.168418	0.997871	378	376	474	308	380	359	436	543	404	448	493	362	332	327	493	631	396	349	398	274	323	977	480	360	456	286	267	241	285	389	270	235	522	429	595	780	492	602	316	558	463
PF14403	69.5588	-0.71303	0.518162	-1.37607	0.168799	0.997871	85	37	197	104	68	118	146	14	38	41	128	59	73	59	97	98	112	7	36	7	41	214	39	11	182	45	80	93	34	93	7	5	6	12	31	70	4	33	127	61	264
PF11140	1.24654	-2.87769	2.09125	-1.37606	0.168803	0.997871	27	0	0	0	7	0	0	0	1	0	0	0	0	0	0	0	1	0	0	0	1	0	0	0	0	0	0	109	0	0	0	0	0	1	11	3	0	0	0	1	0
PF13041	12.5328	-0.680149	0.494506	-1.37541	0.169003	0.997871	12	7	12	15	76	5	7	4	8	19	58	12	10	11	10	8	34	8	7	22	13	4	4	22	19	12	5	16	9	0	14	5	4	5	1	5	10	4	14	12	5
PF07907	253.842	-0.401105	0.291654	-1.37528	0.169046	0.997871	373	417	331	169	514	380	223	119	307	262	165	191	318	192	215	381	469	129	337	78	309	319	272	211	258	449	397	600	398	115	115	141	114	229	63	146	123	132	438	85	255
PF04586	392.845	-0.459403	0.334119	-1.37497	0.169142	0.997871	530	513	482	332	939	305	696	192	671	309	685	132	347	331	408	141	194	308	423	416	294	74	322	504	269	367	232	611	374	353	373	299	400	349	201	168	114	210	220	973	1062
PF01546	11487.4	0.0928687	0.0675655	1.3745	0.169287	0.997871	13009	11700	11048	9930	10581	12942	12346	12401	10900	12749	11773	10768	10729	9947	14364	12705	15116	12123	11782	11761	10820	19689	13323	13544	11248	12617	14693	9687	8993	6957	12818	10688	10678	11198	10480	10297	9894	11376	10066	9785	13005
PF13180	2936.28	0.110348	0.080332	1.37364	0.169552	0.997871	3325	3058	3183	2576	2484	3061	2959	3081	2655	3308	3305	2555	2408	2590	3522	3277	2823	2982	3127	2717	3223	4268	3826	3688	3230	2998	2866	2079	2444	2101	3278	3225	2936	2766	3178	3103	3021	3077	2362	2651	2797
PF04964	1.84727	2.06433	1.50371	1.37282	0.169807	0.997871	0	2	0	0	2	0	0	4	3	1	0	1	0	0	2	0	2	0	0	0	0	26	0	12	17	1	0	1	0	0	0	0	0	1	5	3	0	0	1	0	0
PF06831	122.59	0.417553	0.304226	1.37251	0.169906	0.997871	91	114	144	52	76	77	167	122	198	193	48	45	55	111	386	128	91	84	117	333	117	290	182	79	155	149	77	212	28	131	91	42	114	62	99	108	142	133	80	138	112
PF03861	165.656	-0.268982	0.195981	-1.37249	0.16991	0.997871	165	279	155	194	291	194	173	105	122	214	157	208	270	174	326	172	245	82	248	71	183	200	233	138	199	225	157	198	193	56	137	107	70	161	79	92	115	137	209	95	235
PF03938	2160.05	0.308303	0.224638	1.37244	0.169925	0.997871	2483	1157	2109	1850	1244	2389	2158	2697	1657	2108	2703	1867	939	1612	1707	2293	1313	2739	1568	1991	1204	2980	2510	3294	1931	2002	3046	898	1782	2305	3163	3275	2887	2035	2616	2589	2656	2434	1401	2758	1470
PF06923	4.06831	1.18214	0.8616	1.37203	0.170053	0.997871	2	3	0	0	1	6	3	0	0	0	0	4	3	1	17	2	0	0	0	8	3	8	1	6	12	2	0	3	1	15	12	0	3	19	2	9	3	1	3	5	3
PF16221	0.57074	-2.78058	2.02735	-1.37153	0.170209	0.997871	1	2	0	0	0	3	10	5	0	2	0	0	0	0	0	0	0	0	0	0	0	0	0	0	0	0	0	0	0	0	0	0	0	0	1	0	0	1	0	0	0
PF12969	563.272	0.570806	0.416254	1.37129	0.170283	0.997871	394	330	711	583	187	315	443	1081	487	357	524	300	188	439	706	783	842	765	389	1461	753	4	711	310	428	344	698	180	456	916	459	156	913	479	1351	484	543	691	309	1037	144
PF01941	0.784174	-2.45934	1.79347	-1.37128	0.170289	0.997871	0	0	15	3	0	0	0	0	0	1	0	1	6	1	0	0	0	0	1	0	0	0	0	0	0	1	0	0	0	0	3	0	0	0	0	0	0	1	0	0	0
PF16347	2078.27	0.420439	0.306951	1.36972	0.170773	0.997871	1489	1099	2886	1616	1183	1592	2140	3139	2419	1256	3035	1874	758	1678	1865	2715	2017	2914	1562	3777	1940	242	1416	922	1941	1955	1339	1157	1662	2814	1390	1514	3060	3079	3216	2881	3270	2682	1833	2734	1120
PF09966	66.6465	-0.682297	0.498206	-1.36951	0.170841	0.997871	217	10	55	117	115	92	108	13	70	40	74	49	47	28	24	76	98	97	39	13	49	134	9	49	33	139	130	277	40	52	26	16	26	171	28	6	15	15	111	15	38
PF02631	798.28	0.200074	0.146238	1.36814	0.171269	0.997871	834	833	760	647	640	962	661	922	646	888	936	677	577	754	989	969	735	803	811	567	816	935	823	1511	781	864	730	481	728	473	1031	1437	710	676	873	645	816	830	678	832	778
PF06353	24.4505	0.810642	0.592881	1.36729	0.171534	0.997871	14	8	55	2	6	4	23	32	39	6	9	8	4	29	67	28	7	21	16	53	37	3	10	7	4	12	4	14	2	50	5	2	23	69	83	14	45	23	65	38	28
PF16468	7.32905	0.923958	0.676224	1.36635	0.17183	0.997871	3	2	4	3	3	3	13	8	4	4	0	0	48	8	0	3	13	3	3	9	18	11	7	1	5	14	28	15	2	0	20	3	8	1	2	3	0	8	4	11	12
PF01261	5390.7	0.203953	0.149277	1.36627	0.171854	0.997871	5589	5600	5561	4104	4597	4369	6107	5437	6420	5482	4857	3661	5060	4201	5865	5877	7195	6069	4330	9464	6265	10495	5987	3429	6516	6606	5401	5197	4391	5844	3315	3030	4642	5737	6658	5602	4151	5227	5491	4833	4938
PF11013	716.86	0.336772	0.246605	1.36563	0.172054	0.997871	683	426	700	575	452	834	702	896	520	798	817	639	245	485	574	716	435	838	522	682	463	1093	783	1586	641	672	905	310	496	615	1172	1598	733	595	955	795	875	710	402	769	522
PF03484	725.777	0.118736	0.0869605	1.3654	0.172127	0.997871	609	964	682	657	669	699	812	778	673	842	663	645	726	623	805	797	949	717	852	484	806	974	883	920	693	833	948	572	686	511	901	840	590	564	713	636	604	761	646	650	907
PF02852	1390.76	0.211962	0.15542	1.3638	0.172632	0.997871	1357	1100	1750	1000	1096	1242	1629	1634	1682	1407	1512	1033	1169	1129	2091	1706	1348	1731	1283	2532	1564	2118	1306	867	1799	1591	1324	1218	834	1150	1182	594	1648	1693	1577	1251	1143	1248	1318	1493	1397
PF16132	81.6782	0.697677	0.512157	1.36223	0.173125	0.997871	64	60	58	84	24	99	13	87	33	97	253	33	91	47	100	194	331	44	158	122	129	4	138	68	21	19	0	3	37	17	112	44	79	71	186	102	65	91	38	137	114
PF13224	13.0806	1.51028	1.1087	1.36221	0.173132	0.997871	2	3	239	4	13	3	9	2	0	3	1	4	11	0	38	17	36	0	0	0	0	94	1	2	112	0	0	33	20	0	1	1	1	0	16	10	2	1	119	0	4
PF00705	0.46214	-2.70734	1.98777	-1.362	0.173199	0.997871	0	0	4	3	6	0	0	0	0	1	0	0	1	0	0	1	0	0	0	0	0	0	0	0	1	0	0	0	0	0	0	0	0	0	0	0	0	0	0	0	3
PF06114	953.786	-0.282311	0.207296	-1.36187	0.173239	0.997871	1045	1716	1003	1437	1403	842	950	935	1085	1168	937	1323	1463	870	1267	1212	1181	545	1307	255	1200	933	1519	970	513	1247	535	1000	1058	383	1155	1007	429	655	708	612	519	924	921	399	1898
PF09269	313.128	-0.298427	0.21921	-1.36138	0.173394	0.997871	330	480	324	400	538	373	331	278	209	399	238	408	643	349	405	342	654	141	493	120	419	459	358	287	364	351	253	368	341	80	289	214	121	179	199	163	215	250	372	145	503
PF09976	350.796	0.393243	0.288928	1.36104	0.173501	0.997871	340	157	499	231	186	224	426	517	446	255	280	208	107	293	415	395	456	370	212	549	390	96	347	399	450	218	205	131	186	302	306	380	533	465	581	620	489	419	347	522	231
PF16217	215.227	0.3678	0.270297	1.36073	0.1736	0.997871	137	117	288	195	150	189	203	241	176	118	206	204	84	171	137	204	207	180	146	325	243	230	178	199	186	211	108	103	151	270	185	492	220	258	398	251	399	285	147	252	177
PF12697	669.488	0.303822	0.223322	1.36046	0.173683	0.997871	567	719	855	411	558	586	528	740	531	1138	355	388	484	587	1877	916	726	1140	713	605	803	1454	884	477	598	1052	1775	783	414	416	510	284	308	531	508	502	389	486	719	489	833
PF12167	1.55527	2.5781	1.89509	1.36041	0.1737	0.997871	0	0	0	0	1	0	1	1	0	0	0	0	0	0	0	0	0	1	0	19	3	0	0	0	0	9	3	7	0	0	0	0	4	0	0	0	0	0	0	2	13
PF08902	392.785	0.340286	0.250345	1.35927	0.174062	0.997871	498	168	406	324	281	321	387	327	519	432	331	165	238	476	245	515	445	700	375	746	208	665	307	339	596	549	496	473	208	461	316	201	198	362	391	611	259	292	326	647	277
PF09261	279.273	0.348721	0.256639	1.3588	0.174211	0.997871	112	232	282	165	302	217	385	250	477	528	313	157	240	152	396	256	290	253	329	314	536	1251	299	179	198	300	360	273	111	166	236	111	138	204	286	151	390	218	354	260	277
PF03814	1497.72	0.325487	0.239545	1.35877	0.174219	0.997871	1478	740	1994	764	1026	1361	1848	1717	2141	1647	1162	1027	949	1138	1442	1863	1323	1655	975	1851	1347	3609	1328	795	2869	1956	1166	1299	704	1516	1051	710	2032	1877	1407	2861	1635	1708	1082	1991	770
PF11377	4.05088	1.84538	1.35843	1.35846	0.174317	0.997871	0	0	74	5	1	0	2	0	0	1	0	0	4	0	17	1	15	0	0	0	1	34	2	2	46	1	0	9	4	0	0	0	0	0	3	3	0	0	27	0	1
PF02517	878.943	0.171337	0.126129	1.35843	0.174327	0.997871	783	932	807	870	984	840	732	975	908	1123	998	943	709	739	1044	907	889	861	805	600	1333	1649	1123	1221	831	852	926	713	794	374	959	1335	492	694	854	882	969	929	787	694	952
PF00329	606.187	0.247004	0.181917	1.35778	0.174533	0.997871	754	449	655	529	314	636	581	614	536	745	906	503	270	404	725	588	456	994	532	570	503	848	597	780	767	725	968	621	401	365	855	721	814	471	454	706	618	523	324	604	678
PF16126	172.862	0.586808	0.432436	1.35698	0.174786	0.997871	157	115	267	71	112	125	71	290	130	131	326	52	61	167	116	113	245	67	181	161	165	7	100	62	32	153	857	310	59	90	107	89	195	306	398	167	189	93	271	187	228
PF06778	3.28007	1.57941	1.16421	1.35664	0.174897	0.997871	1	0	4	2	0	1	1	1	2	0	5	22	1	1	2	0	1	0	0	0	3	9	0	2	0	0	0	0	2	0	30	1	9	14	5	0	0	0	11	0	3
PF04439	218.153	-0.645691	0.476179	-1.35598	0.175104	0.997871	916	66	254	453	140	278	201	29	291	180	674	185	182	138	43	85	151	164	98	53	152	288	84	95	59	274	319	337	22	180	91	113	199	75	161	993	46	95	334	176	276
PF07508	5557.72	-0.329107	0.242984	-1.35444	0.175597	0.997871	6718	10605	4157	8302	9116	6230	5206	5545	4500	6484	4876	6949	11807	6651	5818	7170	9310	3273	9017	1582	6714	8742	9148	4218	2141	6824	4019	7366	5012	1993	5808	3975	1730	2498	3761	3086	4969	6047	4593	1847	10467
PF12912	0.541518	-1.38723	1.0253	-1.353	0.176057	0.997871	0	0	1	1	0	2	4	0	2	0	0	0	1	1	1	1	0	0	1	0	0	0	0	1	0	0	0	0	1	0	1	1	0	2	0	0	0	1	0	0	0
PF13196	15.5332	-1.22367	0.904688	-1.35258	0.176189	0.997871	9	18	149	9	16	4	15	2	0	7	4	1	12	9	66	7	37	0	6	1	19	41	6	8	147	4	1	17	9	0	1	3	0	0	8	10	1	0	38	0	1
PF07653	1.06604	2.00825	1.48512	1.35225	0.176296	0.997871	0	0	0	1	0	1	0	0	2	0	0	0	0	0	0	0	1	2	0	3	0	10	0	7	0	0	0	1	0	0	0	0	1	7	1	0	0	2	3	2	0
PF04561	1891.21	0.109075	0.0806812	1.35193	0.176399	0.997871	1948	2208	1763	1730	1676	2122	1880	1904	1455	2161	1850	1609	1813	1701	2349	2241	2050	2045	2017	1657	1950	2667	2397	2466	2193	2155	2800	1677	1621	1320	2030	2128	1648	1448	1742	1757	1557	1853	1515	1557	2301
PF02563	1122.3	0.376449	0.278604	1.3512	0.176633	0.997871	868	805	1199	870	805	940	1204	1464	1365	747	1412	813	386	954	1102	1907	515	1685	857	1489	822	590	1249	1012	1092	1281	675	316	637	1678	836	963	1567	1446	1714	1520	1724	1163	852	2046	576
PF13378	1703.28	0.247348	0.18306	1.35119	0.176635	0.997871	2431	1534	1601	1136	1481	1163	1747	2228	2242	1170	1590	1801	1426	1201	3228	1505	1844	2058	1131	4008	1433	2567	1480	1128	1690	1850	1175	1839	1462	1195	1358	1336	2038	1993	1879	1227	1427	1891	1643	1792	1541
PF13505	2687.19	0.297822	0.220471	1.35085	0.176745	0.997871	2728	1503	3446	1928	1438	2630	3105	3526	2711	2636	3407	2334	1002	2111	2233	3076	1893	3829	2240	3426	1645	3168	3291	2906	2638	2903	2569	1088	1658	2457	2835	3105	3616	2837	3438	3288	4162	3813	1907	3512	1574
PF03724	589.057	0.291994	0.216196	1.3506	0.176825	0.997871	600	341	716	475	429	492	633	787	591	917	797	422	216	383	548	756	561	933	501	761	422	1284	731	342	561	655	1007	348	432	517	488	240	769	540	677	610	690	765	428	737	352
PF02909	1.92685	1.5401	1.14035	1.35055	0.176841	0.997871	45	4	0	0	0	0	1	0	2	2	2	2	3	1	0	1	2	0	0	0	17	0	1	0	4	2	1	7	0	2	9	0	0	0	7	0	6	0	0	3	0
PF02838	2346.22	0.328133	0.243062	1.35	0.177016	0.997871	1870	1523	2902	1788	1586	2170	2540	2924	1678	1998	4002	2801	943	2253	2387	2618	1411	2490	1874	2725	2088	2137	2066	1688	2708	2928	1102	1138	1877	2178	1970	1324	3285	3181	3460	3621	5012	3216	1719	3154	1213
PF14101	10.4107	-0.833387	0.617509	-1.34959	0.177146	0.997871	40	0	8	4	40	17	13	1	20	8	7	3	11	10	4	18	26	20	3	0	6	15	3	15	0	20	5	3	4	5	7	16	5	40	3	9	2	4	14	0	2
PF14006	1.01925	-1.84751	1.36922	-1.34932	0.177235	0.997871	1	0	0	1	0	11	6	0	0	1	0	0	4	1	0	4	0	0	5	0	1	5	0	1	0	4	0	0	0	0	0	0	0	0	0	0	0	1	0	0	0
PF02342	188.551	-0.527664	0.391142	-1.34903	0.177326	0.997871	173	894	279	105	193	162	191	73	188	67	165	69	160	237	108	135	502	259	80	13	341	178	393	56	498	157	82	133	74	282	120	153	127	350	214	120	135	110	144	94	107
PF10554	1.37727	2.3986	1.7782	1.34889	0.177371	0.997871	2	0	0	0	0	0	0	0	3	0	0	1	0	0	3	0	0	1	0	21	1	0	0	0	0	5	1	0	0	0	1	0	6	0	0	0	0	0	0	1	10
PF01878	47.423	0.597884	0.443285	1.34876	0.177415	0.997871	44	27	27	18	42	35	56	107	26	62	29	32	35	113	29	78	76	152	63	39	122	20	72	45	19	27	68	12	177	6	49	29	30	30	5	17	14	17	29	11	103
PF16658	1004.64	0.0982555	0.0728583	1.34858	0.177471	0.997871	1049	1262	932	961	1016	954	956	1224	804	1109	1131	1004	904	1000	1308	1201	1180	989	1132	823	955	1284	1382	1034	1134	1168	1419	791	917	777	1138	1034	758	795	927	855	943	973	803	876	1055
PF01817	704.87	0.11129	0.0825738	1.34776	0.177734	0.997871	646	820	703	687	721	723	649	805	583	846	769	764	559	649	1166	766	858	653	715	641	893	694	763	870	614	891	767	531	677	564	741	705	621	565	739	713	680	701	553	658	686
PF14107	14.8045	0.937117	0.695461	1.34748	0.177827	0.997871	8	11	7	1	5	21	11	1	2	13	76	9	8	30	17	1	6	2	8	4	17	0	30	2	3	21	6	4	17	3	6	10	2	4	8	7	132	64	9	13	8
PF00924	2895.11	0.169053	0.12548	1.34725	0.177899	0.997871	2731	2816	3226	2429	2121	2928	3372	3432	2658	3387	2912	2125	1816	2328	4552	3524	2572	3693	2828	2589	2625	4646	3369	4166	2944	3312	4115	2334	2090	1899	2728	3641	3063	2258	2394	3183	2923	3014	1976	2987	2944
PF16314	1312.36	0.340843	0.253006	1.34717	0.177925	0.997871	1087	733	1332	1076	686	1559	1489	1633	1099	1303	1643	764	492	939	1009	1485	597	1718	923	1402	1065	1572	1385	2482	1149	1292	1754	546	887	1263	1384	2535	1604	1065	1832	1487	1990	1507	881	1748	766
PF16286	53.9817	-1.3068	0.972219	-1.34414	0.178902	0.997871	611	95	23	50	16	39	0	3	4	45	8	8	0	176	0	38	40	31	6	20	140	0	436	8	54	18	21	144	16	0	129	3	1	0	29	5	118	42	4	10	0
PF02709	86.6651	0.574002	0.427257	1.34346	0.179124	0.997871	68	20	147	26	63	52	81	131	75	125	38	42	15	21	38	91	209	164	78	157	138	203	83	30	46	106	57	69	21	85	59	370	33	56	142	91	80	76	42	79	21
PF13337	573.701	-0.541096	0.402782	-1.3434	0.179144	0.997871	415	1384	706	1171	1162	622	351	223	872	548	116	755	639	421	1294	485	393	133	609	122	853	334	1504	2168	163	819	361	578	417	257	342	655	326	270	680	134	85	198	486	183	1299
PF08660	50.5902	-0.526378	0.392201	-1.34211	0.17956	0.997871	58	117	151	33	52	75	32	22	15	102	52	70	75	54	125	104	37	17	150	3	52	76	54	38	41	40	21	48	83	1	50	34	44	33	26	26	39	74	17	11	49
PF06685	0.722973	-1.9775	1.47407	-1.34152	0.179751	0.997871	2	0	0	1	1	9	1	0	5	3	0	0	1	0	0	0	0	0	0	0	0	0	0	0	0	1	0	0	0	0	3	0	2	0	0	0	0	0	1	0	0
PF01301	1691.72	0.359156	0.267936	1.34045	0.180098	0.997871	1423	1147	2437	1358	884	1488	1456	2156	1962	1093	1530	1863	724	1195	1316	1866	2036	1617	1369	2720	2211	389	1555	2342	2176	1280	783	869	1195	1480	1367	2524	1980	1756	3059	2193	2606	1909	1375	2565	995
PF01520	2603.23	0.0943529	0.0703957	1.34032	0.180141	0.997871	2530	3313	2520	2326	2581	2712	2554	2323	3258	3249	2619	2236	2493	2699	3344	3616	3156	2555	3000	1835	3247	3730	3493	2427	2879	3187	2815	2235	2468	2083	2303	1919	2365	2246	2171	2265	2074	2516	1972	2399	3441
PF16861	8.44579	-1.02926	0.768113	-1.33998	0.180252	0.997871	53	0	12	4	1	25	16	3	3	26	9	8	2	4	10	6	0	17	4	5	10	56	6	9	0	1	1	4	0	0	0	3	4	19	5	0	0	28	6	2	13
PF12957	770.878	-0.337263	0.251816	-1.33932	0.180466	0.997871	828	1243	664	1533	1335	788	540	894	657	861	754	1114	1581	533	863	894	1691	554	1032	529	807	686	1413	478	220	985	627	760	874	395	868	651	464	259	531	317	506	587	712	219	1504
PF12869	4.58905	-1.07727	0.804435	-1.33917	0.180516	0.997871	7	1	4	2	25	12	9	0	5	6	1	2	16	0	0	0	1	3	1	1	1	0	0	4	0	6	0	3	8	0	8	5	4	2	1	18	122	0	3	4	24
PF10576	0.911967	-1.05425	0.787863	-1.33811	0.180859	0.997871	4	0	3	4	1	0	0	1	1	0	1	1	0	1	6	3	1	0	0	2	1	0	1	1	1	1	1	1	0	0	1	1	0	0	0	0	0	0	1	0	1
PF09837	12.8343	0.746579	0.558021	1.3379	0.180927	0.997871	4	11	7	2	17	11	10	4	24	7	4	6	10	11	4	4	13	30	7	47	7	76	26	6	1	9	6	15	3	2	5	10	20	47	8	0	5	9	15	14	20
PF03631	1015.83	0.211357	0.157988	1.33781	0.180959	0.997871	825	948	894	830	945	1029	1234	1095	815	1417	876	806	754	931	1656	1199	901	1394	1199	733	1037	2074	1150	781	925	1184	2384	932	705	577	770	544	1096	858	789	1026	1238	1071	727	1068	1286
PF01385	195.171	-0.509063	0.380557	-1.33768	0.181001	0.997871	148	495	312	183	296	479	64	150	164	173	134	212	158	237	412	250	209	91	388	36	465	49	374	396	183	79	67	209	422	98	152	303	47	112	61	126	54	64	205	56	170
PF12500	14.7246	0.817559	0.611558	1.33685	0.181273	0.997871	24	12	0	7	8	14	4	6	8	2	64	10	4	22	28	13	29	17	10	1	70	15	12	0	1	4	2	13	9	0	8	11	19	19	14	26	57	24	13	8	11
PF16582	352.398	0.517663	0.38727	1.3367	0.181321	0.997871	463	269	301	174	172	291	289	431	136	137	730	453	139	291	533	302	257	586	232	605	394	4	340	193	412	402	81	191	353	304	317	179	780	498	699	312	777	353	179	422	297
PF02910	1554.31	0.227979	0.170559	1.33666	0.181333	0.997871	1758	1113	1721	1345	926	1665	1611	1818	1183	1545	2003	1344	853	1069	1899	1564	1062	1948	1201	1495	1332	1725	1716	2127	1607	1746	2546	896	1423	1270	2042	1768	2008	1364	1698	2072	1735	1582	1108	1646	1314
PF03349	1290.71	0.297047	0.222304	1.33622	0.181478	0.997871	1281	821	1175	980	788	1533	1495	1536	1165	1680	1295	793	532	895	1544	1546	896	1766	1352	1170	813	2899	1643	2430	1295	1457	2783	673	547	1068	1981	1676	1309	798	1374	1489	1002	1198	796	1151	1116
PF13519	2096.33	0.183391	0.137279	1.33589	0.181584	0.997871	1621	2147	2619	1835	1532	2107	2221	2248	2109	2691	1970	1572	1553	1587	1725	2591	1608	2391	2455	1903	1799	3508	2430	2749	2539	2280	3420	1608	1690	1818	2610	2335	1776	1662	2442	2447	1860	2005	1547	1812	1999
PF13185	509.178	0.29897	0.223838	1.33565	0.181664	0.997871	282	442	703	329	358	346	726	792	703	578	327	199	222	424	905	787	449	442	528	594	604	1025	490	427	623	545	536	395	238	450	509	161	488	428	644	723	408	788	494	806	377
PF15588	2.59534	2.59918	1.94731	1.33475	0.181958	0.997871	1	2	1	0	0	0	0	0	0	0	0	2	0	0	0	56	0	1	0	0	26	0	0	2	4	0	0	0	0	92	0	6	1	0	0	13	0	0	0	0	3
PF01443	26.6603	-0.628049	0.471101	-1.33315	0.182481	0.997871	14	48	152	14	34	13	9	15	17	17	30	14	32	27	47	5	24	65	10	41	16	39	12	19	55	23	7	28	17	4	7	13	48	37	52	21	1	8	47	16	10
PF16412	136.37	0.728928	0.547101	1.33235	0.182747	0.997871	74	114	65	81	43	211	76	114	108	26	320	44	66	66	45	68	143	70	28	202	202	0	84	630	83	43	19	57	109	40	334	502	150	200	375	53	227	108	80	73	90
PF01474	1.55071	1.72216	1.2932	1.33171	0.182956	0.997871	2	0	1	0	1	0	0	2	1	0	1	6	2	1	1	0	1	0	0	0	0	0	0	0	8	0	0	1	1	0	5	0	0	7	1	0	0	0	6	12	1
PF14261	23.1642	-0.512837	0.385266	-1.33112	0.183148	0.997871	17	79	9	53	14	30	32	25	42	14	7	22	22	20	24	25	8	11	46	33	22	48	14	10	34	27	6	0	28	10	21	15	27	18	9	11	40	10	28	14	52
PF02775	4363.34	0.0786479	0.0591027	1.3307	0.183288	0.997871	4365	4838	4909	3788	4042	4291	5007	4907	4182	4830	4501	3876	4165	3718	5957	5725	5347	4583	4526	4112	4333	6194	4867	4257	4563	5269	5648	3772	3285	2832	4196	3405	4061	4209	4120	4352	4360	4298	3697	4172	4881
PF09684	91.7144	-0.698737	0.525119	-1.33063	0.183312	0.997871	196	218	100	135	71	163	139	29	53	325	67	45	72	79	809	101	14	26	58	183	47	50	97	127	78	94	30	71	35	8	75	30	45	9	87	18	2	21	30	38	256
PF08860	1.9601	1.7533	1.31787	1.3304	0.183385	0.997871	3	0	1	0	0	0	1	0	0	1	1	2	9	1	0	0	0	0	0	2	4	1	0	0	2	0	1	4	1	0	22	0	0	0	8	0	0	1	11	3	0
PF16124	977.151	0.183453	0.137898	1.33035	0.183402	0.997871	1147	902	1092	928	655	927	915	1235	859	915	1416	831	575	735	1098	1133	838	1250	820	957	1103	1174	1266	1039	1083	1018	1291	594	797	824	1043	955	1092	877	1140	1100	1208	1055	768	995	698
PF11193	120.179	-0.380087	0.285914	-1.32938	0.183724	0.997871	154	171	83	182	227	182	112	165	121	153	116	110	169	185	106	124	284	58	74	18	79	267	355	96	73	103	103	168	77	57	77	110	40	109	128	100	56	69	106	31	150
PF01182	2662.48	0.180612	0.135883	1.32917	0.183792	0.997871	2202	2144	3360	2482	2207	2576	2840	3351	3130	2618	2440	2593	1922	2078	2875	3542	2405	2988	2302	2763	2363	3638	2693	2564	2992	2700	4956	2035	2063	2236	2026	2586	2436	2257	2979	2728	2724	3268	2259	3081	2413
PF03618	98.1664	0.521952	0.392731	1.32903	0.183837	0.997871	97	146	65	37	71	108	32	70	32	80	117	89	96	77	454	72	335	8	69	111	77	26	66	157	407	120	86	111	77	61	133	72	85	42	63	48	50	29	104	87	141
PF00207	356.965	0.395037	0.29763	1.32727	0.184418	0.997871	349	238	367	226	192	441	303	346	268	341	436	284	109	234	390	305	242	214	210	607	266	1229	411	695	448	326	88	133	187	374	380	763	362	266	663	392	410	331	201	406	310
PF01804	1.55872	1.69004	1.27337	1.32723	0.184434	0.997871	0	0	1	0	2	1	0	2	15	0	2	1	0	0	0	0	1	4	0	0	0	2	0	0	7	2	0	7	0	4	0	1	78	2	0	0	1	1	1	3	0
PF09669	106.773	0.544398	0.410487	1.32623	0.184765	0.997871	28	78	106	51	138	117	59	220	110	43	89	164	184	159	118	101	122	40	47	16	163	43	82	338	219	72	49	35	100	256	35	63	61	67	79	77	31	49	68	151	327
PF06378	98.792	-0.872284	0.657795	-1.32607	0.184816	0.997871	314	138	69	273	208	169	7	68	18	89	171	9	107	14	98	39	59	2	53	0	106	205	198	85	6	204	3	58	117	11	72	192	0	74	230	23	107	64	31	378	87
PF09932	0.89345	2.17787	1.64252	1.32593	0.184862	0.997871	0	0	0	0	0	0	1	1	0	3	0	0	3	2	1	1	0	0	0	2	0	0	0	0	0	0	0	0	0	1	1	0	0	6	0	0	0	0	1	11	0
PF16363	9041.94	0.123984	0.0935121	1.32586	0.184887	0.997871	9084	10170	9359	8040	8714	8547	9187	11990	8612	8826	9566	8948	7245	8426	10874	11667	7846	9011	9019	8745	7939	12284	11962	8477	9258	8823	9965	7111	7564	8748	8484	8834	8761	7176	9519	10816	9637	9959	7361	9416	8366
PF11238	1.9807	1.46878	1.10794	1.32568	0.184945	0.997871	0	1	34	1	2	0	1	0	0	1	0	1	4	0	2	2	6	0	0	0	1	12	1	1	19	0	0	4	5	0	2	0	0	0	4	3	0	0	7	0	5
PF14447	3.44348	1.26567	0.954731	1.32568	0.184945	0.997871	1	3	4	1	3	0	0	5	5	0	3	2	0	8	1	1	0	1	1	0	18	0	3	2	0	0	0	0	0	5	1	1	2	13	19	4	12	4	8	4	0
PF02867	3138.33	0.180217	0.136035	1.32479	0.185241	0.997871	3561	2325	3942	2892	2516	2493	3298	3643	3331	3544	3189	3117	2871	2327	3957	3495	3120	3868	2940	3175	2334	4964	3737	1973	4041	3625	4502	2883	2088	2858	2948	1473	3415	2809	3016	3714	3532	3455	2768	3546	2873
PF02347	3322.19	0.224408	0.169431	1.32448	0.185343	0.997871	3247	2395	3659	2878	2480	3067	3942	3979	3689	4476	3891	2564	2529	2751	3403	3998	1977	4966	3017	4304	2316	6133	3063	2175	3258	4239	4865	2890	1881	2608	3160	1507	3867	3485	3246	4680	3293	3636	2644	3807	3733
PF14187	2.53158	1.39622	1.05434	1.32426	0.185418	0.997871	1	1	1	0	3	0	2	4	0	7	1	0	1	0	285	0	0	0	0	2	0	2	1	0	0	2	4	5	0	6	9	0	1	2	10	0	1	0	10	16	6
PF07456	248.072	-0.292957	0.221353	-1.32349	0.185674	0.997871	292	439	195	293	399	317	272	292	239	293	226	296	353	346	320	278	335	129	340	113	325	513	375	241	170	265	175	285	312	48	162	156	80	220	180	145	163	251	263	73	486
PF13687	176.332	0.650364	0.491514	1.32318	0.185774	0.997871	207	92	193	44	131	96	139	54	185	407	337	45	90	21	282	83	199	514	128	197	116	1097	244	96	96	223	762	192	112	132	78	45	324	40	38	79	5	107	101	92	181
PF07071	7.69525	1.09764	0.829838	1.32272	0.185928	0.997871	7	4	4	0	14	0	1	2	36	7	0	2	9	0	361	3	0	1	2	4	4	7	4	2	16	3	15	5	1	4	18	1	2	0	33	1	1	2	6	37	53
PF08540	6.41329	1.66251	1.25883	1.32068	0.18661	0.997871	3	0	9	0	2	0	3	1	4	5	0	15	15	5	1	2	0	0	0	0	6	0	0	2	15	0	0	23	6	0	41	0	1	0	19	0	0	0	65	8	4
PF16555	1.64442	1.87431	1.41928	1.3206	0.186633	0.997871	0	2	0	0	1	1	0	0	2	1	0	0	10	1	1	0	2	0	2	3	0	1	0	0	3	0	0	0	0	0	0	0	0	0	24	0	0	2	2	5	3
PF01642	4479.61	0.270696	0.205241	1.31892	0.187197	0.997871	4617	2655	5404	3743	2640	4263	5066	5896	4094	5226	6193	3864	2202	3224	3470	5358	3260	6965	3962	4627	3047	6309	5244	3804	5277	4934	8787	2225	3303	3626	4619	2370	6447	4450	4623	6489	5338	5085	3084	5441	3059
PF01464	1999.92	0.20073	0.152232	1.31858	0.187309	0.997871	2031	1908	2222	1875	1312	1853	2093	2596	1700	1946	2777	1719	1036	1689	2826	2665	1525	2333	2001	2032	1688	1691	2396	2119	2089	2218	2778	1125	1467	1912	2056	1688	2283	1747	2236	2180	2566	2160	1595	2625	1655
PF07364	90.1863	0.511353	0.387985	1.31797	0.187513	0.997871	44	21	84	45	91	128	78	63	48	48	64	39	122	64	195	76	82	60	64	251	74	93	227	56	153	101	26	111	21	248	132	43	50	115	217	26	58	45	69	50	80
PF05662	61.3964	0.842256	0.639134	1.31781	0.187568	0.997871	87	136	24	0	14	15	23	18	17	111	72	69	33	33	168	14	228	9	6	130	111	42	23	91	386	20	9	137	34	0	70	29	74	38	19	15	40	2	68	56	176
PF01314	266.677	-0.445145	0.337865	-1.31752	0.187663	0.997871	596	484	169	487	218	355	267	279	92	348	288	333	157	303	407	372	247	56	293	116	374	408	588	178	762	515	226	353	147	169	229	214	77	24	408	89	127	156	120	72	434
PF00923	1179.94	0.215667	0.163708	1.31739	0.187707	0.997871	1136	1389	1289	667	1312	843	1220	1134	1156	1285	992	1068	741	966	2748	1411	1185	1281	983	1552	1544	2931	1382	742	1530	1495	1796	1085	1086	877	758	421	1011	975	984	1143	1115	1113	1200	1031	1425
PF05066	8.32691	0.850925	0.646347	1.31651	0.188002	0.997871	5	8	10	0	1	5	9	3	13	3	2	13	8	7	3	2	5	4	0	1	9	49	1	3	16	2	9	34	2	18	16	3	4	15	4	2	3	5	35	4	4
PF00632	1.06546	2.90198	2.20439	1.31646	0.18802	0.997871	0	0	0	0	13	0	0	0	0	0	0	3	11	13	0	3	0	0	0	0	0	0	0	0	0	2	2	0	0	0	0	0	3	0	0	0	0	0	0	1	6
PF13561	1860.71	0.150365	0.114241	1.31621	0.188104	0.997871	2053	1703	2086	1744	1581	1756	1812	2382	1780	2167	2212	1613	1262	1472	3230	2408	1663	2206	1856	1931	1648	2767	2320	1819	2189	1927	3159	1590	1212	1295	1989	1614	1722	1540	1998	1986	1484	1812	1312	1811	1660
PF03993	1935.62	0.305476	0.232095	1.31617	0.188118	0.997871	2034	1063	2041	1633	1105	2244	1896	2229	1327	1896	2545	1538	859	1350	1359	2032	1055	2769	1403	1812	1069	2992	2246	3067	1690	1681	3840	986	1416	1853	2524	3050	2446	1669	2476	2197	2228	2097	1391	2281	1455
PF05834	1.58041	1.71975	1.30731	1.31549	0.188344	0.997871	1	0	0	1	2	0	0	6	0	8	0	7	4	12	1	0	0	0	2	0	0	0	2	0	0	1	0	3	0	0	1	1	0	0	0	0	1	0	1	7	5
PF00654	1836.86	0.144692	0.110034	1.31497	0.18852	0.997871	1858	1720	2349	1704	1498	1681	1799	1958	1648	2028	1695	1597	1248	1303	2855	2143	1736	2244	1526	1914	1937	2606	1708	2133	2227	1999	2667	1411	1911	1371	1991	1831	1644	1509	1941	2074	1521	1979	1630	1792	1891
PF12639	4.20578	-1.58225	1.20418	-1.31396	0.188859	0.997871	39	35	0	1	0	2	0	2	2	2	1	0	1	3	2	0	0	20	0	18	9	7	1	8	20	0	0	0	1	0	0	0	0	0	0	0	0	5	0	4	2
PF16317	33.0838	1.03912	0.791164	1.3134	0.189048	0.997871	3	2	17	41	7	4	51	26	37	8	3	1	6	44	13	2	220	11	42	89	29	0	7	7	0	34	2	193	6	0	20	39	16	88	34	22	105	42	44	15	3
PF02464	771.113	-0.105327	0.0802214	-1.31295	0.189199	0.997871	848	989	778	798	891	966	870	851	574	959	775	774	843	786	1239	828	895	549	926	537	779	970	998	950	805	933	701	592	638	461	869	803	493	570	658	758	794	765	671	616	929
PF05117	96.7955	0.821199	0.62571	1.31243	0.189376	0.997871	85	11	67	79	28	52	110	75	42	97	33	23	49	56	117	104	0	79	101	350	76	0	159	55	214	157	38	0	67	353	47	59	53	60	347	185	33	165	67	48	48
PF11922	691.978	0.338351	0.257846	1.31222	0.189445	0.997871	523	415	984	466	415	536	872	1050	1183	558	915	626	213	637	595	872	273	864	726	836	420	893	623	463	874	678	568	444	587	917	583	253	941	904	641	955	812	1118	562	944	368
PF05048	15.3275	-0.942809	0.719122	-1.31106	0.189839	0.997871	30	12	19	15	36	56	21	4	63	4	43	0	5	21	18	26	53	2	18	7	9	0	13	1	14	5	1	3	13	49	1	20	7	3	1	0	0	4	12	7	4
PF12822	1315.39	-0.228741	0.174485	-1.31095	0.189875	0.997871	1540	2381	1021	1427	2101	1496	1351	1560	1058	1437	1241	1736	2040	1468	1538	1725	2320	813	1558	739	1711	2136	1935	1069	943	1322	991	1788	1424	450	1126	869	563	1088	981	735	1166	1398	1253	558	2084
PF05639	1.9936	2.0762	1.58391	1.31081	0.189921	0.997871	0	0	55	0	4	0	0	0	0	0	0	1	7	0	1	1	6	0	0	0	1	6	0	1	33	0	0	5	2	0	0	0	0	0	5	2	0	1	8	0	0
PF13520	3250.04	0.219443	0.167444	1.31055	0.190011	0.997871	3348	3415	3575	2107	2642	2735	3694	2976	2740	4207	2433	2103	2075	2553	5396	3766	3488	3783	3221	4089	3417	6021	3419	2249	6843	4914	4706	4058	2564	1812	2089	1320	3132	2811	2277	3771	2533	3042	3272	3711	4681
PF02681	150.925	-0.286656	0.21885	-1.30983	0.190253	0.997871	185	275	117	157	244	217	148	165	122	168	146	235	278	168	161	188	288	91	179	98	121	244	290	143	74	146	181	173	127	62	120	82	47	101	99	62	106	173	171	54	255
PF00903	825.408	0.151972	0.116033	1.30973	0.190289	0.997871	830	884	776	591	983	1003	616	806	867	793	732	756	824	737	1513	914	1087	910	872	797	1180	1110	1026	1008	920	769	1298	839	822	607	606	570	681	721	1018	746	566	766	737	603	646
PF14376	123.58	0.514257	0.392734	1.30943	0.190389	0.997871	189	145	93	25	30	92	127	73	73	183	312	147	45	44	43	57	100	94	54	410	205	21	148	106	262	123	56	143	135	170	162	60	98	162	191	88	179	96	30	94	159
PF02210	0.838649	-1.96944	1.50456	-1.30899	0.190539	0.997871	2	0	2	0	0	11	1	1	0	0	0	0	0	2	0	0	2	0	0	0	0	0	0	0	0	0	0	0	2	0	3	5	0	0	0	0	0	0	2	0	1
PF14293	570.144	0.410655	0.313746	1.30888	0.190576	0.997871	621	306	430	524	279	425	730	796	800	356	743	481	329	801	584	1006	760	735	599	678	351	1445	698	343	539	417	237	260	159	444	782	890	710	689	1165	597	68	344	399	870	177
PF00326	4693.9	0.240375	0.183667	1.30876	0.190616	0.997871	3992	3250	5867	4138	3354	4443	5229	7167	3823	4214	5143	4259	2177	3875	4684	5821	3641	5069	3899	6233	3774	5936	5672	5845	4272	4801	4359	2295	3282	5272	4864	6047	4967	4783	6701	4866	5896	5244	3464	5878	3354
PF03851	2.24069	1.39218	1.06387	1.30861	0.190667	0.997871	1	0	1	1	1	1	2	0	0	0	0	2	5	2	3	0	2	1	0	0	3	31	0	0	0	6	3	8	1	8	2	0	0	5	1	0	1	0	0	4	1
PF14289	1397.05	0.319813	0.244393	1.3086	0.19067	0.997871	1346	773	1656	1231	802	1179	1590	2016	1261	1242	2341	887	568	1184	1271	1895	881	1589	835	1446	1114	1923	1577	2204	1010	1153	1120	376	1034	1365	1666	1974	1720	1523	2268	1564	1919	1793	988	1915	753
PF00274	30.5131	0.937203	0.716432	1.30815	0.190821	0.997871	12	19	5	6	38	16	34	14	95	10	5	2	1	8	39	71	19	64	29	134	11	211	7	4	19	14	20	19	0	24	1	6	53	134	19	3	8	21	33	39	0
PF13268	0.866662	2.14822	1.6428	1.30766	0.190989	0.997871	0	0	1	0	0	0	0	1	1	0	2	0	0	0	2	0	0	1	0	0	2	0	0	0	0	0	0	1	1	0	10	0	0	0	0	0	0	1	10	2	0
PF08798	31.0055	-0.772951	0.591469	-1.30683	0.19127	0.997871	61	39	16	75	94	63	2	40	1	28	70	5	46	28	42	64	71	11	38	2	23	4	37	18	5	15	26	25	36	0	10	47	6	0	76	12	48	72	30	3	26
PF03105	0.594745	-2.05756	1.57574	-1.30577	0.19163	0.997871	0	0	1	0	11	0	0	0	0	0	0	0	2	2	3	1	1	0	0	0	0	0	0	0	0	0	0	1	0	1	0	0	1	0	1	0	0	0	0	0	0
PF06993	2.77514	1.19503	0.915303	1.30561	0.191685	0.997871	0	1	8	0	0	0	1	1	1	1	2	2	5	1	3	1	0	1	0	0	3	5	0	1	4	1	1	22	4	0	11	0	2	1	10	1	0	2	13	2	2
PF02954	1077.28	0.248447	0.190303	1.30554	0.19171	0.997871	1254	841	1168	862	610	1082	1146	1275	1002	828	1470	785	532	954	1100	1462	838	1192	775	1793	869	1460	1143	1520	1201	1136	1099	609	629	1033	1103	1282	1232	1141	1556	905	1186	1111	771	1474	722
PF10719	17.4292	0.697397	0.534669	1.30435	0.192113	0.997871	8	2	18	4	19	20	14	6	19	8	5	3	18	11	2	14	21	49	12	64	19	130	13	11	33	15	11	8	2	12	12	3	45	27	8	8	13	8	23	6	10
PF16397	97.1303	0.952761	0.730761	1.30379	0.192304	0.997871	50	24	64	27	19	64	156	377	150	33	34	43	12	46	80	185	0	263	47	167	201	2	79	45	0	25	0	4	89	97	14	17	154	342	454	36	111	88	106	136	17
PF01730	24.9929	0.66156	0.508212	1.30174	0.193005	0.997871	16	23	25	17	11	20	15	61	98	20	3	24	30	19	226	35	37	22	27	15	29	0	40	8	21	5	8	12	25	7	20	15	24	10	10	10	4	22	30	21	24
PF00346	1094.84	0.241483	0.185544	1.30149	0.193091	0.997871	1315	849	1224	896	603	1046	1172	1213	901	1214	1568	827	567	769	1458	1155	833	1480	849	813	683	1378	1241	1475	1391	1441	2470	1131	812	649	1373	936	1333	835	827	1474	1122	889	716	1313	1178
PF03171	0.853829	2.57468	1.97884	1.30111	0.193222	0.997871	0	0	0	0	0	0	0	0	0	7	0	0	2	0	0	0	2	1	0	5	0	0	4	0	0	0	0	0	0	2	0	0	0	0	1	0	0	0	0	9	1
PF10096	9.32022	-1.00462	0.772574	-1.30035	0.193481	0.997871	5	67	0	7	17	32	0	1	11	9	2	5	23	0	25	1	5	2	41	0	33	0	23	8	0	7	9	13	3	0	3	9	4	2	7	0	4	3	11	3	19
PF01740	672.767	0.143151	0.110141	1.2997	0.193702	0.997871	689	742	710	544	629	719	617	656	488	817	879	738	575	744	952	818	544	492	831	504	893	906	990	651	497	790	415	485	708	505	668	616	652	633	641	768	918	766	518	665	713
PF01016	77.897	-0.360032	0.277015	-1.29969	0.193709	0.997871	124	123	120	84	88	98	83	134	38	102	53	62	157	55	88	101	118	17	93	30	59	141	83	73	146	124	109	111	48	19	91	61	31	25	47	95	31	55	59	26	152
PF14287	2192.09	-0.379626	0.292237	-1.29904	0.193932	0.997871	2508	4709	1463	3776	3920	2265	1778	1976	1678	2465	1631	2795	4799	2824	2441	2736	3767	1150	3721	442	2105	3436	3565	1725	656	2695	1665	3254	2257	587	2538	1681	522	833	1476	1294	1962	2257	1909	489	4337
PF03174	802.6	0.219972	0.169413	1.29844	0.194137	0.997871	717	927	957	592	544	714	860	871	893	812	1225	697	375	732	984	1152	532	903	737	1230	982	942	1031	649	654	857	707	431	602	795	643	598	920	957	1089	891	858	1021	659	840	534
PF00881	4231.06	0.119994	0.0924275	1.29825	0.194203	0.997871	4679	4392	4627	3534	3762	4267	4333	4967	3852	5086	4760	3595	3003	3439	4733	5115	4415	4583	4140	3810	4203	7491	5131	5092	4407	4187	5636	3807	3705	3045	4423	4770	4091	3515	4083	4142	4149	4375	3612	3775	3442
PF13464	9.51851	0.900895	0.69403	1.29806	0.194265	0.997871	14	16	1	1	0	8	4	1	3	38	5	15	4	4	84	7	1	3	8	12	11	0	14	10	20	23	2	20	2	0	13	11	6	2	13	2	1	0	8	10	28
PF14294	233.08	0.883016	0.680274	1.29803	0.194277	0.997871	14	72	162	350	93	71	217	23	414	283	832	21	72	447	105	905	47	65	62	154	48	254	320	168	51	22	32	1	106	130	662	54	347	241	29	16	25	1495	141	952	135
PF00196	1632.16	0.112804	0.0869047	1.29802	0.194282	0.997871	1543	1790	2156	1425	1378	1510	1650	1642	1727	1695	1826	1337	1232	1495	2481	2023	1699	1515	1642	1511	1751	1775	1557	1667	1690	1970	1799	1296	1473	1458	1716	1516	1609	1358	1557	1580	1646	1834	1484	1798	1887
PF01396	233.525	-0.305088	0.235163	-1.29735	0.194512	0.997871	312	564	174	259	327	241	242	192	155	309	225	250	398	245	494	312	378	121	360	100	399	368	398	222	195	285	174	311	280	68	178	139	63	147	150	85	143	196	213	91	363
PF00515	994.024	0.276109	0.212867	1.29709	0.194599	0.997871	875	758	1360	800	575	789	1140	1415	1046	824	1183	763	438	852	887	1310	558	1161	799	1398	928	1355	1223	879	1019	1091	778	430	614	1190	1038	759	1037	1027	1542	1417	1459	1293	795	1255	576
PF00205	1274.89	0.143165	0.110391	1.29689	0.194667	0.997871	1398	1650	1184	1038	1337	1215	1035	1268	1162	1503	1290	994	895	1146	2929	1547	1409	1313	1278	1457	2051	1931	1591	1461	1333	1313	733	1218	1164	755	1152	1271	945	1116	1468	1159	1282	1292	1203	931	1336
PF00722	1188.82	0.380807	0.293716	1.29651	0.194798	0.997871	875	632	2119	798	691	859	1076	1207	1223	1450	1192	620	381	778	1025	1150	1988	2225	842	1940	1390	318	1152	1405	1535	1175	448	445	1094	1305	1494	1296	940	1585	1927	1989	1252	1476	764	1542	530
PF00350	116.222	-0.596376	0.460094	-1.2962	0.194905	0.997871	235	492	90	164	51	154	78	123	54	71	10	81	82	96	419	40	69	33	41	366	306	108	22	53	151	247	87	224	32	32	59	99	160	71	67	20	34	63	36	110	285
PF06089	14.0758	-0.804526	0.620881	-1.29578	0.195051	0.997871	15	30	6	37	19	50	6	4	6	12	5	30	80	3	32	17	6	6	22	0	11	9	15	5	5	14	4	17	2	1	5	8	0	3	2	20	2	25	7	1	71
PF00589	17666.5	0.123068	0.0950052	1.29538	0.19519	0.997871	21328	19643	14855	16506	18436	15469	17210	20256	15836	17792	23952	18866	16141	18236	18407	22639	16516	21983	17916	16604	15204	32224	24477	15081	15755	17364	16795	13305	12900	15539	16407	16794	16747	17527	18172	16691	15095	17625	15840	18229	18942
PF13483	478.532	0.338176	0.261115	1.29512	0.195278	0.997871	299	434	397	288	345	487	685	550	463	820	241	133	344	359	313	586	421	751	625	535	390	1338	561	605	553	531	1387	418	223	458	335	265	273	416	738	441	228	450	519	407	382
PF13475	90.9069	0.90755	0.700812	1.295	0.195321	0.997871	20	103	18	29	149	52	30	153	62	211	477	15	40	46	26	730	11	8	97	25	0	313	237	160	55	140	5	30	40	116	51	36	67	30	151	106	0	8	124	4	13
PF00704	2598.56	0.310922	0.240166	1.29461	0.195454	0.997871	1985	1863	3326	1290	2860	1679	3160	3019	3563	4093	1959	1619	1371	2614	3688	3006	2820	3972	2438	2800	2343	9817	2459	1503	1712	2970	5614	1610	1634	1964	1592	942	2196	2894	2001	2531	1811	3219	2803	3151	1766
PF06970	711.514	-0.297555	0.229874	-1.29443	0.195518	0.997871	1085	1189	467	983	1126	799	683	644	537	867	557	993	1329	895	760	1046	1136	445	812	348	887	1011	1092	499	330	832	572	1089	811	331	859	554	259	382	357	353	600	762	704	160	1161
PF00877	844.039	-0.187012	0.144509	-1.29412	0.195624	0.997871	1079	1442	871	1062	960	741	920	949	702	930	917	955	1107	856	1105	1045	1161	608	1242	634	1338	846	1518	632	943	1057	585	1019	811	294	771	494	406	606	634	527	657	1016	694	524	1340
PF14840	6.53681	1.68474	1.30264	1.29332	0.1959	0.997871	4	12	1	0	0	0	2	0	0	3	0	13	1	1	134	0	0	0	0	14	15	0	0	1	9	15	6	14	0	2	2	0	5	0	1	0	1	0	0	12	41
PF01965	1620.53	0.145103	0.112195	1.29332	0.195902	0.997871	1899	1674	1757	1285	1458	1533	1579	1981	1072	1309	2231	1730	1248	1582	2951	1786	1371	1210	1599	2035	1926	1690	1918	1544	1613	1829	1523	1258	1359	1228	1546	1397	1755	1723	1939	1537	1791	1653	1321	1870	1645
PF03065	1084.12	0.298981	0.231377	1.29218	0.196293	0.997871	807	727	1163	959	722	1098	1268	1366	933	1515	1068	562	593	706	896	1511	696	1815	1009	804	557	1896	1331	1523	903	1053	2982	561	688	902	1203	1365	1280	876	1025	1382	923	1210	712	1219	848
PF13320	230.387	0.280037	0.216722	1.29215	0.196305	0.997871	239	217	292	183	140	250	147	247	155	234	216	339	102	178	183	291	199	243	259	332	306	465	332	157	286	279	66	179	142	246	160	113	241	253	282	306	358	239	183	328	183
PF16370	547.18	0.432939	0.335112	1.29192	0.196384	0.997871	364	251	623	296	533	330	741	514	498	1094	1164	104	229	332	447	798	600	317	372	559	426	3448	864	799	210	531	716	586	180	264	631	202	466	484	727	277	363	691	538	786	301
PF01960	1298.63	-0.282046	0.218354	-1.29169	0.196464	0.997871	1626	2375	1196	1540	2286	1481	998	1030	925	1581	1396	1802	1994	1716	2030	1451	2130	671	1944	422	2417	1733	1681	1101	1324	1832	1037	1528	1723	341	1026	833	405	799	794	1104	750	1224	1356	545	1479
PF11753	44.1018	-0.84841	0.656953	-1.29143	0.196554	0.997871	12	49	76	17	298	53	14	8	22	50	13	9	55	30	22	38	11	47	38	107	149	0	18	25	13	94	22	50	24	7	26	8	7	49	9	11	0	8	31	279	18
PF09100	1.08431	2.92132	2.26346	1.29065	0.196826	0.997871	0	0	0	0	0	0	0	6	7	0	0	0	0	0	0	1	2	42	0	0	0	0	0	0	1	4	0	0	0	0	0	0	1	19	1	0	0	0	0	0	0
PF15714	318.121	-0.274324	0.212601	-1.29032	0.196938	0.997871	467	724	244	289	427	406	287	232	225	372	308	314	397	410	818	364	390	215	377	261	592	484	409	266	277	477	267	475	242	64	226	165	122	228	185	158	210	346	300	170	601
PF02744	527.721	-0.321723	0.249343	-1.29028	0.196953	0.997871	652	1129	516	693	832	569	403	504	379	643	521	805	744	558	940	621	723	232	925	230	964	688	685	388	427	571	403	666	782	82	415	307	141	301	382	212	374	528	669	200	902
PF03567	3.39591	1.66546	1.29189	1.28917	0.19734	0.997871	1	0	5	0	1	2	0	2	2	0	0	0	0	0	0	2	0	11	0	0	11	0	12	0	13	2	0	1	0	0	2	1	12	0	30	1	13	3	0	9	0
PF02620	802.303	0.140869	0.109271	1.28916	0.197341	0.997871	745	816	934	649	685	784	920	905	896	946	833	674	608	701	897	947	870	891	729	723	950	1417	964	1104	695	844	1095	575	703	586	873	995	718	563	797	709	637	861	646	804	719
PF16343	44.135	1.00484	0.779744	1.28869	0.197507	0.997871	7	18	38	15	1	10	88	277	91	7	23	8	4	12	52	102	2	47	26	183	27	0	20	11	0	23	0	1	13	33	10	9	59	126	156	21	115	51	33	41	7
PF16407	171.57	0.630269	0.489088	1.28866	0.197516	0.997871	108	164	142	169	74	166	60	235	57	187	257	126	185	153	166	334	534	84	308	133	288	0	268	149	44	40	2	14	82	53	201	276	211	236	480	166	168	202	127	261	230
PF07581	27.2942	0.564071	0.437769	1.28851	0.197567	0.997871	13	47	22	28	18	15	6	41	11	69	20	18	28	44	39	16	38	30	24	21	17	52	66	21	16	16	128	8	7	1	24	46	8	20	58	12	5	25	7	34	41
PF06781	7.17936	1.62047	1.25837	1.28775	0.197832	0.997871	1	1	123	6	8	0	1	4	0	0	4	8	5	0	17	2	21	0	0	0	0	56	1	2	68	0	0	12	6	0	1	0	0	0	18	11	1	0	55	0	0
PF08984	175.208	-0.320259	0.248935	-1.28652	0.198263	0.997871	201	401	116	222	327	204	124	193	98	225	145	249	316	207	279	203	301	82	264	66	183	222	356	175	135	175	102	288	153	48	199	136	57	112	135	70	121	162	170	56	259
PF07274	2.34884	1.7506	1.36078	1.28647	0.198279	0.997871	1	1	2	0	1	0	1	0	2	0	0	2	2	0	0	0	1	0	0	0	2	0	0	0	3	2	0	25	0	1	0	1	1	0	0	0	0	3	17	11	15
PF13100	939.456	0.302933	0.235556	1.28603	0.198432	0.997871	932	490	1167	792	571	799	1075	1311	967	813	1474	797	343	696	701	1181	717	1356	738	781	681	966	942	861	643	893	1623	349	672	863	1201	839	1443	926	1176	1216	1322	1231	746	1389	553
PF13103	3.34226	-0.949531	0.738539	-1.28569	0.198552	0.997871	1	4	6	9	0	13	8	3	1	7	5	0	0	0	1	4	4	0	9	0	10	0	16	2	8	9	3	0	0	4	3	4	2	1	3	1	1	1	1	0	0
PF02981	1.22733	2.21825	1.72559	1.2855	0.198616	0.997871	0	0	0	0	0	2	0	0	0	0	1	0	0	6	0	0	1	0	3	0	1	0	2	0	0	3	0	0	0	0	1	1	0	8	0	0	0	0	14	5	0
PF06897	5.42136	0.832892	0.64792	1.28549	0.198623	0.997871	3	1	4	6	3	3	4	3	26	6	0	6	8	7	2	6	8	1	2	2	17	0	5	8	5	16	0	7	7	1	24	5	9	5	6	3	1	1	1	0	1
PF11871	0.693264	-2.29799	1.78799	-1.28523	0.198711	0.997871	1	14	0	2	0	0	1	0	0	0	0	1	0	0	0	0	0	0	1	0	5	0	1	0	0	0	0	1	0	0	0	0	0	0	0	0	0	0	0	0	6
PF10531	2412.21	0.249973	0.195034	1.28169	0.19995	0.997871	2331	1891	2853	1808	1765	2299	2611	2970	2890	1772	2816	1815	1451	2134	2428	2902	2016	2794	2148	3622	2302	1388	2719	2693	2373	2898	1822	1141	1636	3128	2251	2254	2443	2944	3299	2694	3062	2711	1884	3278	1737
PF00026	2.64213	1.08682	0.847974	1.28167	0.199959	0.997871	0	0	0	2	5	1	2	0	1	3	3	9	10	4	3	2	1	0	0	0	10	6	12	2	0	5	4	2	8	1	1	0	0	0	1	5	0	6	1	0	4
PF03610	393.547	0.418874	0.326851	1.28155	0.200002	0.997871	411	599	209	214	324	257	341	363	342	225	181	168	341	267	594	351	404	292	316	976	387	1789	482	170	1033	491	167	623	288	410	193	111	321	766	350	156	249	178	500	328	492
PF13085	401.219	0.233128	0.181924	1.28146	0.200033	0.997871	564	334	454	307	249	317	402	568	292	428	456	341	155	250	708	503	313	551	296	403	308	597	534	407	565	496	725	294	259	279	434	293	525	312	359	596	383	397	243	422	448
PF01321	1058.26	0.130624	0.101948	1.28128	0.200097	0.997871	1039	1136	977	1030	1069	1132	957	1129	1194	970	1065	1146	1097	987	1354	1234	1068	865	1153	1250	1395	1398	1295	1051	1049	987	661	664	1088	756	1060	942	1057	1262	1355	774	1095	1198	1023	900	1074
PF14607	203.471	0.424844	0.33169	1.28084	0.200248	0.997871	157	191	243	233	118	83	153	335	194	190	242	31	158	126	203	267	267	338	163	191	301	10	97	98	160	376	117	224	215	222	159	83	188	235	469	190	234	296	282	184	302
PF16011	414.567	0.297177	0.232016	1.28084	0.200249	0.997871	330	229	524	257	303	318	622	665	553	410	424	307	289	326	407	615	321	633	380	252	371	503	315	223	278	450	988	273	322	263	393	211	574	358	381	486	617	635	310	635	313
PF13281	0.566485	-2.37234	1.85249	-1.28062	0.200326	0.997871	2	10	2	0	0	0	1	1	0	0	0	1	0	0	0	0	0	0	6	0	0	0	0	0	0	0	0	2	0	0	0	0	0	0	1	0	0	0	0	0	0
PF13414	8896.37	0.27858	0.217611	1.28017	0.200485	0.997871	8571	6333	11434	7797	5019	7588	9468	11650	9834	7233	12281	6808	3991	7473	7643	11081	5786	12333	7513	12038	8390	5622	9805	8501	8081	7794	9674	3435	7071	10389	10379	7818	12323	9472	12289	10821	10593	11592	6964	12202	5531
PF04012	152.741	-0.685968	0.536046	-1.27968	0.200657	0.997871	403	614	72	201	241	113	93	30	20	120	120	76	287	295	646	111	174	30	421	241	327	3	204	76	130	297	110	293	29	7	40	50	90	44	58	24	45	15	90	142	363
PF00034	217.637	0.468357	0.366118	1.27925	0.200809	0.997871	215	233	283	93	75	143	210	150	249	307	359	125	54	88	99	142	197	160	94	660	423	66	215	117	525	203	88	191	168	366	268	86	159	230	431	334	333	195	79	181	196
PF16385	578.793	0.433319	0.338755	1.27915	0.200844	0.997871	382	263	761	431	385	406	680	866	489	329	520	593	217	483	492	654	669	569	474	1199	601	28	399	325	571	556	794	255	434	780	440	263	691	883	971	796	1088	895	421	848	269
PF02745	0.773663	-3.40272	2.66104	-1.27872	0.200996	0.997871	0	0	21	3	0	0	0	0	0	1	0	0	2	0	0	0	0	0	0	0	0	0	0	0	5	1	0	0	0	0	0	0	0	0	0	0	0	0	0	0	0
PF00059	34.0811	-0.673794	0.52703	-1.27847	0.201083	0.997871	14	119	33	96	81	9	20	114	8	37	21	14	30	14	34	22	40	13	35	0	67	22	103	7	11	70	25	66	61	2	16	45	6	9	9	19	44	63	9	4	63
PF14076	2.56113	-0.851714	0.666285	-1.2783	0.201143	0.997871	0	8	5	2	4	9	3	0	1	2	1	1	3	1	4	3	1	2	5	0	16	0	1	3	0	0	5	1	6	0	1	1	0	3	1	2	2	2	8	0	2
PF12681	1091.23	0.192119	0.150375	1.2776	0.201389	0.997871	1162	728	1177	806	1045	1046	1299	1299	1330	1049	848	748	851	1026	1127	1346	1515	1293	1256	1077	1067	2251	1283	913	1478	1249	1522	1296	705	996	724	706	1051	1253	1151	994	997	1063	1030	996	602
PF03090	10.3193	2.11191	1.65404	1.27682	0.201666	0.997871	54	0	1	2	15	1	0	52	0	1	0	0	0	2	0	0	112	0	0	426	2	47	0	0	0	0	0	7	0	0	0	0	0	3	7	11	7	0	4	155	0
PF16499	1473.43	0.308547	0.241656	1.2768	0.201672	0.997871	845	1890	2607	866	799	1100	1190	935	2023	1654	2029	1925	927	1809	1606	2450	1367	974	1474	1791	1335	3826	1612	670	1252	2054	1110	727	981	1533	1289	951	684	1554	1103	1920	2974	1354	1200	2166	810
PF13542	8.27093	-0.939711	0.736035	-1.27672	0.201701	0.997871	16	5	59	20	1	0	0	1	2	2	6	15	4	15	88	16	10	0	2	5	8	2	3	4	3	2	4	12	5	7	6	3	0	4	11	1	1	2	15	1	2
PF13442	15.4069	1.0223	0.800983	1.2763	0.201848	0.997871	4	0	7	33	8	4	2	7	6	44	7	15	3	5	4	17	5	9	4	17	18	40	6	22	141	12	0	0	2	4	7	0	12	8	13	137	1	2	1	7	6
PF10269	1.07018	-2.82113	2.21051	-1.27624	0.201871	0.997871	20	0	0	0	6	3	0	0	1	6	0	0	0	0	0	0	0	0	0	0	0	0	1	0	0	0	0	0	0	0	7	0	0	0	0	0	0	0	0	0	4
PF02119	35.7663	1.18019	0.924946	1.27596	0.201969	0.997871	69	27	0	3	6	29	3	3	2	150	0	4	3	8	350	7	3	18	232	15	13	2	121	11	195	44	29	101	0	0	10	2	14	4	5	7	2	2	2	24	132
PF14071	3.09642	-1.31887	1.03446	-1.27494	0.202332	0.997871	2	6	1	0	12	3	22	22	1	5	1	3	14	12	0	0	0	2	0	0	0	9	0	4	0	3	3	2	0	1	0	0	0	1	0	0	2	1	1	0	0
PF14842	118.932	0.429314	0.336785	1.27474	0.2024	0.997871	152	175	43	58	83	143	57	18	57	212	119	53	131	206	261	129	87	93	374	145	244	211	246	77	180	133	52	124	213	23	64	53	133	99	46	70	82	127	65	57	239
PF16313	2240.47	0.592317	0.464744	1.2745	0.202486	0.997871	1404	1195	3040	1249	1430	1120	2267	4190	2674	1748	3362	1154	1068	2227	1492	2992	2110	1503	1800	3429	2829	0	1689	1279	980	1464	1344	507	970	2263	2405	898	2396	4704	8905	2009	3470	3248	2575	3393	1248
PF03162	13.5657	0.838109	0.657987	1.27375	0.202753	0.997871	7	1	30	7	3	1	11	24	17	4	5	2	8	14	9	20	26	8	11	36	20	0	6	23	0	7	0	1	4	7	6	2	20	43	57	6	31	15	21	24	4
PF01432	6183.59	0.143087	0.11235	1.27359	0.20281	0.997871	5722	6656	5838	5859	5901	6199	6394	7666	4186	7714	7124	6191	5809	5436	6334	7168	4492	6728	6519	5255	4992	9153	6660	6532	6133	6586	9630	4586	4938	5003	6553	6094	6201	4867	6510	7264	7218	6436	4590	6159	6990
PF15513	1.76358	1.27667	1.00246	1.27354	0.202827	0.997871	1	0	4	0	0	0	1	2	3	1	0	3	4	4	4	0	4	0	0	1	2	0	0	1	0	0	0	1	4	1	15	1	1	0	1	0	0	1	7	2	3
PF13738	29.5906	-0.701438	0.550822	-1.27344	0.202862	0.997871	18	31	179	12	42	26	17	8	13	46	12	7	39	20	47	13	58	5	31	8	23	143	32	12	83	26	28	59	22	10	0	8	4	7	23	17	6	7	110	7	29
PF16272	408.037	0.602909	0.473522	1.27325	0.202931	0.997871	246	185	490	217	260	257	458	566	342	147	342	449	149	387	479	628	400	134	353	549	525	0	329	164	239	425	172	67	260	486	110	178	480	842	1593	493	1058	609	226	804	245
PF12962	127.41	-0.473699	0.372193	-1.27272	0.203116	0.997871	176	352	75	235	195	99	128	113	29	111	128	166	149	202	88	189	325	55	215	37	115	149	333	77	56	159	97	252	124	15	46	53	44	94	166	23	220	131	108	14	146
PF01835	448.891	0.446529	0.350861	1.27267	0.203136	0.997871	474	309	578	248	147	451	381	581	364	206	541	274	143	278	307	321	256	499	295	998	536	198	543	912	523	331	90	164	200	612	510	808	700	591	1068	359	764	418	249	410	280
PF13183	563.397	0.22336	0.175587	1.27208	0.203345	0.997871	565	474	676	433	356	554	638	788	790	803	558	400	290	414	731	772	466	951	529	426	435	786	661	497	529	775	1049	449	366	398	563	350	644	407	543	691	632	575	316	657	514
PF13857	27.8819	0.976598	0.768373	1.271	0.20373	0.997871	20	30	17	9	9	31	3	0	1	27	91	21	15	2	14	37	0	56	9	84	3	42	62	45	121	3	37	1	29	24	30	17	87	10	3	109	0	1	22	0	16
PF05401	1.73469	1.85677	1.46124	1.27068	0.203841	0.997871	0	0	1	0	0	0	3	2	4	0	1	0	0	0	0	2	2	6	0	5	0	23	0	0	0	2	0	0	0	0	0	0	7	11	0	2	0	1	1	1	0
PF09295	88.7	0.576479	0.453714	1.27058	0.203879	0.997871	52	14	148	87	48	19	90	168	134	36	86	60	23	70	77	112	149	145	50	167	172	1	77	29	36	28	59	20	50	93	133	32	145	155	183	85	155	105	91	139	33
PF11823	63.4209	-0.249325	0.196247	-1.27046	0.203919	0.997871	71	102	43	77	102	90	65	40	52	64	82	75	92	61	65	58	101	50	68	46	81	145	99	62	52	72	59	67	68	10	70	75	25	61	50	43	31	41	56	40	90
PF02690	1362.85	-0.189294	0.149071	-1.26983	0.204145	0.997871	1701	2319	1094	1607	1986	1525	1218	1856	1014	1557	1528	1865	1915	1185	2209	1680	1819	748	1638	846	1770	1959	1856	1309	812	1302	826	1255	1382	590	1473	1080	805	1018	1295	835	1279	1590	941	917	2430
PF13739	414.827	0.378203	0.29789	1.26961	0.204225	0.997871	424	211	549	324	211	241	501	570	523	214	661	402	183	332	280	491	295	621	281	621	390	169	361	219	368	468	269	132	341	492	352	227	771	574	616	535	665	603	388	606	168
PF00512	12580.2	0.140764	0.110899	1.2693	0.204333	0.997871	11889	12469	16901	9875	12115	10308	13206	15797	15180	11246	12569	11659	10503	12254	16118	15971	13003	12398	13442	16434	15604	16636	15058	10471	10401	12970	10734	9531	10429	11568	10023	9356	11016	11989	15426	11748	14150	15579	11283	13527	10421
PF01008	424.925	0.258211	0.203466	1.26906	0.20442	0.997871	469	322	415	259	509	377	385	205	598	406	295	208	575	554	729	579	383	384	456	756	408	696	580	382	517	543	396	418	156	355	396	262	253	591	548	282	289	427	447	216	778
PF01343	1748.81	0.241464	0.190353	1.26851	0.204617	0.997871	1954	1347	2097	1493	1007	1666	1769	2090	1425	1719	2599	1278	769	1223	1706	1760	1203	2404	1618	1805	1070	2459	2269	2578	1839	1847	2514	989	1220	1494	2317	2438	2363	1509	1823	1857	1859	2046	1074	1883	1507
PF06189	18.9965	-0.668239	0.526878	-1.2683	0.204692	0.997871	17	25	29	20	42	49	22	21	26	17	25	19	7	14	11	3	58	9	5	0	2	37	15	15	38	21	12	24	11	49	12	16	25	5	9	10	25	0	26	0	4
PF03442	31.1958	-0.634654	0.500526	-1.26797	0.204807	0.997871	49	128	87	33	28	17	4	13	4	43	16	22	44	58	90	38	42	15	121	8	88	34	94	15	5	33	25	23	10	4	19	16	2	9	16	12	16	4	58	10	37
PF11066	57.4312	0.571644	0.450915	1.26774	0.20489	0.997871	51	49	51	20	65	15	58	106	61	91	18	19	13	15	260	63	64	14	29	87	68	415	76	49	41	75	43	104	6	33	31	12	40	30	72	50	11	52	26	118	55
PF11407	0.513883	-2.56328	2.02194	-1.26773	0.204893	0.997871	1	0	0	6	0	3	3	0	0	0	0	4	0	0	3	0	1	0	0	0	0	0	0	1	0	0	0	0	0	0	0	0	0	0	0	0	0	0	0	0	0
PF15604	5.03547	1.88849	1.48989	1.26753	0.204965	0.997871	0	0	0	4	4	1	2	1	0	0	47	0	0	1	17	1	1	1	0	0	32	0	2	0	1	0	0	0	51	0	2	0	0	0	0	2	29	0	0	5	2
PF09617	0.590145	-2.88005	2.27369	-1.26668	0.205268	0.997871	0	0	10	0	2	4	0	0	0	0	0	0	0	0	0	0	0	0	0	0	0	0	0	0	0	1	0	0	0	0	2	4	0	0	1	0	0	0	0	0	0
PF09633	141.151	0.538516	0.425333	1.2661	0.205476	0.997871	138	153	89	73	39	211	78	146	86	116	338	26	50	85	60	121	143	241	119	115	99	397	218	541	86	95	12	83	122	18	340	442	82	77	200	159	117	111	92	81	76
PF03807	706.028	0.167276	0.132168	1.26563	0.205645	0.997871	646	781	815	618	542	577	819	882	789	636	813	518	539	569	1130	947	659	783	644	801	903	459	792	783	622	810	859	486	682	571	825	615	721	599	800	760	548	868	696	770	526
PF05359	14.7471	1.12746	0.890973	1.26543	0.205718	0.997871	0	21	12	10	9	5	0	61	42	6	0	3	13	7	9	13	116	0	28	6	12	0	10	16	41	35	0	100	2	0	10	7	6	1	5	14	0	4	5	0	5
PF07969	1469.06	-0.276085	0.218209	-1.26523	0.205789	0.997871	1977	1708	2095	1137	1404	1872	2676	1083	1798	1553	817	796	1984	1356	3045	1459	2172	1169	1484	1663	1841	2351	1032	1414	2479	2238	1638	2050	555	848	693	669	981	1785	719	832	627	1131	1829	1173	2136
PF01988	59.08	0.546434	0.431898	1.26519	0.205803	0.997871	15	20	124	12	37	24	84	52	150	83	18	27	32	29	41	34	51	82	83	230	88	296	79	60	42	47	13	68	15	59	42	41	41	26	50	20	80	44	51	55	26
PF00255	158.333	0.469185	0.370917	1.26494	0.205895	0.997871	167	92	249	70	87	171	65	129	91	76	87	77	55	135	253	88	201	100	128	335	208	23	191	378	178	121	31	107	88	165	235	409	83	157	331	91	269	149	155	195	168
PF11651	131.715	0.965959	0.76388	1.26454	0.206035	0.997871	50	144	73	39	150	78	28	14	15	50	36	104	66	76	206	56	155	1	59	0	156	15	134	25	587	26	20	85	14	1041	124	252	291	21	47	35	0	47	56	365	105
PF05130	109.745	0.61852	0.489361	1.26393	0.206254	0.997871	98	263	23	60	75	51	30	19	27	216	154	136	35	159	318	172	83	144	187	125	456	184	234	81	19	75	66	82	367	0	71	28	66	37	34	81	90	143	60	25	225
PF04723	45.6655	0.687257	0.543857	1.26367	0.206348	0.997871	18	14	32	17	64	40	39	13	57	40	7	24	22	13	18	49	38	91	24	183	36	195	37	4	39	56	53	268	14	4	17	23	71	119	6	13	20	32	30	26	24
PF16576	12215.4	0.26658	0.211066	1.26302	0.206584	0.997871	13419	8777	15437	9472	6952	9998	13899	16648	12249	10441	16913	9623	4985	9749	13576	15594	7636	15323	9751	17441	10226	9310	13641	10951	12702	12378	16340	4917	9004	13879	13175	9734	14541	13229	17303	15254	16127	14544	8778	15831	8094
PF05696	1.49225	-4.41426	3.49612	-1.26262	0.206727	0.997871	49	0	0	0	6	0	0	0	0	0	0	0	0	0	0	0	0	0	0	0	0	0	0	0	0	0	0	0	1	0	0	0	9	0	0	0	0	0	0	0	0
PF10071	0.660544	1.74297	1.38149	1.26166	0.207071	0.997871	0	0	1	0	0	0	0	0	0	1	0	26	0	0	1	0	3	0	0	0	2	0	0	0	0	0	1	0	2	0	3	0	1	2	0	0	2	0	4	1	3
PF16428	6.0626	1.10494	0.875904	1.26149	0.207134	0.997871	2	2	9	1	0	4	5	2	0	1	3	0	2	3	10	3	0	12	0	34	11	0	4	4	7	4	0	0	2	15	6	2	3	15	49	1	2	10	5	2	0
PF05226	13.6513	1.02564	0.813494	1.26078	0.207387	0.997871	1	13	1	7	11	2	20	6	9	9	12	0	1	1	2	8	3	50	55	68	2	125	20	10	2	18	12	15	3	0	2	6	34	36	11	0	0	1	4	2	5
PF13479	357.501	0.392749	0.311564	1.26057	0.207462	0.997871	284	207	416	396	145	493	158	397	1531	562	494	622	220	339	286	394	434	433	339	60	212	417	300	402	532	456	530	442	209	172	342	151	209	206	190	415	387	238	237	259	305
PF02222	645.991	0.27355	0.217012	1.26053	0.207477	0.997871	625	461	765	421	423	689	726	737	324	764	787	366	248	402	784	656	488	1044	489	765	534	1240	636	926	779	673	1490	528	366	616	788	837	661	494	875	558	556	520	478	584	588
PF14193	776.251	-0.366046	0.290464	-1.26021	0.207593	0.997871	1152	1344	574	1380	1273	811	607	888	474	907	519	1242	1475	902	844	823	1958	390	1078	199	759	866	1177	479	196	880	491	1000	1135	205	754	715	266	522	676	391	747	756	707	142	1354
PF14683	64.1617	0.954195	0.757234	1.26011	0.207631	0.997871	28	28	29	45	6	54	76	32	290	172	110	10	13	77	17	186	59	234	8	82	25	42	6	9	0	138	126	60	4	136	81	21	18	39	0	31	0	59	0	209	13
PF14175	0.877413	-1.73802	1.38052	-1.25896	0.208045	0.997871	2	5	0	3	2	0	4	0	4	6	0	0	0	0	0	1	0	0	0	0	0	0	0	0	0	3	4	0	0	0	1	0	0	0	1	0	0	2	0	0	0
PF09663	3.13906	1.34302	1.06728	1.25836	0.208262	0.997871	1	0	4	2	1	1	1	1	4	2	0	1	0	2	0	2	0	0	0	33	4	0	2	0	8	3	0	1	1	0	2	2	1	9	0	0	2	3	27	2	0
PF16554	54.7837	-0.509851	0.405348	-1.25781	0.208461	0.997871	36	57	44	89	78	114	118	40	27	81	9	26	196	55	11	64	86	37	107	12	16	121	22	86	80	83	27	47	11	34	70	26	34	43	15	46	16	54	31	30	151
PF00766	543.562	-0.123044	0.097856	-1.2574	0.20861	0.997871	764	736	486	515	597	617	677	642	419	685	626	701	559	548	574	772	673	527	608	356	470	742	750	572	520	667	594	514	402	266	562	294	455	483	399	496	482	557	385	405	905
PF01808	2755.17	0.127739	0.101676	1.25633	0.208997	0.997871	2930	2492	3317	2297	2486	2836	2764	3488	2493	2716	3250	2960	1874	2389	3372	3265	2522	2612	2603	2267	2660	2993	3127	2940	2855	3096	3709	2226	2408	1864	2825	2754	2616	2639	2844	3039	3531	3153	2297	2996	2584
PF01905	16.5069	-0.926694	0.737649	-1.25628	0.209015	0.997871	27	22	10	49	57	18	17	4	0	65	4	18	5	8	81	4	27	4	42	1	35	0	5	4	3	62	18	26	15	0	31	7	25	1	1	0	0	13	1	4	14
PF13181	1828.26	0.340061	0.270718	1.25615	0.209063	0.997871	1991	1111	2420	1296	968	1415	1956	2944	1834	1052	2072	1431	718	1629	2091	2492	1422	2105	1226	2905	1503	493	2088	1666	1660	1637	1166	612	1362	2241	2306	1819	2839	1935	3019	2250	2613	2328	1360	2772	1050
PF15954	1.21503	2.65967	2.11795	1.25578	0.209197	0.997871	0	1	0	0	0	0	0	0	1	0	0	0	0	0	0	0	0	0	0	3	0	0	0	0	1	14	5	0	0	0	0	0	5	2	0	0	0	0	0	1	20
PF00696	9244.61	0.0688064	0.0548453	1.25455	0.209641	0.997871	10001	10865	9500	8134	9093	9294	9815	9878	8348	9482	10175	9268	9147	8549	12583	10524	10043	8789	9239	8425	9675	10581	9908	10669	9730	10979	8853	8717	8830	6279	9823	9994	8906	7874	8964	8944	8285	9632	7715	8673	10477
PF07516	2858.29	0.100959	0.0804846	1.25438	0.209702	0.997871	2803	3149	2747	2613	2821	3175	2885	2943	2182	3293	2733	2687	2892	2571	2957	3104	3405	2770	2991	2277	3110	3680	3445	3414	2939	3086	3988	2687	2792	2064	3243	3407	2428	2284	2767	2838	2649	2798	2570	2505	3012
PF07511	0.525303	-3.30449	2.6348	-1.25417	0.209779	0.997871	17	0	2	0	0	0	0	0	0	2	0	0	0	0	0	0	0	0	0	0	0	1	0	0	0	0	0	0	0	0	0	0	0	1	0	0	0	0	0	0	1
PF12991	799.663	0.353585	0.281968	1.25399	0.209847	0.997871	821	489	919	712	468	452	957	1100	1065	561	1225	1053	415	1143	676	1363	1351	929	693	1246	492	1455	900	538	1015	503	535	438	374	1155	772	420	719	1025	1181	833	137	477	789	1147	285
PF12961	19.6513	1.03181	0.823162	1.25347	0.210035	0.997871	1	34	9	7	14	11	6	7	14	2	3	4	47	10	30	9	8	0	12	14	100	95	42	4	0	1	2	209	11	18	4	6	0	63	4	0	5	2	6	9	11
PF00263	156.008	0.611798	0.488087	1.25346	0.210038	0.997871	127	200	172	89	46	111	83	70	109	312	20	43	80	132	351	227	194	53	277	215	143	195	200	252	854	196	377	183	62	9	79	43	127	21	45	589	28	75	24	89	191
PF08669	449.039	0.214552	0.171196	1.25325	0.210114	0.997871	367	337	483	415	389	358	589	612	440	577	419	314	420	341	480	517	297	631	393	627	335	777	411	313	458	529	580	312	256	418	510	205	485	372	552	686	404	479	409	511	572
PF09547	1467.83	-0.31173	0.248816	-1.25285	0.210259	0.997871	1824	2680	988	1762	2694	1711	1538	1273	1098	2121	1402	1868	2783	1957	2027	1639	2487	829	2217	486	2474	2184	1695	1126	646	1819	1371	2357	1843	370	1199	902	389	943	824	702	916	1368	1501	573	2331
PF00669	373.466	0.486494	0.388481	1.2523	0.210461	0.997871	306	780	114	168	276	423	121	43	115	598	398	253	337	592	755	715	283	346	1194	332	813	418	1330	357	550	288	169	253	881	46	315	123	285	160	130	178	335	431	192	138	745
PF14748	719.173	0.123836	0.0989135	1.25196	0.210583	0.997871	697	869	775	654	660	553	813	973	722	721	787	594	523	717	938	897	668	691	708	746	884	675	855	865	781	853	618	513	718	469	731	579	721	726	909	658	738	832	686	743	607
PF01739	131.036	0.41015	0.327716	1.25154	0.210738	0.997871	114	257	68	60	85	176	40	43	72	258	88	88	165	235	397	196	99	83	284	222	301	218	275	95	151	208	90	94	176	23	80	57	102	77	56	49	80	157	142	40	212
PF03354	1344.17	-0.427806	0.341843	-1.25147	0.210763	0.997871	1380	1534	1911	1551	3426	1449	1442	806	2466	1684	404	439	2275	993	740	1038	2081	784	821	1486	1041	1084	949	800	1610	2089	924	4997	725	664	947	619	719	1102	688	403	487	843	950	2204	3513
PF08501	692.142	0.110041	0.0879447	1.25126	0.210841	0.997871	622	913	634	640	703	762	611	689	559	708	702	710	789	616	816	772	876	741	671	513	1052	1035	788	818	693	780	926	629	831	452	728	679	626	483	672	524	547	699	608	533	804
PF16949	24.6269	-0.606106	0.484471	-1.25107	0.21091	0.997871	5	84	21	49	36	19	47	19	25	28	9	14	63	16	29	14	23	2	54	19	25	166	23	19	3	27	11	20	4	36	15	9	4	12	23	8	8	17	9	4	62
PF08230	42.5787	-0.664997	0.531756	-1.25057	0.211092	0.997871	32	119	99	30	80	76	33	13	20	129	16	24	77	98	29	19	9	81	45	28	8	3	183	8	38	7	20	47	39	17	25	20	28	35	12	9	0	77	17	110	40
PF11966	1.45169	2.03274	1.62573	1.25035	0.21117	0.997871	0	0	0	0	0	0	3	1	0	0	1	3	0	1	0	0	1	0	0	0	2	0	0	0	0	0	1	0	3	0	19	0	1	0	1	0	0	0	15	3	3
PF16360	490.272	0.128253	0.102617	1.24982	0.211364	0.997871	551	506	489	403	435	559	472	595	422	674	562	516	460	467	628	642	463	559	594	345	421	640	616	704	429	523	604	279	492	278	503	515	476	396	453	526	465	537	349	417	521
PF02311	2273.35	0.163728	0.131047	1.24939	0.211523	0.997871	2258	3460	1725	2051	2621	1859	1678	2324	2222	2655	2657	2544	2007	2043	4624	2455	2309	2361	2435	2294	4087	4108	2865	2205	1379	2379	2691	1884	2818	1494	1932	1276	1383	2254	2197	1633	2103	2560	2512	1546	2099
PF14698	345.625	-0.20334	0.162841	-1.2487	0.211774	0.997871	402	593	354	358	562	424	240	340	228	399	365	519	443	364	686	367	609	249	388	179	520	455	354	283	396	482	273	366	439	127	344	259	245	211	222	246	209	285	358	197	391
PF13552	203.976	0.366846	0.293802	1.24861	0.211806	0.997871	223	105	113	170	192	303	117	115	264	246	282	177	306	196	121	229	870	159	178	101	170	156	205	418	304	193	120	63	124	131	293	252	184	232	75	249	87	145	196	190	249
PF03819	1811.16	0.164567	0.131855	1.2481	0.211996	0.997871	1736	1578	1705	1646	1494	2035	2074	2158	1403	2035	2039	1531	1574	1429	1704	1986	1890	2344	1751	1391	1337	2647	1835	2293	1830	1989	3300	1431	1484	1200	2203	2323	1866	1421	1736	1895	1772	1840	1386	1718	1958
PF11716	1.02523	1.94556	1.55888	1.24805	0.212014	0.997871	0	0	0	0	0	0	2	0	0	0	0	0	0	3	0	1	6	1	0	0	0	0	0	0	0	4	2	11	0	1	0	0	1	2	0	0	1	0	4	2	0
PF00389	6647.86	0.0779244	0.0624423	1.24794	0.212052	0.997871	6796	7461	7151	6152	6313	6318	7404	7505	6490	6961	7346	6404	6157	6022	8269	8017	7696	7519	6746	7017	7031	8439	6951	6407	6783	7267	7647	4953	5337	4930	6201	5299	6389	6388	6575	6496	6454	7678	6252	6344	6919
PF11396	2016.55	0.280153	0.224615	1.24726	0.212302	0.997871	2168	1061	2463	1958	1094	1596	2318	2735	2249	1718	2782	1340	893	1441	1577	2507	1536	3860	1516	2012	1374	1998	2220	1608	1677	1942	2574	1450	1526	2241	1943	1847	2851	1856	2507	2945	2388	2795	1524	2678	1070
PF13427	39.3442	-0.997561	0.799924	-1.24707	0.212372	0.997871	164	0	54	3	52	55	173	12	20	44	1	8	27	49	1	18	14	35	25	0	123	15	3	13	0	32	102	175	1	6	39	8	1	18	6	3	8	11	55	103	183
PF12958	723.02	-0.433709	0.348099	-1.24594	0.212788	0.997871	930	1671	404	1426	1418	708	383	847	418	726	654	874	1542	1032	977	742	974	294	1450	87	897	698	1475	649	128	792	315	765	705	199	895	629	129	200	615	603	788	1012	566	116	1280
PF09581	45.1205	0.492076	0.395297	1.24483	0.213195	0.997871	39	66	10	20	54	30	39	28	90	26	51	29	19	25	57	45	40	88	23	135	72	159	47	17	32	37	18	22	21	2	25	28	38	115	37	36	68	50	81	44	23
PF07848	0.96073	2.74306	2.20363	1.24479	0.213207	0.997871	0	0	0	0	0	0	0	0	1	0	0	0	1	0	69	0	0	0	0	4	0	0	0	0	0	12	1	0	0	3	0	0	7	0	0	0	0	0	0	6	2
PF01797	426.528	-0.319993	0.257111	-1.24457	0.213289	0.997871	578	480	565	382	811	711	301	166	265	482	251	303	673	481	797	484	556	220	599	147	1073	266	427	430	434	414	416	861	527	153	457	427	189	265	187	331	211	387	552	279	492
PF07275	1917.59	-0.26264	0.211115	-1.24407	0.213475	0.997871	2493	2847	1523	2631	2511	2322	2331	1880	1804	2000	988	2283	3113	2043	2392	1973	4364	1576	2193	978	2598	1348	2236	903	918	3061	1553	2674	2253	543	2113	1522	1354	1102	1898	1655	855	1638	1996	1312	3334
PF11897	690.492	0.299474	0.240734	1.244	0.213498	0.997871	609	344	804	623	408	724	769	904	613	637	775	592	300	583	487	661	552	922	531	747	365	669	546	893	582	724	1107	236	464	569	915	945	780	823	1283	1003	824	784	499	917	450
PF02787	1953.04	0.134091	0.107803	1.24386	0.213553	0.997871	1768	1941	2198	1872	1607	2239	1867	2166	1704	1709	2375	1918	1587	1780	2303	2138	2392	1815	1781	1491	1970	2049	2047	2474	2035	2245	2353	1556	2000	1323	2122	2600	1854	1733	2064	2264	2029	2030	1667	1943	1655
PF00808	0.878365	-2.72582	2.19184	-1.24362	0.21364	0.997871	0	0	18	0	4	0	0	0	1	0	0	0	8	2	0	0	0	0	1	0	0	0	0	0	0	2	0	0	0	0	0	0	0	0	0	0	0	0	0	1	0
PF16323	191.33	0.554457	0.445963	1.24328	0.213765	0.997871	85	150	230	162	114	123	159	178	342	31	285	119	54	69	107	73	781	194	210	785	329	317	92	91	74	142	8	102	58	239	90	65	174	253	226	188	205	344	112	315	148
PF04610	759.426	-0.316778	0.254843	-1.24303	0.213856	0.997871	1307	1231	756	1086	1081	714	654	958	609	894	558	1075	1427	823	786	792	1745	387	1149	177	649	836	1285	539	334	997	563	1003	1052	267	644	623	271	530	689	322	773	650	655	210	1222
PF15980	1.56485	1.38571	1.11516	1.24262	0.214009	0.997871	2	0	0	0	1	0	2	1	0	0	1	3	7	4	0	2	6	0	0	1	2	0	0	2	0	0	0	2	2	0	13	0	2	0	1	0	1	1	6	2	0
PF02482	756.52	0.135939	0.109554	1.24084	0.214665	0.997871	751	858	681	576	730	899	762	612	472	1052	717	617	877	798	955	768	869	761	928	539	858	998	891	906	784	953	1151	822	728	432	874	870	566	452	654	777	679	734	591	679	1050
PF06429	365.626	0.406311	0.327606	1.24025	0.214885	0.997871	397	733	141	168	241	431	132	65	218	555	322	199	365	578	1149	424	256	339	1013	423	827	514	800	236	586	367	250	407	635	75	233	158	305	226	138	168	254	341	293	196	709
PF16378	2024.47	0.253658	0.204851	1.23826	0.215621	0.997871	1451	1697	2104	1643	1885	1655	2553	3956	1250	1564	2259	2598	833	1695	1528	2750	2833	1508	2645	1464	1458	2008	2293	1691	1992	2668	1500	1590	1389	1124	1760	1272	1988	2155	2496	2876	4646	2540	1994	2647	1835
PF00959	255.292	0.369612	0.298567	1.23795	0.215734	0.997871	431	236	212	235	133	162	140	245	729	140	246	273	161	188	286	253	377	332	168	512	195	222	298	217	468	197	197	144	64	334	283	251	300	298	232	261	58	119	174	346	277
PF03481	397.705	-0.272531	0.220203	-1.23764	0.215851	0.997871	446	812	258	566	668	505	252	317	279	533	407	462	628	522	626	540	731	209	665	162	678	349	658	356	314	554	277	336	382	122	344	270	138	259	237	371	271	359	403	174	633
PF14128	138.182	0.332794	0.268941	1.23743	0.215929	0.997871	153	59	136	106	112	132	144	151	86	174	134	82	81	102	89	131	74	229	105	107	80	352	147	227	101	141	341	100	59	175	164	232	114	98	185	184	132	151	77	87	134
PF00852	51.996	0.825504	0.667183	1.2373	0.215977	0.997871	11	10	50	51	50	41	17	32	17	83	10	14	31	28	1	28	9	26	68	0	74	107	42	62	363	17	8	26	17	12	126	12	22	11	67	456	67	13	23	25	15
PF12008	739.36	-0.301961	0.244215	-1.23646	0.216289	0.997871	1150	1218	1039	1067	487	859	773	365	638	976	710	673	762	421	653	940	728	889	776	519	1050	838	1162	1685	711	333	393	476	839	171	1044	1050	598	281	813	428	323	770	981	370	1181
PF15953	0.999838	2.36542	1.91317	1.23639	0.216313	0.997871	1	0	0	0	0	0	0	2	0	0	0	3	0	0	0	0	0	0	0	1	0	1	0	0	0	0	0	9	0	0	14	0	1	3	0	0	0	0	0	1	5
PF16157	0.767657	1.96711	1.59178	1.23579	0.216535	0.997871	0	0	0	0	1	0	0	0	0	0	9	1	0	1	0	0	1	0	0	0	1	0	0	0	0	1	0	2	0	0	0	0	0	5	1	1	0	3	4	0	0
PF03320	151.976	0.633302	0.512522	1.23566	0.216586	0.997871	192	180	88	44	56	112	130	65	78	122	108	131	123	118	1164	82	288	6	117	297	248	20	52	183	172	446	109	345	85	12	144	115	224	47	52	38	45	22	44	202	573
PF09394	11.1946	0.713131	0.577813	1.23419	0.217132	0.997871	7	7	11	3	7	15	5	13	5	0	11	9	5	2	0	14	35	15	17	21	25	0	11	29	26	10	27	12	2	11	8	7	2	4	13	7	25	14	0	22	2
PF08769	463.967	-0.280403	0.227477	-1.23266	0.217702	0.997871	502	747	308	520	942	500	564	589	428	671	348	600	1009	489	539	534	779	312	634	177	504	736	577	388	263	491	358	694	489	137	322	345	179	354	293	231	350	516	427	153	791
PF02107	14.3485	1.30368	1.05765	1.23262	0.217718	0.997871	25	11	2	0	5	8	0	0	3	69	1	2	1	1	117	5	0	8	107	2	6	0	62	9	68	19	37	18	0	0	2	2	3	1	1	1	0	0	0	16	49
PF03364	17.6242	1.05241	0.853892	1.23248	0.217768	0.997871	21	19	9	0	2	18	4	7	7	23	1	0	23	19	144	0	0	1	20	57	14	0	18	60	31	16	20	28	5	2	22	27	25	3	9	3	0	0	0	34	69
PF11276	421.771	0.307872	0.249865	1.23215	0.217893	0.997871	347	216	665	290	253	325	513	701	658	496	313	199	155	359	457	729	335	460	360	608	322	511	485	538	350	351	442	165	150	501	518	457	332	348	643	474	382	557	341	688	285
PF03109	111.156	-0.485868	0.394463	-1.23172	0.218054	0.997871	126	411	302	57	102	64	76	41	80	69	27	97	162	61	381	62	194	33	63	100	301	117	144	47	282	155	56	260	135	27	55	48	55	58	48	52	42	36	169	106	123
PF05622	0.742639	-3.71649	3.01884	-1.2311	0.218285	0.997871	0	23	0	0	0	6	0	0	0	0	0	0	4	0	0	0	0	0	0	0	0	0	0	0	0	0	0	0	0	0	0	0	1	0	0	0	0	0	0	1	0
PF11545	8.64033	-0.766471	0.622644	-1.23099	0.218325	0.997871	55	20	12	10	4	0	1	7	8	13	3	2	11	28	3	18	13	11	0	2	7	2	17	6	1	20	15	14	2	1	3	9	0	2	3	5	2	6	9	22	1
PF03746	141.949	-0.323269	0.262854	-1.22985	0.218755	0.997871	174	205	179	118	204	130	270	89	112	162	130	183	167	127	320	173	467	81	188	180	229	159	193	106	142	171	85	165	148	26	108	59	77	123	37	85	78	55	148	67	204
PF09476	0.921974	2.69335	2.19016	1.22975	0.218791	0.997871	0	0	0	0	0	0	0	9	0	1	0	0	0	0	1	0	0	0	0	0	0	0	0	12	5	0	0	0	0	0	0	1	0	0	3	4	0	0	2	0	0
PF04960	967.428	0.234734	0.191003	1.22895	0.219089	0.997871	834	622	1256	674	727	929	1228	1414	815	963	970	988	537	860	1062	1267	941	1196	1042	1001	639	1797	952	575	1185	1337	1700	659	493	711	643	456	1032	885	961	1382	1507	1044	719	1274	939
PF00529	676.983	0.374029	0.304369	1.22887	0.219122	0.997871	1059	921	630	356	197	417	586	770	791	421	794	191	187	404	2246	756	630	966	268	1781	958	285	691	482	875	998	678	686	435	549	691	320	804	688	885	527	428	591	377	878	1137
PF03612	36.5059	0.933501	0.759714	1.22875	0.219164	0.997871	49	58	3	0	1	24	30	4	13	11	6	18	12	5	525	7	9	7	0	61	43	99	4	23	100	63	14	115	3	53	26	4	37	26	9	29	3	2	24	36	87
PF06323	2.00548	2.95762	2.40768	1.22841	0.219294	0.997871	1	0	0	0	1	0	0	0	0	0	0	0	0	0	165	0	0	0	0	0	18	0	0	0	0	27	9	0	0	0	6	0	0	1	0	4	0	0	0	18	0
PF02308	609.138	0.242807	0.197832	1.22734	0.219695	0.997871	418	520	760	413	446	479	903	908	736	563	634	438	392	661	499	791	285	619	481	604	489	630	593	528	570	693	703	315	360	520	613	692	609	756	756	699	1032	764	516	837	665
PF06397	71.4818	-0.429491	0.350041	-1.22697	0.219833	0.997871	139	94	52	122	125	95	52	89	49	76	60	129	104	74	86	58	116	19	41	15	62	110	164	162	27	56	33	60	52	19	72	137	9	29	84	23	61	100	53	14	122
PF00892	5568.06	0.135828	0.110738	1.22657	0.219985	0.997871	4914	6001	5525	5212	5183	5224	6412	6243	4966	6822	4456	4303	5134	4608	9092	6509	6443	5588	6072	5291	5115	10956	5740	6960	6073	6564	10077	5610	4047	3273	6223	4955	4288	4316	4457	5650	3766	5371	4768	4832	7260
PF02366	104.672	-0.39229	0.319852	-1.22648	0.22002	0.997871	148	268	58	91	227	77	130	83	52	128	75	139	146	111	81	187	124	25	155	105	67	134	157	97	91	236	124	198	80	19	75	29	37	21	33	49	102	115	116	62	275
PF12186	544.084	0.31214	0.254687	1.22558	0.220355	0.997871	555	304	632	481	252	503	631	727	498	531	622	322	223	319	358	623	352	865	409	610	330	615	584	846	364	548	1023	203	406	584	759	898	664	504	772	527	524	654	368	702	354
PF02719	3100.09	0.245807	0.200579	1.22549	0.220391	0.997871	2238	2468	3985	2877	2737	2041	3577	4627	3001	2676	3437	2745	2160	2193	2785	4413	2502	2588	2955	5594	3699	4843	4135	1635	3092	2945	5527	2355	1917	3880	2715	1385	2045	2549	5281	2672	3454	4227	2923	2505	2620
PF01628	687.223	-0.26178	0.213626	-1.22541	0.220419	0.997871	802	1363	600	726	1102	818	632	617	568	1073	606	793	1049	789	956	824	1226	396	1134	322	1208	1137	879	624	521	776	414	965	813	156	521	388	257	519	431	363	465	672	716	282	1057
PF01217	1.15443	3.02	2.46459	1.22536	0.220441	0.997871	0	0	0	0	28	0	0	1	0	0	0	1	4	19	0	9	0	0	0	0	0	0	0	0	0	8	0	0	0	1	0	0	0	0	0	0	0	0	0	0	7
PF09376	0.826395	-1.79674	1.46746	-1.22439	0.220805	0.997871	0	1	12	1	0	0	1	1	0	0	0	0	1	0	0	2	0	1	0	0	0	0	0	0	4	1	0	0	1	0	0	0	2	0	0	0	0	7	0	0	0
PF16118	75.1388	0.397186	0.324531	1.22388	0.220999	0.997871	86	25	74	69	47	35	102	119	82	121	38	26	17	70	76	101	30	120	39	77	52	228	97	52	81	76	231	48	56	94	115	27	59	52	74	92	41	90	74	81	47
PF07944	6754.42	0.287199	0.234737	1.22349	0.221144	0.997871	5164	5297	9565	4851	4470	6680	6565	9903	7152	5327	6637	6253	3180	6721	8624	8238	1986	6981	5281	8399	6695	6305	8220	11963	5110	6593	3767	3211	5271	7090	4924	8477	6992	6197	7153	7010	12564	9691	5594	10575	4509
PF15933	4.70295	1.57894	1.29133	1.22273	0.221432	0.997871	2	0	5	2	0	4	0	0	0	3	0	48	7	2	0	13	0	1	2	0	0	0	3	0	14	0	4	0	0	22	14	6	1	21	1	3	0	0	0	0	1
PF05257	298.305	-0.268022	0.21933	-1.222	0.221708	0.997871	309	749	290	301	433	298	276	170	214	271	214	309	345	447	568	332	408	264	396	270	598	634	559	201	218	443	237	364	258	93	303	161	143	198	170	136	199	220	372	99	437
PF08905	20.98	0.509457	0.41706	1.22154	0.221881	0.997871	19	15	9	9	23	24	18	17	1	24	19	22	32	40	32	15	76	4	26	7	10	25	23	26	88	22	13	23	24	1	37	13	9	13	11	20	9	20	10	14	60
PF11750	5.51798	1.1865	0.971589	1.22119	0.222013	0.997871	4	3	1	4	5	3	0	9	3	0	3	2	39	14	0	3	0	30	18	0	0	0	9	2	8	1	1	0	5	0	4	7	4	4	3	0	0	1	0	30	1
PF10103	18.0498	1.32344	1.08399	1.2209	0.222124	0.997871	2	1	286	10	26	0	13	9	3	5	1	12	16	0	32	11	63	0	1	0	1	139	1	3	185	0	0	43	10	0	1	0	2	3	24	13	1	0	141	1	6
PF01253	256.666	0.281498	0.230573	1.22086	0.222138	0.997871	222	186	280	211	144	207	367	388	287	281	501	250	98	230	326	369	141	378	235	224	197	325	185	177	212	256	240	113	199	232	259	100	410	257	283	369	297	363	184	383	197
PF11797	1.84281	2.04518	1.67593	1.22032	0.222342	0.997871	0	2	0	0	1	0	1	0	6	1	2	0	16	2	0	0	0	0	0	0	2	0	2	0	41	0	0	1	0	0	2	0	0	0	29	0	0	2	0	4	0
PF00168	5.99447	-1.30286	1.06779	-1.22015	0.222409	0.997871	65	0	17	0	5	0	4	1	0	3	1	9	5	1	4	3	1	6	0	0	3	1	5	1	0	7	79	1	0	2	9	1	0	0	8	0	0	0	1	1	10
PF12625	2.17474	1.38646	1.13689	1.21952	0.222647	0.997871	1	1	1	0	0	2	2	4	18	1	0	1	3	0	0	0	0	1	0	0	0	0	1	7	12	10	2	0	1	0	0	3	11	0	1	1	1	0	1	0	1
PF05504	9.85841	-0.853622	0.70044	-1.21869	0.22296	0.997871	7	40	3	19	9	32	10	1	0	5	3	2	67	14	7	14	14	0	13	1	14	17	9	23	5	8	12	2	3	16	4	8	0	0	5	0	2	3	5	0	24
PF13970	385.483	0.668461	0.548688	1.21829	0.223114	0.997871	238	153	388	209	287	301	341	497	93	157	816	662	267	749	442	428	1	138	306	201	162	0	309	147	435	434	103	79	323	254	228	304	495	1092	387	608	1121	748	235	1111	147
PF01409	1475.37	-0.107121	0.0879286	-1.21827	0.223121	0.997871	1580	1889	1646	1618	1841	1684	1489	1489	1258	1813	1493	1568	1760	1435	1614	1840	1912	1355	1743	860	1578	2214	2042	1464	1574	1914	1757	1591	1705	715	1333	1076	1046	1140	1075	1321	1264	1383	1340	953	1837
PF13506	4.52705	-0.957917	0.786471	-1.21799	0.223226	0.997871	2	13	2	3	0	22	16	3	1	4	1	0	10	0	5	28	11	1	18	0	2	0	12	4	1	8	8	0	0	0	7	1	1	0	2	4	0	1	3	3	6
PF10060	49.998	-0.736758	0.604966	-1.21785	0.223281	0.997871	66	143	119	30	106	53	56	16	132	49	20	88	17	82	164	33	48	68	21	0	184	0	58	16	52	11	35	43	139	0	12	21	10	9	13	24	30	87	51	25	4
PF13437	3771.7	0.215901	0.177444	1.21673	0.223708	0.997871	4376	3323	4394	3005	2582	3149	4066	4957	4680	3229	4959	3458	1796	3249	4836	5011	2572	4707	2810	4848	3331	3528	4461	3821	3891	3608	4007	1697	2771	3425	3790	3219	4278	3836	5332	4207	5313	4753	2402	4334	2935
PF02057	107.029	-0.824609	0.677934	-1.21636	0.223849	0.997871	69	440	175	220	148	205	27	73	1	267	31	102	114	476	138	16	89	101	163	0	185	167	188	60	3	170	172	30	79	0	46	26	0	34	63	14	76	36	331	34	68
PF00532	1107.62	0.380441	0.312979	1.21555	0.224158	0.997871	1547	1752	1063	517	786	583	581	611	931	973	372	600	623	750	5629	713	1013	983	485	2117	1702	1249	848	1619	1567	2014	662	1616	799	625	712	1621	885	1481	1166	396	509	746	1234	1011	1960
PF07434	1.79673	2.78506	2.29148	1.2154	0.224213	0.997871	0	0	0	0	2	0	0	0	4	0	1	0	0	0	0	0	0	2	0	0	0	0	0	0	0	1	0	0	0	0	0	0	45	6	1	0	1	0	0	1	143
PF10897	7.13691	1.9819	1.63069	1.21538	0.224221	0.997871	0	0	0	0	0	1	14	0	5	0	1	1	0	0	0	0	0	2	0	0	0	0	0	1	4	48	16	65	0	0	0	0	19	1	8	3	4	0	0	15	94
PF08481	57.726	0.789637	0.649744	1.2153	0.22425	0.997871	35	29	10	56	8	116	13	41	20	94	3	41	45	12	41	14	34	37	58	30	65	581	22	91	39	97	36	11	34	18	235	10	31	61	6	5	0	13	90	22	408
PF02632	383.434	-0.254418	0.209441	-1.21475	0.224461	0.997871	351	879	313	413	642	434	338	428	328	440	401	580	574	417	536	399	659	203	491	213	575	552	574	342	294	315	208	450	439	79	386	319	138	282	270	216	358	411	343	166	660
PF08502	1347.65	0.183083	0.150761	1.21439	0.224598	0.997871	1185	1162	1841	1197	1149	1230	1263	1668	1311	1439	1733	1256	789	1113	1535	1549	1438	1360	1042	1247	1343	1937	1356	1541	1427	1334	789	888	1275	1252	1541	1811	1545	1141	1519	1760	1506	1398	1079	1588	879
PF13354	774.581	0.332072	0.27345	1.21438	0.224603	0.997871	1261	530	645	539	638	588	587	1688	891	733	674	734	560	661	745	959	748	1254	675	356	378	1232	1044	583	926	499	901	330	505	2083	692	380	490	627	804	771	455	1261	700	851	485
PF02826	2899.63	0.0632755	0.0521082	1.21431	0.224629	0.997871	3308	3440	2898	2746	2915	2694	2981	3073	2675	3182	3263	2783	2958	2523	4287	3458	3481	3049	2956	3023	3571	4235	3260	2596	3130	3217	3553	2290	2449	1853	2583	2195	2552	2718	2858	2609	2725	3032	2730	2485	3108
PF08786	22.4291	1.39651	1.15054	1.21379	0.224829	0.997871	33	32	1	0	0	0	11	3	9	4	0	1	1	3	412	0	0	1	0	59	36	7	0	1	35	94	18	66	0	4	3	1	36	1	6	3	4	0	1	33	129
PF01011	35.6258	1.06371	0.876424	1.2137	0.224864	0.997871	59	56	2	8	2	3	19	8	12	5	53	1	9	4	590	1	4	33	1	72	73	0	10	1	60	98	14	99	17	4	4	1	93	11	9	6	25	2	0	42	115
PF03028	0.616548	1.66202	1.3698	1.21333	0.225003	0.997871	0	0	0	0	1	0	0	1	0	0	2	0	0	3	2	1	0	1	0	2	6	3	0	1	0	0	0	0	0	1	0	0	0	1	0	0	0	0	0	0	2
PF01472	182.693	0.200619	0.165368	1.21317	0.225066	0.997871	197	172	235	116	151	163	186	218	153	176	284	186	100	148	237	216	142	163	153	183	267	234	202	210	196	164	286	107	121	133	225	129	213	209	269	135	254	209	140	177	120
PF12784	3661.81	0.393446	0.324484	1.21253	0.225311	0.997871	3110	3153	3081	2296	2402	5661	2143	4001	1895	1781	3911	4284	1843	3795	2738	4175	1490	2015	2250	3670	3027	1665	3909	11892	4351	4268	664	1052	3817	3361	5314	7854	5071	4237	5705	2525	5930	3986	2808	3236	3588
PF01693	177.198	0.333148	0.274794	1.21235	0.225377	0.997871	174	195	208	132	111	111	166	209	194	117	362	144	87	133	290	241	135	257	118	273	275	66	189	103	154	170	107	53	220	197	153	74	251	204	262	227	215	294	141	177	61
PF03797	639.208	0.592904	0.489083	1.21228	0.225407	0.997871	692	903	292	271	254	717	338	504	384	904	390	215	312	602	1565	782	773	100	1423	1084	869	667	912	1276	3700	544	500	767	65	155	433	366	444	32	164	2188	221	50	108	467	1027
PF14029	3.19175	1.40796	1.16143	1.21226	0.225414	0.997871	2	1	66	2	4	0	0	5	2	0	0	1	5	0	12	0	13	0	0	0	1	18	1	1	19	0	0	10	3	1	0	0	0	0	5	5	0	0	23	0	3
PF05721	0.762753	2.38763	1.96998	1.21201	0.225509	0.997871	0	0	0	0	0	0	0	0	0	4	0	0	5	0	0	0	1	0	0	1	0	0	0	0	0	0	0	0	0	7	2	0	1	1	0	0	0	0	0	4	1
PF02544	246.057	0.282526	0.233254	1.21124	0.225805	0.997871	174	179	306	252	178	148	305	298	185	258	395	210	127	204	170	297	147	298	313	197	124	450	272	195	166	345	531	158	185	134	235	123	333	239	298	325	458	340	239	230	150
PF11245	4.31626	-1.96866	1.62588	-1.21083	0.225961	0.997871	42	48	0	1	1	0	1	0	0	0	0	0	0	1	3	0	0	0	0	42	2	0	0	0	19	0	6	3	0	0	0	1	0	3	0	0	0	0	0	8	6
PF01269	1.00727	-2.23133	1.84358	-1.21033	0.226154	0.997871	1	0	10	5	5	0	0	0	0	1	0	0	2	10	0	2	0	0	0	0	0	0	0	0	0	2	0	0	0	0	0	0	0	0	0	0	0	0	0	0	5
PF03705	44.4797	0.504306	0.416842	1.20982	0.226346	0.997871	36	97	5	32	36	37	14	6	22	72	43	31	75	102	126	67	41	22	71	86	143	82	82	27	18	29	23	20	94	4	25	13	26	64	16	27	37	57	31	14	71
PF01734	2205.03	0.101529	0.0839726	1.20907	0.226635	0.997871	2556	1916	2506	2155	2237	2047	2084	2867	2228	2463	2643	2378	1733	1943	2963	2724	2644	2511	2187	2183	2636	3194	2509	1866	1786	2284	2471	1699	1990	1685	2067	1759	1983	1882	2467	1953	2198	2605	1954	2085	1821
PF02525	400.572	0.279119	0.231168	1.20743	0.227268	0.997871	400	451	547	249	291	302	329	503	527	342	383	258	334	411	1172	466	473	467	364	567	496	280	271	176	589	539	267	436	206	424	256	152	616	449	277	298	214	310	402	603	595
PF09130	1.06106	1.53182	1.26885	1.20725	0.227336	0.997871	1	0	0	0	1	0	1	0	0	1	0	0	0	0	0	1	1	0	0	1	0	0	0	1	4	5	3	0	6	2	0	0	2	3	3	0	0	0	3	2	0
PF16341	43.4619	0.752735	0.623576	1.20713	0.227383	0.997871	3	19	13	25	60	17	66	59	36	20	21	165	22	21	16	24	150	161	77	96	28	0	70	60	25	56	1	0	8	1	25	11	85	62	37	40	33	46	77	41	9
PF00199	455.209	0.438944	0.36368	1.20695	0.227452	0.997871	215	407	669	196	281	259	606	544	511	636	473	99	163	271	439	453	62	533	554	1155	465	1676	643	489	736	471	78	229	204	707	407	147	369	490	948	593	392	377	303	405	257
PF08013	288.235	-0.44282	0.367483	-1.20501	0.2282	0.997871	456	483	191	581	591	159	290	449	129	499	112	33	201	212	660	93	490	73	179	296	254	653	661	76	396	525	331	493	352	132	49	135	140	185	253	117	432	138	176	222	520
PF00208	3244.3	0.104804	0.0869778	1.20495	0.228224	0.997871	3167	3028	3718	3065	3267	3185	3338	3445	2993	3989	3628	3210	3229	2710	3262	3606	3823	3569	3124	2833	3128	5630	3364	2834	3021	3641	4995	2851	2808	2201	3582	2552	3202	3112	3047	3291	3121	3343	2993	3004	3139
PF03239	82.2258	-0.84748	0.703634	-1.20443	0.228422	0.997871	295	56	530	24	44	4	30	19	9	34	7	120	41	8	419	13	161	30	3	77	55	210	1	10	513	59	17	152	36	15	66	4	29	12	48	56	16	13	202	68	95
PF03721	2516.67	0.218421	0.181384	1.20419	0.228517	0.997871	2277	1953	3143	2132	2356	2119	2510	3684	2322	2354	2798	1849	1927	2128	2724	3244	1580	2447	2524	4210	2120	1988	2834	3481	2509	2092	2655	1613	1773	3254	2214	3207	2181	2367	3787	2878	2299	2558	1936	2499	1946
PF03840	308.211	0.17946	0.149039	1.20411	0.228547	0.997871	286	268	299	252	278	349	341	338	326	416	231	248	269	267	359	380	282	367	338	225	284	547	350	403	292	306	715	245	210	151	319	346	223	221	291	333	232	350	249	288	423
PF12401	20.9953	-0.955043	0.793186	-1.20406	0.228567	0.997871	9	16	179	13	18	11	14	9	4	0	6	7	21	0	37	17	38	0	4	1	1	74	11	9	171	7	21	60	17	3	3	6	0	5	17	16	1	4	62	5	6
PF16113	4.32324	0.717476	0.595882	1.20406	0.228567	0.997871	6	0	5	2	4	3	1	2	2	5	6	3	7	4	2	1	9	1	12	0	10	0	8	2	23	10	5	6	3	0	4	6	3	6	1	2	8	1	2	5	1
PF13231	458.284	0.312813	0.259811	1.204	0.228589	0.997871	337	739	285	241	398	696	226	332	151	676	341	373	303	379	405	886	520	379	476	167	489	691	875	1155	504	586	770	444	229	214	465	856	207	247	573	316	459	604	483	259	642
PF00507	210.946	0.277923	0.230923	1.20353	0.228771	0.997871	256	141	251	129	159	216	190	218	130	242	267	184	102	151	253	212	117	268	212	165	136	355	186	193	335	267	607	201	133	122	212	158	279	185	145	355	276	205	91	238	205
PF13899	745.457	0.243037	0.202082	1.20266	0.229107	0.997871	710	495	813	645	519	842	782	822	496	1080	806	746	345	650	755	961	610	819	753	445	376	1234	1026	1098	937	680	1183	320	412	473	998	875	739	647	968	1117	974	731	456	961	601
PF02638	2847.38	0.278197	0.231378	1.20234	0.22923	0.997871	2558	1958	3404	2187	2225	2566	3103	4593	3244	1915	3467	2775	1554	2583	3003	3511	2375	3025	1986	3208	2146	605	2408	2574	2435	3477	3865	1723	2327	2543	3308	2458	4379	3256	3933	3381	4178	3362	2273	3812	1768
PF01431	780.071	0.274298	0.228156	1.20224	0.229272	0.997871	788	397	948	682	458	774	872	1051	918	1001	791	314	307	582	673	908	705	1394	606	746	534	1530	944	1117	581	723	1663	563	382	586	1119	1044	784	622	883	759	507	807	804	770	578
PF04087	255.178	0.292133	0.243144	1.20148	0.229564	0.997871	224	173	321	146	186	227	327	284	229	230	566	250	124	143	206	287	156	349	205	191	194	600	268	202	254	246	556	147	247	110	234	119	406	295	213	334	390	339	184	266	171
PF03313	3439.71	0.106252	0.0884386	1.20142	0.229589	0.997871	3993	3637	2996	2963	3092	4056	3531	3864	3083	3647	3346	3271	3050	2814	4174	3782	4169	3374	3460	3342	3265	5539	4213	4190	3286	3924	4921	2915	2397	2071	3894	4199	2986	2978	3600	3177	3293	3382	2735	2976	4049
PF11185	47.3984	0.469508	0.391129	1.20039	0.229988	0.997871	49	59	12	31	46	45	31	24	12	42	25	38	46	48	57	115	65	34	70	45	56	7	41	72	85	57	2	28	13	19	39	48	37	55	23	40	94	207	65	47	54
PF07836	6.91266	0.712332	0.593433	1.20036	0.230001	0.997871	3	5	8	2	4	6	6	1	2	3	3	1	7	3	6	4	13	0	1	2	11	16	3	5	19	31	5	16	2	6	3	3	18	19	6	2	2	3	1	6	36
PF14065	26.2518	-0.894257	0.745022	-1.20031	0.230019	0.997871	5	11	100	104	6	2	74	0	50	6	26	15	6	13	23	4	10	37	32	105	67	0	8	43	5	20	2	9	4	63	0	1	13	12	29	19	22	19	23	44	0
PF14221	28.9863	-0.511718	0.426797	-1.19897	0.230538	0.997871	54	15	36	31	66	64	20	14	32	18	11	15	53	52	12	24	92	23	28	2	23	45	21	18	25	49	34	25	0	9	17	26	19	83	8	27	10	10	40	24	39
PF05656	121.748	0.550696	0.45956	1.19831	0.230796	0.997871	200	161	101	69	45	60	41	35	19	111	49	39	53	42	421	131	286	32	57	120	207	179	178	101	340	142	552	276	33	31	127	28	86	39	51	289	86	30	68	104	235
PF16394	156.535	1.01803	0.849894	1.19783	0.230985	0.997871	218	18	23	29	5	273	72	183	102	42	646	68	45	110	58	45	0	791	46	135	83	0	70	387	52	27	1	3	238	0	39	596	842	167	236	37	115	51	1	160	57
PF00468	43.3208	0.473383	0.39523	1.19774	0.231019	0.997871	46	23	44	31	41	30	29	53	32	85	49	35	38	21	34	33	70	89	29	26	40	112	47	13	53	22	311	44	28	28	19	12	34	17	23	33	22	34	31	29	24
PF03829	21.4093	0.799832	0.667883	1.19756	0.231087	0.997871	10	41	5	4	4	19	21	3	3	6	1	12	17	4	277	15	8	8	1	24	16	51	2	45	21	31	5	90	17	23	20	4	19	27	9	24	4	0	21	11	26
PF00269	230.105	-0.323227	0.269931	-1.19745	0.231133	0.997871	265	461	201	227	396	260	282	145	214	285	128	231	468	333	255	229	391	152	380	114	413	245	311	155	117	326	232	470	289	48	193	127	75	183	81	113	122	186	202	91	441
PF10091	800.293	0.474159	0.396019	1.19731	0.231184	0.997871	488	208	1536	446	418	260	1091	1720	1708	608	832	327	434	785	821	1421	303	1282	543	1278	721	99	558	286	675	726	1014	323	328	1290	850	193	889	534	1553	1025	549	1280	764	1686	267
PF04264	20.1056	1.03598	0.86556	1.19689	0.231351	0.997871	30	42	0	3	5	2	5	2	5	5	9	1	6	7	129	15	2	3	26	41	40	0	3	3	65	39	13	52	3	0	33	0	125	17	8	2	4	0	1	15	106
PF14190	420.512	0.452448	0.378397	1.1957	0.231815	0.997871	640	440	402	264	230	121	347	235	1664	239	558	669	213	391	343	552	279	591	679	422	381	136	451	366	377	238	204	59	357	895	204	132	626	333	156	456	743	314	412	386	283
PF09515	329.987	-0.373249	0.312168	-1.19567	0.231827	0.997871	419	641	206	474	612	400	314	466	224	433	306	539	637	442	494	428	524	91	447	36	342	576	490	309	135	347	259	437	290	92	334	208	48	104	290	182	306	334	350	72	593
PF11253	5.00217	1.2719	1.06377	1.19565	0.231831	0.997871	2	1	90	2	6	1	4	3	0	1	2	1	5	0	10	3	21	1	0	0	0	45	3	0	48	0	1	21	1	0	1	0	0	0	5	1	2	0	28	1	1
PF02652	538.822	0.383924	0.321152	1.19546	0.231907	0.997871	467	642	391	135	291	705	644	534	326	250	329	297	463	489	1125	445	472	210	352	968	782	245	362	1302	713	787	328	594	207	183	581	1522	436	542	761	270	816	349	448	520	910
PF04280	55.0922	0.510414	0.427089	1.1951	0.232048	0.997871	23	107	24	33	42	69	17	27	32	183	46	18	190	71	67	187	34	27	191	10	89	57	146	44	131	48	36	25	35	32	56	43	22	26	10	25	32	28	23	20	73
PF03444	257.952	-0.293047	0.245279	-1.19475	0.232184	0.997871	302	548	188	270	423	294	287	223	236	383	224	303	550	293	331	306	371	137	381	117	402	421	304	301	153	336	178	439	286	56	194	162	87	160	144	116	144	195	266	94	479
PF11893	44.6203	0.583668	0.488574	1.19464	0.232229	0.997871	62	46	12	32	22	13	52	92	68	21	5	41	21	47	294	77	20	20	24	44	27	5	17	22	35	76	73	35	11	34	81	7	41	13	24	75	4	83	35	122	69
PF16403	67.3715	-0.487521	0.40824	-1.1942	0.232398	0.997871	54	241	86	86	69	105	42	39	21	73	44	102	112	64	127	19	109	14	67	33	352	143	36	55	50	56	26	70	105	25	66	24	77	19	20	104	25	41	21	10	95
PF01430	928.097	-0.232394	0.194636	-1.19399	0.232481	0.997871	1222	1673	619	997	1522	1116	863	783	660	1169	795	1154	1445	1065	1568	1034	1477	501	1474	555	1363	1136	1412	829	728	1287	743	1380	1013	287	819	595	403	628	562	563	508	767	931	482	1656
PF07221	2931.26	0.255281	0.213858	1.19369	0.232598	0.997871	1889	2334	4117	2210	1926	2576	3729	4740	4774	3108	2576	1707	1303	2910	3618	3709	1405	3016	1958	3001	2408	2949	2500	3344	2718	2894	4829	2212	2300	3069	2358	3048	2559	2615	3808	3592	2407	3859	2532	4827	2170
PF09233	11.9011	1.27028	1.06423	1.19362	0.232627	0.997871	16	8	1	15	0	1	0	16	0	19	145	0	11	2	32	0	10	0	1	0	4	0	11	13	0	1	9	2	63	0	22	14	14	41	3	3	5	0	3	0	6
PF06673	1.91252	3.74494	3.13776	1.19351	0.232671	0.997871	0	46	0	0	0	0	0	0	0	0	0	0	212	0	0	0	0	5	0	0	1	0	0	0	0	0	0	23	1	0	0	0	0	0	0	0	0	37	10	0	0
PF08242	20.4952	-0.618561	0.518314	-1.19341	0.232709	0.997871	39	100	19	11	13	22	25	9	18	20	12	3	48	20	131	1	42	1	43	37	27	5	9	17	24	14	13	16	13	6	19	16	0	8	5	5	14	29	18	17	11
PF07885	390.085	0.328896	0.275596	1.1934	0.232712	0.997871	317	189	562	209	323	329	459	556	323	441	506	427	176	350	337	518	109	575	360	229	275	707	408	185	411	515	829	170	255	279	223	160	484	400	363	672	806	488	319	565	274
PF15937	4.08761	-1.21831	1.02177	-1.19235	0.233123	0.997871	19	32	0	1	3	4	4	0	6	0	4	0	1	6	0	0	7	0	0	0	21	0	1	0	0	20	2	5	0	8	0	1	9	0	1	1	1	1	1	1	18
PF00657	2965.23	0.243957	0.20463	1.19219	0.233188	0.997871	2261	2359	4056	2381	2106	2396	3572	4403	2989	2490	3835	2626	1360	2812	2902	3670	1949	3393	2425	3323	2544	3369	2742	3144	2158	3275	3110	1089	2113	2400	2770	2542	3471	3631	4417	3637	4903	3943	2484	4321	1904
PF12541	683.964	0.285052	0.239126	1.19206	0.233237	0.997871	615	624	824	468	538	721	552	618	531	648	613	579	415	547	594	707	485	329	456	748	538	1310	787	981	923	707	2085	559	576	590	669	1274	540	659	691	936	291	681	530	739	392
PF13514	282.243	0.327487	0.274744	1.19197	0.233272	0.997871	261	436	123	163	310	224	261	123	237	280	259	402	281	226	495	324	405	248	294	258	705	527	368	242	616	306	182	365	527	24	296	169	157	384	181	156	131	218	369	106	415
PF16889	669.729	0.550276	0.461666	1.19194	0.233287	0.997871	683	171	1027	478	355	452	406	503	1045	627	1191	269	287	293	497	625	97	2429	375	1067	614	446	415	262	294	328	85	123	827	651	363	399	2541	1344	1691	431	506	423	1008	588	189
PF01058	448.856	0.261679	0.219558	1.19184	0.233323	0.997871	471	397	581	295	224	435	487	448	477	589	597	198	200	269	561	475	360	690	436	702	444	635	475	489	947	594	720	407	263	399	404	462	523	296	455	659	219	308	217	364	443
PF08921	2.39753	1.13985	0.956755	1.19137	0.233508	0.997871	1	1	1	2	0	4	0	4	5	2	0	0	8	0	6	3	19	0	11	0	1	0	8	1	4	0	0	0	1	0	4	1	1	0	3	2	0	1	0	7	4
PF01262	663.753	0.239623	0.201151	1.19126	0.23355	0.997871	692	374	883	494	461	525	855	787	772	933	539	419	457	356	833	790	386	996	778	625	537	1092	683	837	710	887	1640	911	381	510	471	558	641	373	565	717	552	693	500	663	706
PF04655	24.3789	-1.31325	1.10247	-1.19119	0.23358	0.997871	297	54	7	5	8	0	11	2	4	0	1	1	4	1	23	3	1	0	4	85	52	3	16	0	25	0	2	111	3	0	21	0	5	0	4	230	5	0	5	5	27
PF16996	0.682568	1.79504	1.50759	1.19067	0.233783	0.997871	0	0	0	0	0	0	1	0	0	0	1	0	1	0	1	0	0	0	0	0	1	0	1	0	0	0	0	0	1	0	12	0	1	0	1	1	0	1	4	0	1
PF09474	0.904955	-1.24301	1.04403	-1.19059	0.233816	0.997871	1	1	6	0	0	3	2	0	4	0	4	1	1	0	0	1	1	0	3	0	1	0	1	0	0	0	4	0	0	0	1	2	0	0	0	0	0	1	0	0	0
PF10882	91.2728	0.742356	0.623709	1.19023	0.233957	0.997871	25	90	42	40	71	67	106	70	33	299	26	29	36	19	75	81	169	320	119	19	171	537	128	56	63	108	666	116	56	0	38	24	6	2	29	49	3	52	62	28	87
PF11300	12.0147	-0.590228	0.495931	-1.19014	0.233992	0.997871	11	12	37	7	30	18	9	8	18	22	9	15	21	12	1	17	7	0	16	0	5	12	7	5	31	11	20	26	5	10	12	14	12	21	2	13	1	3	8	1	7
PF10459	7119.23	0.25038	0.210455	1.18971	0.23416	0.997871	6401	3870	8953	6472	4638	6281	8844	10068	7145	7239	9257	6551	2805	5654	5404	8747	4745	9996	5651	6695	4870	10483	7054	6661	5563	7104	9726	3527	5298	6451	7668	6797	9837	7103	9125	8854	10409	9087	5426	9907	4362
PF08544	1263.17	0.100219	0.0842664	1.18932	0.234315	0.997871	1150	1544	1404	1301	1113	1226	1192	1403	1203	1353	1260	1093	880	1153	1753	1431	1215	1294	1348	1158	1321	1683	1611	1324	1367	1132	1533	907	1215	927	1430	1246	1028	1025	1443	1437	1269	1473	1150	1181	1378
PF07694	36.5403	0.813317	0.683961	1.18913	0.234389	0.997871	48	85	2	8	3	2	32	5	22	14	16	2	1	18	345	10	21	38	10	175	65	87	36	8	79	86	17	72	5	3	17	1	56	39	28	7	5	15	19	53	67
PF05636	428.657	-0.263404	0.221571	-1.1888	0.234517	0.997871	622	726	296	431	709	522	456	345	308	616	539	558	692	576	657	452	541	250	690	208	785	530	481	531	255	501	296	582	444	99	352	236	123	264	295	231	240	364	569	275	699
PF13102	6352.47	0.310692	0.261351	1.18879	0.234521	0.997871	9306	3614	5739	5342	4042	4479	6926	9932	4123	4901	8891	7477	2834	6790	4629	8535	3691	11377	4987	6610	2797	10927	8850	4734	6998	4710	4858	1527	3601	7236	6460	5710	8004	7946	8909	8153	4750	7647	6111	11731	3691
PF00480	5512.49	0.161418	0.135796	1.18868	0.234566	0.997871	4801	5591	5964	4395	5465	5655	5700	5754	6083	7643	5144	4760	4436	4199	7151	6395	5647	7000	5006	5346	5393	12700	5810	4007	6327	5786	11372	5795	4277	4138	4476	5072	4264	4333	5067	5053	3734	5580	5611	4635	5069
PF12176	1.26859	-1.62367	1.36622	-1.18844	0.234661	0.997871	1	0	17	3	0	0	0	0	1	8	0	0	0	0	0	0	0	0	1	0	0	0	0	0	0	2	0	2	2	0	0	1	0	0	3	0	3	0	2	2	5
PF12959	333.262	-0.330499	0.27811	-1.18838	0.234685	0.997871	400	581	210	608	627	256	316	273	319	329	210	331	624	478	235	448	824	194	512	148	196	391	528	244	138	468	293	654	348	100	206	183	159	293	319	156	379	248	282	76	550
PF14478	254.354	-0.39105	0.329162	-1.18802	0.234827	0.997871	173	468	214	362	301	250	598	217	160	370	132	321	733	324	207	371	290	142	479	62	257	446	168	334	301	306	185	310	126	91	288	174	73	95	107	114	51	178	264	95	790
PF14888	58.3941	-0.739669	0.623065	-1.18715	0.23517	0.997871	84	224	35	146	135	25	19	29	27	45	77	179	35	40	193	108	90	5	59	9	231	2	141	39	1	25	10	21	41	0	49	92	2	1	74	39	77	60	36	26	17
PF10140	4.50103	1.21703	1.02525	1.18706	0.235205	0.997871	2	1	6	0	4	0	3	1	0	7	1	18	6	19	0	1	1	0	0	0	2	1	3	0	7	14	0	4	3	0	30	0	3	0	21	0	1	0	15	3	9
PF01865	522.61	0.294112	0.247933	1.18626	0.23552	0.997871	404	298	791	342	384	362	681	664	782	310	398	457	317	460	519	738	443	412	518	694	257	522	404	309	947	685	469	479	275	659	450	235	481	699	503	694	608	684	728	916	259
PF01423	0.635886	-2.20219	1.85685	-1.18598	0.235629	0.997871	0	0	5	4	4	0	0	0	0	0	0	0	2	5	0	1	0	0	0	0	0	0	0	0	0	0	0	0	0	1	2	0	0	0	0	0	0	0	0	0	2
PF14123	826.4	0.271129	0.228732	1.18536	0.235877	0.997871	867	417	891	774	501	814	951	1006	698	732	973	718	331	655	567	836	511	1069	570	839	490	1083	929	953	713	795	1616	397	607	978	1005	987	1048	784	1148	925	1121	921	636	1070	563
PF12002	1378.69	0.122403	0.10329	1.18504	0.236	0.997871	1270	1596	1494	1103	1243	1327	1607	1583	1440	1956	1444	1102	1117	1113	1319	1626	1654	1644	1650	1239	1265	2310	1439	1350	1997	1534	2049	1409	1070	1008	1147	1074	1093	1278	1166	1595	1138	1306	1275	1155	1367
PF14488	752.126	0.455683	0.384681	1.18457	0.236186	0.997871	301	146	1610	451	537	322	842	757	1872	747	824	238	410	525	736	1081	655	939	579	1182	337	1198	404	563	159	782	1423	615	255	1214	717	196	1277	481	375	982	241	1794	880	1378	402
PF00137	601.727	-0.110212	0.0930428	-1.18453	0.236205	0.997871	649	873	627	585	782	629	677	725	538	719	699	569	795	527	698	774	704	717	576	416	568	846	723	623	571	742	760	722	426	273	525	399	473	488	424	501	525	589	582	464	875
PF04480	99.8754	-0.337579	0.285002	-1.18448	0.236224	0.997871	150	142	116	100	214	140	48	84	37	145	144	156	180	78	326	55	231	59	110	123	103	90	118	76	40	58	74	72	99	29	103	60	60	27	52	56	80	120	144	56	128
PF01595	2386.48	0.105423	0.0890151	1.18433	0.236284	0.997871	2263	2615	2526	2023	2261	2617	2522	2306	1816	3003	2468	2088	2172	2067	2663	2749	2688	2706	2538	1885	2045	4134	2465	2772	2767	2797	3474	2331	1802	1416	2269	2607	2036	2286	2350	2446	2148	2475	2167	2087	2807
PF06792	72.5107	0.665937	0.562428	1.18404	0.236397	0.997871	52	16	23	40	50	44	133	25	302	43	19	25	51	26	21	41	42	229	50	349	56	247	60	21	101	54	31	50	15	0	33	36	70	170	43	40	4	68	132	50	110
PF01597	737.653	0.19498	0.164687	1.18395	0.236435	0.997871	708	523	880	787	545	672	763	800	737	884	841	506	630	543	792	798	579	915	611	1027	546	1268	648	476	798	892	1251	714	505	703	790	343	897	735	833	941	630	724	611	771	834
PF14491	890.438	0.253968	0.214515	1.18392	0.236446	0.997871	710	489	1008	936	559	853	1101	1130	878	1009	1009	606	357	615	832	1174	691	1141	622	833	652	1542	993	1297	689	834	1929	480	650	767	1128	1098	937	649	1033	974	934	1117	639	1154	547
PF04325	5.45984	0.968411	0.818137	1.18368	0.23654	0.997871	6	3	3	3	0	5	3	0	5	7	5	5	3	5	4	1	0	0	33	12	8	0	9	3	28	16	6	15	1	0	2	0	8	4	1	1	0	0	0	6	23
PF01602	4.43555	1.39262	1.17655	1.18365	0.236552	0.997871	0	0	7	0	114	4	2	3	3	0	5	1	36	82	0	31	1	0	10	1	3	1	2	3	0	51	0	0	0	1	0	2	0	0	0	1	0	5	0	2	22
PF02065	2981.53	0.17756	0.150077	1.18313	0.236758	0.997871	2401	3041	4783	2366	2357	2656	2531	3723	2878	2794	3220	2527	2046	2746	3908	3775	3042	2054	2247	3271	4480	3503	3480	3747	2489	2727	1977	2503	3854	2800	3338	3655	2127	2774	4122	2676	3050	3539	2938	2847	2051
PF00854	1341.8	0.242857	0.205268	1.18312	0.236761	0.997871	1353	1299	1572	1207	753	954	1568	1664	1543	1250	1700	643	499	949	2100	1608	780	1942	829	1962	1217	1615	1158	1152	1459	1644	2348	1159	872	1191	1308	816	1798	1287	1675	1420	1260	1373	871	1903	1630
PF01479	2008.57	-0.0720105	0.0608989	-1.18246	0.237023	0.997871	2436	2820	2042	1912	2154	2175	2229	2442	1710	2483	2152	2047	2131	1869	2950	2687	2349	1897	2604	1589	2314	3189	2878	2160	1827	2387	2127	1862	1648	1211	2097	1552	1447	1306	1709	1636	1534	1883	1641	1508	2439
PF12902	0.956242	1.84005	1.5571	1.18172	0.237317	0.997871	0	0	0	0	0	2	0	0	2	0	0	0	0	1	0	0	0	1	1	1	0	12	0	0	1	0	0	0	0	2	0	0	6	2	2	0	0	0	5	1	0
PF11288	33.6113	-0.742088	0.628285	-1.18113	0.23755	0.997871	92	36	78	50	33	50	37	8	7	36	22	30	66	30	4	39	17	18	31	1	8	0	3	40	1	77	95	94	42	131	36	17	20	7	8	11	14	7	13	2	18
PF00334	219.965	0.305215	0.258424	1.18106	0.237579	0.997871	307	223	245	121	115	168	213	213	146	296	256	150	163	225	257	189	164	115	263	412	256	106	370	228	560	217	90	169	122	272	295	106	216	162	297	300	378	151	101	216	213
PF00083	2156.71	0.272731	0.231005	1.18063	0.237751	0.997871	2578	2307	2827	1327	1375	1212	2255	2455	1943	2102	1573	825	898	1355	7030	1927	1815	1612	1400	4020	2681	4173	2610	2048	3362	2855	1360	3005	904	1652	1960	1718	2444	1806	2196	1981	1912	1936	1703	3154	2704
PF14362	2.33686	2.11414	1.79243	1.17948	0.238205	0.997871	0	3	2	0	0	0	0	0	1	0	1	0	0	20	3	27	0	0	0	0	0	0	21	0	0	0	5	0	0	1	0	13	0	1	2	0	1	0	0	0	0
PF14697	71.2484	-0.225571	0.191255	-1.17943	0.238229	0.997871	80	110	105	66	61	80	108	80	68	75	50	34	117	64	117	104	107	44	86	85	95	80	74	109	48	88	48	48	27	40	75	58	42	98	62	36	60	49	78	41	117
PF16736	121.618	-0.256093	0.217204	-1.17904	0.238381	0.997871	153	264	101	112	169	128	145	137	127	188	128	154	173	124	173	140	218	59	160	67	223	132	143	133	60	179	105	148	160	21	90	68	60	76	57	58	141	133	108	71	117
PF00153	21.9113	-0.609643	0.51742	-1.17824	0.238703	0.997871	12	42	28	20	101	6	21	14	3	18	15	22	63	58	5	54	18	72	17	5	8	4	20	26	6	49	5	13	11	8	9	22	36	2	4	10	12	12	15	5	50
PF04072	509.311	-0.385905	0.327587	-1.17802	0.238787	0.997871	1030	1014	405	674	834	471	371	430	130	787	415	812	1308	588	835	525	862	159	665	171	772	394	692	358	206	509	1213	311	406	196	439	432	125	156	347	602	260	333	580	92	873
PF13342	540.062	0.270271	0.229484	1.17773	0.238904	0.997871	616	529	534	505	365	396	509	810	476	399	822	629	266	744	888	866	758	616	338	786	740	572	670	399	590	305	214	220	765	449	465	333	543	572	721	663	245	543	402	854	254
PF13307	518.479	-0.256161	0.217569	-1.17738	0.239045	0.997871	519	1179	369	584	936	525	446	361	619	517	461	781	618	487	1285	710	686	296	871	234	930	471	675	383	498	634	319	458	739	284	400	316	189	355	294	421	349	413	478	234	867
PF08989	1095.36	0.355291	0.301936	1.17671	0.239312	0.997871	1146	827	892	833	641	637	1652	1736	898	815	2087	882	574	1566	1077	1898	1537	1455	983	1806	534	3283	1722	590	1167	897	462	534	356	1054	1203	963	1231	1122	1830	1294	163	576	764	1621	477
PF04367	10.0788	1.39008	1.18213	1.17591	0.23963	0.997871	0	21	1	0	3	10	0	15	1	23	0	7	4	11	11	36	6	0	93	0	0	0	49	41	74	12	0	0	0	0	4	4	2	2	9	7	0	0	5	0	0
PF03880	546.482	0.259854	0.221174	1.17489	0.24004	0.997871	714	386	593	434	303	597	483	545	557	387	808	460	232	400	733	504	325	677	333	615	717	549	629	857	399	469	291	254	593	408	793	809	807	567	659	649	617	723	430	656	372
PF11798	233.945	-0.209066	0.17796	-1.17479	0.240077	0.997871	314	393	209	351	233	274	207	267	207	277	179	251	259	200	364	230	365	214	235	162	287	325	468	337	188	243	206	294	269	143	306	221	103	99	137	129	109	132	192	175	387
PF11361	8.97129	1.30107	1.10755	1.17473	0.240102	0.997871	1	3	169	2	13	1	7	8	0	2	2	5	6	0	18	6	38	0	0	0	0	74	2	4	102	0	0	15	2	0	1	0	0	0	11	8	3	0	55	2	3
PF10282	573.152	0.221964	0.188959	1.17467	0.240129	0.997871	487	646	626	428	457	488	651	641	857	479	930	385	271	625	1192	797	654	427	627	837	762	457	704	407	359	513	399	318	444	285	522	323	449	762	609	564	802	844	610	718	575
PF04459	465.891	-0.22726	0.193471	-1.17464	0.240137	0.997871	536	772	292	596	749	607	434	505	442	551	401	671	739	588	561	525	649	309	538	215	518	803	690	416	469	610	432	586	369	184	407	310	158	400	369	205	287	559	515	158	755
PF16111	0.51641	-1.10977	0.945314	-1.17397	0.240406	0.997871	1	0	1	1	0	1	3	0	0	1	0	0	0	1	3	0	0	1	0	0	1	0	1	1	0	0	0	0	1	0	0	0	0	1	0	0	1	0	1	1	1
PF02397	3081.06	0.136677	0.116471	1.17349	0.240599	0.997871	2699	3760	3312	2809	3307	2649	2824	3637	2506	2862	3507	3477	2702	2962	4143	4281	2751	2990	3459	2855	3846	3377	4427	2410	3185	2825	1804	2231	3683	2867	2673	2217	3010	2604	3698	3553	3782	3872	2492	3038	2768
PF00076	688.146	0.356412	0.303908	1.17276	0.240891	0.997871	466	292	1061	418	541	502	845	933	730	437	618	850	346	747	644	927	292	655	644	808	550	317	518	280	709	778	385	284	476	775	451	329	1104	851	1079	1156	1685	1098	539	1166	392
PF13944	204.09	0.575051	0.490393	1.17263	0.240943	0.997871	158	45	254	105	84	198	227	163	153	65	174	82	60	218	174	168	214	224	87	482	190	0	94	72	131	126	188	122	135	70	298	737	308	291	498	120	649	162	137	262	70
PF11799	1091.61	-0.150377	0.128298	-1.17209	0.24116	0.997871	1134	1628	1057	1422	1323	1209	1138	1206	1103	1444	792	1315	1376	971	1500	1350	1405	894	1187	574	1359	1752	1782	1441	1026	1123	909	1046	920	602	1222	1231	669	644	715	939	600	868	971	815	1547
PF04981	0.39425	-3.11416	2.65697	-1.17207	0.241169	0.997871	0	0	12	0	1	1	0	0	0	0	0	0	1	1	0	1	0	0	0	0	0	0	0	0	0	0	0	0	0	0	0	0	0	0	0	0	0	0	0	0	0
PF13170	3.6033	1.0844	0.925294	1.17195	0.241217	0.997871	4	0	1	0	0	5	4	1	17	3	3	1	2	8	0	0	10	0	9	1	0	5	25	1	1	5	2	6	1	1	0	1	7	0	0	0	0	3	21	2	2
PF13692	612.093	0.202523	0.17294	1.17106	0.241575	0.997871	478	508	842	414	611	477	726	650	543	521	446	508	401	593	699	609	715	452	618	641	579	861	708	798	591	505	726	342	398	518	515	794	572	635	864	751	889	884	500	828	431
PF02684	1453.77	0.225729	0.19288	1.17031	0.241878	0.997871	1402	961	1691	1286	855	1526	1739	1832	1355	1691	1898	1078	604	1139	1686	1914	978	1931	1433	1302	985	1445	1535	2022	1931	1564	1727	723	837	1170	1950	1806	1684	1096	1660	2111	1666	1634	947	1816	1173
PF00989	695.759	0.261921	0.223849	1.17008	0.24197	0.997871	907	644	845	311	430	511	858	731	724	654	490	366	383	545	1670	735	739	765	466	1242	801	924	519	343	963	1037	561	798	343	647	497	314	1075	720	758	710	764	771	503	1061	800
PF14092	1603.47	0.283696	0.242502	1.16987	0.242054	0.997871	1304	806	2190	1342	1075	1210	2101	2497	1972	1447	1608	911	522	1114	1402	2232	1016	2140	1161	1897	1143	2846	1419	2189	1351	1503	1925	813	920	1801	1947	2146	2004	1387	2110	1962	1606	1938	1184	2422	778
PF11329	375.23	0.478791	0.409579	1.16898	0.24241	0.997871	239	102	793	163	175	87	526	777	848	309	489	124	167	325	493	691	154	811	209	661	386	41	383	141	287	314	424	171	188	575	299	72	481	275	511	429	358	501	290	740	116
PF10634	24.6804	-1.12556	0.963472	-1.16823	0.242715	0.997871	99	1	220	4	8	0	4	8	4	9	1	32	14	0	61	9	53	8	0	11	10	97	0	4	217	0	0	29	5	10	6	0	2	6	12	13	6	1	94	9	4
PF14889	55.0391	-0.78677	0.673914	-1.16746	0.243023	0.997871	83	186	40	144	142	29	16	29	26	43	52	201	42	28	169	96	78	4	41	3	193	0	131	33	0	16	5	33	51	0	25	80	0	7	93	47	79	45	41	27	22
PF14771	154.947	0.54744	0.469034	1.16717	0.243143	0.997871	71	31	267	67	59	97	231	301	306	71	231	86	53	132	159	258	124	98	73	197	119	0	67	219	65	93	183	21	62	158	207	62	139	188	434	243	187	302	126	362	76
PF14236	1.25445	-1.54537	1.32407	-1.16714	0.243154	0.997871	2	17	3	0	1	0	0	0	3	1	0	0	13	4	0	1	3	0	0	0	0	0	0	1	0	0	1	2	0	0	0	0	0	1	0	0	0	0	0	1	1
PF01473	534.525	0.444924	0.381233	1.16707	0.243183	0.997871	359	727	398	273	529	388	453	299	852	331	234	385	176	557	749	349	759	1015	287	1801	871	2255	790	305	443	330	238	308	304	63	320	237	606	1635	451	264	272	410	848	393	226
PF07286	46.367	-0.436171	0.374159	-1.16574	0.243721	0.997871	49	48	28	54	99	33	127	42	61	49	31	85	67	52	54	64	127	37	60	1	52	21	69	28	55	56	43	40	64	6	59	25	8	40	28	30	20	20	83	7	46
PF05342	36.8394	0.640966	0.550983	1.16331	0.244702	0.997871	54	49	10	5	5	62	11	14	20	20	13	24	32	37	32	43	81	22	21	5	153	1	52	16	22	32	7	87	105	23	70	19	2	85	11	22	15	42	113	70	11
PF03160	100.533	0.646726	0.556941	1.16121	0.245556	0.997871	64	26	30	16	64	208	102	41	69	47	192	23	39	52	43	68	3	227	21	94	193	127	133	384	69	48	28	77	65	10	65	430	235	64	213	21	237	75	12	57	48
PF05361	1.60771	2.20631	1.90055	1.16088	0.245692	0.997871	0	1	0	0	2	0	0	0	0	0	9	8	0	8	0	0	0	0	1	2	4	0	29	0	0	0	0	3	0	0	0	0	0	0	0	3	2	0	0	0	0
PF01872	1161.57	0.183988	0.158492	1.16086	0.245697	0.997871	1944	844	838	779	984	1178	1268	1926	1093	1064	1370	872	913	1001	1866	1635	1484	1670	1128	1466	1145	1626	1161	804	1447	1109	730	901	1011	1107	1201	664	1084	967	1617	931	1124	873	1093	1422	993
PF14900	666.512	0.476786	0.410829	1.16055	0.245827	0.997871	480	348	306	902	505	457	680	466	147	1373	2073	107	233	184	345	565	517	2050	472	987	745	3139	949	467	732	516	391	851	574	620	388	117	1165	571	1217	437	784	339	218	279	337
PF14188	1.81813	1.67172	1.44147	1.15973	0.246157	0.997871	5	0	0	0	0	0	0	3	2	4	1	0	7	0	313	0	0	0	1	4	3	2	0	0	0	0	3	1	0	0	3	0	0	0	2	0	0	0	8	22	1
PF00206	5838.4	0.0733286	0.0632374	1.15958	0.246222	0.997871	6728	6193	5724	5261	6119	6399	5520	6118	4422	6533	6309	5775	5448	5297	7861	6494	6941	5973	5384	4896	6190	7584	7163	6514	6956	6757	7371	5388	5517	3716	6592	5978	5208	5105	5863	5296	5666	5294	4812	4938	6356
PF00032	0.646307	1.27715	1.10201	1.15892	0.246488	0.997871	0	0	0	1	0	0	1	2	2	0	4	0	1	1	2	2	2	1	0	0	2	0	0	0	0	2	0	0	1	0	1	0	0	1	0	1	0	0	0	0	1
PF00294	9631.74	0.086275	0.0744533	1.15878	0.246546	0.997871	10603	12217	9418	9248	9388	8981	9040	11141	9376	8782	11176	9918	9571	8648	14152	10729	9055	8750	9493	10761	10274	10123	10766	10861	9867	10239	11157	6956	8882	6398	9271	9878	8863	9106	9708	8678	9670	10766	8866	8563	11046
PF11638	342.332	0.140639	0.121374	1.15872	0.246569	0.997871	302	309	299	312	377	451	304	405	171	383	438	370	406	349	405	373	302	347	371	219	469	609	389	380	248	348	339	323	447	236	456	208	286	278	391	331	356	373	280	271	416
PF05951	2.51828	0.975098	0.841907	1.1582	0.246782	0.997871	5	3	0	0	1	0	2	7	1	1	5	8	4	0	30	0	5	0	0	3	6	0	1	1	2	3	2	1	6	1	1	0	0	1	1	1	1	2	1	5	1
PF13975	11.923	1.06245	0.918044	1.1573	0.247149	0.997871	5	7	25	5	1	4	0	57	0	3	1	1	3	18	7	33	5	0	6	2	23	0	6	3	1	0	0	2	2	13	4	3	4	26	142	6	9	8	6	36	0
PF16285	10.5279	1.05547	0.912447	1.15675	0.247375	0.997871	0	9	1	2	16	9	5	4	0	4	8	10	10	0	27	0	13	5	1	8	5	15	0	7	135	1	3	18	29	0	29	7	6	5	1	18	0	0	26	2	0
PF00829	475.267	-0.222255	0.192191	-1.15643	0.247506	0.997871	514	725	472	565	679	649	445	363	281	744	378	472	849	422	604	538	744	402	665	199	414	803	573	463	604	645	639	723	419	198	495	347	195	225	321	404	233	389	458	225	785
PF09397	419.611	-0.130767	0.113092	-1.15629	0.247562	0.997871	445	620	461	403	552	482	441	398	288	520	547	503	594	410	492	621	542	344	604	234	522	568	528	342	498	511	279	384	422	288	332	245	300	313	295	428	402	407	302	312	553
PF12844	3550.92	-0.16173	0.139884	-1.15617	0.247612	0.997871	4169	5713	3245	3693	5274	4015	3257	3070	3254	3948	3011	3072	5379	3990	4222	4184	5252	2923	4419	1733	4302	5670	4720	3427	2263	4127	3378	4693	3850	2049	3566	2930	1933	2898	2971	1987	2988	3609	3882	1845	5151
PF01325	486.044	-0.219751	0.190138	-1.15575	0.247783	0.997871	511	914	362	603	833	544	390	425	367	659	342	466	809	523	599	535	889	308	580	255	417	939	652	395	756	641	417	674	344	228	333	337	247	418	282	614	309	437	450	196	728
PF14549	2.0019	1.80303	1.5601	1.15571	0.2478	0.997871	4	0	0	0	1	0	0	0	0	0	0	2	0	0	2	0	0	1	0	4	8	0	0	0	0	0	0	14	1	0	1	0	22	1	2	6	0	0	0	4	5
PF04978	0.757639	1.94327	1.68148	1.15569	0.247809	0.997871	0	0	0	0	1	0	0	0	0	0	0	1	2	0	1	0	0	0	0	0	1	0	0	0	5	0	0	0	0	0	2	0	0	1	4	0	0	0	7	4	1
PF11167	11.0213	-0.471968	0.40839	-1.15568	0.247813	0.997871	14	30	8	9	20	16	13	4	8	8	6	13	12	9	37	7	10	7	25	6	35	3	17	6	17	33	6	9	11	10	4	9	4	15	6	5	1	3	11	4	2
PF06175	1.81941	2.37194	2.05307	1.15531	0.247963	0.997871	0	0	3	0	0	0	0	0	0	11	0	0	5	0	358	0	0	0	0	9	0	3	0	2	0	0	0	0	0	6	11	0	0	1	0	0	0	0	0	18	1
PF02321	22606.5	0.271229	0.234913	1.15459	0.248256	0.997871	24206	14187	30063	18390	12348	17797	26407	31462	24441	19164	32098	18161	8682	18003	21468	28792	12960	30380	16895	31644	17733	17216	25129	20365	20064	21524	28608	7739	17023	26475	23496	19148	29629	25240	33318	27667	30750	28033	15910	31672	12616
PF12873	41.757	-0.517666	0.448514	-1.15418	0.248426	0.997871	34	92	43	94	63	28	61	26	66	29	15	36	39	90	76	40	69	35	33	18	37	1	58	35	60	56	46	98	37	1	22	15	41	15	4	17	5	44	45	110	15
PF03198	0.89766	-1.98818	1.72397	-1.15326	0.248806	0.997871	10	0	2	0	6	0	0	0	1	0	0	0	10	1	0	0	0	0	0	0	0	0	0	0	1	4	0	0	0	0	0	1	0	1	0	0	0	0	1	0	0
PF07455	0.873101	2.1543	1.86871	1.15283	0.248982	0.997871	30	0	0	0	1	0	0	1	7	0	0	0	1	0	1	0	0	1	0	7	1	0	0	0	0	0	6	0	0	0	4	0	0	0	0	0	0	0	0	4	40
PF16078	3.90955	-0.933823	0.810552	-1.15208	0.249287	0.997871	8	11	9	6	5	4	6	1	1	0	2	4	1	6	24	6	10	0	4	17	9	0	2	0	5	1	0	0	1	9	5	0	1	0	0	0	0	0	1	6	2
PF16277	3.9241	1.70571	1.48084	1.15185	0.249383	0.997871	0	0	8	0	2	0	0	0	24	5	1	1	3	17	0	0	0	9	7	0	2	0	0	2	0	0	12	5	0	20	0	2	0	0	0	0	0	0	22	0	3
PF07591	60.0432	-0.849194	0.737436	-1.15155	0.249506	0.997871	48	283	95	100	109	39	62	49	0	255	8	83	98	156	76	35	71	10	96	0	136	140	64	17	0	200	98	66	5	6	1	15	0	0	26	17	46	71	41	12	45
PF13279	932.109	0.20946	0.181906	1.15147	0.249537	0.997871	790	775	1095	705	789	954	1046	1112	575	1067	1054	1102	411	710	1262	938	570	811	963	736	700	2099	1069	792	839	1203	1492	577	712	790	842	881	1014	944	1029	1014	1705	973	706	1096	741
PF01208	1261.26	0.332477	0.288758	1.1514	0.249566	0.997871	1510	640	1280	736	1052	1143	1375	924	2626	2172	602	886	924	833	1302	1557	809	3612	695	1104	1104	2120	1429	497	1541	1627	569	1904	825	1413	536	403	1027	1548	1621	896	1767	990	1764	1487	886
PF16332	930.866	0.648176	0.563529	1.15021	0.250058	0.997871	1194	524	1253	786	341	510	126	1752	1343	671	1194	682	402	686	958	1487	240	1855	540	996	1622	0	891	724	58	255	56	106	1676	1082	701	204	3789	1387	2183	558	769	690	1277	1112	340
PF06067	379.157	-0.344978	0.299984	-1.14999	0.250149	0.997871	776	476	267	755	579	388	185	482	513	266	712	233	275	335	250	151	251	382	361	854	424	124	661	331	704	236	232	420	257	439	324	351	521	153	337	316	140	208	206	260	385
PF01337	45.6894	0.517353	0.449882	1.14997	0.250155	0.997871	66	90	13	18	18	36	23	26	44	64	54	40	116	43	220	35	11	6	38	49	31	88	74	39	60	49	35	112	12	5	46	28	32	9	27	20	16	22	23	29	252
PF00063	3.13989	1.09905	0.956501	1.14903	0.250545	0.997871	0	2	5	2	2	0	1	4	1	1	10	0	6	4	8	5	2	0	0	0	13	0	0	0	2	1	0	1	0	2	3	0	5	0	4	1	15	20	1	0	12
PF16945	19.5353	-0.631323	0.549449	-1.14901	0.250551	0.997871	21	20	35	63	15	16	31	12	15	34	18	13	45	16	48	20	10	5	23	8	6	0	9	14	23	59	26	45	5	1	18	9	9	86	1	5	4	6	12	1	11
PF14229	441.16	0.277512	0.241646	1.14842	0.250794	0.997871	422	216	421	396	281	484	551	550	381	336	638	384	233	345	358	460	284	629	327	529	264	352	494	602	327	454	449	130	301	460	544	656	602	470	568	629	572	547	310	593	276
PF06772	30.8462	1.02879	0.896151	1.14801	0.250966	0.997871	6	9	48	6	35	18	1	157	0	10	14	28	17	61	22	74	0	1	12	0	71	0	27	6	3	0	0	19	11	46	60	3	3	81	287	12	2	8	18	54	14
PF07302	47.2408	0.60213	0.524858	1.14722	0.251289	0.997871	78	60	7	9	39	25	38	36	84	46	12	22	36	12	353	28	27	41	14	147	62	120	42	31	102	98	55	99	3	2	17	19	35	38	27	11	8	20	15	40	134
PF00425	1800.29	0.238978	0.208315	1.14719	0.251302	0.997871	1826	1778	2065	1143	1220	2021	1728	2086	1368	1226	2301	1702	1083	1685	3085	2033	1084	1834	1602	1692	1978	707	1901	2313	2136	2006	835	1001	1812	1372	2099	3111	2405	1922	1962	2239	2447	1953	1340	1993	1577
PF04257	492.112	0.230403	0.20099	1.14634	0.251655	0.997871	522	852	371	339	332	417	459	342	398	591	453	411	379	554	1455	776	404	523	474	541	863	596	734	470	472	718	607	547	660	127	439	191	368	271	309	375	421	618	346	374	1065
PF13201	1932.25	0.281982	0.24602	1.14617	0.251723	0.997871	2496	1181	2107	1733	874	1780	2021	2566	1883	1352	3395	1356	858	1381	1419	2125	1236	3127	1504	2551	1493	1533	2229	1846	1589	1771	1443	844	1573	2204	2257	1743	3426	2269	3216	2275	2488	2337	1318	2267	1096
PF13793	748.915	-0.122792	0.107137	-1.14612	0.251746	0.997871	760	1185	796	846	970	796	693	865	644	875	604	704	975	688	943	958	1159	690	939	415	686	1001	936	725	784	852	1065	737	560	351	805	608	480	523	659	664	583	744	770	528	1082
PF16402	38.3455	1.15322	1.00624	1.14607	0.251766	0.997871	6	6	25	6	0	8	88	47	103	30	14	3	18	17	25	0	0	40	28	164	0	0	26	50	0	36	0	0	28	0	9	7	138	222	1	22	77	76	2	151	4
PF07332	116.728	0.372129	0.325241	1.14416	0.252556	0.997871	187	103	103	111	44	80	77	67	99	56	140	62	48	67	268	111	49	83	56	184	121	14	95	201	134	132	73	81	81	111	126	222	175	124	204	175	114	146	92	175	136
PF09659	21.6319	-0.730486	0.638574	-1.14393	0.252651	0.997871	64	93	52	11	7	15	13	7	10	27	41	35	33	23	82	11	13	0	10	0	111	4	11	4	8	8	7	14	35	1	48	9	1	1	8	17	4	3	55	21	31
PF02902	1.62599	2.21215	1.93496	1.14326	0.252932	0.997871	0	0	0	0	2	0	1	0	0	0	0	0	2	0	0	0	0	0	0	0	0	0	0	0	1	14	8	13	0	0	0	0	2	0	1	1	0	0	0	3	22
PF05673	623.65	-0.25608	0.22406	-1.14291	0.253077	0.997871	747	1266	536	680	1126	699	418	578	493	610	677	1079	798	787	1103	745	1157	408	793	288	1364	716	1035	536	313	606	431	506	935	189	508	394	223	484	445	334	439	620	675	276	691
PF03013	3.14926	1.13589	0.994637	1.14202	0.253447	0.997871	2	2	4	0	2	1	1	1	1	1	0	6	10	2	5	2	2	0	0	0	6	0	3	0	0	0	1	5	4	0	36	2	1	0	1	0	1	0	2	21	4
PF16371	226.187	0.430023	0.37666	1.14168	0.253589	0.997871	149	134	205	98	292	165	265	276	129	603	361	131	108	123	190	205	369	123	188	166	203	2198	421	260	114	208	81	237	64	56	217	282	181	155	233	92	142	168	149	191	144
PF12974	383.535	-0.319288	0.27973	-1.14141	0.253698	0.997871	671	495	276	456	411	311	815	395	396	566	269	324	879	536	760	397	480	141	505	181	565	339	209	433	325	789	414	638	127	180	229	175	120	301	197	151	238	278	549	177	648
PF00984	1332.24	0.192085	0.168296	1.14135	0.253723	0.997871	1241	1304	1420	1223	1203	1074	1430	1877	1231	1218	1489	1121	1024	1178	1402	1532	802	1631	1259	1688	1085	858	1640	1879	1480	1249	1532	907	958	1497	1288	1735	1320	1130	2015	1432	1245	1376	1041	1292	1048
PF06081	39.5399	-0.38412	0.336617	-1.14112	0.25382	0.997871	54	85	29	43	70	54	38	22	48	58	11	17	40	54	41	45	112	20	30	56	37	110	49	33	27	39	29	15	13	3	51	34	18	69	31	27	6	20	63	29	70
PF17073	0.809236	2.06472	1.81041	1.14047	0.25409	0.997871	0	1	0	0	0	0	0	0	0	0	0	0	0	0	0	0	0	0	0	3	5	0	0	0	2	4	3	1	0	0	0	0	2	2	0	1	0	0	0	0	11
PF03935	6.37923	0.776142	0.680766	1.1401	0.254244	0.997871	1	8	6	7	3	0	5	0	9	6	3	4	5	4	14	4	13	1	0	15	9	16	1	7	30	3	2	2	6	0	7	3	11	0	4	38	6	6	0	5	2
PF02467	6.44459	-1.3074	1.14681	-1.14003	0.254274	0.997871	2	3	74	4	4	1	6	1	0	0	0	7	3	0	7	3	21	0	0	0	0	39	0	1	21	0	0	20	6	2	1	0	1	0	13	4	0	0	32	0	2
PF01470	106.66	-0.480855	0.421857	-1.13985	0.254347	0.997871	103	281	168	157	193	118	40	99	37	64	197	77	224	55	174	149	283	14	159	2	82	201	187	88	102	82	34	195	108	10	59	35	27	28	44	62	116	56	168	142	217
PF01531	244.04	0.43761	0.383946	1.13977	0.254382	0.997871	152	198	204	190	212	255	195	236	106	143	731	333	144	218	206	224	230	68	235	119	266	41	181	134	367	407	53	50	219	77	256	193	437	307	285	531	933	256	260	175	121
PF09888	0.445719	-2.35539	2.06867	-1.1386	0.254868	0.997871	0	0	10	1	0	0	0	0	0	0	0	0	2	0	0	1	0	0	1	0	0	0	0	0	1	2	0	0	0	0	0	1	0	0	0	0	0	0	0	0	0
PF02585	602.537	0.233189	0.20482	1.13851	0.254907	0.997871	454	600	676	470	393	616	724	758	666	783	719	426	367	421	647	802	222	820	473	672	428	692	682	795	615	636	844	238	419	633	494	699	683	607	869	610	746	672	422	730	433
PF08712	2.77268	3.00814	2.6428	1.13824	0.255021	0.997871	0	0	0	0	0	3	0	0	0	9	0	0	0	8	0	0	0	0	43	0	0	0	34	6	19	0	4	0	0	0	0	0	0	0	0	0	0	0	0	0	0
PF03193	1038.98	0.0969324	0.0851795	1.13798	0.255129	0.997871	1037	1257	1019	885	956	1218	1012	1100	829	1236	1257	973	901	930	1310	1151	1072	1140	1087	869	985	1679	1050	1432	937	1147	1189	920	866	679	1126	1268	884	911	1025	955	1093	997	861	826	1283
PF11307	790.425	0.275795	0.242412	1.13771	0.25524	0.997871	780	478	788	692	409	1013	834	960	702	659	1040	584	395	554	603	891	414	1037	606	735	463	809	730	1463	572	757	1275	300	592	701	1125	1351	1121	737	980	848	974	962	527	998	590
PF10021	22.4765	0.507225	0.445903	1.13752	0.25532	0.997871	16	36	10	20	15	13	17	3	4	19	20	8	17	35	57	41	18	25	20	34	35	65	20	498	95	13	9	16	18	0	33	510	14	48	7	11	4	26	35	5	52
PF04892	505.225	-0.150727	0.132534	-1.13727	0.255424	0.997871	583	900	492	539	649	465	535	533	560	446	590	652	595	459	879	679	642	344	518	400	871	572	746	378	349	463	374	469	632	275	418	285	266	457	464	446	401	674	457	349	571
PF13641	3473.73	0.137384	0.120921	1.13615	0.255896	0.997871	3548	3030	4096	2818	3390	3036	4020	4617	3657	3289	3971	3867	2561	3015	3810	4116	3326	3687	3221	3264	3177	5072	4162	3499	3868	2823	3182	2358	2586	3128	2927	3553	3557	2815	4199	3722	4344	4206	2912	4068	2930
PF04002	563.957	0.157094	0.138274	1.13611	0.255909	0.997871	838	684	400	393	582	534	466	576	630	489	550	774	567	677	570	621	567	571	556	526	581	536	530	664	643	670	484	469	379	606	666	702	494	444	551	394	460	423	569	726	654
PF14209	15.4284	0.432829	0.381019	1.13598	0.255965	0.997871	27	15	7	7	9	15	11	10	33	12	8	7	5	12	19	23	15	39	24	33	17	44	32	12	11	16	3	19	16	5	4	13	9	41	10	10	14	14	14	4	9
PF06733	344.373	-0.255352	0.22491	-1.13535	0.256227	0.997871	437	777	228	421	547	327	291	342	355	372	365	438	358	380	787	435	408	211	641	228	637	289	495	205	228	386	212	289	496	140	207	255	118	167	278	267	292	380	297	111	667
PF13533	2675.49	0.197357	0.173869	1.13509	0.256339	0.997871	3061	2360	3422	2079	1589	2463	2884	3588	2590	2338	2964	2120	1320	2339	3390	3665	1872	3047	2227	3548	2388	2627	2812	2932	2829	2766	3731	1246	1675	2462	2759	2711	2719	2898	3600	3293	3202	3186	2026	3122	2085
PF00025	3.6605	-0.90266	0.79574	-1.13437	0.256641	0.997871	2	3	8	1	24	4	2	0	4	0	1	5	3	10	1	6	0	0	5	1	5	0	0	3	1	16	3	6	7	7	0	0	0	2	0	0	0	4	8	4	4
PF01263	4109.61	0.111798	0.098559	1.13433	0.256658	0.997871	3538	4202	5039	3592	4263	3483	4651	5515	4235	4939	3846	4185	3201	3652	5202	4893	4018	4481	3647	4288	4605	7082	4580	3992	4154	4044	4997	2928	3365	3150	3528	3737	2954	3546	4465	4121	4700	4863	3877	4050	3474
PF00479	481.878	0.347288	0.306199	1.13419	0.256716	0.997871	482	231	833	257	266	332	523	685	548	198	527	533	234	456	660	657	241	662	346	787	386	255	373	174	563	610	241	223	292	615	252	200	848	597	663	620	893	681	442	775	296
PF16227	236.523	0.409475	0.361055	1.13411	0.25675	0.997871	179	180	300	223	158	63	275	649	422	251	61	142	143	294	225	457	260	151	232	47	194	46	145	115	172	252	246	144	88	150	629	123	210	162	504	478	132	375	265	393	211
PF04265	131.067	-0.233643	0.206098	-1.13365	0.256941	0.997871	159	246	115	169	191	167	85	184	99	178	164	175	169	150	182	168	207	85	190	50	148	199	257	100	112	124	79	131	112	43	118	112	45	84	129	48	120	149	152	49	176
PF04131	390.372	0.268212	0.236634	1.13344	0.257028	0.997871	522	429	219	337	356	307	345	480	326	254	399	676	417	343	769	273	665	371	252	837	532	966	474	144	607	368	210	390	436	326	281	338	248	403	515	153	273	344	340	171	306
PF16216	174.479	0.773743	0.682745	1.13328	0.257095	0.997871	88	64	225	51	2	131	254	93	291	626	56	76	32	46	125	162	39	1049	182	638	58	1	171	58	0	289	20	268	66	304	26	7	127	130	62	363	171	284	72	207	56
PF08545	568.793	0.146261	0.129061	1.13327	0.257102	0.997871	439	541	747	526	496	559	586	649	647	828	490	391	385	527	706	875	499	952	647	674	582	788	703	650	527	611	673	493	404	419	589	440	557	421	562	594	360	650	458	579	478
PF14790	1.58415	1.72679	1.52384	1.13318	0.257138	0.997871	0	0	55	0	1	1	2	1	0	0	0	0	2	0	5	0	5	0	0	0	0	11	0	0	11	0	0	7	3	0	0	0	0	1	1	1	0	0	15	0	1
PF12972	1112.09	0.327079	0.288702	1.13293	0.257245	0.997871	1109	659	1554	1026	608	936	918	1593	879	503	1143	1559	379	915	1061	1349	1406	1675	913	1483	1241	635	1030	597	605	1259	640	336	1204	969	911	556	944	1647	2026	1543	2708	1203	971	1857	565
PF01571	1187.44	0.212217	0.187341	1.13278	0.257305	0.997871	1091	938	1175	1092	1103	1133	1272	1212	1110	1809	1112	803	1185	880	1441	1303	813	1650	1168	1400	846	2827	1126	870	1129	1574	2772	1319	547	713	1163	507	1170	1008	901	1586	1019	1114	909	1216	1804
PF04205	1319.26	-0.171987	0.151873	-1.13244	0.257452	0.997871	1384	3156	1256	1388	1583	1373	988	2056	1203	1474	1780	1298	1124	842	1967	1554	1906	1441	1268	754	1515	1992	1960	1268	986	1089	1941	1095	1170	718	1218	1541	946	852	1579	826	1082	1324	870	870	1215
PF10400	13.3395	0.582819	0.514684	1.13238	0.257474	0.997871	13	10	14	6	3	17	8	1	7	13	15	30	24	8	15	5	5	5	12	0	13	39	7	9	9	29	31	27	42	25	3	4	13	11	19	4	2	11	27	5	3
PF05437	299.718	-0.242475	0.214348	-1.13122	0.257964	0.997871	360	585	284	313	475	303	287	373	264	344	244	503	528	336	457	303	620	163	380	183	383	364	491	238	192	233	190	333	437	122	245	177	105	225	197	152	191	319	319	113	459
PF13272	1.81141	1.07563	0.950915	1.13115	0.25799	0.997871	1	0	3	0	1	0	2	3	13	2	2	1	1	0	0	5	0	3	7	1	5	0	2	2	0	0	1	0	1	0	2	3	0	2	2	5	0	0	0	0	5
PF14358	14.3393	-0.67051	0.592797	-1.1311	0.258015	0.997871	56	25	16	4	38	2	18	3	15	2	2	9	23	16	11	18	71	6	14	7	5	0	5	29	3	13	29	36	3	2	9	7	2	8	3	35	6	4	25	1	28
PF04230	916.051	-0.165212	0.146075	-1.13101	0.258052	0.997871	1022	1546	1260	660	1087	1202	855	572	821	805	709	919	907	1159	1432	1163	752	996	1222	561	979	746	939	824	802	1300	491	703	984	629	638	977	873	825	760	912	1148	955	933	1003	1059
PF08345	110.084	0.462875	0.409352	1.13075	0.258159	0.997871	172	217	18	65	71	90	22	18	56	274	137	61	68	197	393	130	55	79	229	179	288	127	266	101	99	114	48	101	183	4	95	39	63	75	39	45	118	134	67	51	227
PF04095	1025.26	-0.193757	0.171379	-1.13058	0.258233	0.997871	954	1701	1202	1097	1437	1114	1111	954	901	1312	930	1153	1550	1034	1454	1282	1603	818	1106	491	1639	1148	1160	852	893	1096	1702	1304	1349	363	933	522	478	723	688	536	618	931	1092	778	1488
PF16192	58.8038	-0.530153	0.469355	-1.12954	0.258672	0.997871	48	253	18	36	126	39	98	34	25	102	24	27	121	81	70	116	112	22	94	0	16	71	163	85	25	131	89	71	36	14	64	20	12	17	15	16	43	64	71	7	118
PF09820	7687.38	0.35806	0.317085	1.12923	0.258803	0.997871	4931	7089	9917	4878	5972	7267	6630	8119	6572	3585	6054	7857	3937	7279	8092	7008	2939	4666	4943	9899	11818	1387	6627	18920	7072	6124	2720	1902	9834	8594	7453	12996	7495	10946	14086	7548	14136	8876	6294	8898	7027
PF10668	21.6746	-0.578687	0.512953	-1.12815	0.259257	0.997871	20	44	33	27	16	76	10	51	6	15	22	11	27	22	124	77	12	5	11	12	15	10	28	3	5	1	16	19	46	16	61	11	10	23	6	2	10	7	7	5	20
PF11305	3.44274	1.52935	1.3573	1.12676	0.259844	0.997871	0	1	52	0	6	0	2	0	0	0	0	4	4	0	9	1	15	0	0	0	3	25	0	1	43	0	0	7	1	0	0	0	0	0	7	6	0	1	14	0	1
PF13598	2133.95	0.340623	0.302306	1.12675	0.259848	0.997871	1518	1015	4053	1508	1157	1468	2205	3472	2351	1402	2527	2091	731	1871	2513	2907	995	2235	1929	3513	1933	758	2168	1575	2007	2217	987	710	1336	2792	1480	1769	2292	2428	3995	2607	4177	3195	1784	3414	943
PF00953	2152.02	0.120162	0.106665	1.12653	0.259941	0.997871	2111	2035	2373	1752	2240	2204	2288	2457	1841	2523	2308	1697	1747	1885	2278	2616	1914	2890	1951	2715	2085	3148	2472	2662	2822	2199	2653	2026	1500	2023	2319	1980	1602	1986	2182	1991	1602	2090	1650	2097	2357
PF15615	15.5844	0.857358	0.761796	1.12544	0.260401	0.997871	4	9	29	13	2	9	3	30	0	1	8	8	29	1	7	3	103	3	27	1	2	38	0	19	116	21	14	23	8	0	6	9	7	2	7	12	10	1	47	30	1
PF03407	1.56932	1.79065	1.59135	1.12524	0.260489	0.997871	4	0	0	0	0	0	0	0	6	1	0	0	5	3	10	2	0	0	3	0	0	0	0	0	0	1	1	0	3	0	1	0	0	0	19	5	0	0	0	0	1
PF05221	1212.87	0.314147	0.279265	1.1249	0.260629	0.997871	840	689	1490	836	1054	1248	1324	1036	1046	1982	552	338	1015	843	621	1106	1590	1825	1217	1766	1472	3213	1180	1110	2054	1639	3193	1399	385	1437	826	569	681	731	1677	1709	952	904	1183	712	973
PF06153	131.914	-0.331417	0.294639	-1.12482	0.260665	0.997871	151	203	106	109	252	202	174	64	158	76	87	146	243	117	100	131	384	87	162	81	141	293	84	64	138	217	178	240	109	86	59	95	47	158	67	61	64	53	228	63	83
PF14282	11.5823	0.863245	0.767773	1.12435	0.260865	0.997871	3	17	3	5	15	5	5	2	0	35	25	13	1	42	65	22	7	2	57	1	18	1	3	16	0	13	7	18	40	0	1	1	0	1	2	3	20	18	2	2	16
PF06415	1574.77	0.0668242	0.0594544	1.12396	0.261031	0.997871	1683	1850	1499	1461	1463	1644	1764	1855	1255	1864	1844	1463	1421	1430	1806	2043	1739	1579	1744	1450	1657	2030	2106	1658	1688	1850	2020	1315	1412	1123	1697	1460	1355	1154	1522	1528	1400	1634	1294	1419	1611
PF06188	15.0581	-0.34527	0.307192	-1.12395	0.261032	0.997871	22	37	4	20	15	21	21	7	16	22	16	15	15	18	17	21	22	18	24	20	31	27	32	14	12	25	6	11	14	1	3	5	8	22	4	9	13	11	10	5	17
PF05103	315.608	-0.306753	0.273182	-1.12289	0.261486	0.997871	327	443	238	390	620	385	400	356	171	401	244	533	636	342	413	341	475	116	341	50	296	753	340	277	431	351	311	541	275	108	363	216	102	138	256	143	209	245	356	84	512
PF12682	1339.13	-0.185878	0.165563	-1.1227	0.261564	0.997871	1492	1453	1782	1539	1892	1642	1293	1999	1412	1298	983	1335	1468	1652	1825	2477	2224	938	1745	1012	1428	808	1939	1047	1270	1667	1447	2159	676	905	1148	760	1057	591	908	1245	895	1165	1122	934	1892
PF01513	1048.8	0.135023	0.120288	1.1225	0.26165	0.997871	970	1107	958	863	1087	1304	980	998	826	1133	1283	977	942	846	1160	1066	1345	961	1008	1051	1315	1709	1191	1713	1318	1012	879	883	959	601	1284	1649	778	874	1109	957	809	996	889	760	1192
PF00781	994.809	0.118457	0.10558	1.12196	0.261881	0.997871	758	975	1212	872	883	1046	1181	1035	945	1184	1010	789	981	849	1123	1103	1126	1144	1037	813	994	1472	952	1542	755	1080	1276	881	798	549	1210	1104	954	810	961	925	967	1153	844	912	1218
PF03548	324.155	0.361912	0.322796	1.12118	0.262212	0.997871	178	231	486	169	287	272	331	538	209	509	256	399	84	275	645	415	182	132	483	242	165	1122	426	123	364	400	55	245	207	298	95	151	298	393	511	398	762	394	248	440	247
PF11453	0.826121	2.06824	1.84525	1.12085	0.262354	0.997871	1	0	0	0	0	0	0	1	0	9	0	0	2	0	214	0	0	0	0	2	0	1	0	0	0	0	0	0	0	3	2	0	1	0	0	0	0	0	2	8	0
PF13083	606.213	-0.250171	0.223217	-1.12075	0.262392	0.997871	656	1069	601	767	970	661	535	603	400	901	549	898	1091	656	838	650	1091	312	810	245	1034	906	678	503	593	679	413	782	908	146	552	347	178	367	391	462	377	485	595	272	984
PF02633	600.595	0.281378	0.251088	1.12063	0.262444	0.997871	460	251	812	339	502	660	748	817	833	344	498	674	291	572	638	735	469	650	560	825	482	884	426	280	557	803	435	400	339	395	371	265	782	960	588	838	1123	873	824	907	372
PF03787	82.0729	-0.487872	0.435491	-1.12028	0.262593	0.997871	128	281	91	83	84	134	36	32	41	76	169	72	83	173	216	82	107	5	60	5	320	79	141	51	70	86	48	34	53	12	103	37	15	24	140	76	15	36	95	38	179
PF14388	90.7513	0.739673	0.660427	1.11999	0.262717	0.997871	24	27	269	22	31	17	42	98	137	14	44	26	44	69	74	55	247	105	88	347	192	0	13	15	20	22	0	9	47	175	24	20	67	156	287	98	143	121	148	206	19
PF06068	100.694	-0.364808	0.325782	-1.11979	0.262802	0.997871	142	182	57	121	200	118	113	123	81	120	139	172	190	98	158	184	120	40	150	6	129	168	161	115	41	133	55	105	91	16	83	69	17	45	75	48	51	123	83	28	228
PF07755	0.570463	-2.11973	1.89339	-1.11954	0.26291	0.997871	1	0	11	0	0	0	0	0	0	1	0	0	1	2	0	0	0	0	0	3	0	0	0	0	1	2	0	2	0	0	0	0	0	0	0	0	0	0	0	0	0
PF01090	1.23129	-1.39764	1.2486	-1.11936	0.262985	0.997871	0	3	9	1	6	0	0	0	9	0	2	4	3	1	2	2	0	0	0	0	3	0	0	0	0	3	0	0	0	0	0	2	0	0	0	0	1	0	0	0	1
PF01914	676.99	0.28829	0.257777	1.11837	0.263409	0.997871	612	565	914	701	376	461	623	728	720	438	960	580	300	541	1101	704	338	758	627	1137	588	277	659	417	921	778	323	331	634	618	600	330	997	844	1194	1028	1095	819	533	902	469
PF00478	3866.31	0.0650178	0.058147	1.11816	0.263498	0.997871	4293	4326	4071	3454	4171	4094	3526	4261	3257	4305	4211	3836	3627	3397	4797	4187	4649	4123	3723	3345	4531	5230	4655	3623	4819	4417	4745	4445	3493	2844	3775	3238	3126	2976	3954	3625	3792	3783	3496	3181	3964
PF04977	690.376	0.102678	0.0918331	1.11809	0.263527	0.997871	705	757	669	706	608	730	689	727	543	647	770	703	574	705	859	804	636	739	865	708	708	885	861	640	605	772	732	472	636	577	722	519	783	681	746	603	850	774	610	695	602
PF04014	424.528	-0.278328	0.248935	-1.11807	0.263535	0.997871	542	773	304	442	813	495	389	368	288	517	372	582	877	429	474	464	593	234	596	129	603	697	483	342	249	554	411	928	465	170	326	273	145	239	202	226	243	440	411	171	888
PF12182	1.64767	1.44016	1.28852	1.11769	0.263701	0.997871	0	0	2	0	2	0	1	3	1	0	0	6	1	1	1	0	1	0	0	0	4	0	0	0	1	0	0	4	2	0	22	0	1	0	0	0	1	0	10	2	1
PF05873	2.2873	1.5034	1.34661	1.11643	0.264236	0.997871	0	3	0	1	3	0	0	3	2	5	0	36	7	4	0	0	0	3	2	0	0	0	10	0	0	7	0	0	1	1	0	2	0	0	1	0	1	0	0	0	5
PF05173	791.947	0.0880333	0.0788578	1.11635	0.26427	0.997871	807	848	878	713	792	890	709	912	700	925	1087	936	618	669	1045	901	842	793	777	698	997	1016	994	871	676	875	744	703	993	580	885	713	661	582	764	672	816	834	686	673	749
PF14201	8.65722	-0.587813	0.526566	-1.11632	0.264287	0.997871	7	21	1	19	3	28	11	5	29	5	2	4	18	2	15	11	12	16	9	12	4	9	4	6	21	2	3	6	12	0	1	2	0	10	5	4	3	5	21	5	10
PF12147	11.2597	1.52719	1.36811	1.11628	0.264301	0.997871	28	0	0	0	2	0	4	1	4	0	1	1	0	0	0	0	1	0	0	50	31	0	0	0	46	70	10	62	0	0	10	0	19	5	4	2	2	0	2	28	93
PF00773	2628.03	0.11185	0.100386	1.11421	0.265191	0.997871	3161	2645	2443	2423	2261	2945	2574	3195	1923	2989	3303	2987	1881	2452	3781	3153	2483	2599	2844	2041	2662	2758	3564	3227	2807	2950	3208	1757	2744	1656	3225	2751	2619	2027	2679	2547	2825	2692	1827	2480	2432
PF03695	52.5366	0.77328	0.694087	1.1141	0.265238	0.997871	81	149	6	5	4	6	20	79	10	30	10	40	15	28	495	12	5	3	15	156	84	5	28	70	191	108	49	117	2	14	27	49	65	14	35	10	32	0	23	64	159
PF03526	1.35825	-2.38152	2.14026	-1.11273	0.265826	0.997871	19	11	0	1	2	0	0	0	0	0	0	0	0	0	0	0	0	0	0	15	1	0	0	0	0	0	0	0	0	0	0	0	0	0	0	3	0	0	0	4	2
PF14127	628.084	0.278204	0.250169	1.11207	0.26611	0.997871	671	330	707	546	347	668	687	736	549	573	737	514	291	414	462	600	341	854	423	603	318	886	646	985	537	620	1202	215	466	687	829	1114	848	478	852	695	640	751	406	748	484
PF07826	537.581	-0.270925	0.24374	-1.11153	0.26634	0.997871	624	1087	449	625	965	630	369	480	443	612	521	635	781	717	755	672	893	320	809	130	989	810	877	435	256	784	490	769	553	156	424	398	139	309	347	218	412	581	607	222	829
PF12760	9.85933	0.851097	0.765816	1.11136	0.266414	0.997871	5	9	0	12	4	11	3	10	73	2	1	1	5	2	0	51	0	0	4	3	0	8	37	9	4	6	25	3	15	7	5	7	4	2	10	1	21	10	13	19	1
PF03321	1662.32	0.239997	0.215971	1.11125	0.266462	0.997871	2024	931	1737	1300	1010	1963	1787	1834	1309	1567	1819	1572	889	1127	1229	1648	1592	2250	1304	1776	1026	2027	1793	2655	1199	1710	2766	735	1343	1370	2475	2663	2296	1755	1950	1716	1965	1770	1107	1701	1053
PF08354	3.49297	1.35965	1.22409	1.11074	0.266679	0.997871	0	0	61	2	7	0	1	2	0	1	0	3	8	0	8	2	9	0	0	0	0	36	0	1	28	0	0	5	1	0	0	1	0	1	4	4	0	1	27	0	1
PF03031	81.1462	0.537908	0.48461	1.10998	0.267008	0.997871	55	74	34	28	81	74	99	28	27	214	23	31	54	135	66	435	45	301	52	143	150	36	79	27	92	140	37	56	48	20	128	18	47	41	20	4	19	74	120	229	59
PF16315	35.2519	0.629002	0.566822	1.1097	0.267129	0.997871	11	22	24	46	10	20	44	52	21	30	24	4	7	18	15	27	36	22	26	119	24	0	23	75	24	11	225	1	31	14	67	22	29	61	91	6	33	33	38	12	16
PF00216	3491.44	0.26921	0.242692	1.10926	0.267316	0.997871	2785	2080	5419	2675	2238	2489	4415	5531	4957	2515	3361	2577	2177	3165	4035	4989	2703	3637	2666	5279	3009	1365	2911	3955	2854	3227	3402	1266	2095	4438	3380	3517	3925	3259	5529	4292	3808	4818	2942	5227	2323
PF06100	1348.53	-0.28297	0.255149	-1.10904	0.267413	0.997871	1463	2708	1280	1603	2320	1349	1244	1667	611	1677	1300	2436	2839	1679	1612	1625	1621	669	2016	705	1562	2275	2159	1155	1290	1586	966	1525	1790	270	1213	792	287	697	892	630	1005	1342	1546	367	2153
PF00364	1762.13	0.0941696	0.0849567	1.10844	0.267671	0.997871	2013	1722	1820	1515	1558	1964	1897	1801	1550	1779	1548	1518	1558	1608	2201	1955	2007	1706	1702	2007	1937	2191	1960	1644	2227	2017	2139	1896	1182	1393	1570	1544	1684	1756	1859	2005	1887	1643	1484	1786	1858
PF06965	770.069	0.281564	0.254106	1.10806	0.267838	0.997871	788	517	885	535	582	748	816	876	466	1077	770	548	381	504	1067	896	687	1539	733	457	406	2139	947	534	1065	978	2612	884	478	437	515	297	973	497	440	867	676	727	611	734	765
PF16226	63.5037	1.03168	0.931423	1.10764	0.268016	0.997871	31	99	0	24	83	22	6	14	0	67	39	103	20	70	359	92	57	8	96	9	521	0	156	81	0	15	34	11	414	0	69	18	0	0	15	62	22	39	23	0	119
PF15596	1.14313	3.00688	2.71649	1.1069	0.268338	0.997871	0	0	0	0	0	0	0	0	0	0	1	0	0	0	0	0	0	0	0	0	0	0	0	0	3	12	2	0	0	0	0	0	5	0	0	0	0	0	0	3	25
PF07662	91.9699	0.598137	0.540374	1.1069	0.268339	0.997871	175	187	43	20	7	24	56	12	109	42	21	33	64	29	651	47	24	56	28	314	179	97	32	52	135	291	66	214	14	46	50	41	107	75	75	49	12	64	31	138	285
PF08942	25.7587	0.68606	0.619889	1.10675	0.268403	0.997871	15	49	12	11	6	16	24	37	23	8	13	17	24	7	34	62	0	26	49	0	32	4	31	47	30	44	1	5	84	0	54	9	27	15	18	53	20	130	34	1	11
PF10113	0.717295	-3.42036	3.09245	-1.10604	0.268711	0.997871	0	0	21	2	0	0	0	0	0	0	0	0	1	0	0	0	0	0	0	0	0	0	0	0	3	4	0	0	0	0	0	0	0	0	0	0	0	0	0	0	0
PF01209	714.972	0.181939	0.164536	1.10577	0.268826	0.997871	692	591	934	528	502	758	798	835	646	724	689	509	326	476	931	834	647	788	609	799	552	1043	623	1068	824	803	703	471	480	671	888	923	718	534	848	999	728	730	594	893	761
PF16326	1143.65	0.157931	0.142855	1.10553	0.268929	0.997871	1010	1456	1184	1038	909	1247	1004	1143	943	958	1443	1161	890	1236	1527	1240	966	1023	1286	1104	1301	754	1226	1354	1114	1133	604	688	1125	917	1289	1354	1345	1306	1341	1213	1389	1354	1059	1249	1152
PF03389	2757.61	-0.334839	0.302976	-1.10517	0.269087	0.997871	3397	6615	1546	4542	4792	2722	1622	3016	2106	2920	2539	4055	4945	4703	3141	3269	3854	1344	5519	927	3571	2876	5555	2468	591	2923	1389	3125	3909	704	2702	2135	528	975	1856	2147	2478	3215	2393	683	4220
PF09195	24.1665	-0.572252	0.518629	-1.10339	0.269856	0.997871	38	0	16	43	40	48	56	12	23	16	13	5	28	17	9	10	103	39	24	0	23	52	20	7	25	25	31	31	3	31	3	33	6	57	12	26	3	17	22	14	18
PF06715	3.68672	-1.67348	1.51723	-1.10299	0.270033	0.997871	29	40	0	0	0	0	2	0	0	0	0	5	0	0	0	0	1	0	0	31	0	0	0	0	19	2	1	7	0	0	2	0	3	1	1	1	0	0	0	4	11
PF03972	175.102	0.481296	0.436389	1.10291	0.270068	0.997871	267	198	135	32	96	120	164	166	117	184	56	67	82	164	35	108	200	115	56	935	233	43	94	198	517	383	139	311	39	62	117	124	162	288	138	87	60	108	246	193	346
PF00501	14269.8	0.113758	0.103153	1.10282	0.270106	0.997871	13556	14034	18041	12804	12006	12991	16331	18037	13737	13970	16456	13361	11934	11637	17967	16991	14194	15235	13283	15753	12516	17526	13559	14364	13293	16762	17874	11417	11089	11540	14107	12452	15470	13094	16875	14025	15765	16416	11669	15691	12191
PF00158	4012.76	0.186488	0.169117	1.10271	0.270152	0.997871	4997	2756	4929	3276	2419	4041	4422	4580	4840	3548	4447	2307	2101	3766	4572	5731	3785	5247	3252	5861	3121	5999	4456	4057	4843	4973	4789	2667	2264	3359	3869	4081	4488	5031	4427	4113	3296	3705	2935	5007	3235
PF09413	345.206	0.287222	0.260538	1.10242	0.27028	0.997871	219	196	482	363	212	235	439	489	423	279	525	222	156	245	321	447	300	523	254	491	305	494	243	236	208	329	678	131	239	357	334	105	498	384	459	461	309	478	327	491	210
PF12083	40.2386	-0.600675	0.544873	-1.10241	0.270282	0.997871	54	85	76	10	96	44	62	16	49	12	232	9	34	44	14	21	2	30	7	61	75	0	76	74	34	21	10	18	72	17	56	8	18	20	20	16	3	59	25	64	41
PF08011	3053.21	0.36216	0.328603	1.10212	0.270408	0.997871	2266	3032	4039	1874	2216	2699	2434	3126	2556	1353	2338	3417	1393	2838	2974	2687	1036	1853	1891	4444	5424	583	2782	7315	2677	2324	949	811	4112	3537	2889	5141	2787	4468	6063	2689	5765	3337	2653	3124	2477
PF07085	207.717	0.343967	0.312181	1.10182	0.27054	0.997871	195	120	172	126	213	219	219	94	242	132	58	72	307	187	301	161	618	155	191	469	265	317	190	105	303	427	210	348	73	275	106	173	125	186	293	95	64	133	205	245	225
PF07843	1.33274	2.78831	2.5307	1.1018	0.27055	0.997871	0	0	1	0	0	0	0	0	0	0	0	0	6	0	0	1	0	0	0	0	0	0	0	13	1	0	0	0	0	50	24	0	0	0	0	0	0	0	2	0	8
PF04338	37.2754	0.576778	0.524292	1.10011	0.271285	0.997871	48	70	26	13	13	12	25	35	41	11	7	10	21	24	262	26	80	7	28	119	48	0	15	18	39	58	21	45	12	6	11	9	38	42	72	21	36	32	23	78	104
PF01424	233.233	-0.259406	0.235871	-1.09978	0.27143	0.997871	233	377	289	256	395	266	216	291	146	352	213	357	441	198	285	288	541	123	271	101	205	427	246	187	284	269	168	265	210	34	229	155	72	122	187	217	155	231	256	80	389
PF10777	11.7791	1.2488	1.13557	1.0997	0.271461	0.997871	21	21	0	0	0	0	3	1	3	7	0	1	2	4	211	0	1	0	0	36	31	1	0	2	18	38	6	27	0	3	7	0	11	3	3	5	0	0	3	26	52
PF13368	799.768	0.242177	0.220224	1.09968	0.27147	0.997871	794	544	1060	707	373	867	817	1061	714	922	1065	523	372	548	641	1035	410	1085	787	627	502	1036	911	1268	740	666	1269	365	566	692	1165	1286	951	680	940	890	791	959	610	901	602
PF09903	148.587	-0.581669	0.529035	-1.09949	0.271554	0.997871	408	257	123	251	64	291	154	76	79	118	142	86	232	166	75	139	64	53	162	3	132	61	577	65	578	132	162	133	552	27	202	71	6	19	39	58	18	51	196	22	301
PF16819	100.108	0.533154	0.485047	1.09918	0.27169	0.997871	151	51	110	53	42	56	85	196	51	70	46	14	28	84	31	111	121	142	29	623	139	230	176	77	22	122	48	11	47	19	72	48	82	125	326	71	92	152	24	134	34
PF06472	56.547	0.519979	0.473077	1.09914	0.271706	0.997871	38	67	37	15	6	147	9	45	22	78	52	119	52	27	45	46	201	12	44	88	66	15	22	229	121	95	38	75	66	6	60	43	47	6	24	77	34	25	15	69	104
PF08376	0.616352	2.06075	1.87615	1.09839	0.272035	0.997871	0	0	0	0	0	0	0	0	0	2	0	0	0	0	80	4	0	0	0	2	0	2	0	0	0	0	0	0	0	4	1	1	1	1	0	0	0	0	0	5	0
PF13807	900.653	0.318097	0.289706	1.098	0.272205	0.997871	708	510	1302	636	635	709	1042	1365	1136	697	1108	707	338	582	941	1038	446	1299	682	1885	675	460	797	901	891	938	749	230	458	1478	674	627	1050	955	1553	1255	1300	959	600	1314	521
PF14903	693.251	0.293924	0.267716	1.0979	0.27225	0.997871	559	657	392	473	774	595	918	596	274	1200	733	905	298	634	636	723	903	1058	663	651	337	2779	1134	1299	852	694	440	561	368	766	371	270	991	507	439	1106	624	701	400	588	393
PF00081	312.446	0.216286	0.197037	1.09769	0.272339	0.997871	318	274	343	207	246	303	372	306	351	425	389	148	159	239	418	446	248	497	328	315	218	530	351	314	545	361	613	287	196	268	293	116	305	247	284	460	164	310	234	319	303
PF00359	844.018	0.263384	0.240011	1.09738	0.272474	0.997871	905	1363	464	747	943	557	529	607	577	712	584	811	716	803	2502	724	936	575	735	1461	1416	3216	899	499	1043	947	454	1245	864	532	549	418	608	1045	651	460	539	603	1073	689	1228
PF04168	25.0484	-0.691833	0.630497	-1.09728	0.272518	0.997871	22	19	62	84	28	32	18	4	8	11	29	15	37	26	38	31	44	0	18	10	43	80	5	3	109	14	14	31	10	25	0	0	2	3	14	26	0	15	47	15	84
PF01113	854.327	0.087087	0.0793686	1.09725	0.272533	0.997871	914	918	899	677	891	983	814	1005	715	919	949	997	640	883	1035	1010	1034	769	889	772	1011	1128	1005	1119	770	1014	795	725	803	517	866	1010	749	826	853	728	903	866	686	747	782
PF01551	2610.16	0.108505	0.0989136	1.09696	0.272657	0.997871	3548	2880	2449	2146	2438	2267	2713	2666	2784	2859	3199	2710	1866	2526	2731	3229	2788	3065	2958	2282	2480	3238	3233	3745	2319	2705	3391	2132	2019	1983	2387	2464	2037	2400	2093	2748	3078	2646	2373	2410	2432
PF03458	496.646	0.202521	0.184623	1.09694	0.272666	0.997871	431	550	597	399	300	469	566	486	507	444	457	305	428	369	880	599	328	672	479	472	380	508	366	623	801	617	1089	322	322	332	630	291	491	491	428	738	333	538	434	483	700
PF09821	2.21499	2.19376	2.00048	1.09661	0.27281	0.997871	0	0	28	1	1	0	2	5	0	0	0	0	0	0	2	2	3	0	0	0	0	37	0	0	22	0	0	4	1	0	0	0	0	0	0	0	0	0	21	0	0
PF12502	10.5837	1.18462	1.08097	1.09588	0.27313	0.997871	6	2	174	4	14	1	7	2	3	0	0	19	7	0	20	9	22	0	0	0	0	81	3	2	108	0	2	29	8	0	1	1	0	0	12	8	1	2	73	0	10
PF05161	81.3107	-0.434749	0.396902	-1.09536	0.273361	0.997871	162	132	73	153	148	68	41	150	53	105	105	334	125	70	121	92	118	14	115	6	88	106	105	50	19	44	46	68	72	13	86	45	16	22	123	35	114	58	71	20	96
PF01773	25.5707	0.782859	0.714944	1.09499	0.27352	0.997871	40	47	17	3	4	2	14	3	35	8	2	5	11	7	170	1	2	21	4	74	63	29	9	6	42	97	17	81	1	20	3	3	43	22	11	10	1	5	3	53	119
PF00584	241.017	-0.185028	0.168982	-1.09496	0.273534	0.997871	273	369	284	265	328	265	231	202	200	319	184	243	282	219	301	254	258	213	292	159	267	440	283	232	305	308	540	353	160	93	201	126	176	133	166	229	144	214	225	120	385
PF04613	326.007	0.22391	0.204515	1.09483	0.27359	0.997871	289	188	392	291	196	388	374	409	276	324	375	269	170	250	293	402	299	481	308	273	220	410	336	599	296	321	377	144	213	219	333	522	442	287	316	397	445	365	209	396	272
PF08820	1.73195	1.24429	1.13681	1.09455	0.273714	0.997871	1	0	0	0	1	1	3	0	0	1	3	5	3	1	1	0	3	0	0	1	1	0	0	0	5	0	0	1	0	0	20	1	1	0	11	0	0	1	3	1	2
PF07553	54.4895	-0.673729	0.615888	-1.09392	0.273992	0.997871	63	61	57	245	55	17	68	5	7	9	11	20	87	40	23	40	40	8	22	12	53	0	9	28	46	49	46	87	50	65	34	38	32	149	70	10	8	31	58	9	487
PF04166	1187.87	0.187403	0.171331	1.09381	0.27404	0.997871	1507	1161	1359	993	741	1054	1179	1357	1411	1266	973	822	826	804	1306	1232	931	1491	826	1713	1198	1697	1358	1594	1124	979	1189	604	771	1016	1698	1685	1235	1268	1516	1310	1178	1261	946	1223	1004
PF04536	626.094	0.144625	0.132235	1.0937	0.274087	0.997871	684	743	571	654	653	634	384	756	519	722	927	563	704	615	858	816	888	707	597	582	912	922	886	804	371	536	640	474	521	290	715	905	447	418	612	405	572	623	476	513	692
PF09919	288.438	0.474964	0.434289	1.09366	0.274105	0.997871	160	134	321	166	154	323	355	368	242	101	259	264	130	226	195	350	80	289	314	136	126	0	188	540	210	309	917	77	198	213	240	649	453	247	344	445	490	367	182	458	282
PF05895	17.6428	-0.607108	0.555225	-1.09345	0.274198	0.997871	17	6	14	35	22	50	36	13	33	18	3	4	25	4	6	21	53	11	12	6	9	38	15	35	5	37	12	94	1	4	13	7	5	0	2	10	2	19	22	4	30
PF05534	37.0418	-0.407282	0.372492	-1.0934	0.27422	0.997871	29	105	78	18	61	47	20	33	27	29	24	17	69	28	30	42	14	60	44	85	62	23	46	13	38	30	15	20	26	53	22	25	36	11	25	27	42	6	21	12	135
PF02613	101.054	0.666179	0.610042	1.09202	0.274824	0.997871	207	195	26	9	23	25	57	50	40	29	46	42	19	51	813	23	91	18	44	302	185	20	41	37	237	267	87	382	14	73	46	11	101	84	48	26	24	4	107	141	357
PF08735	2.38538	-0.978554	0.896204	-1.09189	0.274882	0.997871	2	0	21	0	0	3	4	0	3	1	0	0	3	1	3	6	1	5	8	0	2	0	1	2	1	13	10	0	1	0	4	0	2	1	0	0	0	2	0	1	2
PF01845	4.10361	1.63981	1.50182	1.09188	0.274884	0.997871	45	1	0	0	3	0	7	1	3	1	1	1	0	1	81	0	0	0	0	9	1	0	0	0	1	0	0	60	1	0	2	0	0	2	5	1	2	0	0	0	105
PF16262	6.5349	1.36302	1.24849	1.09173	0.27495	0.997871	0	3	170	2	7	0	7	4	0	0	0	3	7	0	18	0	22	0	1	0	0	61	2	0	57	0	0	26	2	0	0	1	1	1	8	8	2	0	42	0	1
PF15428	2.82332	-1.47042	1.34704	-1.09159	0.275013	0.997871	44	0	0	0	0	3	0	7	0	2	1	7	3	0	6	0	0	1	1	0	0	0	13	8	0	2	0	0	0	0	0	4	4	10	1	0	0	0	5	0	0
PF05201	92.4761	-0.279423	0.256274	-1.09033	0.275568	0.997871	175	120	104	76	91	147	105	40	86	92	127	68	49	80	277	80	122	46	82	74	154	77	110	80	141	108	97	160	170	58	109	57	43	44	35	139	38	59	69	48	84
PF16798	1.11135	2.9628	2.71809	1.09003	0.2757	0.997871	0	0	0	0	0	0	0	0	0	6	0	1	0	0	0	0	0	2	0	0	0	1	0	7	18	0	0	0	0	0	0	0	0	0	0	11	0	0	0	0	0
PF00035	437.061	0.128771	0.118205	1.08939	0.275984	0.997871	433	422	392	390	457	499	439	493	407	504	533	433	451	432	585	566	537	435	513	222	470	639	533	705	370	445	373	263	369	244	572	570	355	270	397	431	420	485	353	411	486
PF04079	505.747	-0.216614	0.198849	-1.08934	0.276004	0.997871	548	838	390	494	848	664	533	355	433	738	478	553	854	639	673	640	866	308	772	241	721	762	685	507	441	560	426	693	511	167	458	323	175	401	295	292	282	441	530	217	897
PF16901	137.456	0.4469	0.410249	1.08934	0.276005	0.997871	110	92	101	49	168	80	190	116	55	299	35	23	62	75	286	88	188	81	126	356	101	877	245	86	235	226	75	267	47	181	67	54	45	29	210	93	71	80	99	97	209
PF03729	695.67	0.144984	0.133214	1.08836	0.276438	0.997871	797	596	839	606	678	539	719	1007	697	889	868	773	578	639	852	1067	620	994	715	415	811	746	992	646	874	598	685	442	585	395	533	517	551	501	764	793	968	932	526	699	612
PF12447	8.47419	-1.14551	1.05377	-1.08706	0.277011	0.997871	23	4	5	9	21	40	13	0	14	3	26	8	0	10	13	5	40	0	4	0	12	0	1	1	0	1	0	0	2	47	1	14	1	0	0	9	0	0	7	0	0
PF10620	0.541938	1.46077	1.34441	1.08655	0.277235	0.997871	0	1	0	0	0	0	0	0	0	2	0	0	2	0	161	1	0	0	4	1	4	1	1	1	0	0	1	0	0	1	0	0	0	1	0	0	0	0	0	2	0
PF06736	3.98384	1.23105	1.13311	1.08644	0.277285	0.997871	2	1	7	1	3	0	0	0	0	1	2	3	9	1	1	0	47	0	0	0	1	0	0	0	6	1	0	10	2	2	2	0	8	2	7	0	8	0	16	19	0
PF03051	3992.46	0.227581	0.209615	1.08571	0.277607	0.997871	4439	2294	5022	3427	2225	4170	4378	5099	3500	3212	5209	3267	2035	3152	3270	4873	2753	5051	2879	4410	2585	3028	4090	4957	4055	3720	4649	2076	2861	4407	5769	4807	4923	3738	5870	4399	4926	4786	3870	5053	2680
PF01850	83.7526	0.358595	0.330401	1.08533	0.277775	0.997871	25	112	132	33	61	51	99	30	116	67	38	77	145	66	208	31	62	54	52	100	131	104	117	77	94	80	90	172	153	109	74	44	40	44	164	74	11	63	102	65	93
PF15607	1.07385	-1.33734	1.23294	-1.08467	0.278067	0.997871	2	1	0	9	0	2	1	0	5	0	0	0	2	0	0	0	1	2	0	0	0	1	0	0	0	3	0	2	3	0	0	5	0	0	0	0	0	0	2	1	0
PF04228	23.174	0.809663	0.74711	1.08373	0.278485	0.997871	47	42	5	2	6	0	12	5	7	7	5	31	13	9	127	8	9	1	7	53	47	1	11	1	43	81	23	71	1	2	31	7	32	1	23	16	9	0	13	26	185
PF01609	10996.9	0.406924	0.375522	1.08362	0.278532	0.997871	12490	16238	6808	7736	5767	9114	7989	5061	8840	5359	23826	7157	6761	12450	6173	20029	4815	10084	5533	29351	7677	3358	12817	29775	5414	6725	3653	4625	5302	18979	20805	13351	25176	13010	5143	4632	4911	18087	7818	7499	12503
PF15417	4.95198	0.974402	0.899236	1.08359	0.278547	0.997871	0	0	5	0	3	1	11	5	10	0	0	2	0	8	0	8	1	16	1	19	3	0	2	5	9	4	4	15	0	0	0	2	13	22	4	0	2	4	8	6	1
PF13614	2026.55	0.173048	0.159748	1.08325	0.278696	0.997871	1900	2211	1986	1574	2147	1980	1958	2230	1671	2075	2347	1935	1211	1838	2524	2538	1166	3088	1938	2612	1872	2502	2414	2052	2298	2191	1918	1098	1584	2538	1468	1384	2104	1991	2266	3090	2120	1618	1796	2185	1890
PF04918	4.97504	0.939538	0.867368	1.08321	0.278717	0.997871	2	1	11	0	4	1	2	1	2	0	0	7	8	4	2	4	6	0	1	0	5	0	1	0	23	0	4	21	7	2	15	1	0	1	14	1	1	4	30	6	9
PF01566	754.148	0.237305	0.21908	1.08319	0.278724	0.997871	587	579	1250	473	491	479	1034	855	894	675	1241	469	444	502	1275	965	703	852	392	979	886	1763	761	487	1113	910	1226	534	769	786	531	252	730	651	721	764	519	796	696	941	494
PF10090	5.57196	2.76583	2.55375	1.08304	0.278788	0.997871	0	6	0	0	0	2	0	0	0	37	0	0	0	8	0	21	0	0	75	0	0	0	34	3	68	0	0	0	0	0	0	0	0	0	0	0	0	0	0	0	0
PF06800	3.67299	1.47411	1.36256	1.08187	0.27931	0.997871	2	0	3	0	6	0	0	0	2	0	2	5	13	3	0	2	0	0	0	0	4	0	0	0	11	0	1	34	3	0	2	0	2	0	9	0	0	0	38	1	2
PF01553	2214.9	0.128937	0.119226	1.08145	0.279496	0.997871	2396	2109	2633	2081	1858	2102	2176	2848	2018	2290	2640	2353	1515	2109	3527	2643	1539	2475	2217	1775	2194	2459	2768	2447	1914	2123	2402	1317	1815	1673	2202	2544	2246	1917	2403	2353	2711	2587	1754	2520	2110
PF09553	17.6277	0.723963	0.669597	1.08119	0.279612	0.997871	9	15	18	20	17	4	2	22	0	34	15	42	5	22	61	28	17	29	12	1	25	36	36	12	1	14	25	14	123	1	6	9	0	14	6	26	0	0	10	8	9
PF13495	1769.72	0.270091	0.249844	1.08104	0.27968	0.997871	1896	1501	1558	1219	1603	1564	1976	2116	1083	946	3129	2173	884	1649	1947	2507	1531	2281	1439	3108	1640	989	2047	1319	1666	1725	694	639	1259	2214	1329	1263	2400	2228	2833	2457	2560	1438	1438	2512	1116
PF07564	1.63213	-0.855242	0.791163	-1.08099	0.2797	0.997871	3	5	2	0	3	2	5	1	1	3	0	8	2	0	1	0	2	0	0	0	2	0	0	0	4	0	1	189	1	0	6	1	2	0	1	0	0	1	752	2	9
PF05159	50.1617	-0.802247	0.742329	-1.08072	0.279824	0.997871	202	233	9	38	6	104	25	9	202	1	5	6	45	97	15	15	108	2	7	277	19	0	11	48	82	20	15	130	21	12	38	46	27	4	17	46	15	27	0	65	14
PF01643	1185.46	0.131175	0.121397	1.08054	0.2799	0.997871	1356	1385	1078	1037	1063	1236	1106	1338	951	1243	1489	1173	835	1142	1208	1459	1041	1209	1179	1138	1504	1031	1674	1495	1020	1195	1167	655	1008	1044	1362	1417	1321	1108	1314	1265	1330	1361	929	1020	1075
PF09313	8.21736	1.08447	1.00371	1.08046	0.279935	0.997871	10	14	1	0	2	0	7	0	4	7	1	22	1	5	126	1	1	0	0	23	23	1	0	1	11	10	4	13	2	0	20	1	11	0	3	0	0	0	6	15	28
PF04417	5.06316	1.16656	1.08025	1.0799	0.280188	0.997871	3	0	146	5	4	0	4	2	0	2	0	2	5	0	15	0	16	0	0	0	2	34	2	0	43	0	1	7	3	0	0	0	1	0	14	6	2	4	35	1	5
PF10566	6259.41	0.273759	0.25351	1.07987	0.280198	0.997871	4502	3659	10657	4326	3713	5466	7234	10264	8440	5541	5762	5005	2008	4685	6272	7660	3558	6654	4482	8004	3699	7908	5143	8483	3991	6340	10144	1850	4373	7027	7219	7605	6997	6149	7751	7374	8418	8353	5062	8614	3810
PF02769	4662.16	0.0913565	0.0846287	1.0795	0.280366	0.997871	5113	4792	4977	4220	4152	4861	4983	5253	4088	4845	5518	4299	3299	4104	6144	5388	4645	4654	4432	4053	4732	5079	5833	5300	5148	5492	6143	3694	4364	3721	5303	4798	4340	3876	4590	5151	4559	4893	3696	4335	4643
PF01507	2175.04	0.171308	0.158713	1.07935	0.28043	0.997871	2169	2107	2482	2076	1764	1888	2216	2841	3113	1742	3139	1802	1743	1850	2943	2700	1247	2087	2209	2320	2214	1593	1808	1928	2437	2537	1414	1927	2144	2195	2185	1053	2481	2490	1865	2598	2610	2452	1852	2544	2644
PF04335	1314.85	0.298057	0.276166	1.07927	0.280469	0.997871	1565	851	1614	1209	607	799	1561	1798	1711	1309	2258	1532	652	1751	1615	2731	1862	1739	1651	1907	709	1825	1866	1077	1677	964	1224	586	471	1239	1322	712	1113	1430	2037	1523	175	726	1169	1641	485
PF05489	44.298	-0.533733	0.49472	-1.07886	0.280651	0.997871	57	67	45	49	59	100	70	9	36	115	24	28	34	40	245	28	9	106	26	46	25	7	28	45	13	43	18	40	9	21	38	23	12	8	25	170	2	8	33	34	101
PF16445	53.1242	0.940037	0.871344	1.07884	0.280661	0.997871	10	18	40	9	34	1	110	0	131	9	16	11	19	0	11	36	229	54	23	240	231	0	19	0	126	24	10	98	14	0	6	10	14	0	63	36	180	189	54	86	20
PF16069	1.32488	2.34061	2.17067	1.07829	0.280905	0.997871	0	1	1	0	0	0	0	0	0	0	1	0	5	0	0	0	0	0	0	0	1	0	0	0	3	0	0	19	0	0	0	0	0	0	12	0	0	1	8	0	0
PF05223	60.0028	0.36998	0.343269	1.07781	0.281118	0.997871	70	73	26	46	65	55	31	16	133	37	22	34	63	95	182	73	93	78	52	69	129	144	111	24	47	72	21	44	43	33	12	30	70	129	30	37	35	87	68	40	28
PF00685	3.94178	1.2295	1.14102	1.07754	0.281239	0.997871	3	0	0	0	1	10	0	6	29	14	5	0	1	0	0	5	0	1	2	18	2	0	0	1	0	7	30	5	0	0	1	0	3	0	4	0	2	4	4	0	2
PF15948	1.01312	-3.39047	3.14704	-1.07735	0.281324	0.997871	10	24	0	0	1	0	0	0	0	0	0	0	0	0	0	0	1	0	0	0	0	0	0	0	12	0	0	0	0	0	0	0	0	0	0	0	0	0	0	0	0
PF11387	421.675	0.249151	0.231429	1.07658	0.281669	0.997871	432	255	453	365	267	422	510	534	308	442	565	365	198	283	279	435	193	483	333	413	224	506	468	653	362	454	656	195	306	448	565	629	566	391	555	483	485	487	286	573	293
PF02492	2221.48	-0.153454	0.142591	-1.07618	0.281845	0.997871	2398	3845	1541	2729	3337	2312	2106	2458	1937	2619	2243	2814	3375	2438	4169	2682	2848	1617	2797	1281	2629	2544	2660	2183	2006	2347	1515	2053	2597	927	2301	2062	1331	1526	1579	1641	1760	2210	1874	1259	3682
PF16242	351.709	0.390268	0.362662	1.07612	0.281874	0.997871	189	117	609	164	289	190	503	589	474	112	357	407	125	319	380	304	324	228	266	660	383	57	188	178	201	358	233	197	221	389	171	137	370	654	619	496	664	852	419	531	188
PF02616	769.474	-0.23181	0.215469	-1.07584	0.282	0.997871	891	1372	556	881	1217	973	735	517	512	1098	718	906	1409	989	1047	835	1276	409	1146	329	1438	1068	979	692	719	916	579	1043	963	271	742	480	261	532	447	422	462	664	877	321	1208
PF05991	440.184	-0.238577	0.221763	-1.07582	0.282007	0.997871	540	851	348	479	756	502	344	357	306	470	404	602	646	491	702	549	692	232	596	207	824	576	706	333	538	563	392	661	620	103	369	256	158	285	261	235	271	442	432	163	643
PF03747	1233.47	0.25949	0.241231	1.07569	0.282066	0.997871	1035	1556	1431	946	1101	946	980	1188	1336	1219	1518	744	1168	965	1593	1346	839	524	1055	988	879	1071	1419	1790	1022	1284	2775	699	680	1524	1421	2125	1578	833	2086	971	324	1226	1304	1172	1862
PF00746	26.684	-0.613374	0.570481	-1.07519	0.282291	0.997871	35	98	39	47	44	18	7	63	1	9	36	89	62	9	21	24	27	3	25	5	22	11	56	5	20	4	10	88	22	3	37	22	0	3	32	6	18	44	26	2	51
PF01979	10850.1	0.087084	0.0810015	1.07509	0.282334	0.997871	11568	12057	9688	10097	11851	10816	11221	10941	10012	11460	10822	9672	12029	10205	11827	12135	12605	11763	11835	13791	11437	18404	11717	9169	12863	13197	10800	11193	7978	6885	9152	6953	9944	12449	10500	9351	10079	10979	10405	8319	15792
PF00135	1201	0.381297	0.354831	1.07459	0.282558	0.997871	1269	606	1233	637	1006	1269	1139	2232	2492	661	2064	690	683	1503	1621	1339	712	446	675	498	693	994	1056	3563	914	792	1303	506	418	977	1714	3605	599	354	1086	1873	420	980	1046	2116	1033
PF02754	914.349	0.235656	0.219341	1.07438	0.282652	0.997871	786	767	1039	810	574	961	1000	890	669	1492	818	465	630	597	975	1144	515	1975	852	931	859	1867	1177	1042	749	1148	2476	782	572	621	835	1177	929	582	952	689	665	757	496	791	1050
PF02749	599.013	0.170193	0.158424	1.07429	0.282694	0.997871	523	540	639	599	477	639	621	647	509	571	742	560	357	485	611	680	327	749	544	574	577	672	552	768	753	781	631	336	511	509	782	668	681	577	724	707	589	635	555	777	388
PF16197	10.3432	-0.749593	0.69801	-1.0739	0.282867	0.997871	5	75	4	2	5	14	21	0	7	27	0	3	8	8	50	3	12	4	5	10	5	2	0	3	38	24	6	5	1	13	2	3	6	48	1	4	5	6	1	1	9
PF00931	48.8986	-0.28777	0.267986	-1.07382	0.282902	0.997871	64	88	62	55	70	53	43	25	23	60	77	99	69	49	50	32	32	23	90	22	88	43	38	28	60	77	30	75	39	8	49	24	18	40	26	75	57	78	39	37	54
PF13451	69.8206	-0.31582	0.294242	-1.07333	0.283121	0.997871	80	98	44	93	113	108	88	74	59	98	48	63	188	83	64	97	93	40	97	9	73	103	64	91	29	134	63	99	45	33	91	47	21	25	38	38	40	44	73	26	170
PF02646	1730.93	0.16036	0.149431	1.07314	0.28321	0.997871	1744	1263	1908	1698	1328	1992	1779	2049	1441	2193	2349	1473	1356	1312	1989	1861	1677	1894	1598	1223	1196	2336	1754	2464	2000	1938	2676	1143	1181	1348	2152	2622	1608	1143	1942	1868	1599	1692	1420	1684	1647
PF14096	12.1531	0.865732	0.80677	1.07308	0.283234	0.997871	22	6	4	5	1	15	2	0	11	1	80	6	36	4	27	10	5	3	4	1	9	0	26	5	1	7	2	5	6	5	27	4	100	5	0	11	0	7	15	16	0
PF10142	1.24866	-1.45205	1.35409	-1.07234	0.283566	0.997871	7	1	12	0	0	0	0	2	0	6	0	0	2	0	0	1	0	0	0	0	3	0	0	0	0	2	3	7	0	0	2	3	0	0	1	1	0	0	0	0	0
PF05686	185.424	0.684948	0.63879	1.07226	0.283604	0.997871	160	129	105	107	23	280	123	106	115	285	302	47	110	18	50	137	0	751	144	167	113	0	213	208	83	157	716	68	142	5	156	701	559	195	92	127	162	329	72	30	83
PF05128	38.9734	0.530871	0.495295	1.07183	0.283798	0.997871	48	37	17	1	27	51	37	36	38	23	22	27	38	24	169	1	56	13	31	115	78	7	37	62	95	51	37	70	31	6	59	26	44	12	22	5	7	10	25	57	110
PF04224	356.84	0.312833	0.29199	1.07138	0.283997	0.997871	334	159	526	146	301	204	537	596	411	309	341	373	134	369	357	482	111	366	210	329	302	965	362	193	287	428	287	131	186	369	289	151	585	322	493	530	585	491	278	664	221
PF05670	228.962	-0.298268	0.278547	-1.0708	0.284259	0.997871	292	504	145	308	399	262	147	249	165	337	329	364	336	258	378	256	391	85	327	77	531	335	361	179	90	250	139	249	306	37	218	132	57	129	132	109	165	218	208	100	357
PF16388	249.148	0.289161	0.27006	1.07073	0.284291	0.997871	317	135	297	241	115	238	218	255	318	183	484	167	130	138	215	277	299	411	163	430	238	233	231	348	149	189	80	113	170	216	228	342	491	291	299	239	300	318	154	290	156
PF00962	262.979	0.323251	0.30218	1.06973	0.28474	0.997871	280	429	155	136	210	283	178	276	210	177	193	245	511	259	799	324	367	185	475	130	729	172	356	197	179	319	219	305	717	61	184	103	140	393	120	117	243	221	255	88	271
PF07136	815.011	-0.238862	0.223301	-1.06968	0.284761	0.997871	984	1364	604	1009	1442	910	710	921	666	1208	733	1146	1558	967	1021	903	1382	438	1210	320	1059	1149	1143	677	454	939	624	1110	884	208	773	602	233	473	576	428	615	806	853	361	1391
PF10840	1.13767	2.12537	1.98707	1.0696	0.284799	0.997871	22	2	0	0	0	0	0	0	1	0	0	1	0	2	0	0	2	0	0	49	23	0	0	0	6	1	1	0	0	0	0	0	0	0	1	0	0	0	0	9	0
PF00037	550.598	-0.114152	0.106731	-1.06953	0.284832	0.997871	668	769	669	536	526	535	719	680	627	754	532	476	558	420	741	789	719	525	626	499	556	1159	815	467	497	784	630	411	322	335	471	300	336	425	440	434	509	562	477	465	660
PF06838	955.577	-0.236773	0.221436	-1.06926	0.284953	0.997871	1149	1668	643	1046	1690	1126	927	918	684	1424	923	1185	1607	1081	1273	1137	1693	525	1415	340	1415	1372	1245	874	645	1171	801	1331	1210	252	818	623	305	626	580	539	660	848	1149	382	1636
PF14136	1.92099	1.64119	1.53562	1.06875	0.285183	0.997871	46	0	1	0	4	0	0	1	0	0	1	1	3	0	0	0	0	0	0	0	0	0	2	1	5	0	0	6	1	24	0	8	1	0	0	2	0	0	0	1	1
PF05339	2.77484	-0.998005	0.933939	-1.0686	0.285251	0.997871	1	0	0	4	3	27	0	0	1	2	2	0	1	4	1	15	2	2	1	3	1	12	0	1	0	7	0	2	5	0	0	0	2	9	3	2	0	7	0	0	0
PF01880	259.18	-0.283475	0.265418	-1.06803	0.285506	0.997871	476	295	196	318	326	414	254	249	214	294	220	412	379	290	283	299	464	124	210	75	214	339	493	548	245	211	155	188	142	82	420	454	80	150	297	98	175	216	220	99	367
PF01923	680.076	0.230424	0.215836	1.06759	0.285706	0.997871	738	335	787	587	458	516	975	862	916	778	691	347	384	546	598	956	426	1071	526	531	566	1160	830	476	901	839	1066	421	386	465	707	314	913	686	680	1051	727	889	536	996	495
PF14359	212.758	-0.488195	0.458295	-1.06524	0.286767	0.997871	218	238	74	503	322	115	569	59	650	76	886	94	134	117	288	81	107	90	338	26	212	97	183	364	439	133	94	118	260	23	283	107	489	138	40	72	156	166	162	88	219
PF14423	37.756	1.11514	1.04692	1.06516	0.286804	0.997871	19	24	7	19	0	76	0	9	2	7	286	125	16	0	80	16	9	85	0	0	0	0	16	38	5	0	0	1	19	225	47	5	43	52	2	15	23	1	43	104	9
PF03288	216.742	-0.377828	0.354717	-1.06515	0.286806	0.997871	393	396	144	279	450	183	180	466	276	254	218	286	378	201	188	278	469	100	266	48	183	302	487	221	13	143	171	261	209	50	221	138	54	29	95	103	92	173	213	245	483
PF08707	266.924	0.384532	0.361061	1.065	0.286874	0.997871	242	92	337	164	192	191	355	443	342	176	216	254	102	288	299	464	280	337	206	586	171	39	414	92	286	293	57	48	136	383	170	361	337	317	436	299	368	367	146	372	91
PF01713	635.429	0.104561	0.098215	1.06462	0.28705	0.997871	564	576	621	650	640	651	745	763	686	685	682	625	642	577	669	799	636	525	732	591	665	794	683	818	487	795	734	532	474	445	789	746	487	422	520	659	598	787	527	652	739
PF13848	0.61737	1.67057	1.56946	1.06443	0.287136	0.997871	1	0	0	0	0	0	0	0	0	1	2	1	0	5	0	0	3	0	1	0	2	0	3	0	0	2	0	0	0	0	0	0	0	0	0	0	0	4	0	2	0
PF08706	394.083	-0.30138	0.28318	-1.06427	0.287208	0.997871	411	506	355	640	681	520	356	583	495	529	346	575	605	326	328	241	464	203	649	275	494	732	643	357	47	322	268	424	289	176	378	269	151	83	332	172	272	341	301	906	593
PF07171	41.7423	0.43416	0.408102	1.06385	0.287396	0.997871	34	11	54	15	27	58	41	28	40	32	31	25	22	25	121	53	42	26	24	134	29	64	114	28	87	53	21	87	7	65	65	15	23	51	83	6	14	24	16	13	43
PF06953	25.4752	0.661592	0.621967	1.06371	0.287461	0.997871	8	5	29	4	34	29	18	2	24	32	7	24	15	90	7	1	1	18	37	85	16	2	21	4	89	40	7	56	0	25	28	18	31	48	39	51	2	9	17	22	21
PF00385	0.736487	-1.77292	1.66676	-1.06369	0.287468	0.997871	1	0	8	0	3	0	1	1	0	0	0	0	3	2	0	0	0	0	0	0	1	0	0	0	0	1	0	0	8	0	0	0	0	0	0	0	0	0	0	0	1
PF07517	4570.43	0.0815737	0.0767683	1.0626	0.287966	0.997871	4498	4984	4645	4399	4538	4923	4631	4625	3619	5608	4328	4334	4645	4222	4925	5183	5538	4887	4984	3742	5117	6188	5411	4877	4910	5276	7227	4448	4096	3306	5042	4629	3669	3457	4407	4199	3844	4318	3985	3645	5230
PF04411	88.0534	0.898754	0.846058	1.06228	0.288107	0.997871	131	4	29	122	60	27	0	1	8	22	35	14	25	104	50	6	50	266	6	0	71	9	20	1238	64	2	8	8	110	14	305	73	17	80	97	17	55	326	12	50	45
PF16270	485.012	0.266503	0.250911	1.06214	0.28817	0.997871	527	212	589	408	276	489	569	625	549	379	472	394	152	403	340	586	256	639	323	607	351	668	590	598	372	449	299	206	423	529	759	508	676	577	733	569	734	617	331	628	259
PF14594	126.907	-0.54834	0.516431	-1.06179	0.288332	0.997871	105	142	151	139	351	293	98	51	324	95	131	189	185	103	127	138	54	87	63	215	92	0	142	83	20	89	20	624	77	18	44	58	11	245	72	28	66	73	143	177	81
PF13408	1325.51	-0.29257	0.275585	-1.06163	0.288403	0.997871	1783	3001	966	1782	2079	1222	1047	1632	852	1631	1340	1920	2853	1359	1550	1793	2418	710	2057	377	1892	2366	2868	962	728	1514	774	1452	1116	287	1350	922	333	559	965	748	1263	1417	955	281	2372
PF11155	5.26706	-0.764592	0.720232	-1.06159	0.288421	0.997871	7	0	16	1	8	7	20	3	13	24	0	6	4	9	0	7	6	1	0	2	5	5	1	1	17	8	3	19	1	0	0	0	5	1	1	0	3	5	7	3	4
PF12669	2.34586	-0.862841	0.812945	-1.06138	0.288519	0.997871	0	5	1	3	13	4	2	0	0	0	2	2	4	7	3	2	3	0	4	0	6	0	1	8	0	4	3	2	10	0	1	0	0	0	0	2	1	4	2	0	0
PF04608	177.237	0.443157	0.417667	1.06103	0.288676	0.997871	116	107	240	121	70	191	169	176	231	130	172	32	65	97	87	164	121	207	190	258	109	4	121	631	171	145	131	75	92	176	214	592	271	167	261	146	69	157	131	252	169
PF05977	183.394	0.373078	0.351632	1.06099	0.288694	0.997871	200	152	263	63	135	160	140	76	237	266	86	97	80	94	1147	105	147	202	153	240	215	779	163	81	249	178	273	314	79	176	91	67	109	150	90	149	84	183	134	140	259
PF14344	18.0616	0.724021	0.682493	1.06085	0.288759	0.997871	8	8	7	4	5	48	8	11	19	1	4	7	14	15	8	12	36	55	5	102	6	101	10	7	15	9	3	10	2	0	1	1	33	77	5	3	4	14	42	17	11
PF07510	214.934	-0.310255	0.292516	-1.06064	0.288853	0.997871	283	331	531	235	139	263	146	209	67	210	277	84	187	180	123	291	218	159	164	82	114	186	316	567	202	126	230	252	65	145	265	432	172	152	352	172	117	142	232	148	357
PF12848	3612.28	0.120641	0.113786	1.06025	0.289031	0.997871	3301	3935	4493	3088	2871	3877	3674	3922	3775	3145	4217	3056	2698	3461	4143	4275	3359	3656	3646	3834	3801	3490	4057	4086	3656	3616	3592	2410	3042	3180	3818	4327	3851	3790	3986	3507	4021	3648	3181	3910	3197
PF12826	619.773	-0.0790774	0.0745968	-1.06006	0.289115	0.997871	710	807	662	647	641	678	721	720	578	739	709	664	653	566	895	979	632	562	731	482	621	577	796	667	618	702	601	500	564	335	702	472	491	428	686	504	472	690	487	601	767
PF03309	1257.27	-0.0858325	0.0809704	-1.06005	0.289123	0.997871	1370	1600	1431	1336	1539	1227	1390	1406	1187	1577	1490	1594	1420	1128	1621	1587	1607	1115	1444	775	1437	1925	1529	1091	1343	1346	1075	1204	1333	662	1042	718	1000	915	1025	1366	1100	1447	1067	996	1570
PF10417	121.964	0.29644	0.279706	1.05983	0.289223	0.997871	143	59	148	41	102	91	182	143	142	216	96	72	49	73	196	159	98	201	158	163	138	467	210	81	192	147	83	137	55	94	57	40	133	82	160	101	136	95	75	127	50
PF09695	168.535	0.642083	0.605876	1.05976	0.289253	0.997871	135	153	45	61	160	107	208	115	33	452	45	32	43	39	294	135	207	422	150	152	133	1049	197	143	169	376	1045	317	19	0	78	47	83	9	33	173	4	68	92	83	353
PF01177	1533.77	-0.0795885	0.0751158	-1.05954	0.289352	0.997871	1880	1936	1497	1462	1879	1753	1650	1812	1384	1637	1460	1651	1630	1455	2130	1799	1794	1126	1984	1081	1649	1920	1745	1911	1729	1834	1615	1539	1477	764	1508	1379	974	1262	1177	1339	1380	1515	1498	1159	2166
PF14227	0.624207	1.57475	1.48641	1.05944	0.289401	0.997871	1	0	0	0	0	0	0	2	0	2	0	0	0	2	0	0	1	1	0	0	0	1	0	0	0	0	0	2	0	5	0	0	1	0	0	0	0	0	3	1	1
PF04327	184.409	-0.28393	0.268014	-1.05938	0.289426	0.997871	275	292	117	215	338	239	156	254	114	214	200	224	368	205	278	219	400	56	210	56	321	271	245	175	128	200	108	245	190	33	165	145	62	118	145	77	112	165	143	68	413
PF01636	2903.84	0.141615	0.133733	1.05894	0.289628	0.997871	3221	2885	3611	2401	2459	2395	3064	3072	3702	2984	2771	2355	2143	2625	3753	3504	2800	3523	2258	3059	2796	3909	2935	1750	3914	3165	3867	3344	2265	2530	2434	1534	2979	2929	2549	3812	2689	2947	3556	3052	2590
PF12392	500.872	0.203229	0.191935	1.05884	0.289672	0.997871	557	539	379	477	380	599	409	615	278	535	1016	474	405	476	772	606	411	451	407	390	533	555	592	885	331	529	261	286	511	235	541	949	539	473	608	356	592	551	305	423	598
PF04294	328.628	-0.268344	0.253438	-1.05881	0.289684	0.997871	358	764	213	263	522	418	386	150	270	415	214	267	551	389	414	451	501	281	406	228	486	711	493	274	189	494	283	639	357	52	301	170	152	342	111	152	196	259	350	147	541
PF02491	331.152	0.235563	0.222515	1.05864	0.289764	0.997871	331	225	431	256	179	307	418	522	320	257	517	253	96	233	421	382	177	478	255	333	275	404	379	437	319	347	469	160	221	285	427	432	475	253	260	407	458	337	214	379	269
PF00238	426.584	-0.239227	0.226059	-1.05825	0.28994	0.997871	486	649	436	508	631	526	432	439	251	675	417	474	659	418	548	499	735	345	550	99	359	964	567	427	539	553	735	604	293	180	439	263	142	155	254	319	232	295	403	176	657
PF03201	0.519197	-3.26169	3.08228	-1.05821	0.289961	0.997871	0	0	13	4	0	0	0	0	0	0	0	0	2	0	0	0	0	0	2	0	0	0	0	0	0	1	0	0	0	0	0	0	0	0	0	0	0	0	0	0	0
PF11979	1.80274	1.91665	1.81166	1.05795	0.290077	0.997871	0	0	0	0	4	0	0	0	0	4	4	0	4	25	0	0	0	2	2	0	0	0	0	0	0	0	0	2	0	0	1	0	2	0	0	0	0	0	17	2	3
PF14493	121.93	0.527075	0.498209	1.05794	0.290083	0.997871	101	80	108	39	50	206	88	168	38	32	69	169	48	99	99	125	77	49	42	113	83	0	113	443	109	117	14	47	49	59	118	507	120	163	216	103	335	105	94	158	92
PF08713	1768.8	0.1703	0.161074	1.05727	0.290386	0.997871	1851	1651	1773	1677	1461	1899	1655	2189	1426	1780	2647	1820	1167	1510	1672	1784	1322	1846	1785	1341	1978	1860	2249	2958	1127	1819	1626	891	1574	1487	1777	2203	1821	1832	2470	1656	2538	2116	1316	1775	1418
PF01712	366.436	0.737902	0.698202	1.05686	0.290576	0.997871	85	246	131	250	205	598	239	202	41	629	64	55	305	152	68	253	272	601	302	43	79	1408	281	1527	244	272	1430	413	83	0	954	1885	78	0	524	220	14	107	234	62	618
PF07685	1096.54	-0.135305	0.128116	-1.05612	0.290915	0.997871	1273	1552	1376	1171	1192	1167	1167	1238	1232	1093	1770	1263	1285	1036	1323	1434	902	952	1340	705	1318	836	1415	1012	1194	1237	664	554	1247	740	1061	602	955	947	841	1157	1152	1341	1004	911	1180
PF13460	234.309	0.384199	0.363794	1.05609	0.290927	0.997871	264	262	427	75	131	131	134	182	248	62	81	174	128	107	781	133	417	167	152	671	401	65	201	111	285	190	109	478	132	247	167	78	220	248	416	158	329	178	351	310	262
PF13359	7.6021	1.01329	0.959681	1.05586	0.291033	0.997871	4	2	6	7	0	4	7	9	6	0	13	3	4	5	3	1	0	0	2	0	0	0	2	2	0	15	2	0	53	2	9	0	67	5	12	22	0	6	10	4	4
PF03169	2389.49	0.194649	0.184362	1.0558	0.291059	0.997871	2660	1701	2627	1891	1877	2585	2562	3406	2560	2491	3441	2194	1637	1620	2015	2752	2174	3249	2178	1961	1513	2389	2571	3994	2332	2107	2996	1046	1961	1772	3172	3870	2620	2161	2197	2423	2509	2768	1664	2538	1789
PF01816	1.14856	1.6953	1.60597	1.05562	0.291142	0.997871	0	0	3	0	0	0	0	1	0	0	0	1	0	0	4	0	5	0	0	0	0	15	1	0	6	0	0	1	1	0	0	0	0	0	8	1	0	0	3	2	0
PF02746	697.139	0.235596	0.22339	1.05464	0.29159	0.997871	993	639	629	543	647	392	720	1099	1035	567	632	824	662	494	1567	632	929	868	464	1695	592	1215	473	302	696	714	597	868	577	454	464	242	672	722	593	499	384	742	848	794	615
PF13391	3.72883	-0.626104	0.59394	-1.05415	0.291813	0.997871	9	6	1	3	9	7	5	0	4	5	2	1	9	3	20	3	1	1	9	1	5	2	2	2	1	1	6	6	0	0	0	7	1	3	8	7	0	5	2	0	3
PF13730	506.349	-0.27049	0.256654	-1.05391	0.291924	0.997871	714	845	476	558	832	474	551	464	399	613	388	540	1151	556	530	584	1252	292	729	215	393	751	658	350	220	868	465	849	322	116	439	379	171	418	301	317	360	363	558	169	1083
PF02675	66.7899	-0.333503	0.316638	-1.05326	0.29222	0.997871	151	91	46	30	115	96	84	24	28	41	54	34	61	38	178	52	116	25	43	95	121	136	37	87	121	127	90	134	46	15	61	31	42	47	22	57	32	38	74	42	120
PF11026	197.071	0.301582	0.286352	1.05319	0.292255	0.997871	110	84	320	124	139	148	293	287	274	275	196	139	72	134	152	256	217	309	156	142	154	607	152	78	142	212	434	86	156	150	156	69	231	210	200	250	234	243	169	325	102
PF00676	499.217	0.304679	0.289326	1.05306	0.292312	0.997871	413	404	611	450	357	412	462	521	384	576	166	162	546	348	770	583	509	470	376	1138	626	1265	487	259	1236	570	223	478	107	534	272	194	543	642	638	905	341	349	408	588	468
PF14734	184.415	0.630533	0.598777	1.05303	0.292325	0.997871	71	13	435	105	70	55	176	229	454	93	124	54	73	99	104	267	0	332	123	528	313	0	315	51	378	195	30	121	64	427	56	40	211	148	334	118	362	188	130	323	73
PF06827	30.0297	-0.25816	0.245238	-1.05269	0.292483	0.997871	39	33	49	19	40	28	53	41	28	15	28	31	35	21	55	33	70	19	28	62	36	32	26	37	35	41	12	34	17	17	35	12	11	9	14	26	24	25	32	28	44
PF13400	0.742982	-1.91406	1.82106	-1.05107	0.293227	0.997871	0	0	3	2	9	0	0	0	0	0	0	0	1	0	0	0	0	0	3	0	0	0	0	8	0	0	1	0	0	0	2	0	0	0	0	0	0	1	0	1	0
PF13685	270.679	0.382369	0.363877	1.05082	0.293343	0.997871	176	407	154	196	342	172	195	110	255	635	231	199	340	352	344	525	363	129	420	35	547	1322	616	323	160	264	189	379	315	171	175	83	20	156	64	155	243	274	304	94	470
PF01078	851.784	-0.138169	0.131496	-1.05075	0.293374	0.997871	924	1172	844	905	1117	1010	944	736	632	1351	941	870	1107	795	1071	1066	985	855	1313	469	934	1382	1090	1123	738	1080	1017	1048	680	331	835	689	505	599	565	731	520	777	710	472	1273
PF00578	4300.72	0.125993	0.120004	1.0499	0.293762	0.997871	4996	3491	4969	3802	3706	4616	4246	4610	3301	5164	5742	4118	2995	3732	4518	5465	4067	5445	4643	3499	3412	8244	5776	4331	3841	4627	4966	2529	3373	3079	4543	3710	4597	4025	4451	4660	5320	4620	3237	4779	3994
PF12544	46.205	-0.443647	0.422581	-1.04985	0.293787	0.997871	26	70	26	63	39	72	144	67	15	55	5	43	87	24	9	65	64	48	92	16	14	139	33	80	32	81	18	40	13	11	84	20	23	22	16	77	9	51	33	22	150
PF00113	2974.23	0.0886932	0.0844831	1.04983	0.293794	0.997871	3188	2987	3106	2733	3082	2939	3090	3480	2604	3616	3048	3054	2554	2994	3748	4115	3168	2530	3221	2510	2984	4030	3924	3035	3505	3588	4429	2704	2888	2175	2770	2660	2119	2086	2548	3606	2602	3054	2583	2736	2393
PF07610	282.091	0.273715	0.26092	1.04904	0.294161	0.997871	340	236	305	176	158	413	181	468	216	281	605	197	138	210	250	281	350	531	213	221	259	202	326	523	178	272	116	120	216	169	282	565	363	319	340	233	368	258	173	321	188
PF10678	33.7997	0.530545	0.505781	1.04896	0.294196	0.997871	36	15	62	12	17	4	38	51	30	10	10	14	12	14	75	28	61	24	12	113	68	0	13	13	43	32	12	20	12	73	17	9	33	41	117	25	25	38	24	59	48
PF00557	5532.39	0.0672314	0.0641108	1.04867	0.294328	0.997871	5840	6865	5799	5271	5001	5577	5611	6770	5048	5591	6090	5153	4740	5059	7077	6689	5706	5134	5978	5594	6619	6024	6845	5587	5617	5704	5996	4259	5247	4468	5965	4690	5504	4814	5505	5309	5641	5783	4753	5512	5491
PF13346	172.453	-0.258751	0.246835	-1.04828	0.294511	0.997871	223	211	239	181	302	155	183	165	188	157	169	195	297	97	273	181	360	92	153	34	230	298	234	89	159	258	159	371	104	84	94	146	72	161	144	108	147	203	190	45	188
PF04940	0.71126	1.34903	1.2871	1.04812	0.294586	0.997871	1	1	0	0	0	0	0	0	1	1	0	0	2	0	97	0	0	0	1	2	0	0	0	0	0	3	0	1	0	4	0	0	3	1	1	0	0	1	0	1	3
PF04016	12.4537	0.574989	0.548665	1.04798	0.294649	0.997871	10	9	7	1	4	19	17	3	9	15	5	3	8	10	9	18	10	27	11	35	4	58	6	3	1	39	33	20	5	3	4	3	12	31	10	1	1	10	30	8	15
PF05787	0.789436	1.55779	1.48762	1.04716	0.295024	0.997871	1	0	0	1	0	0	0	1	6	0	0	1	0	5	648	0	1	0	1	1	5	4	0	0	0	0	0	214	0	0	1	0	0	2	0	0	0	0	3	0	0
PF03323	968.525	-0.228639	0.218473	-1.04653	0.295314	0.997871	1187	1591	714	1009	1616	1216	983	878	774	1396	832	1158	1752	1174	1341	1308	1267	570	1501	345	1441	1928	1273	925	427	1100	735	1487	1086	350	828	591	326	688	498	506	651	1128	924	468	1577
PF10128	15.4777	-1.18398	1.13162	-1.04627	0.295437	0.997871	0	2	169	9	19	1	12	12	0	7	0	7	13	0	24	9	44	0	1	0	2	111	0	3	84	0	0	24	2	0	1	3	1	1	19	12	0	3	83	0	2
PF12282	32.5286	-0.499634	0.477558	-1.04623	0.295456	0.997871	18	8	192	10	26	28	35	11	17	12	10	11	15	12	37	18	49	27	5	17	15	80	41	31	164	21	36	26	33	22	17	32	33	56	28	11	18	12	68	33	14
PF02773	1278.54	-0.0720974	0.0689292	-1.04596	0.295578	0.997871	1465	1525	1332	1313	1603	1370	1368	1377	1077	1492	1636	1487	1158	1166	1333	1536	1515	1187	1564	1071	1211	1599	1540	1501	1263	1580	1252	1111	1174	683	1415	1312	992	1022	1045	1227	1264	1218	1076	950	1522
PF02026	102.763	0.521672	0.498759	1.04594	0.295589	0.997871	51	15	163	65	53	44	160	250	165	48	20	22	118	102	103	204	16	174	56	92	39	3	78	58	25	105	119	11	38	140	150	73	36	186	333	138	79	177	107	227	60
PF00830	125.923	0.224878	0.215071	1.0456	0.295747	0.997871	88	108	139	121	91	134	140	124	61	194	167	131	54	111	143	133	79	160	144	74	104	282	158	117	156	156	284	62	90	106	141	78	140	107	104	214	155	110	71	112	112
PF04829	1.06359	2.90136	2.77681	1.04485	0.296091	0.997871	0	33	0	0	0	0	0	0	0	1	0	1	0	0	0	0	0	0	0	0	19	0	0	0	22	0	1	0	0	1	0	1	0	0	0	0	0	0	0	0	42
PF13387	351.295	0.321283	0.307639	1.04435	0.296323	0.997871	358	185	497	346	144	350	274	412	328	251	606	280	149	303	276	515	236	436	381	472	292	93	364	349	642	198	172	65	247	419	433	310	583	389	536	642	444	401	220	417	155
PF00563	2557.17	0.263727	0.252559	1.04422	0.296385	0.997871	2952	5029	1174	1842	2624	2008	1269	1619	2320	3057	2267	2129	2847	3247	8134	2495	2383	1923	3821	4914	6012	4243	3679	2163	1737	2793	1643	2642	4307	931	1472	859	1552	2679	1278	1206	1844	2820	2488	1677	3601
PF02606	804.447	0.284865	0.272878	1.04393	0.296519	0.997871	861	562	784	653	448	1058	715	698	508	1130	871	547	382	605	853	848	850	1170	647	364	370	1449	1083	1875	990	732	2273	469	494	374	1021	1583	939	477	547	1164	629	665	328	685	669
PF14053	579.265	0.443432	0.42481	1.04384	0.296561	0.997871	403	243	815	405	262	403	760	974	863	228	617	347	204	493	608	742	372	524	426	776	641	0	457	802	555	454	250	171	294	786	313	774	703	628	1228	629	1319	840	542	917	319
PF01866	0.370987	-1.90064	1.82083	-1.04383	0.296565	0.997871	0	0	6	1	1	0	0	1	0	1	0	0	1	2	0	0	0	0	1	0	0	0	0	0	0	2	0	0	0	0	0	0	0	0	0	0	0	0	0	0	0
PF05050	216.81	0.33101	0.317178	1.04361	0.296667	0.997871	132	186	202	170	182	248	212	219	70	456	173	53	184	193	141	281	496	438	289	200	396	462	167	282	161	358	651	263	117	29	138	105	75	103	169	182	106	144	317	233	257
PF16161	268.422	-0.253676	0.243169	-1.04321	0.296851	0.997871	271	709	179	272	436	322	188	177	280	289	241	384	394	290	359	358	353	186	379	148	545	169	410	224	269	305	262	394	404	133	180	107	102	259	90	135	197	253	360	100	280
PF02683	530.066	0.234162	0.224499	1.04305	0.296927	0.997871	499	369	669	481	327	475	613	537	727	622	920	215	283	306	837	747	591	685	469	571	401	926	541	462	633	720	1426	452	195	436	649	304	398	524	538	562	268	487	446	470	372
PF03853	722.479	0.176523	0.169244	1.04301	0.296942	0.997871	811	654	921	621	525	693	652	887	824	539	770	650	535	555	1127	837	722	649	586	823	915	354	865	1123	824	755	474	436	608	643	855	1068	620	723	921	741	648	788	652	733	564
PF10905	0.86421	1.69116	1.62204	1.04261	0.297127	0.997871	0	0	0	0	0	2	0	1	0	0	0	10	0	0	0	0	0	0	0	0	0	3	0	1	0	0	0	0	0	0	6	1	3	3	0	0	0	1	2	1	1
PF03892	3.6289	0.880733	0.844824	1.04251	0.297178	0.997871	7	6	1	0	3	0	0	7	1	5	1	6	0	5	12	3	7	0	2	3	11	0	0	7	19	10	0	4	0	0	2	3	1	1	7	9	0	0	5	0	10
PF08503	32.5098	-0.417919	0.400941	-1.04234	0.297252	0.997871	48	29	30	38	62	44	54	27	24	32	19	36	73	16	20	21	40	25	33	1	22	74	12	22	48	66	18	124	8	14	40	26	16	43	20	13	3	19	61	18	26
PF04342	136.505	0.294758	0.282883	1.04198	0.297422	0.997871	76	129	137	133	87	162	131	139	74	175	174	68	56	85	128	212	70	198	180	38	73	109	127	244	283	157	230	72	91	101	195	138	90	135	157	311	162	158	108	162	58
PF05258	177.576	0.23792	0.228338	1.04197	0.297427	0.997871	130	112	232	134	125	175	238	276	157	301	136	108	77	124	159	234	97	204	177	104	99	514	275	221	239	186	265	104	81	161	207	189	160	125	225	203	184	228	128	195	140
PF06069	3.87813	1.38486	1.32981	1.04139	0.297695	0.997871	7	3	0	0	0	0	3	0	0	0	1	3	0	0	1	0	0	2	0	25	11	0	0	0	10	14	1	1	0	0	2	1	32	2	5	1	0	0	0	3	31
PF09588	290.668	-0.257939	0.247925	-1.04039	0.298158	0.997871	391	320	352	538	408	312	169	208	274	269	270	176	522	226	348	148	445	173	342	165	206	457	407	273	542	232	312	505	182	252	352	294	219	134	230	170	108	335	314	70	541
PF10112	584.845	-0.296685	0.28525	-1.04009	0.2983	0.997871	753	820	392	875	1244	589	487	908	387	518	661	1139	1024	540	748	768	897	197	690	78	588	1115	787	538	306	535	434	637	665	165	528	486	168	331	509	355	525	792	610	117	1124
PF02286	91.3341	0.594901	0.57215	1.03976	0.29845	0.997871	188	14	89	15	54	72	52	16	286	19	12	58	29	83	15	30	104	108	8	68	56	58	19	15	274	235	75	293	44	127	125	57	144	277	21	18	24	15	99	123	232
PF08542	0.406277	-2.76153	2.65774	-1.03905	0.29878	0.997871	0	0	8	3	1	0	0	0	0	0	0	0	3	0	0	0	0	0	1	0	0	0	0	0	1	0	0	0	0	0	0	0	0	0	0	0	0	0	0	0	0
PF06445	1185.17	0.218537	0.210476	1.0383	0.29913	0.997871	1074	1057	1417	751	1177	909	1423	1592	2219	848	669	785	1142	1084	1167	1425	1505	1183	1003	1692	1167	1726	836	491	1541	1480	1240	1627	695	1240	749	369	988	1471	1260	1118	1100	1473	1617	1257	1270
PF14848	470.374	0.587864	0.566505	1.0377	0.299408	0.997871	315	208	681	295	243	202	510	757	533	224	470	256	167	368	405	667	0	768	364	1523	398	0	590	146	913	485	81	174	253	1178	147	168	675	443	901	407	853	549	321	727	144
PF13239	30.9681	0.583497	0.562317	1.03767	0.299426	0.997871	14	19	20	6	35	21	49	37	0	101	20	5	15	4	13	24	41	11	50	5	14	369	80	29	30	51	86	49	13	7	25	8	14	28	13	25	11	17	24	16	13
PF03200	564.953	0.322434	0.310778	1.03751	0.2995	0.997871	506	258	936	270	444	279	778	1063	897	586	725	349	175	672	643	961	177	797	361	735	310	725	731	193	529	533	949	451	289	851	475	165	575	525	370	774	423	1001	328	972	344
PF02589	1265.86	0.20327	0.195962	1.03729	0.299599	0.997871	1397	1249	845	1062	884	1701	1298	1200	615	1528	1198	945	731	984	900	1220	1110	1259	1045	1322	1768	2124	1606	2701	1244	1483	1914	907	1180	841	1642	2270	853	1216	1626	956	1365	991	819	952	1521
PF03008	509.509	0.283339	0.273378	1.03644	0.299999	0.997871	988	708	290	334	443	333	215	286	589	253	620	553	249	551	549	627	347	494	472	529	785	209	481	629	530	324	303	309	491	684	392	648	332	361	827	287	1124	736	642	669	479
PF14470	0.537609	-1.78486	1.72296	-1.03592	0.300238	0.997871	0	1	0	0	0	0	9	0	0	0	0	0	1	2	0	0	0	0	0	0	0	1	0	0	0	2	1	0	0	0	0	0	1	0	0	0	0	0	2	0	3
PF03605	845.94	0.256141	0.247378	1.03542	0.300472	0.997871	885	797	862	620	654	696	947	1354	641	470	1375	875	319	838	1817	1191	629	579	501	927	976	227	611	568	1027	1196	509	515	767	699	919	461	1134	1039	1144	890	1604	820	688	1218	866
PF03550	17.3377	0.926267	0.894587	1.03541	0.300476	0.997871	28	35	6	1	3	0	7	1	1	6	4	7	2	9	195	8	4	1	3	68	35	1	0	0	36	46	16	60	0	2	11	3	22	5	8	5	2	0	2	39	93
PF11240	0.864745	1.68631	1.62899	1.03519	0.300579	0.997871	0	0	2	0	0	0	0	0	1	0	0	0	4	0	0	0	0	0	0	0	3	0	0	1	0	0	1	4	1	0	1	0	0	0	6	1	0	1	8	0	0
PF00700	215.979	0.40927	0.395429	1.035	0.300667	0.997871	163	539	60	114	164	224	69	32	61	388	215	131	257	398	486	322	222	116	852	133	455	187	673	183	478	170	116	177	386	40	154	76	159	89	73	95	165	225	94	92	411
PF16070	0.476431	-1.88266	1.82007	-1.03439	0.300955	0.997871	2	0	1	0	0	0	6	0	3	1	0	0	0	0	0	0	0	1	0	0	0	0	0	0	0	0	0	0	0	1	2	0	0	0	0	2	0	0	0	0	0
PF09306	1.26045	3.13962	3.03544	1.03432	0.300985	0.997871	0	0	0	0	0	0	0	0	0	0	0	0	0	4	5	0	0	0	0	0	0	0	0	0	52	0	0	0	0	0	0	2	15	0	8	0	0	0	0	13	0
PF01975	438.318	0.203354	0.196628	1.03421	0.301039	0.997871	479	347	373	359	301	544	504	537	271	655	624	284	281	298	570	454	356	547	476	454	354	997	535	515	517	483	1024	299	169	244	423	524	414	280	475	395	540	378	297	427	361
PF13459	12.5322	-0.482835	0.466901	-1.03413	0.301076	0.997871	23	39	8	14	10	21	12	18	14	17	22	27	8	16	40	28	5	1	16	1	32	15	13	16	4	3	4	5	3	6	16	13	3	0	28	2	4	6	8	7	19
PF00203	170.748	-0.181866	0.175893	-1.03396	0.301156	0.997871	161	263	180	195	214	223	186	173	133	147	169	163	266	169	209	194	243	122	220	59	97	253	154	153	241	235	266	219	170	94	197	142	140	80	81	164	91	166	177	140	240
PF03734	673.855	0.219637	0.212486	1.03365	0.301299	0.997871	764	1168	646	476	598	486	401	407	462	636	570	599	562	511	1886	644	653	680	473	1037	1298	952	688	477	1488	829	442	661	740	228	595	389	672	771	637	1128	510	469	648	501	733
PF04052	13.2289	0.94892	0.918159	1.0335	0.301369	0.997871	2	30	3	0	5	19	1	2	3	46	1	3	2	27	61	53	7	0	128	3	8	2	60	12	80	7	1	3	0	2	8	3	2	3	2	0	1	0	0	10	6
PF13472	4243.57	0.135648	0.131283	1.03325	0.301485	0.997871	3906	4716	4727	4511	3986	3780	3691	5631	3340	4577	5422	4825	3289	4195	4955	4728	3844	3634	3847	3726	3772	7225	5805	4885	3485	4265	4634	1994	3654	3249	4385	3912	3465	3553	5964	4732	6222	5393	3017	3964	3630
PF01087	537.347	-0.252995	0.245108	-1.03218	0.301988	0.997871	560	1074	552	635	924	586	363	507	369	678	557	791	797	664	903	627	772	314	811	201	1002	679	768	392	516	582	454	665	768	99	405	335	135	280	376	249	429	545	777	178	727
PF06863	39.8962	-0.861875	0.835244	-1.03188	0.302126	0.997871	30	297	6	79	67	13	16	97	0	45	41	48	91	24	84	2	13	0	65	0	88	0	185	29	0	12	13	4	14	0	40	54	1	0	25	61	13	53	28	16	125
PF16450	5.24564	1.29021	1.25036	1.03187	0.302131	0.997871	0	0	82	5	5	0	5	2	0	0	0	2	7	0	15	0	18	0	1	0	1	59	0	1	42	0	0	11	5	0	0	0	2	2	10	6	0	0	30	1	1
PF04239	237.012	-0.266173	0.258012	-1.03163	0.302245	0.997871	290	397	220	271	403	249	246	255	162	459	188	327	456	209	388	197	372	86	290	71	303	804	255	166	192	345	187	353	142	72	218	156	69	102	167	140	181	170	250	119	368
PF07934	74.6246	-0.342782	0.332344	-1.03141	0.302349	0.997871	120	131	108	92	117	65	51	67	46	86	60	80	120	71	169	78	151	49	78	48	300	84	45	54	31	97	72	113	125	16	33	25	29	46	14	24	46	81	105	23	65
PF04548	1.3713	-0.853206	0.827234	-1.0314	0.302355	0.997871	0	0	3	2	2	7	2	0	0	2	1	4	1	1	0	4	3	2	3	0	0	0	3	0	0	1	1	8	1	1	0	0	0	0	1	0	0	1	2	0	2
PF14284	934.885	0.294821	0.285871	1.03131	0.302395	0.997871	1171	714	596	687	520	611	1576	978	548	642	1504	870	455	1247	787	1880	990	1130	639	1148	470	1746	1597	570	1591	763	454	511	389	795	930	1465	880	1313	1541	1357	186	463	693	1386	896
PF16263	1.42245	2.87937	2.79283	1.03099	0.302546	0.997871	0	0	0	1	0	0	0	0	27	0	0	6	1	0	0	0	0	0	7	72	0	0	0	0	0	14	0	0	0	0	0	0	0	0	0	2	0	0	0	0	0
PF03718	31.8098	0.619502	0.601723	1.02955	0.303223	0.997871	19	9	58	23	17	17	19	103	23	26	70	33	5	15	76	101	0	35	25	20	1	3	51	4	19	47	24	0	16	11	28	18	66	9	130	31	67	8	38	49	5
PF00361	2962.3	0.210409	0.204477	1.02901	0.303474	0.997871	3289	2909	2955	2319	1843	3094	3257	3227	2830	4309	2981	1615	1723	1819	3512	3300	2742	5463	2805	2953	2229	6936	3241	2971	3223	3464	7505	3439	1651	1344	3610	1923	3781	2684	1717	3359	1902	2289	1906	2746	3609
PF07796	5.76903	-0.554161	0.53865	-1.0288	0.303575	0.997871	15	6	13	5	11	6	3	3	6	2	1	2	12	17	3	10	14	2	3	0	7	16	3	3	4	4	4	11	11	0	7	16	7	0	3	3	0	2	1	2	5
PF10370	5.61933	-0.858483	0.834504	-1.02874	0.303604	0.997871	0	1	48	3	5	8	1	2	1	0	0	2	7	0	8	2	11	0	11	2	5	23	6	7	29	0	3	8	3	0	4	3	2	0	4	6	0	0	23	2	2
PF00768	3217.72	-0.222458	0.216292	-1.02851	0.303711	0.997871	3923	5811	2514	3657	5047	3805	2832	2730	2458	4304	2842	4569	5629	4212	5726	3956	4880	1887	4552	1422	5229	4327	4502	2569	2566	3955	2778	4709	3732	761	2803	1901	1073	2147	2041	1641	2056	3062	3284	1262	4981
PF00268	729.231	0.231684	0.225287	1.0284	0.303764	0.997871	618	859	926	667	758	568	390	556	584	768	503	1348	1184	593	1712	651	766	446	902	924	561	1206	749	282	1432	939	275	854	483	670	419	319	516	599	679	628	1013	613	786	729	1142
PF05167	1369.99	-0.216565	0.210612	-1.02827	0.303825	0.997871	1669	2313	1203	1477	2082	1706	1243	1326	990	1486	1801	1875	1970	1369	1664	1468	2357	648	1765	476	1748	1632	1743	1925	1269	1447	998	1416	1935	407	1921	1804	594	853	1059	725	746	1226	1346	502	1905
PF02784	3519.53	0.111356	0.108406	1.02721	0.304321	0.997871	3705	3528	3865	3103	3433	3702	3360	3798	2642	3881	4585	3607	2449	3177	4369	3744	4100	3980	3699	2642	3842	5505	3974	4022	3330	3874	6452	2931	3317	1869	3460	3369	3193	2665	3171	4073	3831	3558	2742	3198	3235
PF00006	7229.8	0.0549589	0.053521	1.02687	0.304484	0.997871	7372	8469	7856	6948	7185	7184	7473	7875	6926	8536	7380	6756	7105	6477	8310	9136	8763	8183	7967	6530	7905	9468	9582	6450	8542	8434	9637	6580	6364	4817	6848	5392	5943	6212	6385	7172	6567	7418	6378	6010	7874
PF11067	5.31412	-0.858832	0.836418	-1.0268	0.304516	0.997871	3	50	3	3	4	4	3	14	3	3	7	0	2	11	15	7	2	0	10	0	17	0	16	10	22	7	0	0	0	6	3	2	3	0	1	0	0	0	4	0	4
PF08482	37.7638	0.922083	0.898114	1.02669	0.304567	0.997871	30	28	19	12	1	63	12	2	16	29	1	2	14	31	74	7	0	1	0	55	34	23	2	134	92	57	11	41	1	2	145	296	9	2	57	86	0	1	0	30	89
PF02576	1453.53	0.0856471	0.0834642	1.02615	0.304819	0.997871	1564	1654	1233	1431	1400	1633	1449	1668	1192	1562	1657	1692	1315	1450	1671	1643	1395	1441	1651	1072	1702	1538	1566	1619	1267	1623	1914	1258	1491	1049	1666	1606	1390	1212	1409	1263	1448	1406	1217	1284	1611
PF16346	67.8672	0.525979	0.512614	1.02607	0.304857	0.997871	22	54	149	16	49	31	52	108	123	35	175	38	29	79	56	22	13	62	36	185	99	61	18	26	15	18	5	30	167	79	281	36	7	74	149	23	49	87	87	59	23
PF00145	1824.42	-0.164188	0.160017	-1.02606	0.304861	0.997871	2038	2959	1553	2128	2505	2218	1683	1974	1710	1828	1985	1723	2523	1798	2663	2263	2493	907	2480	730	1688	2044	2524	1846	1828	2655	1618	2107	1235	1195	2265	1283	1173	884	1309	1133	2426	1739	1438	1179	3630
PF04830	1.26764	3.1516	3.07296	1.02559	0.305084	0.997871	0	25	0	0	0	0	0	0	0	0	0	0	1	0	0	0	1	0	0	0	0	0	0	0	15	0	0	0	0	4	0	0	0	0	0	0	0	0	0	7	25
PF07009	136.85	-0.360161	0.351196	-1.02553	0.305114	0.997871	226	421	62	189	230	98	66	212	46	212	210	245	172	145	314	149	266	46	225	39	264	134	281	82	71	82	88	85	231	21	80	108	30	44	139	52	162	168	74	48	130
PF13545	803.852	0.12966	0.126444	1.02543	0.305161	0.997871	842	620	913	802	851	713	797	1017	727	670	972	916	648	649	998	910	916	794	641	930	882	856	731	988	621	769	615	591	808	558	866	970	735	971	1023	646	952	928	787	710	795
PF09365	576.534	0.160742	0.156759	1.02541	0.30517	0.997871	555	465	637	499	514	566	673	627	468	679	467	508	467	510	405	708	741	679	509	428	386	1232	639	416	471	718	750	382	360	550	733	415	685	634	762	657	711	637	494	607	539
PF05088	1.96507	0.970584	0.946543	1.0254	0.305175	0.997871	1	0	2	1	2	0	2	8	13	1	0	3	2	0	5	0	1	0	1	1	1	0	0	1	1	0	2	5	6	0	2	0	3	0	5	0	0	0	4	1	6
PF12695	4770.61	0.0915691	0.0893034	1.02537	0.305188	0.997871	5209	5012	6068	4354	4613	4420	4211	6162	5024	4870	5412	4762	4028	4266	5993	6041	7321	4391	4598	4840	4268	6129	5642	5071	5773	5539	4708	3547	3372	3308	4434	4425	4505	4095	5681	5661	4340	4644	4026	4167	3955
PF14399	3.28228	1.17519	1.14634	1.02518	0.30528	0.997871	0	3	0	1	2	0	6	0	17	1	0	1	3	0	2	0	1	0	4	0	1	25	1	0	0	3	1	0	0	12	2	0	0	13	2	0	0	17	11	1	3
PF01555	2401.62	-0.183211	0.178712	-1.02517	0.305281	0.997871	3770	3271	2142	2797	2926	2476	2640	2152	2005	3193	1390	2304	3381	2626	1456	2897	2249	2617	3518	1770	1967	2334	3377	3597	1988	3141	2395	2980	1932	1553	2718	2697	1630	1590	958	2781	1240	1522	2108	1918	4411
PF00149	11300	0.0850132	0.0829594	1.02476	0.305478	0.997871	12064	11986	13588	9846	10130	10997	11978	13287	10248	11477	13643	11151	9533	9653	12489	12910	11610	11239	10113	10855	11118	14916	12994	11892	10985	12287	11901	8692	8113	8706	12540	11808	11098	10231	13016	11655	11348	13411	9500	12062	11633
PF03981	29.3021	0.986032	0.962506	1.02444	0.305626	0.997871	29	49	14	0	14	4	18	42	5	0	0	3	2	0	264	0	0	0	3	69	24	1	4	14	108	67	22	75	6	33	4	5	24	56	132	12	1	19	0	34	98
PF13570	14.6905	0.761303	0.743241	1.0243	0.305693	0.997871	14	26	13	2	4	3	11	32	11	1	6	1	2	3	21	22	31	6	0	69	37	0	12	1	13	33	2	25	0	4	1	2	25	7	83	3	1	7	18	19	45
PF13491	276.266	0.229853	0.224476	1.02395	0.305858	0.997871	248	316	224	296	188	284	253	241	153	414	297	214	82	192	493	411	144	414	205	208	270	626	277	437	347	312	454	122	281	162	369	432	320	237	210	336	250	250	154	217	217
PF05154	45.1205	-0.388836	0.379768	-1.02388	0.305893	0.997871	55	84	73	39	75	55	44	51	41	73	54	29	54	82	19	53	51	4	131	4	16	91	84	76	71	48	20	65	25	37	26	22	7	11	28	24	10	34	68	54	37
PF01912	0.328116	-2.34607	2.29146	-1.02383	0.305914	0.997871	0	0	2	2	5	0	0	0	0	2	0	0	1	1	0	0	0	0	0	0	0	0	0	0	0	0	0	0	0	0	0	0	0	0	0	0	0	0	0	0	1
PF13148	2499.12	0.344538	0.336881	1.02273	0.306436	0.997871	1924	1184	3632	2182	1237	1933	2966	4167	3482	1524	2961	2116	823	2102	2271	3403	941	2884	2773	3707	1595	181	2533	4888	2627	2322	2034	536	1256	3034	2005	3845	3157	2491	3529	2463	3900	2847	1487	3525	1870
PF14730	372.495	0.399441	0.390612	1.0226	0.306496	0.997871	305	225	471	241	225	272	450	532	374	146	557	351	135	334	347	419	128	345	252	566	372	1	369	370	386	375	199	104	244	466	528	327	534	475	735	480	743	526	269	560	175
PF03633	13.5118	-0.595039	0.58208	-1.02226	0.306657	0.997871	12	111	4	8	8	1	11	4	6	31	17	2	7	7	43	14	0	14	10	6	34	0	26	9	14	4	11	12	3	0	19	7	23	12	20	3	6	9	32	17	13
PF01815	1.73277	2.298	2.24823	1.02214	0.306716	0.997871	0	0	0	0	3	0	0	1	4	0	0	1	0	0	0	0	0	0	0	11	80	0	1	0	0	0	0	120	0	0	3	0	2	4	0	0	0	0	0	34	0
PF16144	22.8119	0.830112	0.812158	1.02211	0.30673	0.997871	36	14	9	3	1	26	17	12	0	1	7	81	8	5	3	3	0	10	63	50	9	0	17	14	79	4	10	0	41	25	61	25	20	6	50	2	162	5	1	6	12
PF12666	778.813	-0.257777	0.252223	-1.02202	0.30677	0.997871	1076	1159	617	1220	1147	768	750	730	630	1063	552	1064	1352	829	921	924	1340	426	1362	224	829	1143	1209	613	263	994	570	1061	1089	256	704	595	273	545	534	332	697	712	827	212	1632
PF03425	18.3012	0.725922	0.710822	1.02124	0.307139	0.997871	11	19	24	8	20	4	4	4	0	25	27	38	7	8	49	10	11	23	14	0	84	1	33	28	0	35	14	4	93	0	6	11	0	0	10	19	34	27	27	26	13
PF00629	9.33315	0.924445	0.905324	1.02112	0.307197	0.997871	155	18	2	6	1	9	0	9	0	5	4	11	8	0	8	9	0	1	8	2	1	0	82	15	0	17	1	0	0	3	75	10	17	12	6	21	1	6	1	0	30
PF14283	1737.86	-0.302771	0.296634	-1.02069	0.307401	0.997871	2418	2963	1370	3127	2585	1621	1343	2273	1155	2451	1364	2775	3268	1625	2072	2020	3993	842	2604	373	1762	1742	3137	1149	446	2259	1135	2251	2508	421	1866	1454	475	1018	1584	711	1666	1647	1282	391	3224
PF14449	1.51887	-2.43163	2.38501	-1.01955	0.307944	0.997871	5	34	0	1	0	0	0	0	0	0	0	9	0	2	0	0	0	0	0	0	79	0	0	0	0	0	0	13	0	0	0	0	0	0	0	0	0	0	2	0	3
PF01565	1283.26	0.0764805	0.0750566	1.01897	0.308216	0.997871	1311	1498	1376	1104	1212	1306	1408	1445	1285	1549	1165	1072	1213	1326	1916	1640	1571	997	1397	1285	1496	1167	1519	1314	1720	1762	1258	1231	1035	859	1254	1109	1055	897	1062	1449	1151	1353	1082	1293	1549
PF08541	697.315	0.177283	0.174019	1.01875	0.308319	0.997871	740	411	905	630	624	622	730	815	1018	790	448	333	485	528	832	1039	606	819	775	812	732	1104	969	807	614	568	1292	498	424	635	774	591	612	596	877	624	476	795	708	705	532
PF14072	31.7696	0.526136	0.516589	1.01848	0.30845	0.997871	11	23	26	15	30	43	26	16	49	51	9	32	27	25	72	57	153	26	39	21	124	12	8	40	1	36	6	109	1	19	14	5	42	30	4	15	13	45	48	17	14
PF14451	0.955	-2.0543	2.01705	-1.01847	0.308455	0.997871	0	0	10	0	0	3	6	0	0	0	3	0	0	0	0	0	0	0	6	0	0	0	0	0	0	6	4	0	0	0	0	2	0	0	0	0	0	0	0	0	1
PF12789	3.48324	-1.27136	1.25148	-1.01589	0.309683	0.997871	0	0	22	1	0	27	0	1	3	0	0	1	9	0	1	2	0	11	3	0	1	0	0	0	2	1	12	0	0	0	0	1	0	3	1	0	1	1	35	0	2
PF13750	6.78628	1.06094	1.0449	1.01536	0.309935	0.997871	0	9	2	6	8	2	0	1	0	1	36	11	5	8	26	9	0	0	3	6	2	0	9	1	3	5	2	3	54	0	11	0	0	1	1	0	0	0	46	0	10
PF08489	0.489052	-3.15715	3.11195	-1.01453	0.310331	0.997871	0	0	14	2	0	0	0	0	0	0	0	0	0	0	0	0	0	0	0	0	0	0	0	0	2	2	0	0	0	0	1	0	0	0	0	0	0	0	0	0	0
PF02677	681.282	-0.160345	0.158173	-1.01374	0.310709	0.997871	667	1027	731	763	904	801	712	750	535	791	891	814	911	858	930	1096	737	574	1206	217	950	504	913	661	553	713	493	420	873	289	672	448	509	544	481	676	552	677	633	484	812
PF07495	3338.08	0.343809	0.339482	1.01275	0.311181	0.997871	2058	1529	6890	1982	1779	2189	3757	5765	5004	1769	3664	3258	1067	3033	3707	4293	1768	3894	2690	5603	2391	1199	2505	3217	1913	2994	1812	457	1923	4160	2508	3164	4394	4176	6018	4114	5909	4791	2793	6177	1391
PF10423	8.45501	1.31803	1.30145	1.01274	0.311185	0.997871	7	12	0	0	2	2	7	0	2	0	0	0	1	1	168	0	1	0	0	21	12	0	1	2	15	27	6	37	1	4	1	0	8	0	0	0	0	0	0	10	48
PF14064	354.2	0.431551	0.426259	1.01241	0.31134	0.997871	690	195	233	179	160	273	342	515	73	128	352	229	123	220	247	501	272	459	381	255	466	0	421	221	346	299	629	220	280	157	290	956	452	351	552	788	765	285	232	430	315
PF13569	116.022	0.425803	0.420647	1.01226	0.311415	0.997871	125	199	102	52	63	50	105	146	155	78	47	54	102	66	99	68	346	50	93	352	308	25	34	48	90	191	35	156	56	44	18	38	180	187	256	33	157	79	154	195	150
PF10713	0.870419	-1.73709	1.71707	-1.01166	0.311699	0.997871	10	7	0	0	0	0	0	0	0	0	0	0	1	1	1	0	0	0	0	7	3	0	0	0	2	1	1	4	0	0	0	0	0	0	0	0	0	0	0	0	0
PF14539	8.08046	0.666088	0.658649	1.0113	0.311875	0.997871	4	0	4	1	23	3	5	1	37	10	2	11	22	2	1	6	37	15	17	12	2	26	1	0	5	5	5	9	4	2	11	7	2	12	4	3	9	1	2	11	1
PF01371	360.014	-0.23013	0.227607	-1.01109	0.311975	0.997871	469	615	237	456	610	410	295	433	219	506	310	639	565	402	550	373	525	156	414	155	423	606	500	313	308	419	261	525	326	98	363	241	123	205	281	196	241	424	411	119	741
PF13375	343.421	0.12213	0.120796	1.01105	0.311993	0.997871	379	427	283	259	352	349	365	397	345	503	327	228	306	283	430	432	456	375	521	239	386	618	533	410	404	424	507	249	216	173	354	351	250	300	286	250	258	306	259	255	514
PF02666	692.682	0.192921	0.190842	1.01089	0.312067	0.997871	733	668	674	592	427	826	717	855	612	755	673	440	254	543	959	817	522	965	628	715	696	1085	738	1324	764	707	1157	461	424	527	706	1196	736	525	641	705	527	601	408	664	729
PF00939	942.63	0.298609	0.295408	1.01084	0.312095	0.997871	1166	1184	562	571	614	1295	632	689	839	747	446	710	445	603	1938	513	996	698	638	1676	1129	1982	597	2536	1991	1002	560	809	399	431	986	2148	983	1007	754	1363	449	427	650	683	1450
PF02737	661.224	-0.206084	0.204155	-1.00945	0.312758	0.997871	860	1120	485	686	1098	706	661	583	431	606	549	874	921	736	1523	677	1426	352	863	333	1046	941	836	451	849	816	400	619	844	229	539	404	341	568	353	350	505	644	651	340	1200
PF12892	142.532	0.440376	0.436474	1.00894	0.313003	0.997871	180	101	112	58	56	169	153	101	79	63	49	134	167	104	223	71	298	71	61	23	303	189	139	20	512	61	129	199	187	77	376	110	41	201	71	59	41	99	639	124	72
PF06440	7.73259	1.30495	1.29363	1.00876	0.313092	0.997871	10	12	0	0	0	0	6	2	1	1	0	0	1	0	131	0	0	0	0	30	6	0	0	2	17	19	1	46	0	2	2	0	11	2	0	2	0	1	1	15	30
PF16738	199.691	0.545045	0.540446	1.00851	0.31321	0.997871	113	79	271	220	227	74	74	52	139	96	174	70	247	134	261	52	29	199	235	142	430	278	162	336	97	428	92	280	278	125	420	990	3	0	222	121	62	53	357	144	326
PF01266	2380.23	0.149983	0.148795	1.00798	0.313465	0.997871	3121	3050	1504	2009	2850	2158	1799	2166	2131	3623	2902	2595	2964	1896	4204	2533	3490	2667	2418	2806	3211	4754	2863	1615	2322	3068	3043	3032	2442	975	1701	1521	1692	1802	1664	1279	1762	2374	2093	1392	3904
PF11202	32.1428	0.49232	0.488432	1.00796	0.313474	0.997871	36	14	10	19	47	30	23	15	28	7	69	21	11	96	35	22	123	44	19	6	153	29	34	16	4	23	19	19	34	5	6	36	23	44	9	15	94	47	31	22	8
PF00679	4311.94	0.0639431	0.0634675	1.00749	0.313698	0.997871	4642	5162	4111	4003	4617	4350	4309	4553	3470	5221	5091	4056	4760	4206	5102	5028	5489	4285	5005	2967	4979	6108	5479	4230	4565	4860	5815	4099	4240	2732	4810	3984	3551	3215	4097	4029	3453	4035	3681	3473	4816
PF14311	51.135	0.379494	0.37678	1.0072	0.313837	0.997871	20	61	19	40	69	75	24	21	46	70	41	43	125	57	95	42	55	53	54	22	23	129	65	57	27	92	105	42	28	33	126	23	40	35	13	16	8	85	82	5	120
PF09059	2.05344	-0.876689	0.870474	-1.00714	0.313867	0.997871	3	0	3	5	0	9	4	0	6	0	0	0	4	4	2	2	1	2	9	1	4	0	5	0	0	0	5	0	1	0	1	2	4	0	0	4	3	1	0	0	0
PF02743	189.626	0.220941	0.219457	1.00676	0.314049	0.997871	129	241	182	129	217	217	143	61	182	163	235	205	182	216	551	197	311	169	202	209	381	273	262	87	160	222	173	134	263	108	101	113	96	209	108	122	251	196	280	145	206
PF01882	612.341	0.158871	0.157936	1.00592	0.314453	0.997871	426	689	873	506	493	498	694	787	636	755	514	377	564	490	600	825	479	658	768	638	602	919	665	751	709	653	1120	404	346	501	552	674	422	407	740	773	534	717	594	585	463
PF16083	0.809642	2.04296	2.03111	1.00583	0.314495	0.997871	1	0	0	0	0	0	0	1	0	0	0	1	0	0	0	1	0	0	0	12	1	0	1	0	0	0	0	37	0	0	0	0	0	2	4	0	0	0	0	7	0
PF02571	645.393	0.142874	0.142085	1.00555	0.31463	0.997871	568	644	677	634	737	510	659	755	583	631	811	849	824	669	880	914	495	732	766	548	1021	430	882	550	506	661	420	424	812	511	473	374	539	508	619	618	844	824	539	576	827
PF15930	5.39065	1.35407	1.34707	1.00519	0.314804	0.997871	8	8	0	0	2	0	1	1	0	0	0	0	2	1	81	0	0	0	0	30	3	0	0	0	11	14	3	32	0	1	0	1	7	1	1	1	0	0	0	8	25
PF06968	982.833	0.167529	0.166766	1.00458	0.315101	0.997871	957	1109	1240	668	629	1043	1067	1398	1041	851	1380	911	681	876	1293	1604	923	1362	1123	846	1157	473	1187	938	1122	1190	937	500	971	620	1192	632	1158	999	748	1205	1099	1048	790	1186	627
PF04519	115.562	0.316428	0.315002	1.00453	0.315124	0.997871	74	155	93	97	96	127	83	32	100	237	80	81	101	185	202	191	63	204	181	73	121	125	254	152	314	153	64	65	85	48	62	30	66	28	62	301	72	170	95	65	140
PF10743	1.68707	2.26871	2.25883	1.00438	0.315197	0.997871	1	0	0	0	0	0	2	0	7	1	0	0	0	0	0	0	0	0	0	41	0	1	0	2	27	0	0	0	0	0	0	0	0	0	1	0	0	0	0	2	30
PF07021	1.99132	-0.883001	0.879745	-1.0037	0.315522	0.997871	3	1	12	1	3	3	1	0	2	7	0	0	9	10	2	2	2	0	3	1	0	0	6	5	0	0	0	3	0	0	2	0	0	1	1	0	1	0	0	3	1
PF01663	2488.66	0.217748	0.217025	1.00333	0.315703	0.997871	2876	1392	3113	1839	1401	3124	2570	2726	2413	2064	3051	2029	1282	1752	1576	2233	1865	3054	2027	3180	2306	2627	2753	4653	2660	2402	2304	1184	1811	2636	2975	3419	3034	2235	3686	3123	3148	2485	1880	2617	1542
PF16408	615.708	0.619239	0.617218	1.00327	0.315728	0.997871	243	82	1235	209	277	447	641	1547	971	313	104	142	205	554	572	1056	0	413	280	758	743	0	188	1371	263	311	446	79	201	876	683	1127	330	1085	2183	645	502	981	869	1157	217
PF00491	941.622	0.174467	0.173915	1.00317	0.315777	0.997871	1121	876	967	698	1005	880	837	1203	754	1601	800	799	726	722	1480	1263	1145	998	811	1437	919	3174	1189	845	827	1272	1347	660	859	647	652	829	612	798	1222	685	566	819	615	649	706
PF12939	35.3056	0.511961	0.51065	1.00257	0.31607	0.997871	30	60	4	22	36	41	8	5	21	52	76	28	19	36	102	46	34	35	42	51	161	38	24	30	7	9	17	7	160	0	11	10	10	30	18	32	63	49	22	22	31
PF08244	476.443	0.293375	0.293011	1.00124	0.31671	0.997871	460	427	462	364	336	499	457	847	502	262	700	412	200	418	658	584	346	286	231	492	554	133	571	1070	341	274	319	197	449	409	468	1116	363	431	660	314	706	649	355	776	221
PF15869	467.183	0.404626	0.40429	1.00083	0.316908	0.997871	457	202	664	254	269	523	372	508	364	203	641	680	287	339	663	564	133	412	408	760	783	0	581	230	630	404	241	426	368	698	253	265	459	697	643	466	1150	872	290	459	235
PF09674	247.179	0.276243	0.276017	1.00082	0.316915	0.997871	236	157	301	165	185	200	321	283	364	379	400	117	93	200	155	282	112	440	281	269	230	821	323	139	148	241	646	189	124	162	223	107	331	186	185	258	199	233	181	319	161
PF11283	7.34833	0.840523	0.840008	1.00061	0.317014	0.997871	3	13	0	9	1	8	0	1	6	10	28	4	1	0	14	7	43	1	3	5	2	0	0	30	41	18	1	2	9	6	0	4	2	0	0	11	7	3	3	14	1
PF01596	1010.2	0.128349	0.128278	1.00056	0.317041	0.997871	1118	1006	1032	865	778	1165	1060	1146	857	995	1191	982	773	1001	1224	1302	705	1223	988	766	1058	1105	1441	1040	756	1010	1352	546	1203	743	1298	1060	1038	945	1022	1011	1101	1202	788	1066	839
PF12988	1359.79	0.29393	0.293775	1.00052	0.317057	0.997871	1486	713	1620	1393	608	968	1669	1708	1886	802	2249	1665	756	1959	1190	2494	1685	1307	1179	1856	689	2116	1554	994	1549	859	589	622	726	1285	1423	2313	1683	1743	2030	1511	198	969	935	2028	554
PF00270	8166.11	0.0675709	0.0675505	1.0003	0.317164	0.997871	8703	8924	9099	7600	7726	8547	8223	9269	6427	9144	9469	7466	6946	6959	10711	10035	7935	8126	8695	6981	7826	11656	10001	10134	9362	9163	9744	6915	6690	5645	8732	8335	7280	6334	8001	8892	7903	8166	6949	7408	8710
PF05354	2.39063	-1.56387	1.56357	-1.00019	0.317219	0.997871	15	27	0	0	0	0	2	0	0	0	0	1	0	0	3	0	0	1	0	26	3	0	0	0	2	0	0	3	0	0	0	0	6	1	0	2	0	0	0	5	5
PF09035	309.01	-0.23616	0.236119	-1.00017	0.317228	0.997871	366	674	121	328	519	352	328	355	296	318	242	319	398	473	426	421	329	224	312	116	389	489	507	258	96	328	234	377	338	86	268	364	134	218	255	169	192	548	394	122	483
PF00393	754.663	0.243585	0.243604	0.999923	0.317348	0.997871	684	500	1311	399	515	507	965	1029	910	409	681	798	535	709	1120	989	522	772	616	1043	547	588	616	295	1054	933	451	591	450	833	554	365	1123	874	1025	827	1172	990	904	1079	473
PF12728	4846.62	0.204016	0.204096	0.999608	0.3175	0.997871	6503	3760	4590	4648	3452	3673	5462	7742	4367	3437	7598	5507	3444	5852	4552	6938	4571	7759	4932	5034	3244	4323	6352	3424	4567	3857	3182	1880	3588	5428	4507	4903	5293	6550	6284	5565	2725	4436	4133	6660	3546
PF16654	523.801	0.209546	0.209655	0.999481	0.317562	0.997871	586	426	634	455	326	438	593	742	611	385	712	483	302	473	516	671	501	519	508	643	458	211	737	359	736	599	372	263	377	473	595	274	760	642	627	617	587	714	472	760	302
PF04427	0.662533	-1.79111	1.79217	-0.999411	0.317596	0.997871	0	0	1	0	11	0	0	0	0	0	1	0	2	5	0	2	0	0	0	0	0	0	0	0	0	1	0	1	0	0	0	0	0	0	0	0	0	0	0	2	2
PF05833	1153.99	-0.230323	0.230492	-0.999269	0.317665	0.997871	1360	2057	793	1446	2050	1327	883	1315	734	1550	1210	1824	1937	1444	1666	1434	1919	553	1674	403	1898	1594	1600	1014	678	1276	789	1414	1380	305	988	746	318	723	792	585	871	1194	1321	568	1838
PF09671	2.27415	-0.977856	0.978617	-0.999223	0.317687	0.997871	2	10	1	0	4	4	9	27	4	3	0	3	0	1	1	1	2	0	0	1	3	7	0	1	0	4	7	2	1	0	0	0	0	2	0	0	0	1	0	0	0
PF06488	0.834679	-1.67898	1.68042	-0.999144	0.317725	0.997871	9	1	2	0	3	0	0	0	0	0	0	0	0	1	0	0	1	2	0	0	0	0	0	0	0	121	0	6	0	0	4	0	0	0	0	0	0	2	4	169	0
PF00636	305.773	-0.249503	0.249765	-0.998953	0.317818	0.997871	406	556	248	360	477	353	263	285	225	481	292	412	557	384	514	415	512	121	564	113	457	390	514	271	146	349	218	341	354	71	243	195	63	168	188	167	225	296	327	140	522
PF06942	6.80978	1.23202	1.23396	0.998431	0.31807	0.997871	13	10	0	0	2	0	1	1	2	0	1	1	0	1	147	0	0	0	0	13	15	1	0	3	16	12	2	16	0	1	6	0	7	0	1	3	0	0	0	13	35
PF08352	923.293	-0.186632	0.186943	-0.99834	0.318115	0.997871	1144	1868	876	993	1384	964	578	963	947	1057	765	1223	1352	823	1599	1122	1354	733	931	863	1052	2072	1382	556	1081	1028	672	1311	728	305	769	588	379	825	630	552	594	827	945	337	1511
PF10691	1.64735	3.10056	3.10608	0.998224	0.318171	0.997871	0	0	0	0	0	1	0	0	0	19	0	0	0	0	0	0	0	0	27	0	0	0	10	2	16	0	0	0	0	0	0	0	0	0	0	0	0	0	0	0	0
PF13392	68.0369	0.573562	0.574658	0.998094	0.318234	0.997871	30	22	48	43	33	85	95	166	32	80	187	18	18	29	27	67	25	166	17	252	47	4	105	27	103	9	10	7	33	21	25	13	187	15	68	113	14	80	60	316	42
PF14347	1.00473	1.92276	1.92695	0.997829	0.318362	0.997871	0	0	149	2	0	0	0	0	1	3	0	0	12	0	0	1	0	0	2	0	0	0	0	0	9	10	0	0	0	0	1	1	0	0	0	0	0	1	0	0	0
PF03720	1435.21	0.193843	0.194338	0.997455	0.318544	0.997871	1466	1097	1950	1143	1199	1056	1639	2289	1765	1381	1325	933	1077	1060	1637	1920	849	1659	1413	2755	1269	1152	1632	1305	1763	1347	1149	1310	841	1751	1073	1058	1354	1143	2200	1847	1503	1514	1070	1668	1108
PF03748	33.4906	0.624846	0.626469	0.997409	0.318566	0.997871	63	71	0	10	16	15	9	2	6	86	31	23	8	48	164	44	10	12	89	21	80	2	89	23	82	55	15	82	58	0	16	4	13	3	7	22	27	28	6	33	117
PF04452	1256.92	0.0994608	0.0998724	0.995879	0.319309	0.997871	1252	1592	1230	1154	1232	1372	1092	1252	1057	1397	1605	1220	1058	1199	1709	1608	1229	1273	1419	902	1630	1204	1476	1762	1046	1275	1619	1005	1332	705	1583	1479	1088	967	1340	1127	1220	1327	1102	970	1287
PF05737	14.8503	-0.762648	0.76593	-0.995716	0.319388	0.997871	28	16	5	70	36	0	7	3	4	15	3	15	56	8	11	0	7	1	7	4	13	3	18	19	51	1	1	4	16	1	39	47	1	1	39	0	0	6	14	3	37
PF03534	126.601	-1.00231	1.00728	-0.995068	0.319703	0.997871	323	5	101	137	11	1022	13	20	0	1	7	8	39	145	11	7	40	34	48	186	41	0	51	6	68	40	2	0	45	54	31	1760	1	142	45	13	7	3	16	23	281
PF09419	76.4716	-0.365179	0.367027	-0.994964	0.319754	0.997871	109	117	48	105	191	103	32	143	27	87	107	184	120	140	134	100	127	21	77	8	95	118	142	43	36	73	31	95	70	12	72	51	15	32	96	30	77	86	33	15	106
PF00582	919.919	0.225973	0.227328	0.994042	0.320203	0.997871	882	885	1423	558	583	925	806	1131	1021	474	1301	617	552	664	2268	1068	1314	847	585	1393	1023	329	660	749	1574	1044	582	822	749	915	852	399	1152	946	1140	946	973	855	934	1174	900
PF12221	1.43079	1.2865	1.29464	0.99372	0.320359	0.997871	2	1	1	1	0	0	0	0	0	0	0	0	0	11	8	3	0	0	4	2	12	1	0	0	2	1	2	0	2	0	4	0	3	0	0	0	0	0	0	0	3
PF06103	6.6055	-0.801759	0.806853	-0.993687	0.320375	0.997871	1	1	62	5	3	0	3	2	1	0	6	8	18	2	5	2	17	0	5	0	1	15	10	0	28	1	1	23	5	1	8	2	0	3	3	2	1	1	22	8	3
PF13376	48.1787	0.4823	0.485387	0.993641	0.320398	0.997871	104	10	63	33	9	31	21	30	55	36	89	7	35	32	18	31	39	184	21	69	29	68	96	12	82	21	4	17	49	35	36	7	136	106	75	74	51	42	46	34	9
PF14507	2.41261	1.18173	1.18958	0.993399	0.320516	0.997871	2	2	4	0	0	0	1	0	4	0	1	3	9	1	0	0	1	0	0	0	5	0	0	1	1	0	0	2	3	1	26	0	2	0	14	0	2	0	6	5	0
PF02030	18.9968	0.433962	0.436847	0.993398	0.320516	0.997871	20	41	12	8	11	16	7	4	10	23	2	8	16	39	88	17	21	6	22	23	38	4	30	16	23	26	13	59	10	3	28	6	13	13	12	7	11	9	39	24	41
PF04017	1.05992	-2.05701	2.07151	-0.992997	0.320712	0.997871	0	15	2	6	0	0	0	0	0	3	0	0	0	0	0	6	0	0	8	0	0	0	8	1	0	0	1	0	0	0	0	0	0	0	0	0	0	0	0	0	0
PF02899	1014.22	0.0767368	0.0773302	0.992327	0.321038	0.997871	1164	1129	1063	865	936	1086	1041	856	917	1140	1018	1026	961	1067	1307	1186	1034	1021	1095	753	1040	2001	990	1212	996	1257	1116	868	822	691	1089	775	951	1133	855	924	1057	1102	956	850	1110
PF09560	50.7522	-0.377235	0.380279	-0.991996	0.3212	0.997871	53	91	62	58	83	48	77	37	52	109	14	35	122	60	11	42	84	31	66	12	52	158	30	48	36	83	57	109	10	17	52	34	19	57	17	38	18	39	49	3	106
PF02669	449.184	0.217515	0.21937	0.991542	0.321421	0.997871	500	275	573	325	312	439	521	547	673	371	385	298	373	439	584	574	297	567	293	465	324	645	345	201	800	688	392	358	244	337	374	233	665	692	389	633	539	592	381	574	267
PF03682	23.5283	0.618825	0.624409	0.991056	0.321658	0.997871	17	20	29	8	27	14	8	4	1	30	18	23	24	44	64	2	19	0	32	0	21	32	15	11	1	57	20	8	195	14	13	4	9	18	16	21	35	47	27	5	16
PF00801	190.926	0.390813	0.394605	0.990389	0.321984	0.997871	292	103	268	216	79	116	54	324	263	157	131	45	90	199	316	582	191	203	213	200	269	34	208	113	68	62	74	111	133	181	126	50	142	325	740	130	374	155	260	96	161
PF16301	192.138	0.465655	0.470203	0.990327	0.322014	0.997871	109	71	334	179	76	43	256	324	411	90	252	70	75	137	160	276	214	369	88	310	261	0	97	71	90	100	205	40	125	210	145	54	390	247	350	248	196	330	213	387	62
PF13362	8.49687	-0.647437	0.653907	-0.990106	0.322123	0.997871	17	1	19	7	6	33	7	1	7	3	2	0	15	18	10	14	0	2	11	6	13	0	6	6	0	13	11	39	3	0	8	10	16	3	13	11	0	9	1	4	7
PF00499	358.586	0.238516	0.241026	0.989584	0.322378	0.997871	347	271	365	342	249	315	429	405	274	478	416	233	117	229	539	375	286	670	309	355	250	890	379	302	314	407	1088	320	216	255	319	193	515	295	261	475	359	303	163	331	340
PF00596	2187.04	0.097064	0.0981021	0.989419	0.322458	0.997871	2342	3301	2151	1869	2196	1660	2126	1872	1967	2077	2437	2316	2063	1827	3342	2040	2419	1873	1875	3043	2607	4124	2639	2129	1850	2648	1609	1817	2200	1326	2548	1630	2105	2050	2197	2063	2331	2354	2142	1847	2745
PF00637	1.57313	2.15997	2.1831	0.989405	0.322465	0.997871	0	0	3	0	22	0	0	1	0	0	1	0	10	24	0	6	0	0	0	0	0	0	0	0	0	6	0	0	0	2	0	0	0	0	0	0	0	0	0	2	11
PF13371	971.98	0.257325	0.260081	0.989402	0.322466	0.997871	980	483	1517	829	481	742	1155	1390	1416	645	1196	655	350	766	982	1175	570	1399	721	1430	789	557	1002	1121	779	912	1010	296	622	1099	1282	1085	1283	996	1402	1136	1068	1238	780	1385	559
PF10810	1.97325	-1.38324	1.39811	-0.989365	0.322485	0.997871	16	15	0	0	0	0	2	0	0	0	0	0	0	1	0	0	1	0	0	6	4	0	0	0	7	6	3	11	0	0	0	1	0	2	1	0	0	0	0	3	7
PF11350	0.911467	1.77933	1.79889	0.989125	0.322602	0.997871	0	1	1	0	0	0	0	0	0	0	0	1	0	0	0	1	0	0	0	0	0	1	1	0	15	0	0	2	0	0	0	0	1	0	0	0	2	0	8	3	0
PF09529	105.056	0.412233	0.416794	0.989058	0.322635	0.997871	138	76	77	117	99	81	27	113	17	208	114	141	105	169	203	203	88	43	67	28	129	385	201	98	275	45	37	51	244	23	129	40	18	34	118	282	94	84	52	11	77
PF12917	58.2913	-0.369996	0.374123	-0.98897	0.322678	0.997871	99	148	57	49	122	55	22	23	23	79	45	45	76	75	79	46	72	24	239	17	95	83	50	39	67	80	54	151	14	17	75	28	22	51	25	15	29	20	117	32	47
PF07291	49.781	0.423861	0.428633	0.988865	0.322729	0.997871	55	33	44	36	29	54	39	46	40	66	23	10	17	40	21	26	86	63	34	66	34	148	64	213	38	19	63	41	23	14	157	143	16	11	85	33	18	35	14	30	48
PF10143	354.416	0.328581	0.332444	0.988379	0.322967	0.997871	321	180	521	284	174	293	391	498	357	137	637	298	136	244	289	442	291	440	208	502	401	28	289	540	245	249	204	121	223	313	397	599	534	430	619	360	543	468	313	518	181
PF02547	3845.1	0.116593	0.118042	0.987723	0.323289	0.997871	3928	3830	3533	3671	3414	4260	4214	4757	2821	4658	4609	3845	3213	3311	4118	4674	3137	4275	4146	2751	3014	5963	4503	5243	3378	4315	6045	2755	3130	2615	4834	4629	3815	2964	3724	3730	3790	4010	2820	3498	4007
PF14130	2.37043	-0.994275	1.0068	-0.987557	0.32337	0.997871	9	3	10	0	2	7	0	0	1	1	4	0	4	1	2	1	0	4	10	0	4	0	0	3	1	20	0	2	0	1	6	1	0	0	0	0	0	7	0	0	0
PF00290	991.794	0.157725	0.159785	0.987108	0.32359	0.997871	789	1113	1246	810	885	1053	891	1046	805	853	1227	1148	708	1011	1486	1093	929	710	1096	808	1266	518	1168	1267	1109	1019	575	508	1339	713	1125	1186	851	893	1076	1218	1253	1252	881	1085	928
PF07374	36.4294	-0.433804	0.439481	-0.987083	0.323602	0.997871	40	44	47	34	92	58	32	13	64	64	15	13	36	61	9	43	42	9	27	30	24	51	22	18	70	29	39	209	16	9	40	17	11	12	27	8	3	32	50	31	33
PF00013	1505.58	-0.0510457	0.051756	-0.986275	0.323998	0.997871	1678	2110	1589	1475	1580	1637	1598	1766	1284	1716	1870	1643	1607	1395	1794	1815	2134	1367	1708	1201	1713	1845	1957	1520	1574	1748	1684	1578	1323	900	1529	1122	1281	1124	1256	1216	1331	1432	1290	1171	1732
PF02656	14.627	0.965796	0.97943	0.98608	0.324094	0.997871	18	44	0	0	3	0	3	1	5	8	0	3	1	4	195	4	1	14	0	35	61	0	7	1	28	33	1	36	1	3	5	1	19	0	16	3	31	2	0	23	53
PF13930	278.036	-0.271126	0.275224	-0.985107	0.324571	0.997871	393	514	177	373	454	313	223	93	165	259	204	338	385	296	420	287	450	121	419	35	461	304	421	277	282	379	293	282	626	115	260	204	134	257	199	192	175	151	318	88	460
PF07311	0.648424	-1.7662	1.79385	-0.984582	0.324829	0.997871	0	8	0	2	0	1	2	0	0	1	0	0	0	4	0	8	0	0	1	0	0	0	0	0	0	0	1	0	0	0	0	0	0	0	0	0	0	0	0	0	2
PF06299	1.45806	-0.912329	0.927066	-0.984104	0.325064	0.997871	0	0	2	6	0	6	3	1	6	0	2	0	2	1	1	2	0	0	6	0	5	0	0	0	0	2	3	0	1	0	2	3	3	1	0	0	0	1	0	0	1
PF16255	198.444	0.479493	0.487354	0.98387	0.325179	0.997871	82	97	414	101	109	147	158	304	329	103	119	192	48	198	230	294	7	127	199	246	65	0	133	482	87	203	94	45	120	302	153	438	135	248	269	256	324	339	187	370	97
PF01832	1229.64	0.235639	0.239548	0.983681	0.325272	0.997871	1913	1017	1329	937	676	830	1344	1112	2365	772	1598	1467	523	1107	1045	1524	797	1670	1057	1336	844	659	1478	1941	1297	1415	1067	591	670	1586	1110	1021	1351	1529	1036	1701	1076	1114	1430	1679	826
PF11074	7.1454	-0.685644	0.697199	-0.983427	0.325397	0.997871	7	7	40	5	8	9	2	5	8	9	2	2	2	12	0	2	3	3	24	0	6	54	4	1	14	4	2	16	7	7	1	3	1	6	2	3	0	0	0	3	30
PF02901	6488.38	0.0894917	0.0910048	0.983373	0.325424	0.997871	6515	7429	6491	5409	6706	6389	7289	6911	5947	6223	6013	6787	5896	6012	9563	6975	6621	5891	6136	7866	7698	11513	7046	5217	9195	8343	4378	6346	6288	5360	5329	5024	5536	5713	7000	5752	6838	6246	6019	6479	6386
PF17117	19.2373	-0.823626	0.837805	-0.983075	0.32557	0.997871	43	34	11	65	35	35	0	12	4	15	5	7	32	84	117	23	10	0	51	6	71	0	6	59	0	15	0	16	6	4	5	12	0	6	9	1	0	0	8	3	37
PF03175	26.6203	-1.04038	1.05853	-0.982858	0.325677	0.997871	8	0	281	2	34	2	14	1	0	85	2	16	45	125	1	20	0	0	3	0	2	0	2	18	17	9	6	67	4	136	4	4	2	1	1	0	3	102	11	7	4
PF08478	156.671	0.263279	0.26804	0.982238	0.325983	0.997871	166	233	92	136	171	145	78	203	78	240	157	263	183	182	307	174	328	63	140	51	272	227	250	138	227	198	81	122	274	28	119	130	34	88	138	147	159	220	139	69	291
PF10050	161.377	0.210193	0.214275	0.980951	0.326617	0.997871	130	155	123	89	203	172	199	169	211	250	98	179	126	125	140	171	205	353	255	142	133	282	217	201	149	174	247	166	149	69	156	77	84	147	153	146	34	147	160	214	173
PF04071	18.8732	-0.373403	0.380679	-0.980888	0.326648	0.997871	13	35	28	23	37	16	23	5	16	20	22	15	32	15	26	22	46	11	13	1	58	7	13	13	9	32	13	36	28	6	7	8	2	10	9	7	26	28	27	14	31
PF09857	0.465246	-1.23954	1.26494	-0.979916	0.327128	0.997871	3	1	0	2	0	0	1	0	0	3	0	0	1	0	53	1	0	0	2	0	0	0	1	1	0	0	0	2	0	0	0	0	1	1	0	0	0	0	0	0	0
PF07745	1242.6	0.327606	0.334448	0.979544	0.327311	0.997871	619	2038	1319	1070	540	1072	1123	1190	1178	1285	1316	1074	474	1332	1725	1843	1026	1971	1014	552	2827	191	1879	2376	483	1191	1069	189	3608	746	1382	1381	513	666	831	1353	1178	1710	695	2090	1322
PF12950	95.081	0.43669	0.446051	0.979014	0.327573	0.997871	74	77	34	109	11	150	91	81	122	63	165	34	63	52	146	93	93	113	58	186	86	52	45	202	155	14	367	23	79	35	120	66	39	173	143	261	9	32	34	53	86
PF16481	111.105	0.350934	0.358486	0.978933	0.327613	0.997871	83	167	42	60	111	166	62	63	125	215	30	118	165	97	58	215	162	124	190	142	59	214	279	129	35	102	73	158	62	3	131	101	82	148	118	39	55	131	128	23	297
PF12513	24.5088	0.38586	0.394487	0.97813	0.32801	0.997871	24	36	16	17	24	16	16	9	23	21	16	17	18	19	26	23	39	34	49	49	88	86	48	15	7	9	13	32	50	0	20	12	33	30	14	6	7	13	24	20	32
PF05137	3.64387	-0.93725	0.958696	-0.977631	0.328257	0.997871	7	21	0	12	4	1	2	0	1	2	0	7	2	6	16	0	0	0	1	10	10	0	1	7	4	13	1	9	2	0	0	0	0	0	1	2	0	0	0	1	19
PF13616	1239.18	0.124116	0.126975	0.977483	0.32833	0.997871	1501	1243	1352	1024	1004	1140	1381	1579	1101	1133	1320	1209	1054	1316	1473	1589	1001	1283	1454	1083	967	1175	1433	1082	1245	1519	1055	754	798	1033	1468	1061	1475	1311	1487	1355	1642	1334	964	1545	1237
PF00454	43.0491	0.51726	0.529419	0.977032	0.328553	0.997871	24	12	97	19	27	17	38	119	83	30	31	10	36	61	91	82	0	54	47	137	59	8	66	9	2	42	16	12	14	57	5	9	47	21	55	43	33	86	53	86	23
PF15655	122.694	-0.372002	0.380803	-0.976887	0.328625	0.997871	245	45	99	374	115	173	44	61	189	20	136	138	340	76	148	172	202	61	147	23	70	201	182	144	128	86	110	151	124	188	43	57	99	73	54	25	144	59	110	41	183
PF06222	1.81997	-2.38359	2.4434	-0.97552	0.329302	0.997871	37	0	0	0	6	0	0	0	0	2	0	0	1	0	4	0	0	0	0	0	24	0	0	0	0	0	0	0	4	0	0	0	49	0	0	0	0	0	0	4	0
PF02662	43.9492	-0.443934	0.455227	-0.975193	0.329464	0.997871	33	48	154	32	49	63	41	21	57	59	13	27	119	43	39	37	8	26	97	68	50	0	35	29	6	63	40	57	18	65	44	59	13	13	9	26	9	48	46	53	85
PF01320	4.65977	-1.80111	1.84733	-0.974977	0.329571	0.997871	43	41	0	0	7	2	0	1	1	0	0	0	0	10	5	0	1	0	0	53	0	0	0	0	30	0	0	0	1	0	0	1	0	0	0	0	0	0	0	4	0
PF04560	738.394	-0.1342	0.137744	-0.974268	0.329923	0.997871	707	1004	794	766	967	847	890	766	602	1057	566	748	1014	753	999	938	1090	659	1010	405	798	1251	914	611	944	905	1099	914	634	281	678	412	404	462	455	652	489	642	700	584	999
PF10095	15.6142	0.910152	0.934391	0.974059	0.330027	0.997871	0	10	15	9	0	14	19	3	31	133	7	1	10	30	5	39	1	2	108	0	18	0	82	9	60	20	10	0	4	0	9	13	10	5	9	2	0	1	1	0	1
PF07882	833.806	0.16951	0.174026	0.974049	0.330032	0.997871	888	860	1119	820	550	638	777	1115	968	739	610	971	833	926	1024	916	1123	416	837	822	697	436	945	554	899	1007	576	710	616	699	860	500	951	936	759	1070	1218	953	811	1272	895
PF03613	679.943	0.341753	0.350989	0.973687	0.330212	0.997871	781	939	455	441	692	328	597	763	552	477	329	268	497	564	1350	341	728	315	358	1442	607	2680	876	177	2762	787	313	1119	729	648	311	257	477	1015	583	200	562	329	892	426	848
PF14315	136.965	0.417115	0.428388	0.973686	0.330212	0.997871	131	92	243	47	36	32	221	293	408	398	36	85	60	131	187	261	96	63	156	172	94	20	86	88	81	169	171	68	29	203	209	37	198	68	47	228	48	111	126	281	98
PF16203	0.836041	-1.44671	1.48641	-0.97329	0.330409	0.997871	0	0	10	1	1	1	0	0	1	2	0	0	8	1	1	4	0	0	0	0	0	0	0	3	2	1	0	0	0	0	0	0	0	0	0	0	0	0	0	0	0
PF13630	59.8235	-0.279996	0.28788	-0.972614	0.330745	0.997871	57	218	45	65	71	40	50	38	41	59	44	68	97	84	89	54	91	41	68	43	109	135	103	50	76	91	66	51	46	13	41	23	31	65	22	18	35	56	96	11	98
PF01580	2211.61	0.0778437	0.0800989	0.971844	0.331128	0.997871	2036	3018	1971	2254	2287	2231	2094	2174	1885	2594	2099	2186	2668	2182	2745	2517	2474	2209	2364	1471	3243	3218	2741	2296	2325	2535	2969	2172	2000	1355	2427	2403	1699	1708	2080	2028	1665	2232	1965	1655	2502
PF03609	490.981	0.365443	0.376052	0.971789	0.331155	0.997871	591	685	299	299	463	208	474	608	431	351	228	103	284	326	956	210	622	306	224	1224	468	2029	694	113	1889	592	261	771	463	452	184	129	333	774	384	143	396	300	609	319	687
PF04203	1576.72	-0.237314	0.244307	-0.971375	0.331362	0.997871	1398	2529	1683	1898	2482	1914	1626	1350	1109	1610	1105	1940	3191	1906	1974	1896	2671	1068	2324	462	2211	2807	1791	1330	1141	2070	1514	2657	1738	537	1341	819	336	1205	801	872	811	1560	2313	639	2763
PF00682	5661.16	0.0558324	0.0575081	0.970861	0.331618	0.997871	5387	6354	6451	5574	5824	5609	5793	6157	5408	6334	6437	5271	5835	5143	6367	6525	6920	5800	5584	4797	6448	7692	6399	6313	5618	6230	5768	5273	5504	4083	5535	5887	5196	4907	5104	5471	5303	5721	5044	5009	5358
PF08327	25.9984	0.493673	0.508596	0.970658	0.331719	0.997871	12	39	14	12	21	46	5	31	18	35	15	8	17	9	214	34	63	6	28	15	28	4	22	26	19	15	1	0	33	10	53	31	9	24	71	17	24	18	23	25	36
PF07582	132.966	0.236636	0.243896	0.970234	0.33193	0.997871	132	101	121	73	124	112	202	102	240	97	98	84	205	59	185	130	372	130	124	141	226	159	85	74	121	159	122	180	213	130	77	126	65	156	154	101	68	117	113	107	117
PF00262	1.20851	-2.26169	2.33132	-0.970132	0.331981	0.997871	0	1	3	0	22	0	0	0	0	0	0	0	7	5	0	7	0	0	0	0	0	0	0	0	0	1	0	0	0	0	0	0	0	0	0	0	0	0	0	0	7
PF02085	4.55107	-0.768191	0.792109	-0.969804	0.332144	0.997871	3	2	13	6	0	13	14	2	8	8	5	0	7	6	3	17	0	0	18	0	9	0	7	6	0	15	7	0	5	0	9	1	3	4	1	1	0	3	0	0	1
PF03841	221.577	0.382809	0.394816	0.969588	0.332252	0.997871	215	230	123	93	270	229	180	101	405	179	63	147	202	113	1371	153	268	174	138	487	245	374	125	71	347	479	142	591	72	66	125	111	163	272	119	65	55	109	172	207	550
PF11428	4.30292	0.990845	1.0221	0.969424	0.332333	0.997871	0	5	3	1	3	4	2	0	4	0	0	2	0	2	0	3	2	3	0	0	3	55	1	0	6	6	3	29	0	18	0	1	1	14	0	0	1	2	2	2	2
PF01339	94.4292	0.342097	0.353032	0.969026	0.332532	0.997871	100	151	50	65	74	77	74	21	38	153	78	110	103	141	279	138	112	80	124	103	300	100	202	65	54	119	83	52	322	14	45	36	78	61	27	61	49	114	65	28	122
PF10411	7.26005	0.90567	0.934865	0.968771	0.33266	0.997871	5	18	4	0	1	0	6	9	2	2	2	10	2	5	116	1	0	0	2	21	13	0	2	4	30	16	3	8	0	0	12	5	4	0	3	0	1	0	2	2	25
PF00388	34.5149	0.558695	0.576711	0.968762	0.332664	0.997871	27	13	30	28	22	6	56	92	76	19	18	16	46	31	57	109	47	16	21	0	14	0	4	20	47	42	90	0	8	37	53	23	24	12	25	73	5	54	32	96	29
PF07929	784.366	0.221991	0.229214	0.968487	0.332801	0.997871	828	491	884	776	547	668	910	1013	777	684	923	722	361	662	725	994	454	1066	599	708	523	1194	807	454	546	852	1491	307	661	771	632	392	1124	982	953	1018	1163	1022	645	1174	558
PF04311	3.42596	0.995746	1.02817	0.968468	0.332811	0.997871	1	0	2	10	0	0	0	6	15	5	0	0	8	4	5	6	0	0	3	4	17	0	11	7	0	0	0	0	1	0	2	4	7	12	2	0	0	6	0	1	3
PF01128	1325.73	0.0970148	0.10019	0.968309	0.33289	0.997871	1310	1510	1349	1095	1349	1607	1192	1249	1161	1440	1568	1228	1461	1376	1665	1533	1426	1108	1381	1192	1669	1596	1585	1975	1254	1177	1123	1133	1416	879	1544	1817	826	1193	1175	1297	1167	1240	1138	1290	1426
PF03825	731.23	0.237791	0.245599	0.968211	0.332939	0.997871	812	933	828	645	315	451	817	905	793	726	645	293	227	397	2541	903	440	844	439	938	646	1189	620	815	648	1028	1212	572	367	506	917	780	891	501	701	681	460	745	434	1050	1183
PF09929	3.06979	-0.944121	0.975539	-0.967794	0.333147	0.997871	0	2	1	2	4	29	0	0	0	6	0	1	0	17	2	2	7	4	1	0	2	0	12	1	0	2	0	4	3	0	0	1	11	0	0	1	1	4	0	8	1
PF00535	14464.6	0.0811983	0.0839689	0.967004	0.333542	0.997871	15312	17102	14688	12914	15528	14460	13636	17332	11737	14826	17928	17093	12048	14807	19470	19047	12632	13172	17792	11287	15027	16972	20273	17090	14683	13813	12900	10657	13413	10681	14739	14068	12458	11223	14787	14478	17892	16423	11951	12983	13580
PF13409	25.1276	-0.621711	0.643897	-0.965544	0.334272	0.997871	37	79	10	15	85	44	4	4	7	38	12	11	23	42	212	1	16	2	10	36	64	0	42	14	20	37	16	26	30	0	23	14	19	1	9	18	19	0	7	24	48
PF00164	281.416	-0.169526	0.175597	-0.96543	0.33433	0.997871	298	368	377	244	348	316	375	372	171	379	281	346	311	242	291	375	315	310	334	111	143	362	298	268	370	417	565	354	200	164	297	144	173	180	151	256	280	252	262	171	400
PF06971	143.999	0.141939	0.147045	0.965279	0.334405	0.997871	127	166	156	138	133	137	138	232	157	175	208	198	186	170	225	257	170	125	174	79	156	196	187	87	122	114	135	138	179	55	127	65	90	102	127	135	142	124	148	119	195
PF16338	572.864	0.26736	0.277033	0.965085	0.334502	0.997871	456	355	883	421	376	392	750	1137	977	350	486	472	264	530	789	919	271	436	449	765	466	243	431	805	535	590	393	145	393	632	562	799	532	623	600	770	610	897	442	950	334
PF16510	1.00436	2.37521	2.46116	0.965078	0.334506	0.997871	0	1	0	0	0	0	0	0	0	0	0	0	0	2	10	1	0	0	0	0	0	3	0	0	53	0	0	0	1	0	0	0	71	0	13	0	0	0	0	11	0
PF08007	33.3196	0.892914	0.92531	0.964989	0.33455	0.997871	59	73	11	4	2	1	8	2	6	9	5	59	2	6	627	1	4	0	1	97	56	15	3	1	82	86	21	70	0	4	17	1	26	5	3	21	4	1	1	63	97
PF16656	286.616	0.208076	0.215793	0.964237	0.334927	0.997871	570	197	250	183	243	305	167	205	172	286	406	287	342	138	297	275	780	340	280	428	336	422	491	193	296	436	153	229	208	187	344	270	221	268	472	226	150	277	310	155	273
PF13433	26.8575	0.688406	0.714006	0.964146	0.334973	0.997871	15	2	14	25	12	9	52	5	81	22	10	12	29	29	426	6	12	4	6	28	55	9	0	3	18	14	63	51	5	8	5	3	4	15	10	1	3	29	71	15	16
PF11687	2.32855	1.724	1.78815	0.964121	0.334985	0.997871	0	2	1	2	0	1	0	0	9	0	0	0	6	0	0	0	0	0	0	0	0	16	0	0	122	0	1	22	0	0	0	0	0	0	6	0	0	1	26	1	1
PF12236	79.291	0.790175	0.819919	0.963723	0.335185	0.997871	132	11	62	66	8	33	54	21	5	238	31	33	22	14	17	37	54	6	396	19	1032	142	119	66	444	41	45	1	12	0	47	29	74	1	18	160	2	4	4	2	30
PF11325	387.944	0.266393	0.276614	0.96305	0.335523	0.997871	292	222	361	327	195	371	683	426	343	426	395	449	139	302	339	407	239	496	316	303	191	500	453	652	407	324	467	119	197	350	351	604	482	440	360	360	1142	474	235	359	260
PF13592	3.21875	-1.28146	1.33119	-0.962638	0.335729	0.997871	30	10	0	5	0	2	2	2	1	1	1	0	3	0	1	0	0	0	0	0	7	0	1	0	3	5	1	0	49	0	0	0	1	0	3	0	0	0	0	0	4
PF13413	36.5682	0.376852	0.39161	0.962314	0.335892	0.997871	24	66	32	17	6	49	32	13	15	67	29	28	60	49	151	81	71	4	70	23	34	30	83	50	103	39	25	52	16	17	37	26	21	6	15	14	18	14	35	25	54
PF10141	10.7242	0.639567	0.664901	0.961898	0.336101	0.997871	13	8	12	9	1	7	5	2	4	2	14	8	34	19	2	11	5	0	4	2	10	0	16	7	4	5	5	25	5	2	67	23	19	0	15	2	1	8	28	4	31
PF01427	429.821	0.239662	0.249429	0.960843	0.336631	0.997871	348	287	707	324	282	262	563	710	758	520	196	363	241	412	615	575	407	285	460	380	326	112	507	390	511	456	343	303	186	490	561	231	390	366	459	728	563	664	348	586	423
PF11168	0.957938	1.8412	1.91772	0.960103	0.337004	0.997871	1	1	0	0	0	0	0	2	0	3	0	0	1	0	214	0	0	0	0	6	0	3	0	1	0	0	0	0	0	4	0	0	0	1	0	0	0	0	0	13	0
PF03572	4184.05	0.147336	0.153614	0.959132	0.337492	0.997871	4310	3694	4756	4149	2944	3753	4996	5665	3983	4651	5471	3773	2275	3328	4184	5480	3398	5774	3928	4079	3320	6840	5317	4298	3791	4519	4443	1894	3505	3586	4825	3405	5039	4132	4850	4627	4757	4850	2947	4730	2861
PF15570	6.4415	1.20221	1.25359	0.959012	0.337552	0.997871	8	4	1	0	0	11	0	22	1	0	20	4	5	0	0	0	0	0	63	0	0	0	40	1	0	0	1	0	9	25	11	0	10	4	3	0	2	0	9	7	2
PF06304	2.02916	1.0329	1.07725	0.95883	0.337644	0.997871	2	0	1	0	2	1	2	0	1	1	0	1	3	2	0	4	0	0	3	0	3	8	0	1	6	0	1	16	1	8	0	1	0	0	1	0	0	1	0	10	0
PF08531	1516.73	0.208874	0.21786	0.95875	0.337685	0.997871	1472	1298	2185	1060	1225	1161	1640	2066	1668	1347	1436	1358	1103	1286	1609	1701	998	1407	1190	2562	1399	1922	1867	1856	1377	1795	684	504	926	1879	881	1273	1453	1820	2537	1299	2258	2094	1534	1885	1002
PF00886	346.471	-0.20397	0.212781	-0.95859	0.337765	0.997871	350	441	422	381	449	432	433	366	337	492	248	295	584	327	358	383	704	296	410	122	251	540	361	310	503	420	633	519	186	145	322	209	178	109	177	381	201	300	392	220	517
PF06949	574.38	-0.237583	0.248031	-0.957876	0.338125	0.997871	604	1259	368	745	933	632	444	378	424	666	519	738	1176	758	851	633	1173	299	891	261	1133	689	759	434	312	596	391	627	989	166	463	466	232	394	312	329	350	548	599	215	757
PF08353	121.109	-0.325916	0.340287	-0.957768	0.33818	0.997871	102	115	202	157	199	128	173	55	121	152	59	120	313	91	140	155	140	69	144	9	127	272	65	103	180	170	89	281	91	35	160	69	31	69	52	73	44	88	228	40	250
PF08009	2.06301	3.00035	3.13299	0.957662	0.338233	0.997871	0	0	0	0	0	2	0	0	0	24	0	0	0	0	0	0	0	0	18	0	0	0	24	4	23	0	0	0	0	0	0	0	0	0	0	0	0	0	0	0	0
PF00665	4284.14	-0.179205	0.187236	-0.957104	0.338515	0.997871	3704	8215	4337	3087	5319	5091	6255	3455	6271	2967	7626	4016	3496	3722	4450	4173	4664	1981	2987	4957	4259	2890	5623	5689	4474	5510	3166	5299	4240	3235	7931	3403	4054	3477	2277	3007	3857	2771	3334	3736	5280
PF10675	0.832854	2.09605	2.19015	0.957033	0.338551	0.997871	0	0	0	0	1	0	0	1	0	4	2	13	0	0	0	0	0	0	0	0	2	0	0	0	0	0	0	0	2	0	9	0	0	0	0	0	0	0	0	0	1
PF09244	1.88836	1.64165	1.71545	0.956979	0.338578	0.997871	0	0	36	0	2	0	3	2	1	0	0	0	0	0	7	0	4	0	0	0	0	13	0	0	24	0	0	1	2	0	0	0	0	0	2	2	0	0	18	0	1
PF03975	57.2973	0.336633	0.351858	0.95673	0.338704	0.997871	29	136	22	30	47	71	31	4	29	84	69	34	96	106	88	112	44	34	123	30	158	65	111	65	52	45	29	30	140	18	54	37	41	38	26	44	47	83	54	18	78
PF06306	11.705	0.976963	1.02167	0.956238	0.338952	0.997871	0	2	0	1	3	28	14	0	20	0	44	0	2	18	0	4	0	30	19	0	14	0	26	1	7	6	10	11	12	0	0	2	101	2	35	8	14	11	15	0	3
PF11650	0.828272	2.53547	2.65207	0.956035	0.339055	0.997871	0	0	0	0	0	0	0	0	0	0	0	0	0	2	2	1	0	0	0	0	0	0	0	0	14	0	0	0	0	0	0	0	4	0	2	0	0	0	0	8	0
PF11708	0.378828	-3.01733	3.15661	-0.955878	0.339134	0.997871	0	0	2	10	0	0	0	0	0	0	0	1	1	0	0	0	0	0	0	0	0	0	0	0	0	0	0	1	0	0	0	0	0	0	0	0	0	0	0	0	0
PF03883	1020.36	0.105338	0.110229	0.955628	0.33926	0.997871	1383	1130	896	838	822	1155	1003	880	970	901	1481	813	583	1021	1590	1068	1112	1095	1056	1003	1197	1286	1201	1207	938	1086	1144	771	940	656	1282	1110	1214	942	984	851	930	1090	845	1012	993
PF13632	276.402	0.301654	0.315829	0.955119	0.339517	0.997871	374	403	245	139	142	232	239	311	128	144	378	269	119	297	851	373	75	315	339	376	187	28	304	156	431	241	129	206	213	259	237	130	516	329	349	266	469	261	233	343	400
PF01654	1762.63	0.176402	0.184727	0.954931	0.339613	0.997871	2187	1309	1932	1467	873	2006	2097	2144	1881	1640	2074	1129	779	1227	2728	2131	1388	2331	1388	1836	1293	1886	1855	2622	1762	2100	2709	1198	1119	1597	1849	2185	2173	1358	1621	2105	1536	1947	1248	2274	1615
PF13932	1799.11	0.0781161	0.0818271	0.954648	0.339756	0.997871	1901	2109	1576	1713	1905	2008	1688	1933	1259	1957	2082	2177	1806	1674	2274	2049	2089	1597	2057	1423	1853	1929	2187	2247	1701	2019	2228	1496	1856	1113	2046	2013	1582	1337	1649	1620	1929	1832	1436	1632	1988
PF08486	916.567	-0.0893118	0.0936156	-0.954027	0.34007	0.997871	934	1503	945	855	1039	1069	943	949	902	868	1049	948	1103	1067	1177	1160	1064	744	1146	735	1287	807	1152	1013	654	1059	714	874	826	526	820	975	648	712	869	697	869	1053	838	713	1109
PF12419	34.35	0.905208	0.949044	0.95381	0.34018	0.997871	10	28	38	43	22	6	0	8	3	61	22	49	1	7	40	50	9	28	11	0	4	111	49	42	249	3	1	1	186	20	0	3	0	1	2	287	3	16	2	0	10
PF14659	1350.99	-0.222893	0.233822	-0.95326	0.340458	0.997871	1691	2430	1007	2003	2260	1349	800	1288	1165	1602	959	1680	2667	1455	1742	1465	1776	953	1811	310	1623	2027	2005	1055	723	1586	1170	1891	1527	630	1497	1231	554	974	1017	703	856	1152	1527	415	2882
PF05076	410.42	-0.280606	0.294418	-0.953085	0.340547	0.997871	709	415	504	694	355	636	262	169	671	209	411	192	875	230	419	541	784	416	448	464	254	1520	633	309	249	378	308	469	292	209	92	309	385	460	223	203	395	263	401	116	579
PF14898	96.8513	0.328812	0.345096	0.952814	0.340684	0.997871	50	77	78	69	84	129	108	101	40	287	44	31	58	73	50	114	42	235	118	80	31	422	114	131	92	104	238	68	40	49	177	130	71	66	88	84	63	89	61	53	64
PF13364	55.3912	0.404702	0.424821	0.952639	0.340773	0.997871	29	27	119	21	30	31	67	87	78	32	28	17	36	31	47	136	80	52	42	87	119	7	41	22	104	41	69	55	6	59	45	15	20	9	80	92	85	90	49	155	32
PF16970	0.559961	1.96419	2.06248	0.952343	0.340923	0.997871	16	0	0	0	0	0	0	0	0	1	0	0	0	0	58	0	0	0	0	1	0	1	0	0	3	1	2	0	0	1	0	0	0	0	0	0	0	0	0	6	7
PF05621	4.26433	-0.715968	0.752028	-0.95205	0.341072	0.997871	3	0	4	3	7	6	23	0	0	3	4	0	9	1	5	1	4	4	5	0	13	5	0	6	11	2	7	14	3	0	0	1	2	0	4	0	2	0	11	11	4
PF02559	1153.05	-0.0924696	0.0971659	-0.951667	0.341266	0.997871	1331	1656	1199	1034	1339	1351	1254	995	977	1540	1175	1077	1415	1200	1510	1362	1422	938	1507	694	1603	1763	1552	1415	1172	1263	1321	1254	1054	572	1088	1143	677	781	869	954	863	1114	1068	783	1476
PF03968	91.9319	0.415002	0.436126	0.951563	0.341319	0.997871	142	159	68	37	39	71	44	30	48	111	63	94	40	40	502	110	199	10	110	167	117	74	105	96	367	157	65	108	34	21	73	32	85	26	57	159	37	16	16	120	177
PF06426	126.666	0.205643	0.216129	0.951483	0.341359	0.997871	125	191	128	94	111	95	109	163	139	153	86	122	117	74	355	158	114	93	89	171	276	63	162	131	113	131	68	197	145	69	112	159	74	61	148	114	114	93	90	104	229
PF15421	89.5216	0.632172	0.664568	0.951253	0.341476	0.997871	32	24	142	15	94	31	116	52	82	118	54	28	24	29	69	158	0	80	36	241	164	0	37	47	46	53	0	18	45	128	42	38	76	245	664	35	75	111	85	163	31
PF08800	1688.4	0.336139	0.353567	0.950707	0.341753	0.997871	1061	525	2911	1056	899	1360	2392	3008	2073	756	1558	1349	509	1501	1588	2210	1132	1691	1233	2278	1247	256	1507	2880	1334	1735	846	249	917	1811	1293	3361	2251	1917	2723	2185	2657	2389	1474	2573	807
PF02550	1248.06	0.115929	0.12196	0.950549	0.341833	0.997871	1334	1000	1142	1269	1190	1366	1374	1651	921	1461	1350	1374	1155	890	1293	1473	1532	1329	1070	781	1131	1649	1486	1609	1418	1337	1317	684	1163	688	1538	1279	1414	1227	1274	1581	1407	1359	845	1056	1529
PF07811	15.9156	-0.376936	0.396673	-0.950245	0.341988	0.997871	13	50	26	14	21	20	8	2	25	7	15	19	12	19	39	10	19	9	16	2	40	21	33	11	28	34	18	19	31	1	7	13	6	12	3	5	19	10	16	5	8
PF13727	1061.61	0.11328	0.119233	0.950066	0.342079	0.997871	1185	1085	1149	939	1282	784	1017	1251	1160	962	1026	1095	869	1133	1717	1418	983	682	1389	1123	1496	1149	1559	949	906	1091	680	812	1259	1034	1059	767	756	868	1133	1057	1043	1346	1015	1033	935
PF14253	125.811	0.399749	0.421364	0.948701	0.342773	0.997871	81	46	125	107	168	92	112	38	333	121	180	358	109	191	205	115	117	222	238	25	52	556	80	49	18	110	65	31	224	17	93	64	34	112	202	117	79	234	55	77	88
PF11187	191.959	-0.378709	0.399206	-0.948655	0.342796	0.997871	122	448	392	182	220	199	240	91	56	269	133	150	452	254	247	201	192	22	446	16	323	361	267	182	374	171	123	300	173	39	220	108	25	53	100	101	75	155	246	39	588
PF06182	60.6769	-0.483184	0.509565	-0.948229	0.343013	0.997871	32	252	40	59	83	119	35	9	139	45	49	10	63	45	32	19	33	29	147	46	129	153	77	31	24	141	28	204	18	39	20	33	17	85	21	2	5	33	159	13	74
PF00472	1912.99	0.0769087	0.0811286	0.947985	0.343137	0.997871	1992	1890	2202	1715	1716	2052	2108	2162	1562	2196	2087	1826	1685	1629	2089	2292	1824	2092	1973	1701	1708	2445	2371	2177	2396	2085	2627	1637	1674	1405	2040	1978	1694	1594	1842	1936	1782	1923	1653	1776	1927
PF01496	1750.24	0.165357	0.174482	0.947702	0.343281	0.997871	1814	1699	1893	1255	1668	1630	1959	1606	2434	1630	1511	1295	1596	1317	1250	1729	2639	2552	1476	2358	2182	3288	1802	1063	1455	2272	2573	1907	1277	1314	1278	846	2173	2644	1580	1261	1664	1519	1988	1688	1374
[truncated: 6,533 more rows]
