# Supplementary material for: Exploring Gut Microbiome in Predicting the Efficacy of Immunotherapy in Non-Small Cell Lung Cancer
Source: Cancers (Basel). 2022 Nov 2;14(21):5401. doi: 10.3390/cancers14215401 (PMC9656313; doi:10.3390/cancers14215401)
Supplement: Supplementary file 1 [file cancers-14-05401-s001.zip › Table S6.DS2_KEGG.xlsx]

## Sheet: BWA
KEGG	baseMean	log2FoldChange	lfcSE	stat	pvalue	padj	ERR2213706	ERR2213719	ERR2213728	ERR2235219	ERR2235227	ERR2235236	ERR2213736	ERR2213672	ERR2213734	ERR2213735	ERR2213740	ERR2235217	ERR2235228	ERR2235239	ERR2213669	ERR2213682	ERR2213685	ERR2213691	ERR2213694	ERR2213699	ERR2213700	ERR2213701	ERR2213715	ERR2213737	ERR2235211	ERR2235216	ERR2235220	ERR2235221	ERR2235223	ERR2235225	ERR2235229	ERR2235231	ERR2235232	ERR2235234	ERR2235235	ERR2235241	ERR2235242	ERR2235243	ERR2235226	ERR2235230	ERR2235238
K00001	1245.74	-0.166767	0.131666	-1.26659	0.205302	0.999946	1874	1629	1776	1132	1339	1421	1413	1356	1029	1322	1504	1430	1076	1078	2476	1379	1309	847	1485	1066	1741	2235	1926	978	1446	1413	628	994	1222	692	972	577	1009	1330	791	1373	1188	1121	1293	1079	1008
K00002	187.425	-0.0776098	0.294889	-0.263183	0.79241	0.999946	189	313	249	165	316	185	109	114	152	201	80	105	287	162	243	353	408	114	318	77	229	365	256	136	261	309	543	438	88	87	151	69	74	94	138	95	61	84	240	63	297
K00003	1660.87	-0.147798	0.206654	-0.715195	0.474489	0.999946	1771	2904	1592	1754	2587	1868	1548	1424	1227	2656	1476	1766	1996	1692	2264	1912	2767	1608	2380	607	2540	3633	2435	1527	1850	2090	3523	1992	1552	533	1314	963	500	850	914	1221	985	1504	1680	649	1941
K00004	11.0391	-0.284156	0.47845	-0.59391	0.552572	0.999946	39	21	9	3	16	5	12	21	9	29	9	10	30	6	8	4	30	11	12	6	16	27	41	7	2	4	6	5	5	3	9	3	20	8	2	2	0	13	13	1	11
K00005	403.209	0.0720509	0.216805	0.332331	0.73964	0.999946	642	699	397	224	411	379	317	216	351	434	335	320	385	254	1106	405	651	494	284	330	747	824	446	227	633	762	364	660	541	214	276	234	330	487	192	268	124	267	505	293	446
K00006	35.9561	0.0660608	0.354515	0.186341	0.852177	0.999946	33	42	32	26	75	49	11	49	12	70	41	45	61	50	57	77	47	13	70	1	45	9	75	28	33	38	21	86	26	6	32	19	21	9	21	22	38	45	34	29	61
K00007	25.0678	2.5688	0.79125	3.2465	0.00116833	0.999946	8	7	11	6	2	3	1	31	0	23	2	0	5	29	54	11	0	1	3	26	32	1	6	113	7	7	29	8	7	14	14	118	9	63	166	3	46	6	15	31	15
K00008	376.48	0.110518	0.226568	0.487789	0.625699	0.999946	607	582	308	235	357	336	361	340	562	310	371	590	260	329	445	249	543	431	324	582	469	1124	743	290	378	393	282	604	318	254	234	183	290	465	188	153	110	412	480	284	290
K00009	143.004	0.0752897	0.470364	0.160067	0.872828	0.999946	161	306	63	111	168	124	155	80	83	274	34	34	200	49	668	159	258	67	110	217	196	1023	129	108	166	215	51	450	46	31	50	16	121	24	49	120	15	38	28	164	347
K00010	307.108	-0.115152	0.188647	-0.610411	0.54159	0.999946	463	372	332	245	398	242	483	239	576	437	201	207	478	173	296	356	443	221	258	226	358	565	318	267	231	308	272	375	204	240	316	161	253	443	319	246	204	184	337	173	501
K00011	215.761	0.051763	0.189874	0.272618	0.785147	0.999946	258	236	291	162	217	280	171	265	235	251	156	206	208	271	218	386	291	144	295	173	173	526	408	302	303	244	126	278	125	207	178	131	155	142	245	113	83	133	186	216	174
K00012	4246.33	0.269514	0.192856	1.39749	0.162267	0.999946	3858	3771	4836	3710	3528	3118	4850	6665	4138	3971	4264	3721	3223	3490	4084	5321	2266	4404	4178	5480	3198	4023	5237	5476	4085	3705	4917	2862	3047	4752	4249	4373	3694	4002	6840	4782	4636	4462	3254	4092	3110
K00013	2076.33	0.0207357	0.130566	0.158814	0.873816	0.999946	2272	2646	2683	1980	2189	1996	2028	2458	2063	1915	2382	2439	1728	2005	3038	2502	2432	1502	2225	1724	2704	1753	2221	2444	1857	2114	1494	1486	2104	1638	2152	2459	1583	1662	1873	1934	2026	2343	1894	2051	1716
K00014	1680.14	0.121907	0.118376	1.02982	0.303094	0.999946	1717	2146	1620	1450	1713	1984	1461	1653	1448	1729	1851	1775	1549	1611	2402	1867	1996	1697	1624	1048	2604	1997	1714	2177	1403	1724	2029	1475	2028	1042	1842	1961	1420	1138	1567	1437	1514	1750	1464	1383	1804
K00015	286.449	0.109559	0.16677	0.656947	0.511215	0.999946	273	336	343	203	249	313	354	251	331	269	218	237	311	282	351	394	251	211	291	435	265	278	311	364	432	352	257	193	128	333	244	301	193	304	354	233	190	289	300	243	340
K00016	778.468	-0.00872419	0.201862	-0.0432187	0.965527	0.999946	834	1177	1045	655	941	764	661	382	606	1064	620	477	1263	1036	1140	830	1277	592	1105	534	1264	1013	1028	598	1753	911	656	1617	871	416	650	400	280	524	407	518	484	533	1089	536	883
K00018	1497.51	0.150229	0.130889	1.14776	0.25107	0.999946	1539	1946	1558	1170	1275	1548	1591	1756	1602	1607	1571	1444	1234	1340	1518	1873	1642	1624	1414	1530	1743	1955	1536	1921	1217	1557	1417	907	1204	914	1497	1815	1491	1749	1369	1331	1652	1568	1260	1420	1387
K00019	234.803	-0.157891	0.175933	-0.897449	0.369479	0.999946	355	380	287	166	269	285	267	239	326	305	245	193	240	206	470	294	342	230	333	321	207	304	391	146	234	343	254	241	142	186	138	140	160	308	144	121	67	163	226	148	208
K00020	231.216	-0.196391	0.193367	-1.01564	0.309803	0.999946	327	408	189	241	297	377	174	167	303	209	182	226	341	200	229	218	521	131	194	260	269	319	278	132	296	351	235	382	183	168	116	168	149	293	155	135	177	107	286	144	247
K00021	0.97923	1.44223	1.48909	0.968531	0.332779	0.999946	0	0	83	1	2	0	0	0	1	2	0	0	6	6	0	1	0	0	2	0	0	0	0	0	1	2	0	0	0	0	1	1	10	1	1	0	0	0	0	0	0
K00022	44.416	-0.430206	0.347949	-1.2364	0.216308	0.999946	92	44	39	73	63	63	56	27	43	37	9	58	118	40	32	63	68	23	43	19	51	177	31	45	50	35	26	63	50	10	60	31	26	46	8	38	8	28	27	7	104
K00023	281.737	-0.166932	0.133397	-1.25139	0.210793	0.999946	297	314	424	348	361	316	296	383	243	314	333	351	231	204	481	282	368	236	393	255	239	409	308	228	273	468	202	248	221	184	229	148	188	279	255	349	254	314	250	163	228
K00024	2360.89	0.375066	0.229675	1.63303	0.102463	0.999946	2318	1341	2951	1713	1508	1850	2694	3056	2289	2851	2717	1734	1217	1700	2280	2837	1854	3876	1960	2554	1787	3236	2657	1517	2476	2493	5914	1590	1450	2164	2007	1142	3227	2015	2618	2997	2784	2788	1686	2989	1498
K00025	19.9557	0.147694	0.85866	0.172005	0.863433	0.999946	11	4	45	30	18	22	4	13	8	52	14	4	1	2	6	13	21	7	1	0	1	67	5	32	197	8	9	1	3	20	6	4	5	0	4	182	7	0	3	0	4
K00026	25.4433	-0.195752	0.636913	-0.307344	0.758581	0.999946	64	68	64	2	9	10	16	4	23	11	4	32	31	16	199	4	2	23	25	90	34	0	4	4	26	75	16	56	2	37	19	3	24	2	12	12	3	7	12	27	65
K00027	2119.58	0.10006	0.0774855	1.29134	0.196586	0.999946	2571	2883	1813	1941	2543	2024	1738	2454	1665	2577	2221	2232	2493	2277	3249	2516	3106	1994	2409	1707	2789	3194	2661	2046	2102	2791	2535	2328	2317	1185	2082	1409	1442	1593	1837	1508	1711	1990	1916	1459	2518
K00028	7.94716	-0.616612	1.04569	-0.589668	0.555413	0.999946	35	1	14	4	16	13	3	0	18	3	34	1	1	10	9	9	34	0	5	0	10	0	1	1	0	2	0	0	5	59	2	0	2	0	0	2	0	0	5	0	4
K00029	3675.87	0.216837	0.1774	1.2223	0.221593	0.999946	4363	2751	4171	3150	2583	3566	4111	4888	3387	3204	4726	3250	2278	3048	4596	4416	2724	4088	2879	4096	2935	3280	4156	4078	3945	4141	3943	2141	2778	3278	4255	3666	4451	3516	4364	4115	4464	4084	2691	4144	2778
K00030	410.392	0.118859	0.179213	0.663225	0.507186	0.999946	460	511	335	329	500	429	401	383	436	338	543	373	693	398	499	387	1283	365	453	462	310	386	429	287	610	590	333	513	388	277	345	360	247	270	307	258	311	233	487	330	439
K00031	2557.81	0.0545894	0.125737	0.434156	0.664175	0.999946	2418	3331	2809	2391	2757	2728	2643	2651	2018	2438	3051	2728	2829	2384	3226	2773	2628	2045	2497	2278	3239	2053	2462	3277	2274	2627	1843	2127	2715	1845	2772	3103	2091	2142	2656	2319	2493	2841	2348	2535	2951
K00032	6.55559	0.105585	0.569527	0.185391	0.852922	0.999946	5	11	6	1	3	9	14	6	3	19	4	0	0	1	42	8	0	9	18	2	6	16	8	14	6	19	3	5	2	2	6	4	1	5	4	3	0	13	10	6	2
K00033	1218.22	0.279861	0.260414	1.07468	0.282519	0.999946	1107	764	2127	690	799	801	1590	1753	1594	720	1020	1194	851	1176	1809	1720	753	1211	938	1762	920	837	1056	441	1624	1441	841	934	637	1478	916	524	1674	1281	1635	1396	1617	1646	1429	1843	765
K00034	140.334	0.0757495	0.236895	0.319759	0.749151	0.999946	221	170	116	114	117	169	137	72	135	256	59	61	120	129	192	197	198	250	192	158	165	180	166	118	212	249	311	221	67	95	97	59	94	123	88	128	36	130	113	64	238
K00035	5.30233	0.0629052	0.560126	0.112305	0.910581	0.999946	2	2	10	6	3	7	8	0	17	7	2	3	12	0	1	3	6	6	5	3	8	6	0	3	5	12	8	9	3	5	1	1	3	7	3	2	1	0	10	11	20
K00036	1269.77	0.344003	0.305697	1.12531	0.260459	0.999946	1249	633	2187	666	776	834	1549	1897	1391	562	1377	1432	554	1192	1777	1677	725	1528	934	1984	942	536	982	453	1448	1519	783	635	775	1430	810	537	2074	1532	1721	1652	2255	1717	1288	2008	833
K00038	86.0586	-0.0800215	0.237727	-0.336611	0.73641	0.999946	95	180	83	71	102	80	99	80	156	105	52	38	122	84	159	161	80	51	170	110	72	65	170	58	105	132	162	105	64	49	38	50	44	48	63	49	27	50	80	65	138
K00039	2.919	0.0712796	0.869423	0.0819849	0.934659	0.999946	4	0	1	2	5	1	8	1	1	11	0	0	5	1	8	0	3	2	1	3	0	0	0	0	0	3	18	10	0	3	1	1	3	8	0	0	0	1	8	4	4
K00040	1083.08	-0.0624338	0.27268	-0.228964	0.818897	0.999946	1529	2138	495	1094	1578	1208	787	1211	508	873	1024	1785	862	1057	2483	1076	1614	353	829	1252	1322	1174	1252	2118	993	1143	576	1001	1046	182	723	2257	587	971	1104	417	1128	1171	908	516	1324
K00041	1941.79	0.103345	0.213142	0.484865	0.627772	0.999946	2045	2323	1933	2383	1939	1389	1961	2819	1895	1368	2910	2750	1314	1854	2663	2435	1692	1430	1559	1441	1413	1168	2227	1516	1120	1788	3056	750	1754	1365	2003	1473	1979	2073	2419	1898	2721	2792	1811	2184	1577
K00042	345.81	-0.148888	0.261051	-0.57034	0.568447	0.999946	644	874	191	353	376	354	217	297	524	233	212	638	499	240	742	328	502	169	219	619	388	307	409	164	484	593	309	590	94	163	213	167	265	362	274	134	328	146	369	284	633
K00043	33.2321	-0.556568	0.259704	-2.14308	0.0321066	0.999946	37	86	42	59	65	29	33	31	50	39	16	18	67	23	31	24	52	26	38	7	37	69	59	21	42	38	24	19	19	12	23	31	23	53	33	13	21	21	31	16	41
K00044	4.04573	-1.4068	0.779723	-1.80423	0.0711954	0.999946	2	29	1	16	9	2	8	1	1	4	0	0	2	1	40	1	0	1	2	2	3	8	9	1	0	7	10	2	0	0	4	3	0	0	6	0	6	6	0	1	1
K00045	99.1758	2.00264	0.66362	3.01775	0.00254661	0.999946	53	67	43	15	23	14	14	121	14	23	15	8	17	114	42	80	9	12	16	95	96	21	24	624	64	57	26	45	17	43	60	571	33	196	502	15	182	30	94	95	72
K00046	1415.78	0.129433	0.16875	0.767013	0.443074	0.999946	1859	1867	1226	1392	1506	1071	1251	2024	1440	1059	1993	1947	1289	1034	1760	1330	1373	1408	1419	1139	1281	1381	1824	1612	1024	1208	1838	833	1515	933	1331	1657	1538	1154	1589	1164	1595	1830	1161	1057	1149
K00048	2173.01	-0.0122389	0.140729	-0.0869677	0.930697	0.999946	2544	3082	2516	2090	2741	1686	2266	2728	1292	2375	2926	3083	2099	2060	3139	2150	3042	1696	2477	2022	3143	3077	3035	1236	2064	2438	1435	1708	2782	1308	1877	1188	1744	1915	1940	1839	2755	2328	2030	1686	1734
K00049	36.6581	0.0384188	0.306867	0.125197	0.900368	0.999946	32	76	24	23	36	64	29	22	42	42	7	15	81	62	80	85	42	21	56	5	49	34	92	47	41	59	37	30	35	12	21	25	31	32	23	21	16	48	38	14	42
K00050	294.127	-0.285171	0.391982	-0.72751	0.466913	0.999946	515	425	211	502	548	257	188	609	111	380	396	1090	549	292	473	419	464	45	437	43	309	394	360	238	102	170	176	183	213	22	308	173	72	65	389	152	399	262	267	69	341
K00051	7.45088	0.265135	0.797047	0.332646	0.739401	0.999946	3	2	22	3	10	6	2	12	4	11	4	0	2	0	8	6	7	7	4	0	7	15	2	12	73	4	6	0	0	9	4	3	2	0	4	46	8	0	2	0	2
K00052	2519.8	-0.0116368	0.101707	-0.114416	0.908908	0.999946	2677	3310	3081	2448	2871	2659	2480	2675	2216	2622	3181	2841	2337	2382	3354	2834	3231	2610	2472	2229	3087	3138	2806	2088	2347	2550	1779	1894	2748	1771	2359	1748	2467	2297	2267	2670	2419	2713	2455	2444	2138
K00053	2042.77	-0.0383841	0.08644	-0.444054	0.657003	0.999946	2365	2402	2777	2086	2393	2212	1778	2147	1800	2326	1986	2292	1794	1910	3125	2273	2574	1832	2013	1737	2291	3533	2586	2116	2115	1968	1416	1972	1712	1309	2133	1822	1627	1548	2039	1932	1759	1997	2101	1812	2031
K00054	31.3875	0.314706	0.573582	0.548669	0.583233	0.999946	44	5	34	24	49	25	16	17	29	16	4	21	78	40	51	4	44	0	6	2	44	2	32	7	112	48	11	83	10	20	81	17	23	64	44	3	16	10	116	17	37
K00055	65.3508	0.126446	0.304562	0.415172	0.678016	0.999946	87	60	72	76	57	33	78	115	78	36	38	94	47	35	115	60	39	74	29	121	38	235	58	50	126	49	65	46	25	21	49	19	79	105	66	105	37	78	83	43	35
K00057	1869.3	0.0867229	0.0970818	0.893296	0.371698	0.999946	2027	2260	1774	1755	2057	1926	1885	2205	1472	2469	1926	1740	1566	1664	2383	2422	2011	1938	2108	1279	2222	3282	2627	2151	1930	1823	2647	1711	1830	1139	2147	1672	1283	1269	1664	1706	1405	1959	1610	1576	2024
K00058	4472.76	0.0686733	0.0655433	1.04775	0.294752	0.999946	4942	5196	4486	4169	4716	4637	4890	4573	4359	5357	4708	4322	4798	4375	5124	5056	5896	4584	4812	4203	4949	6885	4991	4483	4675	4949	5409	3860	3637	3036	4273	3697	3576	4064	3924	3950	3704	4637	4357	3612	4972
K00059	4864.54	0.0948816	0.0688006	1.37908	0.16787	0.999946	5627	5403	5112	4345	5203	4774	4947	5902	4575	5247	5258	4868	4346	4337	7430	5950	5883	5085	5543	5443	5086	6836	5749	4239	4925	5815	5572	4556	4028	3311	4040	3401	4153	4553	4626	4684	4574	5018	4345	4074	4615
K00060	260.191	0.0541354	0.28922	0.187177	0.851522	0.999946	319	371	288	208	256	241	279	170	372	333	109	145	381	161	613	244	320	178	204	467	324	298	207	157	542	441	158	878	139	117	139	111	175	235	116	411	33	156	292	249	406
K00062	2.05168	-0.551177	0.699335	-0.788144	0.430612	0.999946	2	3	5	7	2	2	0	2	1	5	0	0	1	5	8	3	2	0	4	0	13	0	1	1	0	2	1	2	2	0	0	3	1	1	1	4	1	0	1	0	4
K00063	27.1721	0.336722	0.528106	0.637603	0.523732	0.999946	24	27	36	19	40	13	13	66	34	7	12	22	23	23	26	69	28	3	11	5	13	45	14	206	56	17	11	43	9	6	32	44	8	12	45	11	10	3	33	1	19
K00064	37.4311	0.671718	0.411976	1.63048	0.103001	0.999946	43	47	16	17	15	30	31	91	41	38	24	33	23	15	146	75	22	23	16	62	34	17	68	11	37	43	13	230	7	17	47	14	41	27	16	20	32	22	17	76	28
K00065	423.492	-0.0510499	0.158723	-0.321629	0.747734	0.999946	628	680	374	415	619	346	341	487	507	454	477	428	435	318	1234	396	559	443	461	473	397	1004	554	345	275	475	415	533	294	193	323	302	344	362	326	267	231	378	462	234	463
K00066	44.8423	0.634742	1.1451	0.554313	0.579365	0.999946	32	27	23	7	147	3	0	0	0	49	113	2	14	45	4	2	0	165	14	9	3	3	284	14	3	0	13	3	61	0	7	341	183	1	7	2	0	0	6	88	2
K00067	2187.09	0.110477	0.131325	0.841243	0.400212	0.999946	2306	2877	2045	2132	2291	2060	2115	2453	1798	2679	2831	1732	1514	2014	2526	2947	2272	1797	2466	2046	2501	4339	3294	2214	1650	2001	2161	1460	2110	1439	2063	1757	1578	1783	2386	2944	2521	2442	1838	2029	1853
K00068	108.965	-0.0924192	0.353282	-0.261602	0.793628	0.999946	215	272	127	54	86	41	134	62	114	191	31	45	170	51	448	106	58	63	88	288	224	68	59	113	183	211	81	179	33	115	102	43	68	67	38	56	31	75	59	103	237
K00069	16.6718	0.184655	0.472701	0.390637	0.696065	0.999946	28	5	34	7	5	10	25	22	22	7	23	2	8	9	10	4	15	65	15	45	10	4	25	11	23	26	6	5	21	13	11	5	33	17	9	6	6	8	14	40	18
K00070	1.03219	1.27955	1.38532	0.923649	0.355669	0.999946	0	3	1	0	0	0	0	0	0	0	1	8	1	0	0	3	0	0	1	0	2	1	2	1	0	3	2	0	0	0	0	0	0	0	9	0	0	4	0	0	2
K00071	0.571135	1.5902	1.68721	0.942504	0.345935	0.999946	0	0	0	1	0	0	0	1	0	0	0	1	3	1	0	0	5	0	5	0	0	0	0	2	2	0	0	0	0	0	3	0	0	0	0	0	0	0	0	0	1
K00072	0.378687	-0.0851407	1.44454	-0.0589395	0.953	0.999946	0	0	1	0	2	0	0	1	1	1	1	0	2	0	0	1	1	0	0	0	0	0	0	0	0	0	0	0	0	1	0	0	2	0	0	0	0	0	1	0	0
K00073	40.5508	0.23104	0.748005	0.308875	0.757417	0.999946	110	139	8	3	8	3	34	17	28	8	2	6	5	21	8	7	24	113	0	291	53	210	6	1	106	71	16	89	2	6	9	5	61	90	19	5	6	6	32	48	98
K00074	879.962	-0.202817	0.213325	-0.950744	0.341734	0.999946	1133	1369	704	1016	1527	1030	847	886	608	865	739	1254	1373	958	1484	920	2027	410	1186	268	1205	1388	1180	721	945	956	606	683	1123	215	795	725	394	784	513	498	678	922	932	442	1567
K00075	1643.41	0.151799	0.119554	1.26971	0.204189	0.999946	1579	1891	1545	1417	1585	1910	1644	1745	1408	1774	1751	1613	1447	1596	2065	2120	1887	1551	2010	1034	1994	1342	2176	2128	1617	1721	1311	1329	1726	995	1735	1817	1377	1406	1679	1562	1910	1819	1457	1498	1818
K00076	49.8249	0.430591	0.303224	1.42005	0.155595	0.999946	41	48	43	25	55	52	35	46	101	52	16	23	34	21	35	28	70	52	97	62	50	54	91	41	104	77	79	77	7	63	36	20	53	77	62	25	37	24	53	32	73
K00077	1076.07	-0.0273133	0.168954	-0.161662	0.871572	0.999946	1149	1585	1374	1226	1343	787	958	1514	987	1052	1452	1333	1170	966	2343	1340	1714	848	1005	893	1187	772	1468	755	795	942	597	551	1305	611	1083	615	951	864	1023	989	1395	1216	821	959	1190
K00078	189.807	-0.0277005	0.204928	-0.135172	0.892476	0.999946	158	349	251	237	196	182	120	187	239	195	445	216	246	90	239	172	204	165	235	236	213	465	229	123	124	143	114	203	172	128	224	99	112	199	139	112	125	171	255	122	185
K00079	9.43951	-0.454242	0.667475	-0.680538	0.496164	0.999946	6	9	3	15	9	20	29	4	11	3	8	3	26	0	2	0	4	2	52	1	0	6	27	37	29	8	2	9	2	3	4	7	8	4	12	0	10	1	7	1	16
K00081	0.772064	2.47421	1.35448	1.82668	0.0677472	0.999946	0	0	0	0	0	0	0	0	0	5	1	4	0	2	0	1	6	0	2	0	0	0	0	0	0	0	1	2	0	1	1	0	0	1	2	2	0	0	1	0	0
K00082	10.3694	0.178957	0.613338	0.291776	0.770458	0.999946	11	11	11	8	3	15	13	15	10	30	1	1	9	5	0	20	2	59	26	2	4	21	13	19	14	16	13	6	2	0	13	5	10	4	2	23	0	5	6	0	12
K00083	4.31661	-0.145514	0.786241	-0.185075	0.85317	0.999946	2	0	3	1	1	18	10	1	21	1	2	0	1	5	0	1	6	2	10	9	12	0	4	5	0	5	1	16	0	1	2	3	5	8	0	4	4	0	11	0	2
K00084	0.0756766	0.394488	3.92646	0.100469	0.919972	0.999946	0	0	0	0	0	0	0	0	0	0	0	0	1	0	0	0	0	0	1	0	0	0	0	0	0	0	0	0	0	0	0	0	0	1	0	0	0	0	0	0	0
K00085	3.40221	0.0921441	0.668934	0.137748	0.89044	0.999946	9	9	1	0	5	0	3	1	2	8	0	1	5	3	7	8	1	1	0	4	6	0	10	2	7	10	6	11	0	0	2	2	4	1	1	1	4	0	1	2	17
K00086	149.564	-0.179506	0.236608	-0.758664	0.448054	0.999946	325	155	183	96	209	133	187	184	114	164	168	295	173	121	159	131	220	54	145	65	128	327	325	113	131	213	81	131	148	58	170	62	85	184	100	127	213	125	166	118	70
K00087	628.055	0.0524564	0.275013	0.190741	0.848728	0.999946	741	711	388	513	857	565	921	525	821	555	269	484	914	519	409	592	996	817	557	1402	649	2274	498	448	570	1055	426	602	274	179	524	336	567	1206	289	301	291	554	611	328	1416
K00088	4076.8	0.103525	0.0803133	1.28902	0.197391	0.999946	4524	4415	4316	3664	4463	4320	3786	4541	3439	4586	4521	4144	3857	3596	4548	4421	4803	4330	3977	3379	4618	5744	4902	3794	4977	4631	5296	4560	3700	2927	3943	3417	3278	3185	4129	3941	4032	4023	3625	3301	4036
K00090	207.961	0.161399	0.236741	0.681752	0.495396	0.999946	257	380	120	164	162	200	212	107	191	192	139	108	272	164	766	255	240	122	247	432	392	202	166	197	349	351	153	229	88	205	179	128	129	114	269	133	103	215	154	139	359
K00091	70.6255	-0.169744	0.330536	-0.513541	0.607573	0.999946	86	144	34	71	103	129	43	81	30	68	114	86	135	89	132	85	156	22	65	39	56	86	50	106	52	109	53	168	70	25	33	87	13	18	18	17	48	37	59	123	98
K00094	19.441	-0.10789	0.627739	-0.17187	0.86354	0.999946	60	62	10	11	8	4	17	2	16	11	13	8	5	15	7	24	17	2	9	66	60	0	32	22	36	69	6	56	0	7	6	4	30	8	11	5	2	6	1	49	88
K00096	301.893	0.388689	0.370598	1.04881	0.294263	0.999946	216	384	201	182	413	214	262	144	190	770	271	194	335	365	395	536	458	131	432	48	633	2010	679	364	135	346	188	491	235	146	201	105	26	141	81	184	261	350	318	103	469
K00097	1296.1	0.22026	0.200625	1.09787	0.272263	0.999946	1656	1260	1510	1092	814	1085	1349	1523	1589	1204	1107	951	895	895	1408	1369	935	1488	889	1839	1299	1479	1435	1654	1193	1002	1122	581	844	1152	1706	1733	1446	1394	1668	1438	1372	1491	1053	1441	1125
K00098	48.5335	-0.375358	0.280499	-1.33818	0.180838	0.999946	161	98	50	18	45	39	70	57	74	43	65	60	35	30	49	50	48	43	29	34	60	102	54	61	74	41	34	121	34	34	33	22	32	47	17	46	8	61	42	41	17
K00099	2049.69	0.0772859	0.0877989	0.880261	0.378718	0.999946	2406	2401	2211	1823	1968	2048	2236	2309	1813	2252	2224	2038	1802	1944	2476	2340	2431	1924	2114	2011	2163	2198	2475	2531	2118	2129	1922	1720	1816	1398	2185	2030	1725	1708	2078	2088	2064	2171	1684	1744	2277
K00100	3575.05	0.00917995	0.0876505	0.104734	0.916587	0.999946	3917	4676	4550	3018	3655	3709	3933	3930	3760	3345	3924	3664	2908	3121	5083	4456	4618	2854	3705	3320	4325	4074	4313	3654	3747	4336	4176	3042	3201	3060	3183	2397	3056	3100	3090	3499	3304	3271	3486	3467	3087
K00101	162.95	-0.00333168	0.281801	-0.0118228	0.990567	0.999946	328	319	72	123	203	115	143	169	144	155	164	225	202	116	739	141	148	73	185	255	247	147	178	118	211	309	93	355	178	36	120	77	115	71	106	75	65	97	89	135	398
K00102	217.547	0.156878	0.224715	0.698121	0.485101	0.999946	181	172	334	222	173	146	273	267	338	254	240	101	196	156	314	284	278	299	183	212	199	103	228	202	445	362	275	175	96	188	229	145	294	120	119	314	90	226	194	205	205
K00103	0.717903	2.33777	2.48013	0.942599	0.345886	0.999946	0	0	0	0	0	0	0	0	9	0	0	2	3	0	0	0	0	0	0	0	0	0	0	0	0	0	0	0	0	6	1	0	0	0	0	1	0	0	2	0	0
K00104	683.122	0.154049	0.190746	0.807612	0.419314	0.999946	751	676	723	478	722	727	733	515	513	798	748	476	837	665	790	720	1187	493	674	986	677	934	870	1057	1499	1238	973	863	381	276	628	759	538	496	335	757	224	370	563	451	962
K00105	3.93893	1.1457	0.929321	1.23283	0.217639	0.999946	2	1	2	0	5	1	4	4	2	1	1	6	9	8	3	0	0	0	1	2	1	3	0	0	10	0	0	0	3	0	12	3	14	1	33	0	0	2	5	10	4
K00106	36.1675	0.311235	0.380503	0.817958	0.413381	0.999946	29	35	14	43	38	32	38	19	52	32	15	40	47	26	14	40	37	77	42	100	23	132	39	16	19	54	22	16	10	5	28	20	49	93	20	33	8	29	37	17	86
K00107	0	NA	NA	NA	NA	NA	0	0	0	0	0	0	0	0	0	0	0	0	0	0	0	0	0	0	0	0	0	0	0	0	0	0	0	0	0	0	0	0	0	0	0	0	0	0	0	0	0
K00108	55.6169	0.139654	0.846698	0.164939	0.868992	0.999946	185	193	4	3	10	3	45	8	36	18	2	8	19	26	627	3	3	6	5	207	111	17	1	4	139	191	41	249	2	3	21	8	70	6	21	12	3	0	5	88	273
K00109	14.8574	1.97139	0.54281	3.63182	0.000281434	0.992618	7	5	1	1	7	5	8	4	29	24	2	7	9	37	10	14	10	34	12	54	4	67	46	12	12	21	9	16	10	0	3	2	11	44	10	9	7	10	11	10	42
K00111	1457.67	0.366234	0.196392	1.86481	0.0622075	0.999946	1530	1589	925	1066	1591	1333	1078	1300	1282	2826	1556	1296	1955	957	2633	1406	2386	2620	1602	1556	1942	3972	1793	936	1257	1907	2896	1786	1100	638	967	963	1171	864	995	631	1018	1241	1019	773	2498
K00112	45.0481	0.422256	0.536916	0.786447	0.431606	0.999946	70	85	23	41	8	46	8	16	7	122	58	29	32	9	228	34	6	246	28	46	51	12	21	11	52	47	93	62	21	7	30	47	108	35	22	19	7	8	8	27	99
K00113	180.125	1.03941	0.670965	1.54912	0.121353	0.999946	245	158	63	93	23	152	27	21	37	523	274	58	115	41	543	154	37	1277	96	93	106	28	79	42	100	145	1546	102	135	3	107	75	464	88	51	45	4	26	16	59	243
K00114	3.97702	-1.00671	0.766307	-1.31372	0.18894	0.999946	1	36	11	6	2	1	0	0	1	2	3	1	3	0	4	0	0	5	12	6	1	3	14	0	3	7	0	0	0	12	2	4	1	2	2	3	0	9	4	4	3
K00115	0.0264933	0.224761	3.92646	0.0572428	0.954352	0.999946	0	0	0	0	0	0	0	0	1	0	0	0	0	0	0	0	0	0	0	0	0	0	0	0	0	0	0	0	0	0	0	0	0	0	0	0	0	0	0	0	0
K00116	60.2022	0.39243	0.761261	0.515499	0.606204	0.999946	133	166	52	2	15	11	27	6	36	28	14	8	12	17	758	1	1	20	23	231	116	6	4	7	122	156	38	170	4	39	23	3	83	19	12	13	3	12	15	137	301
K00117	88.8057	0.432199	0.813509	0.531277	0.595227	0.999946	264	251	17	7	6	2	47	3	32	24	13	3	17	15	1245	10	7	13	25	334	173	6	12	7	184	312	69	306	2	19	16	9	125	20	38	23	7	21	7	167	441
K00118	122.869	0.276685	0.227598	1.21567	0.224109	0.999946	96	91	146	132	69	80	173	131	222	115	75	66	164	67	97	143	194	123	124	104	118	192	84	78	93	167	187	134	201	122	81	69	88	161	113	97	73	150	116	158	148
K00119	2.04055	0.898907	1.16749	0.769947	0.441331	0.999946	1	0	1	0	1	4	2	1	18	7	0	0	1	0	0	0	0	1	3	4	8	0	0	10	1	0	6	3	1	0	2	0	0	0	0	0	0	0	6	3	0
K00121	114.657	0.0691522	0.324156	0.21333	0.83107	0.999946	226	171	112	94	82	89	94	98	140	102	95	114	92	76	942	77	113	55	87	247	115	105	82	68	153	159	74	175	41	42	93	36	111	84	65	67	52	64	111	106	235
K00122	28.8726	-0.363657	0.367116	-0.990577	0.321892	0.999946	38	75	19	55	37	25	27	12	33	15	94	15	62	25	41	36	24	14	19	3	32	44	55	30	39	30	24	44	3	15	14	11	6	57	22	23	7	32	29	11	47
K00123	960.635	0.160935	0.296719	0.542382	0.587555	0.999946	1431	1478	765	619	679	905	1018	540	1094	671	573	524	967	782	4791	647	1359	455	745	1985	1306	724	1047	939	1939	1964	834	1870	437	667	686	709	720	629	488	371	355	305	722	1094	2391
K00124	168.059	-0.0841035	0.272475	-0.308665	0.757577	0.999946	287	261	124	113	157	192	250	102	147	200	72	102	220	147	655	134	228	96	168	348	267	247	120	122	230	337	173	287	71	113	77	94	130	92	126	89	36	84	123	186	377
K00125	6.5635	-1.01076	0.709719	-1.42417	0.154397	0.999946	3	1	60	3	0	13	4	3	16	10	1	5	3	0	6	6	0	8	6	28	2	21	3	5	2	10	2	2	3	9	2	3	0	1	0	4	0	8	1	12	10
K00127	37.5988	-0.0706257	0.547742	-0.12894	0.897405	0.999946	89	93	35	9	22	35	37	24	21	14	26	24	18	12	318	12	42	3	16	93	57	6	9	20	77	84	19	123	11	47	11	9	35	13	8	22	7	3	12	67	123
K00128	743.832	0.00713127	0.20115	0.0354524	0.971719	0.999946	1079	1156	651	520	738	867	796	409	844	1012	523	495	749	598	1996	755	1388	746	702	861	710	1166	877	805	1293	1377	1363	1088	352	434	435	366	504	570	345	342	417	430	812	615	1117
K00129	92.3421	-0.166083	0.315722	-0.526042	0.598859	0.999946	149	164	93	86	100	115	88	27	120	140	73	53	87	87	109	123	249	92	103	31	98	66	111	77	147	193	374	130	46	49	51	44	43	35	29	37	37	53	118	56	109
K00130	210.717	0.219513	0.379923	0.577782	0.563412	0.999946	349	324	153	103	172	186	187	110	266	196	130	117	155	116	1603	102	340	98	58	471	218	203	136	186	498	464	150	417	75	126	90	67	177	158	90	88	51	80	239	236	505
K00131	29.9545	0.322997	0.319109	1.01218	0.31145	0.999946	56	29	26	15	24	22	23	24	55	40	19	22	36	25	101	25	80	8	17	32	31	13	43	19	60	63	24	50	13	13	55	15	21	26	12	11	21	8	46	28	53
K00132	71.4608	-0.00620672	0.375305	-0.0165378	0.986805	0.999946	71	81	70	44	75	125	87	15	74	58	27	28	43	79	46	68	187	69	45	162	60	73	73	21	298	97	84	93	25	37	22	35	49	174	40	34	24	40	134	88	51
K00133	2448.2	0.0427403	0.0833209	0.512961	0.607979	0.999946	2756	2842	2602	2478	2490	2640	2512	2803	1911	2907	2630	2345	2437	2383	3211	2919	2875	2361	2749	1645	2410	2995	2875	2764	2539	2742	3207	2428	2101	1532	2663	2274	2163	1926	2317	2280	2176	2378	2212	2117	2440
K00134	2311.24	-0.0334232	0.131491	-0.254186	0.799352	0.999946	2266	2806	2350	2549	2874	2613	2558	2382	1707	3393	1739	2172	3269	2114	2831	2822	3126	2096	2732	1429	1908	4478	2969	2344	3317	2655	3657	2871	1692	1216	2262	1885	1550	1336	1730	2208	1403	1877	1961	1476	3710
K00135	346.965	0.352901	0.319346	1.10507	0.269128	0.999946	498	440	254	170	219	302	341	203	370	333	249	184	256	197	2579	231	337	202	195	729	308	463	241	283	613	681	189	605	132	284	151	129	289	314	241	205	245	208	367	440	677
K00137	56.4909	0.379937	0.554129	0.685648	0.492935	0.999946	147	115	20	14	15	37	27	25	36	32	29	19	24	20	558	31	37	8	4	163	100	9	32	50	154	130	31	147	8	46	33	11	60	27	46	36	8	12	26	81	187
K00138	81.1169	0.280545	0.755722	0.371227	0.710468	0.999946	243	253	3	9	16	8	60	11	27	39	14	23	4	27	882	22	31	7	2	316	167	16	3	18	237	271	68	283	7	9	34	4	122	23	21	23	17	10	26	118	399
K00139	8.17511	0.365751	0.578786	0.631928	0.527434	0.999946	10	13	9	5	4	1	10	4	10	4	1	4	3	2	3	2	1	6	1	37	13	32	5	7	20	3	3	19	3	2	5	7	9	39	6	3	1	10	7	2	16
K00140	124.261	0.00553794	0.241958	0.0228881	0.98174	0.999946	158	117	137	109	154	149	125	188	158	189	84	143	114	120	342	128	141	37	118	328	63	76	99	76	134	167	92	102	87	63	116	64	79	118	87	79	149	68	163	157	162
K00141	26.3872	0.807593	0.472079	1.71072	0.0871336	0.999946	22	5	18	8	23	36	12	23	29	33	26	15	23	19	159	21	18	20	9	111	8	107	17	47	26	31	18	17	3	15	19	10	32	37	6	19	0	9	40	22	45
K00142	3.12802	-1.14066	1.04232	-1.09434	0.273805	0.999946	1	34	0	1	2	0	12	0	11	3	0	0	6	3	0	3	1	6	3	0	1	0	12	0	1	13	4	11	0	0	0	0	2	0	4	0	0	0	1	0	10
K00143	8.59905	-0.69256	0.400961	-1.72725	0.0841229	0.999946	6	29	14	7	24	8	12	2	4	8	8	13	20	18	7	14	11	8	11	2	23	8	10	4	18	5	7	12	18	0	5	5	3	2	4	3	2	3	5	6	5
K00145	1663.36	0.00549798	0.118159	0.0465305	0.962887	0.999946	1727	1978	1866	1622	2000	1974	1554	1681	1525	1957	1816	1918	1559	1421	2267	1947	2251	1435	1737	1036	2311	2745	1951	1877	1505	1700	1134	1216	2130	928	1735	1833	1258	1205	1490	1535	1387	1804	1471	1395	1669
K00146	53.0388	1.09563	0.500129	2.1907	0.0284732	0.999946	58	31	26	18	36	25	20	21	45	36	28	26	23	18	730	26	61	35	16	100	21	100	28	21	94	126	54	32	15	31	17	23	71	40	15	14	21	16	37	99	219
K00147	1854	0.0368859	0.0965403	0.382077	0.702404	0.999946	1876	2404	2039	1564	2065	2048	2008	2114	1446	2057	2248	2153	1925	1762	2712	2132	2303	1377	1972	1266	2209	2056	1939	1883	1979	2285	1279	1730	1823	979	1699	1840	1700	1740	1695	1976	1903	1905	1658	1616	2039
K00148	21.3259	-0.0189303	0.311358	-0.0607991	0.951519	0.999946	38	20	36	13	19	18	23	31	53	19	30	33	11	15	344	11	36	20	28	26	16	38	30	9	19	24	18	26	4	14	25	10	19	12	6	24	1	27	37	18	15
K00149	5.01807	-0.0616671	0.707238	-0.0871943	0.930517	0.999946	5	2	11	3	0	11	7	4	4	3	17	3	6	1	7	1	16	2	5	0	4	1	16	16	0	9	5	0	1	13	3	7	0	0	1	0	3	0	9	6	3
K00150	58.3276	-0.364656	0.341028	-1.06929	0.284941	0.999946	55	34	66	56	150	79	100	34	29	106	38	32	136	60	99	50	148	22	59	27	16	38	48	59	167	69	63	146	29	37	52	35	24	15	24	68	23	30	49	27	116
K00151	73.297	1.14053	0.518632	2.19912	0.0278696	0.999946	67	35	32	21	23	68	39	42	74	58	51	33	43	9	897	38	49	40	32	114	30	109	29	70	74	100	43	243	12	29	17	18	108	61	28	36	14	16	60	125	417
K00152	0.332122	0.745061	1.54251	0.48302	0.629081	0.999946	0	0	0	0	0	0	1	0	1	0	0	0	1	0	0	0	1	0	0	0	0	2	0	0	0	0	0	0	0	1	0	0	1	1	0	0	0	0	1	2	1
K00153	39.3807	-0.0571962	0.447713	-0.127752	0.898345	0.999946	65	50	63	63	26	19	24	63	54	16	11	28	16	26	18	30	10	25	29	80	48	11	76	58	10	22	3	10	44	56	65	5	53	102	63	26	50	45	50	26	20
K00154	146.727	-0.249454	0.318805	-0.782468	0.43394	0.999946	190	346	137	138	138	204	180	44	187	285	74	96	184	147	121	229	197	241	207	43	146	114	166	101	148	224	638	166	60	74	92	82	69	52	82	60	59	135	158	60	218
K00155	8.89729	0.867283	0.580825	1.49319	0.135387	0.999946	9	7	7	7	2	3	6	1	8	12	9	4	5	3	54	6	12	17	17	5	9	56	1	20	23	16	4	2	0	4	3	2	12	5	3	24	2	10	6	3	0
K00156	374.593	0.936645	0.384132	2.43834	0.0147549	0.999946	214	262	347	163	203	145	307	427	375	186	123	146	133	214	784	261	542	333	196	1139	767	151	347	128	829	404	95	466	152	439	177	86	305	568	1075	585	789	291	251	476	353
K00157	4.26571	-0.495865	0.572334	-0.866392	0.386275	0.999946	0	7	1	6	8	8	13	5	4	5	1	5	11	4	1	5	3	4	7	0	8	3	3	1	0	13	7	17	3	0	5	0	0	3	4	5	0	2	6	1	6
K00158	35.4731	0.529861	0.380295	1.39329	0.163533	0.999946	29	55	46	12	15	22	27	19	30	23	12	39	68	18	67	26	62	16	30	31	79	48	45	20	43	16	11	78	27	11	91	10	46	13	59	8	46	37	123	19	23
K00161	164.448	0.0756571	0.359289	0.210575	0.833219	0.999946	116	62	138	165	162	318	213	100	144	292	39	70	231	126	43	149	157	179	188	186	180	707	122	105	453	213	298	185	47	57	125	88	125	308	96	324	40	81	133	104	124
K00162	514.885	0.111358	0.179726	0.619596	0.535524	0.999946	450	461	579	457	589	663	478	438	437	714	254	277	754	497	414	653	678	548	566	606	760	1053	568	341	983	615	383	633	404	348	390	247	403	726	472	697	255	430	450	459	542
K00163	150.949	0.408804	0.627849	0.651118	0.51497	0.999946	364	375	33	21	62	35	111	33	56	74	30	113	101	55	1574	46	69	29	19	531	331	26	27	33	313	528	121	475	62	26	82	17	181	35	46	74	27	12	46	270	639
K00164	178.135	0.0274597	0.558886	0.0491329	0.960813	0.999946	406	428	146	127	127	113	76	15	64	209	78	138	36	92	1088	97	125	15	40	560	282	218	43	76	945	303	75	316	47	112	75	14	109	32	38	647	42	45	42	189	382
K00166	17.372	-0.0648193	0.427422	-0.151652	0.879461	0.999946	15	4	16	22	16	36	25	16	19	16	19	4	27	8	5	20	21	33	15	4	16	100	11	7	34	22	15	28	4	3	6	11	21	38	20	12	6	10	14	17	4
K00167	120.09	0.170351	0.252876	0.673653	0.500532	0.999946	100	117	169	94	95	152	105	154	148	176	63	26	127	134	103	191	134	155	133	166	167	200	163	68	165	170	77	114	22	131	74	36	101	175	144	140	61	112	93	143	126
K00169	260.924	-0.356153	0.225562	-1.57896	0.114345	0.999946	360	284	307	278	484	388	334	146	347	360	356	166	435	296	384	335	482	170	540	170	387	276	311	180	154	354	232	279	139	158	152	192	175	330	70	148	243	185	211	89	208
K00170	134.99	-0.417544	0.27988	-1.49187	0.135734	0.999946	192	129	164	161	339	166	146	91	139	149	80	87	344	146	221	166	281	100	264	112	167	217	124	100	59	154	131	148	78	94	88	104	101	216	28	84	54	59	107	26	132
K00171	31.794	-0.251458	0.211474	-1.18908	0.23441	0.999946	48	35	31	35	50	49	34	33	40	25	31	35	33	20	42	48	84	14	51	24	43	63	45	36	29	32	20	25	20	12	25	30	21	29	21	10	33	20	32	14	42
K00172	80.7669	-0.219942	0.286854	-0.766739	0.443236	0.999946	116	132	64	72	148	82	98	40	98	104	77	54	170	102	108	119	126	65	170	36	166	57	94	46	10	110	69	101	58	44	61	100	51	98	30	52	75	70	70	23	44
K00174	3599.76	0.212578	0.189911	1.11936	0.262988	0.999946	4151	2168	3868	3526	2301	3718	4308	4556	3497	4053	4073	2796	2320	2495	2721	4317	3069	5180	3286	3652	2581	4722	4229	4031	2821	4023	6697	2647	2352	2708	3963	3282	4439	3035	3915	3907	3871	3903	2584	4156	2998
K00175	2035.15	0.206078	0.199277	1.03413	0.301075	0.999946	2285	1286	2286	1854	1240	2018	2700	2395	2030	2333	2351	1646	1428	1433	1593	2541	1834	3025	1938	1721	1186	2999	2140	2060	1499	2438	4390	1385	1321	1527	2116	1426	2630	1732	1963	2361	2289	2281	1490	2303	1887
K00176	72.6985	0.414001	0.307801	1.34503	0.178616	0.999946	44	55	85	71	45	36	94	57	46	78	30	74	104	94	34	64	158	58	66	77	84	67	74	57	46	80	358	98	33	35	62	58	55	87	109	40	45	57	57	48	92
K00177	860.611	0.275561	0.190406	1.44723	0.147832	0.999946	877	514	935	770	542	921	980	959	759	991	1020	606	656	685	512	888	760	1224	830	854	605	980	917	1153	767	1010	1468	814	597	641	1026	1022	1030	757	924	795	999	870	668	871	739
K00179	1947.65	0.054918	0.156046	0.351935	0.724887	0.999946	1754	1584	2391	1940	1753	1969	2888	2291	2243	2212	1524	1660	2104	1536	1683	2615	1699	2329	2097	2008	1296	3436	1677	1449	1856	2763	3057	1906	1181	1189	1743	1119	2218	2018	1726	1868	1821	2133	1973	2233	1849
K00180	692.276	0.0824475	0.175591	0.469543	0.638682	0.999946	618	530	929	707	569	616	1015	832	781	687	502	479	727	536	637	864	683	861	716	962	601	886	550	491	696	852	987	571	426	613	606	323	749	744	770	738	594	713	732	948	577
K00183	38.307	-0.0687793	0.498513	-0.137969	0.890265	0.999946	60	28	39	35	44	60	38	5	40	22	56	10	32	37	31	39	204	8	36	25	46	0	47	7	21	34	54	181	25	54	20	11	8	56	26	8	40	11	69	21	19
K00184	80.8308	-0.0423844	0.324605	-0.130572	0.896114	0.999946	108	56	99	72	81	142	72	57	100	103	105	37	59	74	59	111	213	19	90	19	114	96	107	57	199	83	108	202	35	112	44	42	36	57	32	138	33	22	79	44	105
K00185	62.1035	0.136302	0.412988	0.330039	0.741371	0.999946	55	19	104	61	28	74	87	36	134	74	41	8	105	44	38	78	88	42	99	7	81	72	60	75	194	107	57	110	34	21	68	40	31	58	16	200	4	21	61	39	46
K00186	70.6535	-0.185672	0.277763	-0.668456	0.503843	0.999946	77	40	129	86	85	95	78	55	124	134	23	38	82	59	37	107	126	91	77	58	55	206	85	68	61	113	84	143	17	32	67	42	40	78	39	66	27	30	54	41	74
K00187	76.2184	-0.0712347	0.314233	-0.226694	0.820662	0.999946	169	42	68	97	65	105	57	50	65	108	35	38	74	61	42	82	115	57	76	36	30	56	117	140	47	109	231	58	22	40	113	129	92	44	65	67	57	64	55	35	139
K00188	0.20129	-0.576379	2.40772	-0.239388	0.810805	0.999946	0	1	0	2	0	0	0	0	0	1	0	0	0	0	0	2	0	0	0	0	1	0	0	0	0	0	0	0	1	0	0	0	0	0	0	0	0	0	0	0	1
K00189	0.406989	1.47831	3.05816	0.483399	0.628812	0.999946	0	0	0	0	0	0	0	1	3	0	0	0	0	0	0	0	0	6	0	2	0	0	0	0	0	0	0	0	0	0	0	0	3	0	0	0	0	0	0	0	0
K00193	7.93545	-0.639822	0.83744	-0.764022	0.444854	0.999946	16	16	13	10	14	3	16	33	5	8	0	1	39	7	1	16	1	0	29	0	1	0	5	10	0	6	11	23	1	0	9	4	0	0	3	0	1	3	11	0	34
K00194	70.7929	-0.366546	0.513523	-0.713787	0.475359	0.999946	54	117	98	110	181	46	58	66	145	60	40	73	247	35	129	115	50	24	124	0	118	21	80	49	59	56	48	323	102	3	78	28	2	12	15	28	18	61	60	15	147
K00196	25.6247	-0.330554	0.384753	-0.859133	0.390267	0.999946	29	51	39	11	19	53	40	18	39	10	19	1	20	12	13	19	52	21	23	52	23	47	21	17	32	53	28	61	4	27	20	10	12	65	10	12	6	21	36	19	16
K00197	94.1919	-0.472958	0.466965	-1.01283	0.31114	0.999946	53	170	155	147	263	63	85	106	156	81	34	76	369	45	118	144	70	20	221	17	126	18	97	66	62	62	77	423	60	23	117	38	7	14	29	37	23	68	107	19	243
K00198	217.775	0.452477	0.323271	1.39968	0.161608	0.999946	184	232	185	130	284	154	126	168	420	99	96	112	398	116	151	227	188	316	283	361	233	805	150	233	221	419	140	673	127	91	200	168	159	380	98	60	60	156	288	88	314
K00200	9.53003	-1.18992	0.462353	-2.57363	0.0100638	0.999946	13	16	36	9	19	26	17	2	12	9	16	5	14	12	22	10	25	2	11	0	16	10	5	8	4	4	1	7	6	22	5	2	2	2	11	5	0	2	4	4	8
K00201	0.983228	1.95126	1.35823	1.43662	0.150827	0.999946	0	0	33	1	0	1	0	0	3	6	0	0	2	1	0	1	0	0	5	0	0	1	2	0	9	4	0	4	0	0	0	0	2	1	0	0	0	0	0	0	1
K00202	3.56885	-0.884649	0.684809	-1.29182	0.19642	0.999946	0	3	17	4	1	0	18	3	5	4	11	2	2	2	1	0	1	6	2	9	0	17	0	5	2	4	3	3	0	0	4	1	6	4	1	1	0	2	2	4	1
K00203	0.202934	-1.5206	3.22378	-0.471684	0.637153	0.999946	0	0	5	0	0	0	0	0	0	1	0	0	1	0	0	0	0	0	1	0	0	0	0	0	1	0	0	0	0	0	0	0	0	0	0	0	0	0	0	0	0
K00204	0.818374	-1.84648	1.01816	-1.81355	0.0697471	0.999946	2	1	5	4	1	2	0	4	0	1	0	0	1	1	0	0	0	0	0	0	0	0	0	0	0	0	1	1	0	0	2	1	0	0	0	3	1	0	0	0	3
K00205	9.94595	0.617683	0.505656	1.22155	0.221879	0.999946	11	14	11	4	13	2	0	7	8	6	14	17	7	3	31	10	13	3	14	9	25	0	4	7	25	22	43	7	13	3	3	2	3	2	12	15	8	16	11	1	10
K00207	51.0654	-0.11381	0.337495	-0.33722	0.735951	0.999946	68	115	77	34	45	41	52	24	37	71	51	102	68	51	19	34	66	50	53	9	23	54	33	43	40	101	50	107	53	35	85	45	7	16	52	58	108	58	18	20	52
K00208	1107.74	0.328468	0.220268	1.49122	0.135904	0.999946	1178	583	1237	965	644	1136	1162	1231	955	1360	1388	858	547	806	1198	1313	675	1499	1007	1122	678	1682	1306	1256	1211	1084	2353	572	677	928	1457	1225	1242	987	1244	1400	1003	1193	641	1292	849
K00209	49.2981	-1.06004	0.490928	-2.15926	0.0308298	0.999946	30	226	96	78	174	37	48	36	43	92	7	78	51	132	275	68	55	20	40	4	88	38	106	24	9	42	12	73	40	19	30	8	7	15	2	22	13	9	27	12	63
K00210	514.427	0.296217	0.417929	0.708773	0.478465	0.999946	444	237	704	487	288	447	635	819	628	219	782	478	163	401	459	759	185	751	370	516	390	0	489	493	413	484	304	105	416	515	606	501	914	615	613	635	771	781	449	748	260
K00211	0.14194	0.649077	3.92646	0.165309	0.868701	0.999946	0	0	0	0	0	0	0	0	0	0	0	0	1	0	1	0	0	0	0	0	0	0	0	0	0	0	0	0	0	0	4	0	0	0	0	0	0	0	0	0	0
K00212	0.525826	1.48149	2.02654	0.731044	0.464753	0.999946	0	1	0	0	0	0	0	0	0	0	1	0	2	0	0	0	0	0	1	0	0	3	0	0	12	0	0	2	0	0	0	1	0	0	0	0	0	1	0	0	0
K00214	51.0782	-0.126842	0.379354	-0.334364	0.738105	0.999946	68	46	128	43	45	27	62	121	110	36	37	88	19	39	124	85	33	33	43	7	20	25	42	29	23	38	68	35	24	69	73	29	21	11	37	54	20	109	44	102	40
K00215	1641.71	0.134137	0.103574	1.29509	0.195291	0.999946	1689	1611	1848	1355	1740	1815	1580	1885	1306	1847	2012	1977	1301	1570	2053	1818	1838	1519	1588	1547	1923	2198	1861	1813	1465	1905	1584	1390	1777	1072	1641	1643	1459	1509	1667	1408	1800	1683	1355	1435	1481
K00216	40.364	0.0151176	0.39781	0.038002	0.969686	0.999946	68	100	21	35	31	23	44	16	39	23	19	13	58	23	156	39	37	16	27	84	93	27	28	21	103	118	48	91	7	13	14	14	37	18	22	34	15	15	22	42	161
K00217	0.569184	0.626733	1.26112	0.496965	0.619213	0.999946	0	0	1	0	2	0	0	1	1	1	0	3	0	0	0	1	1	0	2	0	1	0	0	0	0	1	0	1	1	0	1	0	0	0	0	0	0	0	5	0	1
K00218	3.88058	-0.446945	0.505782	-0.883671	0.376874	0.999946	6	2	12	2	5	6	5	3	10	2	0	0	6	2	8	6	11	5	1	0	3	10	3	4	12	2	1	5	1	3	2	3	3	6	3	1	4	3	3	1	0
K00219	535.422	-0.0671825	0.15474	-0.434164	0.664169	0.999946	983	781	532	371	628	520	549	472	609	575	609	440	523	483	1468	688	782	536	487	605	739	399	516	317	697	950	568	779	325	320	356	262	447	529	457	345	431	369	455	463	572
K00220	17.3192	0.791045	0.829451	0.953697	0.340237	0.999946	9	28	11	4	7	26	2	0	2	94	11	3	2	6	8	58	11	2	143	1	9	6	122	15	137	8	2	11	1	14	3	1	4	7	4	12	0	0	4	2	2
K00222	0.178334	0.649077	3.92646	0.165309	0.868701	0.999946	0	0	0	0	0	0	0	0	0	0	0	0	4	0	0	0	0	0	0	0	0	0	0	0	0	0	0	0	0	2	0	0	0	0	0	0	0	0	0	0	0
K00223	0.0737413	-0.102562	3.92646	-0.0261209	0.979161	0.999946	0	0	0	0	1	0	0	0	0	0	0	0	1	0	0	0	0	1	0	0	0	0	0	0	0	0	0	0	0	0	0	0	0	0	0	0	0	0	0	0	0
K00224	32.947	-0.771676	0.492484	-1.56691	0.117137	0.999946	41	43	43	28	64	131	33	30	17	12	42	14	11	22	34	27	139	11	38	0	28	0	26	51	38	27	36	29	14	84	24	28	19	10	12	32	46	4	29	11	17
K00225	0.0264933	0.224761	3.92646	0.0572428	0.954352	0.999946	0	0	0	0	0	0	0	0	1	0	0	0	0	0	0	0	0	0	0	0	0	0	0	0	0	0	0	0	0	0	0	0	0	0	0	0	0	0	0	0	0
K00226	2572.71	0.0948818	0.118052	0.803725	0.421556	0.999946	2515	2738	2934	2505	2576	2711	2639	2836	2153	3326	3005	2315	2062	2347	2685	2971	2628	3001	2587	1745	2518	4315	2811	3108	2410	2789	4227	2486	2321	1603	2501	2471	2107	1969	2535	2531	2328	2692	2243	2237	2383
K00227	0.0469035	0.309624	3.92646	0.0788559	0.937147	0.999946	0	0	0	0	0	0	0	1	0	0	0	0	1	0	0	0	0	0	0	0	0	0	0	0	0	0	0	0	0	0	0	0	0	0	0	0	0	0	0	0	0
K00228	15.6107	0.431507	0.912603	0.472831	0.636334	0.999946	35	31	14	4	1	0	15	4	5	4	5	2	1	3	264	0	0	3	0	51	24	0	1	2	38	39	14	46	0	7	12	7	15	6	2	3	1	0	3	27	65
K00230	35.0462	0.459671	0.594258	0.773521	0.439214	0.999946	57	76	6	17	19	18	26	42	7	9	27	22	8	21	303	13	31	0	2	92	69	1	5	21	98	77	35	70	10	24	38	10	33	16	61	4	21	7	26	39	123
K00231	54.3317	0.854414	0.332057	2.57309	0.0100794	0.999946	45	23	59	24	25	57	16	42	60	30	43	34	100	30	129	84	155	20	44	3	135	64	63	44	101	77	40	72	36	13	34	678	62	49	86	87	57	93	75	28	43
K00232	2.74041	-0.558432	0.795486	-0.702001	0.482679	0.999946	6	0	12	2	2	2	4	1	2	6	0	0	7	5	1	2	2	6	2	0	0	0	3	0	0	5	5	4	0	4	14	0	0	7	1	1	0	3	2	0	1
K00234	10.1693	-1.16144	0.646064	-1.79772	0.0722217	0.999946	1	7	65	3	40	1	25	10	10	1	4	12	14	49	35	22	8	2	4	2	4	6	1	8	14	17	3	4	0	1	9	2	2	5	1	6	0	4	23	3	17
K00235	1.59851	1.23855	1.47978	0.836982	0.402603	0.999946	1	1	0	0	4	0	0	0	0	0	0	0	5	16	13	8	0	0	0	0	3	0	0	0	3	8	0	2	0	0	2	0	2	0	0	0	0	0	0	2	4
K00236	0.0226023	-0.272289	3.92646	-0.0693472	0.944713	0.999946	0	0	0	0	1	0	0	0	0	0	0	0	0	0	0	0	0	0	0	0	0	0	0	0	0	0	0	0	0	0	0	0	0	0	0	0	0	0	0	0	0
K00237	0.0744766	0.394488	3.92646	0.100469	0.919972	0.999946	0	0	0	0	0	0	0	0	0	0	0	0	0	0	0	0	0	0	0	0	0	0	0	0	0	0	3	0	0	0	0	0	0	0	0	0	0	0	0	0	0
K00239	3236.46	0.202441	0.17847	1.13432	0.256661	0.999946	3982	2804	3874	2916	2136	3058	3229	4232	2485	3451	3761	2711	1883	2344	3823	3593	2510	4162	2685	2804	2138	3669	4169	4128	3442	3322	5414	2284	2361	2416	3890	3567	3923	2692	3210	4306	3239	3490	2280	3260	2804
K00240	746.998	0.256409	0.21838	1.17414	0.240338	0.999946	863	543	941	611	489	657	799	1131	571	772	859	777	277	557	926	1022	426	922	622	552	432	845	924	816	928	908	1042	346	565	560	838	655	926	672	744	1232	984	847	471	885	575
K00241	568.267	0.336041	0.254975	1.31794	0.187524	0.999946	606	370	614	469	281	536	669	762	484	694	680	484	224	328	588	710	326	1057	490	487	389	861	666	464	504	637	1683	250	418	475	582	277	752	522	529	707	629	609	366	663	410
K00242	11.6599	0.29093	1.26425	0.230122	0.817997	0.999946	43	33	1	0	3	0	5	0	1	2	0	2	2	0	151	0	0	0	0	44	23	0	0	0	25	38	8	55	0	4	5	0	12	2	3	0	1	0	0	35	65
K00243	1421.88	0.325254	0.182643	1.78082	0.0749412	0.999946	1377	1139	1332	1149	1040	1563	1369	1545	1162	1447	1875	1230	823	1321	1340	1643	1157	1521	1247	1214	1579	1643	2056	1998	1068	1257	1804	712	1460	977	1880	1877	1468	1421	1742	1317	1793	1548	1065	1464	1195
K00244	1134.03	-0.323206	0.265229	-1.21859	0.222998	0.999946	1621	2734	890	1421	1714	1603	709	2143	603	969	1661	1147	1076	1085	3423	1265	2301	174	890	505	1443	853	1675	1025	1282	889	1191	1364	1254	1060	687	761	567	407	1178	625	1073	1018	899	417	1090
K00245	39.744	-0.0410361	0.47898	-0.0856739	0.931726	0.999946	80	81	45	17	32	44	28	38	28	24	33	18	31	17	247	22	59	1	8	80	55	1	25	36	107	96	44	63	13	30	32	14	46	10	11	30	16	7	23	48	143
K00246	21.4248	0.226316	0.645937	0.350368	0.726062	0.999946	51	47	13	4	10	16	14	8	22	17	16	11	4	13	208	8	16	1	1	54	50	0	13	12	41	62	12	55	6	18	6	3	29	3	8	3	11	0	5	32	88
K00247	8.27113	0.585882	1.16089	0.504681	0.613783	0.999946	17	31	0	0	0	1	3	0	1	1	0	0	1	2	119	0	2	0	0	50	12	3	0	0	15	22	6	32	0	1	2	0	7	2	3	4	1	0	0	19	45
K00248	1609.55	-0.232651	0.235694	-0.98709	0.323599	0.999946	2031	2226	937	2126	2659	2077	2005	1712	1084	2050	1425	2555	2765	1879	1732	1833	3698	824	2272	317	1872	2604	1912	1777	1472	1645	1108	1386	1589	430	1500	1227	675	1001	1101	1226	1047	1785	1563	618	3439
K00249	570.201	-0.171793	0.202105	-0.850017	0.395315	0.999946	720	794	370	501	863	797	816	459	480	804	391	645	904	688	547	633	1375	347	723	227	689	981	785	667	706	743	786	646	374	173	490	409	266	477	334	333	284	453	615	282	1044
K00251	55.0228	0.257571	0.430129	0.598822	0.549292	0.999946	56	81	71	28	36	74	26	28	41	19	11	14	53	61	38	38	109	11	34	49	77	280	70	46	39	33	281	101	18	84	44	39	35	10	81	34	25	24	39	28	79
K00252	230.247	-0.117503	0.257411	-0.456482	0.648044	0.999946	272	316	118	253	366	259	311	230	180	352	205	313	380	223	268	198	529	135	287	56	150	500	302	354	231	310	233	177	125	73	199	277	70	154	189	156	89	224	211	91	558
K00253	335.249	-0.25811	0.253546	-1.018	0.308678	0.999946	449	414	161	420	642	414	467	374	247	391	293	542	601	357	376	416	749	192	451	69	241	484	451	400	336	476	223	258	213	60	312	288	142	260	282	287	157	393	339	117	670
K00254	12.0793	-0.429523	0.614627	-0.698836	0.484655	0.999946	18	25	17	12	21	10	17	11	1	41	11	2	7	9	1	17	2	13	14	1	8	25	6	18	41	8	16	7	5	7	18	2	0	0	4	75	0	5	7	2	10
K00255	24.9354	0.0711382	0.317332	0.224176	0.822621	0.999946	36	13	21	27	37	28	20	25	30	31	23	21	44	37	25	28	77	12	30	4	20	52	51	32	16	36	22	24	25	2	13	25	21	26	17	6	17	18	24	5	53
K00256	0.114077	0.564222	3.50961	0.160765	0.872279	0.999946	0	0	0	0	0	0	0	0	0	0	0	0	1	0	0	1	1	0	0	0	0	0	0	1	0	0	0	0	0	0	1	0	0	0	0	0	0	0	0	0	0
K00257	3363.73	0.16477	0.148537	1.10928	0.267309	0.999946	3747	2800	3359	3060	2794	3472	4063	4116	2892	3760	4011	3121	2817	2909	2989	4035	3966	4029	3206	2585	2721	3765	3853	3872	2855	3567	4468	1829	2628	2629	3835	3586	3504	3159	3524	3287	3490	3779	2660	3505	3502
K00259	1064.23	0.394035	0.25442	1.54876	0.121439	0.999946	828	419	1225	800	674	949	1444	1309	1264	1259	788	575	643	672	835	1333	480	1842	1012	951	692	1648	1064	1311	913	1300	2851	1181	504	1063	867	1032	1279	778	1012	1369	1014	1281	754	1152	853
K00260	121.389	1.04637	0.375832	2.78413	0.00536716	0.999946	60	82	91	47	73	106	39	57	77	291	117	83	157	60	97	96	735	107	109	288	89	506	98	207	114	145	63	76	85	13	103	108	148	164	35	45	90	66	78	153	92
K00261	188.944	0.708894	0.343655	2.0628	0.0391312	0.999946	104	215	142	96	176	163	71	103	154	364	150	165	230	105	182	167	831	231	149	577	162	834	170	248	191	252	102	116	102	52	180	158	251	280	71	56	72	105	102	158	124
K00262	4477.52	0.105966	0.114324	0.92689	0.353984	0.999946	4509	4283	5231	4327	4566	4474	4724	4898	4040	5531	4799	4296	4306	3681	4419	5040	4770	5060	4334	3453	4256	7674	4731	3746	4311	4952	7746	4224	3714	3188	4813	3211	4213	4041	4404	4606	4137	4566	4124	3991	4428
K00263	3.24194	0.130334	0.807159	0.161472	0.871721	0.999946	3	2	4	1	2	10	1	4	17	7	0	5	9	9	3	5	0	2	0	4	1	0	2	0	0	1	4	5	1	1	6	0	0	1	0	0	0	2	6	14	1
K00264	1154.34	-0.080601	0.130964	-0.615445	0.538261	0.999946	1681	1502	1254	1161	1531	1219	988	1654	1049	1235	1289	1325	1161	1131	1748	1530	1307	773	1529	782	1652	1370	1568	1386	1252	1411	869	708	1279	626	1029	1225	639	960	1054	948	867	1219	977	710	988
K00265	6154.28	0.105271	0.189226	0.556325	0.577989	0.999946	7789	5597	7703	5981	5240	5648	6282	7667	5604	4229	7478	6871	4243	5303	8797	7261	4453	5338	5623	5856	6414	3291	6731	7347	6801	6648	4104	2950	6203	5248	7187	7347	6870	5850	7046	6761	7292	6699	4935	6530	4844
K00266	6535.93	0.062968	0.114105	0.551841	0.581058	0.999946	7910	7718	6327	6375	6734	6733	6688	7628	5654	6331	7728	7001	6839	5882	8116	8090	6307	5596	7328	5659	6966	5571	7532	8237	5449	7547	5997	5028	6629	4685	8212	7139	5501	5090	7127	5442	6005	6908	5589	5590	7192
K00270	0.07818	0.394488	3.92646	0.100469	0.919972	0.999946	0	0	0	0	0	0	0	0	0	0	0	0	0	0	0	0	0	0	0	0	0	0	0	0	0	0	0	1	0	0	0	0	0	0	0	0	0	0	0	2	0
K00271	0.1404	0.564214	3.92646	0.143695	0.885741	0.999946	0	0	0	0	0	0	0	0	0	0	0	0	0	0	0	0	0	0	0	0	0	0	0	0	0	0	0	0	0	0	0	0	0	0	0	0	0	0	0	5	0
K00272	0	NA	NA	NA	NA	NA	0	0	0	0	0	0	0	0	0	0	0	0	0	0	0	0	0	0	0	0	0	0	0	0	0	0	0	0	0	0	0	0	0	0	0	0	0	0	0	0	0
K00273	0.753381	0.244017	1.12628	0.216657	0.828476	0.999946	0	0	1	1	0	1	2	0	0	0	0	1	0	1	3	2	4	1	0	0	5	5	0	0	1	0	1	0	0	0	1	0	0	0	1	0	0	0	3	0	1
K00274	12.9515	0.303823	0.400519	0.758574	0.448107	0.999946	15	9	9	6	16	21	7	14	10	18	8	9	16	11	36	21	17	14	19	9	16	1	24	16	16	20	20	22	5	39	6	5	2	8	11	10	9	3	7	5	4
K00275	94.803	0.312047	0.37539	0.831263	0.405825	0.999946	80	47	197	57	33	31	152	177	196	80	99	44	36	60	178	143	62	157	46	193	89	72	41	41	165	94	54	39	36	91	54	15	176	84	93	209	73	87	61	151	76
K00276	36.9985	5.83156	1.34191	4.34572	1.38818e-05	0.146884	1	1	1	1	0	2	0	0	18	17	3	2	16	1	890	0	0	2	0	10	10	6	0	7	14	208	67	0	1	10	6	0	96	17	2	4	0	0	5	111	339
K00278	2610.96	0.23065	0.165603	1.39279	0.163683	0.999946	2893	2151	2987	2262	1826	2756	2547	3185	2263	2496	3288	2641	1479	2184	3042	2818	1985	2995	2199	2161	2550	3080	2802	3361	2839	2891	3549	1662	2317	1911	3190	2893	3039	2232	2686	3068	2931	2752	1944	2856	1912
K00281	3004.79	0.35308	0.227965	1.54883	0.121421	0.999946	2580	1941	3565	2309	1849	2329	3947	4096	3286	3639	3989	2283	1316	2296	3465	3771	1875	4645	2538	3564	2166	4408	2508	1896	3352	3601	5345	1792	1914	2656	2526	1161	3870	2811	3288	4700	3406	3684	2291	3991	2224
K00282	326.177	-0.0625107	0.319824	-0.195453	0.845038	0.999946	491	337	215	370	389	533	254	165	371	634	190	203	649	283	198	335	163	483	381	531	201	1168	505	264	155	536	304	582	96	116	382	210	189	394	144	332	50	165	297	102	706
K00283	449.211	0.0179435	0.320296	0.0560217	0.955325	0.999946	554	447	330	579	540	537	393	212	498	866	202	305	814	417	284	365	246	566	469	848	265	1871	497	385	212	669	351	834	138	254	660	323	282	599	177	324	86	271	354	167	1105
K00284	3640.81	-0.0608089	0.163551	-0.371804	0.710038	0.999946	4910	5203	3343	4397	5133	3380	2709	4320	2890	3797	4496	4991	4028	3767	5779	4596	4413	2588	4802	2412	6064	3453	5332	4274	2678	4019	2610	2387	5639	1625	3687	3500	2060	2813	3091	2598	3064	3858	3140	1917	3392
K00285	77.8777	0.185456	0.421215	0.440287	0.659729	0.999946	178	204	29	32	54	22	60	39	61	51	43	56	52	38	473	37	54	33	29	236	145	80	49	32	151	181	50	171	88	50	61	32	73	39	71	13	18	36	44	77	250
K00286	1506.79	0.121917	0.114272	1.0669	0.286018	0.999946	1575	1835	1750	1352	1387	1252	1662	2000	1538	1529	1742	1365	1192	1377	2143	1950	1553	1518	1433	1599	1944	1347	1885	1396	1523	1654	1230	1139	1604	1076	1519	790	1469	1412	1712	1471	1421	1839	1434	1600	1337
K00287	596.805	0.0846771	0.111441	0.759837	0.447352	0.999946	687	743	704	453	509	758	543	397	430	777	788	532	470	597	908	615	674	542	657	517	764	962	684	722	802	654	656	510	585	385	584	653	444	559	434	500	540	580	554	421	734
K00288	325.613	-0.136948	0.242494	-0.564745	0.572247	0.999946	272	454	304	375	470	410	410	322	281	467	290	304	657	370	335	573	373	254	672	118	297	697	444	493	374	445	238	365	100	156	328	393	117	210	161	202	96	202	249	161	568
K00289	3.70668	-0.0933177	0.648999	-0.143787	0.885669	0.999946	3	2	4	1	11	2	7	2	7	10	2	10	14	0	1	3	6	0	0	1	1	0	5	4	14	9	3	2	3	0	3	1	0	7	3	1	0	1	7	4	4
K00290	2348.49	0.100116	0.169389	0.591043	0.554492	0.999946	2859	2105	2378	2508	2357	2506	2170	2979	1711	2267	2770	2629	1729	1991	2453	2640	2202	2569	2177	1559	2628	2712	2973	2859	1938	2459	3511	1120	2402	1559	3010	2986	1990	1723	2700	2715	2370	2504	1777	1990	1770
K00293	0.0960422	-0.514749	3.92646	-0.131098	0.895698	0.999946	0	0	2	0	0	0	0	0	1	0	0	0	1	0	0	0	0	0	0	0	0	0	0	0	0	0	0	0	0	0	0	0	0	0	0	0	0	0	0	0	0
K00294	179.545	0.293796	0.328102	0.895442	0.370551	0.999946	236	64	180	135	121	169	238	159	186	146	98	84	119	149	228	244	170	178	171	552	158	97	259	109	405	217	68	97	95	353	82	111	144	121	413	175	107	268	125	106	129
K00295	0.0989524	-0.514749	3.92646	-0.131098	0.895698	0.999946	0	0	0	0	1	0	1	0	0	0	0	0	0	0	0	0	0	0	0	0	0	0	0	1	0	0	0	0	0	0	0	0	0	0	0	1	0	0	0	0	0
K00297	1568.86	0.192941	0.118029	1.63469	0.102113	0.999946	1351	1584	1928	1306	1346	1596	1620	1710	1347	1606	1759	1429	1350	1280	1855	2134	1519	1757	1630	1189	1721	1590	1506	1706	1488	1800	2033	1416	1750	1050	1670	1180	1512	1394	1422	1787	1851	1669	1397	1784	1677
K00298	0.832663	-0.868144	1.35633	-0.640071	0.522127	0.999946	3	0	4	2	0	1	0	0	2	0	0	0	7	2	0	1	1	0	0	1	0	0	0	3	0	1	0	3	0	0	0	0	0	0	0	0	0	0	4	0	0
K00299	46.7025	0.321257	0.419786	0.765288	0.4441	0.999946	73	82	26	21	39	28	42	15	22	37	24	11	41	28	219	31	32	36	43	65	84	156	65	24	59	95	212	76	8	3	13	18	33	44	36	12	54	24	28	43	96
K00301	0.710191	-0.390635	1.28265	-0.304553	0.760706	0.999946	2	0	5	0	0	0	0	1	0	0	1	0	2	0	0	2	0	1	0	0	1	7	0	0	0	3	0	4	0	0	0	0	0	1	0	0	1	1	0	0	1
K00302	118.672	-0.2449	0.227871	-1.07473	0.282496	0.999946	190	181	108	117	182	149	132	87	91	142	116	104	192	110	197	173	161	129	129	68	238	256	171	120	84	197	70	84	218	28	78	68	34	63	69	60	97	105	162	55	115
K00303	74.9321	0.652237	0.498628	1.30806	0.190852	0.999946	95	63	44	38	72	47	38	19	19	174	68	143	54	61	190	103	66	120	35	18	182	118	173	69	15	97	71	26	506	2	75	35	14	14	41	54	9	59	50	37	57
K00304	0.0832842	0.394488	3.92646	0.100469	0.919972	0.999946	0	0	0	0	0	0	0	0	0	0	0	0	0	0	0	0	0	0	0	0	0	0	0	0	0	0	1	0	0	0	0	0	0	1	1	0	0	0	0	0	0
K00305	0.019842	0.224761	3.92646	0.0572428	0.954352	0.999946	0	0	0	0	0	0	0	0	0	0	0	0	0	0	0	0	0	0	0	0	1	0	0	0	0	0	0	0	0	0	0	0	0	0	0	0	0	0	0	0	0
K00306	2.04457	0.859494	0.953741	0.901181	0.367492	0.999946	0	5	0	0	0	1	4	2	0	4	8	0	0	0	0	1	0	0	1	0	5	2	0	3	12	2	1	2	2	0	0	0	3	0	6	6	2	7	3	2	2
K00308	0.0710149	-0.102562	3.92646	-0.0261209	0.979161	0.999946	0	0	0	0	0	0	1	0	0	0	0	0	0	0	0	0	0	0	0	0	0	0	0	0	0	0	0	0	0	0	0	0	0	0	1	0	0	0	0	0	1
K00309	0.0771532	0.394488	3.92646	0.100469	0.919972	0.999946	0	0	0	0	0	0	0	0	0	0	0	0	1	0	0	0	0	0	0	0	0	0	0	0	0	0	1	0	0	0	0	0	0	0	1	0	0	0	0	0	0
K00311	97.073	0.0674334	0.197656	0.341165	0.732979	0.999946	173	111	92	61	135	81	77	113	59	134	87	84	122	78	263	121	171	94	125	141	117	167	139	76	95	120	63	86	151	57	56	55	41	100	64	40	52	106	84	55	143
K00313	108.097	0.161121	0.606192	0.265792	0.7904	0.999946	316	308	25	33	27	25	94	68	67	40	26	44	41	59	33	27	29	31	42	415	234	30	34	77	340	468	133	501	15	7	88	14	143	74	55	23	19	7	62	157	599
K00314	4.34928	0.120283	0.880801	0.136561	0.891378	0.999946	0	7	4	11	1	4	3	2	2	0	49	0	2	11	0	1	1	0	0	0	2	0	4	0	0	1	1	3	4	1	12	3	10	6	5	2	5	1	1	2	14
K00315	11.9842	-0.158044	0.564722	-0.279862	0.779584	0.999946	21	7	10	23	27	9	1	21	2	7	12	7	17	2	11	19	52	6	13	0	9	0	11	15	1	25	28	5	17	16	6	12	4	1	9	15	16	28	5	2	2
K00316	3.42608	1.56655	0.850449	1.84202	0.0654717	0.999946	5	0	3	1	0	1	0	5	12	2	1	1	4	0	9	5	0	0	2	0	3	0	3	1	0	4	2	0	1	3	16	3	4	1	9	4	0	12	8	10	2
K00317	1.49463	0.852301	1.23853	0.688154	0.491356	0.999946	2	0	0	0	2	1	2	0	2	0	1	1	3	3	24	0	3	0	4	11	0	1	5	0	0	0	1	0	0	0	0	2	0	0	0	0	0	0	1	1	0
K00318	104.591	0.599852	0.526023	1.14035	0.254139	0.999946	153	31	89	48	34	84	121	74	66	105	52	29	66	67	115	113	6	58	64	353	106	0	106	60	219	99	62	81	46	357	27	57	64	68	422	117	45	192	93	57	44
K00319	1.22129	-3.49946	1.25872	-2.78016	0.00543323	0.999946	1	0	32	1	0	4	0	1	0	2	0	0	1	2	0	1	0	0	3	0	0	0	0	0	2	1	0	0	0	0	0	1	0	0	0	0	0	1	0	0	0
K00320	0.549481	1.51941	1.86563	0.81442	0.415404	0.999946	0	0	16	0	1	0	0	0	0	2	0	0	10	2	0	0	0	0	1	0	0	0	0	1	3	1	0	0	0	0	0	1	0	1	0	0	0	0	0	0	0
K00322	88.7646	0.205054	0.440677	0.465316	0.641705	0.999946	169	165	60	22	46	54	121	70	75	37	89	73	25	76	555	52	12	49	46	286	114	47	64	25	140	217	50	185	21	22	75	28	118	72	35	71	106	53	17	130	265
K00323	28.3807	0.083863	0.658897	0.127278	0.89872	0.999946	60	75	42	2	8	14	23	3	15	54	4	10	11	29	180	53	2	3	85	71	34	2	86	1	102	75	14	68	5	4	18	2	20	1	13	5	1	31	5	25	75
K00324	129.56	0.0295355	0.481933	0.0612854	0.951132	0.999946	177	199	374	36	62	57	101	40	50	298	14	92	129	77	674	154	87	31	270	207	98	237	145	61	347	275	275	397	24	27	54	17	87	26	62	41	9	52	121	108	352
K00325	114.399	-0.0803501	0.599935	-0.133931	0.893457	0.999946	117	166	458	21	37	43	96	21	25	532	8	55	46	78	634	212	78	16	306	206	73	128	235	35	478	207	47	303	12	13	26	14	69	8	43	22	10	16	114	85	238
K00326	1.84066	-0.239198	0.890496	-0.268612	0.788228	0.999946	4	0	2	2	2	3	3	2	0	2	1	2	7	2	0	1	0	3	2	0	2	3	0	1	0	5	14	11	2	0	0	0	0	1	0	1	0	0	0	1	0
K00327	8.85002	0.608923	0.97652	0.623564	0.532914	0.999946	5	3	8	15	11	3	0	0	2	28	1	5	8	6	6	11	3	1	1	0	0	36	7	20	73	3	2	0	0	0	3	1	0	0	6	96	0	7	2	1	2
K00329	13.8377	0.142944	0.621813	0.229882	0.818183	0.999946	5	4	15	10	1	17	43	8	30	17	10	2	20	16	70	20	0	3	31	9	22	0	11	13	9	64	33	29	4	0	14	10	7	8	5	7	0	3	1	16	28
K00330	208.434	0.314508	0.231736	1.35718	0.174723	0.999946	254	140	246	129	162	213	185	220	133	238	258	176	100	145	260	209	117	259	207	171	138	353	182	183	333	263	579	204	126	122	209	153	272	181	146	349	261	200	94	241	212
K00331	563.73	0.315542	0.215187	1.46636	0.142549	0.999946	574	443	671	390	312	583	613	640	538	760	759	349	227	299	707	611	456	893	523	523	402	1080	580	655	638	598	1391	497	352	354	615	586	684	439	469	692	522	508	317	557	510
K00332	201.974	0.102875	0.269731	0.381399	0.702907	0.999946	238	151	304	214	116	223	195	189	136	254	344	241	107	142	128	200	104	316	219	168	67	361	202	231	316	230	205	77	136	135	258	168	290	196	99	412	262	184	114	158	156
K00333	505.783	0.188051	0.229546	0.819229	0.412656	0.999946	633	444	648	516	269	464	484	639	433	567	887	295	277	405	540	705	356	747	356	292	304	510	702	459	892	553	892	310	386	329	743	280	586	430	419	947	411	424	321	599	405
K00334	406.229	0.0458426	0.197252	0.232406	0.816223	0.999946	449	321	541	320	387	439	558	329	545	442	152	342	396	452	443	412	667	390	479	715	382	727	367	307	541	569	323	487	135	364	363	219	295	410	368	392	164	290	509	512	528
K00335	1769.28	0.0586101	0.198838	0.294764	0.768174	0.999946	1978	1326	2088	1459	1780	2035	2349	1389	2296	2210	658	1244	2122	2064	1807	1752	2712	1768	2286	3194	1480	3482	1608	1390	2204	2723	1380	2070	641	1440	1435	1035	1192	2097	1765	1468	676	1430	2191	1684	2453
K00336	2056.56	-0.0470579	0.1646	-0.285893	0.77496	0.999946	2258	2116	2186	1782	2101	2661	3059	1662	2303	2656	1076	1529	2488	2472	2530	2249	3229	1690	2764	3076	1864	3406	1889	1862	2345	3335	1596	2339	784	1557	1892	1118	1415	2128	1638	1837	800	1713	2369	2020	3263
K00337	1080.85	0.39669	0.235698	1.68304	0.0923667	0.999946	953	705	1219	872	641	998	1105	1401	911	1441	1372	721	493	676	1160	1302	889	1856	762	857	645	2232	1054	1117	1154	1090	3170	853	720	718	1170	917	1409	879	898	1508	1051	934	594	1161	882
K00338	323.294	0.49312	0.237827	2.07344	0.0381312	0.999946	232	259	287	217	219	373	260	346	207	311	330	172	122	212	432	342	339	419	227	295	306	526	309	513	408	298	655	207	174	212	487	578	285	232	395	439	426	259	195	366	311
K00339	339.249	0.317157	0.255828	1.23973	0.215076	0.999946	314	257	336	312	245	289	386	352	251	462	387	211	116	213	552	324	300	639	277	364	255	902	364	264	245	385	1159	324	195	240	285	175	466	281	263	377	334	272	153	309	342
K00340	243.36	0.0791908	0.243566	0.32513	0.745083	0.999946	261	166	313	232	210	259	318	260	135	340	250	268	102	120	256	199	208	407	216	215	177	514	261	157	319	277	609	154	140	136	209	135	310	193	217	379	345	277	132	217	191
K00341	1315.79	0.203243	0.220805	0.920464	0.35733	0.999946	1402	1042	1571	1104	922	1242	1625	1565	1214	1825	1623	976	507	720	1784	1489	740	2113	1127	975	773	3009	1382	1457	1483	1558	2666	993	884	791	1681	1107	1748	1041	849	1843	1225	1246	793	1413	1115
K00342	1072.1	0.276082	0.210435	1.31196	0.189535	0.999946	1237	939	1089	899	636	1052	1137	1322	848	1522	1396	745	537	602	1286	1163	853	2003	925	851	756	2529	1267	1243	952	1203	2171	1006	802	651	1498	890	1535	853	681	1189	828	829	577	1109	1005
K00343	1175.89	0.317113	0.222084	1.4279	0.153321	0.999946	1446	782	1244	1069	648	1137	1102	1500	979	1330	1377	753	532	773	1526	1449	837	2051	903	904	894	1813	1371	1571	1201	1047	2693	1021	731	693	1545	1097	1578	885	972	1620	1148	1167	629	1437	898
K00344	148.327	0.3635	0.3448	1.05424	0.291775	0.999946	226	203	86	65	134	100	138	133	126	152	70	129	159	74	1101	88	307	119	93	282	164	304	128	60	204	290	217	263	79	47	75	34	141	146	65	53	69	57	90	153	295
K00346	1601.23	0.41214	0.245622	1.67795	0.0933575	0.999946	1323	843	1796	1350	846	1408	1899	2012	1463	1755	2229	1152	648	1112	1452	1859	985	2551	1325	1737	1058	1904	1495	1863	1417	1688	3031	742	1005	1746	1895	1627	2108	1441	1960	1903	1945	1784	1088	1862	983
K00347	926.589	0.367223	0.198401	1.85092	0.0641812	0.999946	752	654	966	764	615	863	1051	1200	717	1192	1248	711	486	667	1140	1161	820	1694	788	683	679	1737	990	1094	754	976	1900	618	701	679	936	733	1136	787	935	978	986	927	600	1055	758
K00348	723.966	0.410842	0.24593	1.67056	0.0948083	0.999946	631	384	848	595	458	622	753	906	759	822	980	395	311	470	826	886	573	1392	555	591	554	1564	774	871	467	582	1553	442	412	603	705	819	1088	629	754	734	708	712	489	828	444
K00349	574.943	0.458089	0.243324	1.88263	0.059751	0.999946	375	355	589	443	374	528	652	736	538	675	549	410	303	341	651	677	380	825	485	436	354	1246	554	884	415	610	1616	362	388	415	758	846	560	337	533	645	548	644	437	584	448
K00350	651.987	0.289405	0.167913	1.72354	0.0847907	0.999946	537	430	679	633	633	576	666	807	502	842	724	561	492	411	795	784	758	1040	633	493	562	1247	707	665	451	691	1089	555	419	395	579	730	740	547	670	625	701	798	503	651	607
K00351	1429.32	0.486432	0.232735	2.09007	0.0366113	0.999946	1042	772	1430	1083	802	1307	1658	1661	1332	1549	1719	1094	627	1006	1552	1645	935	2119	1154	1355	965	2240	1306	1708	1064	1434	3204	889	895	1403	1743	1730	1862	1286	1682	1584	1568	1591	1000	1677	998
K00354	16.9524	-0.553926	0.355979	-1.55606	0.119693	0.999946	27	9	71	9	20	16	24	11	23	10	6	11	10	16	55	23	42	11	5	14	18	35	20	22	23	24	11	26	4	11	8	10	8	14	11	3	7	14	35	9	11
K00355	26.1787	0.348176	0.438547	0.793932	0.427235	0.999946	16	14	66	22	14	20	8	32	43	34	11	32	21	16	34	36	38	33	25	51	18	25	23	5	81	10	13	14	5	70	26	7	12	25	7	18	6	18	32	64	9
K00356	47.4253	0.0381676	0.416265	0.0916908	0.926944	0.999946	37	27	98	32	58	37	62	25	60	45	12	24	39	22	60	40	77	42	15	49	31	226	29	14	208	36	29	65	19	30	22	15	24	83	57	61	19	19	133	29	13
K00358	38.2653	-0.0468997	0.32144	-0.145905	0.883996	0.999946	55	17	98	15	31	54	30	21	41	33	29	48	25	23	33	55	34	44	39	55	20	81	67	18	93	55	16	30	21	50	37	16	74	25	13	20	19	15	50	35	69
K00359	1416.24	0.108915	0.138199	0.788109	0.430633	0.999946	1523	1255	1724	1135	1316	1460	1750	1551	1739	1612	1695	1112	1364	1231	1251	1924	1319	1981	1490	1760	1609	1604	1664	949	1404	1613	1230	1323	1015	1034	1228	663	1454	1701	1502	1058	1591	1405	1402	1423	1539
K00360	8.87066	-0.0768292	0.751344	-0.102256	0.918554	0.999946	1	5	32	8	1	1	21	21	26	9	3	2	5	16	25	51	2	6	6	0	0	0	3	6	1	14	11	2	0	3	17	3	4	4	1	16	0	20	10	19	0
K00362	341.103	0.406008	0.358252	1.1333	0.257087	0.999946	549	443	259	135	173	260	316	250	363	264	240	164	168	184	2838	196	276	321	273	861	494	424	199	137	516	651	264	634	113	170	186	88	408	339	191	156	242	190	236	401	711
K00363	4.67393	0.211471	1.17976	0.17925	0.857742	0.999946	14	17	0	0	3	0	2	0	3	0	1	0	1	2	59	1	0	0	0	28	12	0	0	1	12	25	1	8	0	0	2	0	6	0	3	0	0	0	1	11	12
K00364	73.6917	-0.107558	0.42081	-0.255597	0.798262	0.999946	126	109	64	25	80	141	73	52	30	85	69	62	42	38	524	32	152	8	29	110	105	92	23	49	137	106	37	159	21	98	66	27	60	24	36	31	22	10	116	66	149
K00365	0.0805126	-0.102562	3.92646	-0.0261209	0.979161	0.999946	0	0	0	1	0	0	0	0	0	0	0	0	0	0	0	0	0	0	0	0	0	0	0	0	0	0	0	0	0	0	0	0	0	0	0	0	0	0	2	0	0
K00366	73.1444	-0.083514	0.302528	-0.276054	0.782507	0.999946	98	61	48	68	123	101	87	63	112	32	124	73	67	73	103	160	146	57	78	3	78	98	131	53	92	113	59	106	51	48	79	47	43	65	38	37	51	36	128	9	84
K00367	55.8804	0.345486	0.394912	0.874843	0.381659	0.999946	57	40	64	21	37	47	85	121	23	12	85	77	23	44	162	53	83	23	66	104	40	15	37	36	61	66	11	8	25	19	46	35	67	93	92	67	141	62	52	72	22
K00368	4.7956	1.06724	0.94986	1.12358	0.261191	0.999946	1	1	4	8	3	0	1	2	1	10	2	36	1	1	1	0	1	3	2	0	5	6	2	3	46	0	0	1	2	0	3	2	1	0	0	35	0	6	6	1	1
K00370	271.178	0.474423	0.609154	0.778823	0.436084	0.999946	674	730	54	43	79	29	141	48	156	75	59	147	83	160	2565	120	125	39	85	972	600	155	88	229	520	837	205	913	47	30	222	42	342	151	96	98	27	22	117	413	1171
K00371	115.413	0.550908	0.679808	0.810387	0.417718	0.999946	304	274	22	19	31	3	56	32	72	36	27	58	30	39	1211	57	35	4	33	411	227	21	27	89	264	373	75	394	30	18	99	6	139	59	29	54	5	4	50	177	550
K00372	66.0397	0.676026	0.469872	1.43874	0.150223	0.999946	69	44	26	37	32	55	77	40	90	41	43	22	48	41	633	42	61	55	29	164	77	12	37	42	91	64	107	71	18	31	14	25	74	219	28	6	25	42	131	62	48
K00373	40.3474	0.505093	0.876835	0.576042	0.564587	0.999946	102	127	2	2	6	0	22	11	19	9	6	16	3	14	507	5	8	4	3	158	90	12	2	1	95	151	25	149	3	4	16	0	49	4	11	6	2	0	11	75	227
K00374	32.4077	0.123821	0.648214	0.191019	0.848511	0.999946	75	79	25	13	7	23	26	8	44	16	11	6	11	18	351	21	5	3	39	78	66	1	13	14	39	119	22	94	8	4	19	4	30	9	13	10	0	2	13	45	154
K00375	862.619	-0.0665423	0.215871	-0.308251	0.757892	0.999946	924	1428	624	922	1268	987	797	745	541	1217	900	1047	1336	1066	2468	1057	1389	387	1371	489	1384	1197	1241	980	545	912	473	1077	900	247	908	564	280	487	565	498	577	980	771	412	1675
K00376	6.20315	-0.656379	1.26327	-0.519588	0.603351	0.999946	1	3	0	0	56	1	7	0	0	0	16	0	6	43	39	46	9	0	12	3	10	0	1	1	0	0	3	1	0	0	0	0	2	8	0	0	0	0	0	7	7
K00380	147.966	0.429306	0.513499	0.836041	0.403132	0.999946	229	261	141	93	44	45	109	110	86	173	44	58	30	87	1000	162	23	44	22	336	181	159	107	77	655	259	89	285	19	51	80	13	133	56	70	561	54	66	34	224	357
K00381	91.4803	0.591732	0.664071	0.891068	0.372893	0.999946	202	192	30	7	40	30	41	23	27	103	7	36	34	32	905	50	27	14	25	268	133	112	22	16	392	244	55	308	6	14	29	10	104	19	29	227	7	2	17	131	325
K00382	3418.87	0.294831	0.176296	1.67237	0.0944519	0.999946	3122	2510	4397	2749	2328	2973	3798	4542	3983	3403	3135	2478	2493	2795	4082	4391	3819	4261	3037	5819	3196	5935	3168	2210	4090	3792	3604	2611	1928	3004	2706	1607	4234	4111	4029	3771	3267	3516	3109	4235	2721
K00383	519.464	0.475403	0.260553	1.82459	0.0680628	0.999946	494	368	731	256	266	289	610	603	766	427	464	294	261	309	1328	670	596	730	311	1209	653	1026	401	240	608	642	489	624	188	394	422	132	853	615	447	375	357	501	587	746	576
K00384	3393.78	0.0337484	0.0639163	0.52801	0.597493	0.999946	4175	3563	3972	3240	3419	3689	3456	3415	3206	4373	3379	3668	3740	2911	4334	4055	4181	3525	3816	3117	3992	5308	3817	3544	3547	3778	3538	3244	3021	2034	2998	2760	2717	3106	3398	2882	2634	3183	3142	2604	3771
K00385	58.6219	0.682501	0.531106	1.28506	0.198772	0.999946	69	9	51	4	32	35	99	29	93	24	38	21	12	29	25	35	50	109	12	222	30	247	12	15	113	80	61	42	20	47	10	31	101	223	26	20	29	39	133	85	14
K00387	0.16317	0.236899	3.32011	0.0713527	0.943117	0.999946	0	0	0	0	1	0	0	0	0	0	0	0	1	0	0	0	3	0	0	0	0	0	0	0	0	0	0	0	0	0	0	0	0	0	1	0	0	0	0	1	0
K00389	17.2309	0.614725	0.91267	0.673545	0.5006	0.999946	27	65	0	0	6	1	7	1	5	10	0	4	2	4	205	8	1	22	0	59	49	0	4	1	45	48	9	49	1	4	8	1	29	0	21	4	17	2	0	25	70
K00390	159.334	0.479095	0.306918	1.56099	0.118527	0.999946	149	265	68	115	135	139	80	84	261	151	193	201	161	191	555	186	59	65	149	154	187	140	104	359	322	228	76	197	102	96	86	64	82	125	66	313	149	93	98	87	530
K00391	0.180306	-2.26131	3.84427	-0.588227	0.55638	0.999946	0	0	1	0	0	4	2	0	0	0	0	0	0	0	0	1	0	0	0	0	0	0	0	0	0	0	0	0	0	0	0	0	0	0	0	0	0	0	0	0	0
K00392	6.31033	0.682013	0.748346	0.91136	0.362106	0.999946	4	2	10	4	6	3	3	5	15	19	4	2	0	5	12	6	1	4	2	0	3	43	9	2	79	9	1	8	1	1	3	2	0	3	0	92	1	1	5	0	11
K00394	367.696	0.116792	0.500254	0.233466	0.815399	0.999946	350	705	333	375	487	210	235	110	14	438	702	475	649	321	1064	527	404	255	618	34	1529	70	440	369	32	526	313	246	1328	25	284	188	22	52	112	272	434	332	374	291	285
K00395	34.936	-0.0535918	0.619524	-0.0865049	0.931065	0.999946	29	110	23	25	54	28	23	5	2	46	82	56	52	17	126	49	74	20	56	1	167	1	32	22	1	38	33	17	165	0	25	10	2	5	7	26	22	26	17	18	21
K00397	0.322016	-0.598245	2.12174	-0.28196	0.777974	0.999946	3	0	1	0	0	0	0	1	0	0	1	0	0	0	0	1	0	0	0	0	0	0	0	0	0	0	0	5	0	0	0	0	0	1	0	0	1	0	0	0	0
K00399	1.22139	-3.91246	2.4162	-1.61926	0.105391	0.999946	0	0	34	7	0	0	0	0	0	1	0	0	2	0	0	0	0	0	0	0	0	0	0	0	6	3	0	0	0	0	0	0	0	0	0	0	0	0	0	0	0
K00400	142.435	0.0694115	0.209243	0.331727	0.740096	0.999946	137	229	136	113	190	150	114	130	147	213	110	95	199	108	181	202	195	168	220	85	234	410	163	121	206	196	258	222	100	33	98	99	63	102	52	80	102	106	155	82	194
K00401	1.1192	-3.106	1.46581	-2.11897	0.0340934	0.999946	1	0	23	7	0	0	0	0	1	2	0	0	3	0	0	0	0	0	1	3	0	0	0	0	3	2	0	0	0	0	1	0	0	0	0	0	0	0	0	0	1
K00402	0.281322	-2.28074	2.62227	-0.86976	0.384432	0.999946	0	0	5	3	0	0	0	0	0	0	0	0	1	0	0	0	0	0	1	0	0	0	0	0	1	1	0	0	0	0	0	0	0	0	0	0	0	0	0	0	0
K00404	0.644436	1.74718	1.74894	0.998996	0.317797	0.999946	0	0	0	0	0	0	1	0	0	0	1	1	1	0	1	0	0	0	0	0	2	0	0	0	2	0	6	3	0	0	1	0	0	7	0	0	0	0	0	0	0
K00405	0.517287	1.39891	1.56304	0.894993	0.370791	0.999946	0	0	0	1	0	0	0	0	0	1	1	1	0	1	0	0	0	0	1	0	1	0	0	0	2	0	2	0	0	0	0	0	0	4	1	0	0	0	0	4	0
K00406	4.00494	1.85907	0.865102	2.14897	0.0316371	0.999946	0	0	1	4	0	2	2	2	4	9	6	4	0	2	4	0	0	5	2	22	10	6	1	7	9	1	0	0	1	4	4	0	3	6	15	17	0	3	0	1	3
K00407	0.138677	0.564214	3.92646	0.143695	0.885741	0.999946	0	0	0	0	0	0	0	0	0	0	0	0	0	0	0	0	0	0	0	0	0	0	0	0	0	0	0	0	0	0	0	0	0	4	0	0	0	0	0	0	1
K00410	0.0486033	0.309624	3.92646	0.0788559	0.937147	0.999946	0	0	0	0	0	0	0	1	0	0	0	0	0	0	0	0	0	0	0	0	0	0	0	0	0	0	0	0	0	0	1	0	0	0	0	0	0	0	0	0	0
K00411	0.342165	-0.566193	1.43294	-0.395128	0.692749	0.999946	1	0	0	0	2	0	1	0	0	2	1	0	0	1	0	0	0	0	2	0	0	0	0	0	0	1	0	1	0	0	0	0	0	0	1	0	0	0	0	1	1
K00412	1.90557	2.90472	1.15713	2.51028	0.0120636	0.999946	0	0	0	0	0	1	1	4	3	4	6	2	3	2	0	5	2	0	0	0	0	0	0	0	3	5	1	0	6	0	1	0	8	10	3	1	0	0	0	3	1
K00413	0.924821	2.26721	1.59055	1.42542	0.154035	0.999946	0	0	0	0	1	0	0	0	0	2	2	2	2	0	0	0	0	0	1	1	0	0	0	0	2	0	0	2	0	0	6	1	0	7	0	0	6	0	0	0	0
K00414	0.97899	0.308867	1.56233	0.197696	0.843283	0.999946	0	1	0	3	0	2	0	0	0	5	0	0	0	3	0	6	0	0	8	0	1	0	6	1	7	0	1	0	0	0	0	0	0	0	0	0	0	0	0	0	1
K00415	0.0237086	0.224761	3.92646	0.0572428	0.954352	0.999946	0	0	0	0	0	0	0	0	0	0	0	0	1	0	0	0	0	0	0	0	0	0	0	0	0	0	0	0	0	0	0	0	0	0	0	0	0	0	0	0	0
K00417	0.475439	-0.223408	1.30182	-0.171612	0.863743	0.999946	0	0	1	0	2	1	0	1	0	1	0	1	2	0	0	0	0	0	1	0	0	0	0	1	0	0	2	0	0	0	0	1	0	1	3	0	0	0	0	0	1
K00423	0.386202	1.46775	2.37339	0.618422	0.536297	0.999946	0	0	0	0	0	0	0	1	0	0	0	0	1	0	58	0	0	0	0	4	0	0	0	1	0	0	0	2	0	0	2	0	0	4	0	0	0	0	0	0	0
K00425	1693.74	0.249866	0.20106	1.24274	0.213962	0.999946	2071	1260	1852	1337	838	1895	1930	2076	1809	1549	2005	1078	744	1166	2665	2034	1360	2271	1292	1817	1275	1855	1769	2502	1675	1962	2601	1184	1045	1498	1702	2062	2091	1298	1556	1928	1477	1814	1189	2192	1530
K00426	841.257	0.266681	0.199842	1.33446	0.182052	0.999946	992	722	955	692	484	649	1019	1088	851	907	1050	515	366	588	1945	1052	501	1142	589	724	661	1163	804	771	979	1026	1640	840	517	668	843	745	1044	606	606	1022	822	795	592	1092	871
K00427	82.9818	0.24233	1.05023	0.230741	0.817516	0.999946	250	308	0	0	14	7	51	12	30	13	3	9	6	41	863	4	5	6	0	402	188	7	0	8	226	332	85	298	6	3	27	3	121	15	25	11	13	0	0	128	462
K00428	372.049	0.490718	0.336494	1.45833	0.144751	0.999946	486	463	348	155	106	281	361	258	298	615	714	317	114	134	139	279	408	267	188	1044	683	122	423	253	844	393	172	424	308	445	427	154	286	473	565	469	607	338	141	275	438
K00430	2.4091	-0.393196	0.86683	-0.453602	0.650115	0.999946	1	7	0	14	0	0	0	2	0	4	1	10	0	4	0	1	9	1	5	2	5	0	1	1	0	4	1	3	1	0	9	0	0	0	3	1	4	2	4	1	0
K00431	0.0231949	0.224761	3.92646	0.0572428	0.954352	0.999946	0	0	0	0	0	0	0	1	0	0	0	0	0	0	0	0	0	0	0	0	0	0	0	0	0	0	0	0	0	0	0	0	0	0	0	0	0	0	0	0	0
K00432	277.114	0.509024	0.336077	1.51461	0.129872	0.999946	295	175	384	125	157	297	145	255	138	159	181	151	142	243	435	165	328	171	245	508	333	154	368	675	256	221	62	151	160	200	462	744	163	264	539	167	441	238	223	288	291
K00433	7.64527	-0.750703	0.477382	-1.57254	0.115825	0.999946	22	31	4	2	9	14	12	1	19	8	4	6	7	1	403	6	15	0	4	6	3	6	13	9	3	9	3	24	4	7	2	0	4	8	5	3	4	5	13	20	3
K00434	0.0854758	0.394488	3.92646	0.100469	0.919972	0.999946	0	0	0	0	0	0	0	0	0	0	0	0	0	0	0	0	0	0	0	0	0	0	0	0	0	0	2	0	0	0	0	1	0	0	0	0	0	0	0	0	0
K00435	0.407406	1.03707	2.39601	0.432834	0.665136	0.999946	0	0	1	0	0	0	0	0	0	0	1	6	0	0	55	0	0	0	0	0	2	0	0	0	0	0	0	0	0	0	0	0	0	0	0	0	1	0	1	4	0
K00436	33.7169	0.340582	0.419761	0.811371	0.417152	0.999946	46	7	62	6	20	22	48	22	47	31	19	27	29	22	46	22	34	59	13	145	26	120	21	27	25	65	12	22	7	25	28	23	44	66	20	9	11	30	45	41	9
K00437	0.176496	0.73394	3.92646	0.186922	0.851722	0.999946	0	0	0	0	0	0	0	0	0	0	0	0	5	0	0	0	0	0	1	0	0	0	0	0	0	0	0	0	0	0	0	1	0	0	0	0	0	0	0	0	0
K00440	0.368929	-1.77043	1.86125	-0.951207	0.341499	0.999946	0	0	7	0	1	0	0	1	0	0	0	0	1	0	0	0	0	0	1	0	1	0	1	0	0	1	0	0	0	0	0	0	0	0	0	0	0	0	0	0	3
K00441	5.09052	-0.628377	0.586895	-1.07068	0.284313	0.999946	7	1	36	2	0	5	3	1	1	4	4	10	4	1	4	4	5	23	4	0	9	0	8	1	4	3	6	2	6	1	6	6	1	2	6	5	6	3	5	5	4
K00442	0.363541	0.998483	1.93097	0.51709	0.605094	0.999946	0	0	17	1	0	0	0	0	0	4	0	0	3	0	0	0	1	0	0	0	2	0	0	1	0	2	0	0	0	0	0	0	1	0	0	0	0	0	0	1	0
K00443	1.38734	-1.39447	0.833298	-1.67343	0.0942422	0.999946	6	1	11	0	0	1	3	0	1	3	4	0	3	2	2	1	2	0	0	0	0	0	1	0	3	1	0	0	0	1	0	0	1	0	6	1	0	1	2	1	1
K00446	0.970236	0.362507	1.12246	0.322957	0.746728	0.999946	0	0	1	0	4	1	0	0	0	0	2	0	0	3	51	1	2	0	5	0	0	2	0	1	8	1	1	3	3	0	0	1	0	0	0	0	0	1	1	0	1
K00448	0.193408	0.818818	3.22587	0.253828	0.799628	0.999946	0	0	0	0	0	0	0	0	0	1	0	0	0	0	0	0	0	0	1	2	0	0	0	0	0	0	0	2	0	0	0	0	0	0	0	0	0	0	0	2	0
K00449	1.34023	1.52622	1.71879	0.887962	0.374561	0.999946	0	1	2	1	0	0	0	0	0	4	16	0	2	0	1	0	9	0	0	4	2	0	0	0	0	0	0	0	0	0	0	0	0	1	0	0	1	0	0	12	0
K00450	3.14884	1.29834	1.35915	0.955257	0.339448	0.999946	1	2	0	1	6	0	1	3	5	0	2	3	5	0	0	1	0	0	0	1	0	38	0	0	1	0	0	4	0	14	1	0	0	3	0	0	0	0	0	33	1
K00451	0.370821	1.03779	2.20061	0.471592	0.637218	0.999946	0	0	0	0	0	0	1	0	1	0	0	0	0	0	0	0	0	1	9	0	0	0	1	0	0	0	1	0	0	0	1	0	0	0	0	0	0	1	0	0	0
K00452	0.508842	0.954715	2.24395	0.425463	0.6705	0.999946	0	0	0	1	0	0	1	0	1	2	0	0	0	0	0	1	0	0	0	0	3	0	0	0	0	0	1	13	0	0	0	0	0	0	0	0	0	0	0	0	0
K00453	0.174239	0.733962	2.79555	0.262546	0.7929	0.999946	0	0	0	0	0	0	0	0	0	0	0	1	0	0	0	0	0	2	0	0	0	0	1	1	1	0	0	0	0	0	0	0	0	0	0	0	0	0	0	1	0
K00454	0.0733572	-0.102562	3.92646	-0.0261209	0.979161	0.999946	1	0	0	0	0	0	0	0	0	0	0	0	0	0	0	0	0	1	0	0	0	0	0	0	0	0	0	0	0	0	1	0	0	0	0	0	0	0	0	0	0
K00455	16.0481	6.85273	1.85474	3.69472	0.000220129	0.992618	0	0	0	0	0	0	0	1	8	9	0	3	2	0	379	0	0	1	0	5	0	0	0	1	0	0	1	127	0	5	0	0	41	4	0	7	0	0	2	53	151
K00456	0.0220199	0.224761	3.92646	0.0572428	0.954352	0.999946	0	0	0	0	0	0	0	0	0	0	0	0	0	0	0	0	0	0	0	0	0	0	0	0	0	0	0	1	0	0	0	0	0	0	0	0	0	0	0	0	0
K00457	8.30816	0.622929	0.456162	1.36559	0.172069	0.999946	2	12	7	5	1	7	10	2	4	9	1	5	11	9	0	6	7	10	5	15	3	6	10	7	17	13	8	5	5	18	13	8	12	9	6	9	3	3	13	20	12
K00459	636.043	0.119277	0.15985	0.746178	0.45556	0.999946	832	937	506	486	592	749	539	585	685	935	725	576	536	676	807	930	762	777	922	704	1252	1115	1210	660	526	652	344	559	613	337	465	358	351	622	796	477	454	684	456	272	641
K00461	0.022837	-0.272289	3.92646	-0.0693472	0.944713	0.999946	0	0	0	0	0	1	0	0	0	0	0	0	0	0	0	0	0	0	0	0	0	0	0	0	0	0	0	0	0	0	0	0	0	0	0	0	0	0	0	0	0
K00462	2.11231	0.338255	0.942342	0.358951	0.719632	0.999946	0	0	0	1	8	4	0	0	9	2	1	0	2	1	4	4	14	0	1	1	1	2	3	1	16	0	0	4	3	3	0	0	1	2	1	0	1	0	0	1	0
K00463	0.55316	-0.647138	1.13744	-0.568944	0.569394	0.999946	0	0	1	1	3	0	1	0	1	0	0	0	0	1	0	0	0	1	0	1	0	4	1	0	2	2	0	0	0	0	0	0	0	0	2	0	0	1	1	1	0
K00464	0.0437133	-0.187426	3.92646	-0.047734	0.961928	0.999946	1	0	0	0	0	0	0	1	0	0	0	0	0	0	0	0	0	0	0	0	0	0	0	0	0	0	0	0	0	0	0	0	0	0	0	0	0	0	0	0	0
K00466	1.34748	0.0296212	1.01727	0.0291182	0.97677	0.999946	2	0	2	1	5	0	0	1	0	2	2	4	0	0	0	0	0	0	4	0	2	0	0	1	0	7	5	6	2	0	0	3	0	1	1	0	3	1	0	0	1
K00467	0.0459971	-0.684476	3.92646	-0.174324	0.861611	0.999946	0	0	1	0	0	0	1	0	0	0	0	0	0	0	0	0	0	0	0	0	0	0	0	0	0	0	0	0	0	0	0	0	0	0	0	0	0	0	0	0	0
K00469	0.489136	-0.0466006	1.65293	-0.0281927	0.977508	0.999946	0	0	0	0	1	0	3	0	0	2	0	0	1	0	3	0	5	0	1	0	0	0	0	0	0	2	0	2	0	0	0	0	0	0	0	0	0	2	1	0	0
K00470	9.79874	2.6049	1.31529	1.98048	0.04765	0.999946	0	0	2	0	1	0	11	4	6	0	2	2	0	0	0	0	0	2	0	2	38	0	0	1	10	85	15	83	0	0	2	0	29	2	5	6	3	0	0	26	107
K00472	0.203656	-1.51697	2.73741	-0.554164	0.579466	0.999946	0	0	2	0	0	3	0	0	0	1	0	0	0	0	0	0	0	0	0	0	0	0	0	0	0	0	0	1	0	0	0	0	0	0	0	0	0	0	1	0	1
K00479	0.350854	0.568793	3.15734	0.18015	0.857035	0.999946	2	0	0	0	0	0	0	0	0	0	0	0	0	0	0	0	0	0	0	0	2	0	0	0	0	1	0	7	0	0	0	0	0	0	0	0	0	0	0	0	5
K00480	5.66778	0.346244	0.63167	0.54814	0.583596	0.999946	5	3	1	5	7	4	10	10	4	8	2	5	25	5	1	4	1	6	3	6	5	1	0	2	1	10	11	14	3	4	3	3	0	3	1	1	0	3	3	26	28
K00481	13.4525	0.81498	0.542002	1.50365	0.132673	0.999946	14	12	11	9	5	10	3	37	5	16	22	10	6	11	10	35	38	1	17	16	39	0	15	8	2	3	4	5	8	13	3	8	5	6	67	11	19	6	16	21	3
K00483	56.5073	1.77106	0.711153	2.49041	0.0127596	0.999946	74	13	11	7	22	12	11	9	66	38	8	10	24	19	937	18	37	21	12	26	9	34	45	4	12	10	20	333	7	20	11	8	109	53	10	30	6	14	22	134	434
K00484	4.34899	4.97012	1.61196	3.08327	0.00204737	0.999946	0	0	0	0	0	0	0	0	6	1	0	2	3	0	284	0	0	0	0	4	2	2	0	0	1	0	1	50	0	0	0	0	20	3	0	3	0	0	3	20	67
K00485	2.93892	-1.36192	0.762008	-1.78728	0.0738929	0.999946	5	25	4	5	4	4	2	1	4	0	5	0	8	4	1	2	15	0	0	0	0	3	7	0	1	0	3	4	1	9	1	1	0	1	0	1	1	2	0	0	3
K00486	2.48524	-0.266233	0.783742	-0.339695	0.734086	0.999946	6	2	0	4	3	5	2	4	3	0	0	0	7	1	1	3	6	0	17	0	3	0	1	3	8	0	4	2	2	2	1	2	5	2	0	1	0	0	4	0	0
K00491	0.0358247	0.224761	3.92646	0.0572428	0.954352	0.999946	0	0	0	0	0	0	0	0	0	0	0	0	0	0	0	0	0	0	0	0	0	0	0	0	0	0	0	0	0	0	0	1	0	0	0	0	0	0	0	0	0
K00492	7.37513	-0.0261889	1.05496	-0.0248245	0.980195	0.999946	27	25	2	0	3	0	7	0	2	6	0	0	3	3	313	0	0	0	0	42	18	1	0	2	29	26	3	35	0	0	3	1	19	3	0	3	1	0	1	15	47
K00493	0.0442568	0.309624	3.92646	0.0788559	0.937147	0.999946	0	0	0	0	0	0	0	0	0	0	0	0	0	0	0	0	0	0	2	0	0	0	0	0	0	0	0	0	0	0	0	0	0	0	0	0	0	0	0	0	0
K00495	0.0237086	0.224761	3.92646	0.0572428	0.954352	0.999946	0	0	0	0	0	0	0	0	0	0	0	0	1	0	0	0	0	0	0	0	0	0	0	0	0	0	0	0	0	0	0	0	0	0	0	0	0	0	0	0	0
K00496	0.0230769	-0.272289	3.92646	-0.0693472	0.944713	0.999946	0	0	0	0	0	0	1	0	0	0	0	0	0	0	0	0	0	0	0	0	0	0	0	0	0	0	0	0	0	0	0	0	0	0	0	0	0	0	0	0	0
K00500	0.262307	0.0793073	2.36584	0.0335218	0.973258	0.999946	1	1	0	0	0	0	0	0	0	0	0	0	0	0	0	0	0	0	0	0	0	0	0	0	0	0	3	1	0	0	2	0	0	0	2	0	0	0	0	0	1
K00502	0.0226023	-0.272289	3.92646	-0.0693472	0.944713	0.999946	0	0	0	0	1	0	0	0	0	0	0	0	0	0	0	0	0	0	0	0	0	0	0	0	0	0	0	0	0	0	0	0	0	0	0	0	0	0	0	0	0
K00503	0.0488077	-0.187426	3.92646	-0.047734	0.961928	0.999946	0	0	0	1	0	0	0	0	0	0	0	0	0	0	0	0	0	0	1	0	0	0	0	0	0	0	0	0	0	0	0	0	0	0	0	0	0	0	0	0	0
K00504	0.136684	-0.345015	2.89551	-0.119155	0.905152	0.999946	0	0	1	0	0	0	1	0	0	0	0	0	0	0	0	0	0	0	0	1	0	0	0	0	1	1	1	0	0	0	0	0	0	0	0	0	0	0	0	0	0
K00505	0.0463109	-0.187426	3.92646	-0.047734	0.961928	0.999946	0	0	0	0	1	0	0	0	0	0	0	0	1	0	0	0	0	0	0	0	0	0	0	0	0	0	0	0	0	0	0	0	0	0	0	0	0	0	0	0	0
K00506	0.0305202	0.224761	3.92646	0.0572428	0.954352	0.999946	0	0	0	0	0	0	0	0	0	0	0	0	0	0	0	0	0	0	0	0	0	0	0	0	0	0	0	0	0	0	0	0	0	0	0	0	1	0	0	0	0
K00507	0.379805	-2.19751	1.99106	-1.10369	0.269728	0.999946	0	7	0	0	0	4	0	1	0	0	0	1	2	0	0	0	0	0	0	0	1	0	0	0	0	0	0	0	0	0	0	0	0	0	0	0	0	0	0	1	1
K00508	0.182492	0.818803	3.92646	0.208535	0.834811	0.999946	0	0	0	0	0	0	0	0	0	0	0	0	0	5	2	0	0	0	0	0	0	0	0	0	1	0	0	0	0	0	0	0	0	0	0	0	0	0	0	0	0
K00510	1.07866	-1.08439	1.20907	-0.896882	0.369782	0.999946	2	11	1	0	3	0	0	1	3	0	1	0	1	6	10	1	0	0	6	0	0	0	1	1	0	0	1	1	0	0	0	1	0	0	0	0	0	0	0	0	0
K00511	5.70673	0.0402122	0.584138	0.0688403	0.945117	0.999946	6	12	0	6	8	9	3	4	0	5	3	1	5	7	0	0	15	1	14	8	23	7	1	4	15	16	3	11	2	7	1	2	6	1	1	3	6	6	1	7	18
K00514	0.826865	-0.957115	1.10775	-0.864019	0.387577	0.999946	5	2	1	2	1	0	0	1	0	1	1	0	0	0	0	1	0	0	0	0	1	0	6	0	0	2	0	0	4	0	0	0	0	0	2	0	0	3	2	0	1
K00517	1.35012	-0.306924	0.93616	-0.327854	0.743022	0.999946	1	1	1	2	0	6	1	1	3	6	1	0	0	0	308	0	0	0	0	2	1	2	0	0	4	1	1	0	0	1	0	0	2	1	1	0	0	1	0	11	4
K00518	0.288602	-1.86872	3.09261	-0.604253	0.545675	0.999946	0	0	6	1	0	0	0	0	0	0	0	0	0	0	0	4	0	0	0	0	1	0	0	1	0	0	0	0	0	0	0	0	0	0	0	0	0	0	0	0	0
K00520	582.835	0.457545	0.279705	1.63581	0.101879	0.999946	513	300	862	274	331	321	789	764	921	454	564	276	291	391	1413	744	812	641	362	1395	713	1176	554	324	771	492	477	387	200	625	408	169	871	703	600	535	377	623	671	820	352
K00521	0.0508533	-0.187426	3.92646	-0.047734	0.961928	0.999946	0	0	0	0	1	0	0	0	0	0	0	0	0	0	0	0	0	0	0	0	0	0	0	0	0	0	0	0	0	0	0	0	0	0	0	1	0	0	0	0	0
K00522	0.551712	0.270117	1.95632	0.138074	0.890182	0.999946	0	0	3	0	0	0	0	0	0	0	1	0	0	0	0	1	0	0	0	0	0	0	0	1	2	0	0	0	0	6	0	0	0	0	2	0	0	1	0	0	2
K00523	1.38982	1.20608	1.18483	1.01794	0.308708	0.999946	0	0	1	0	0	0	4	0	1	1	3	0	3	3	2	0	1	4	0	7	1	7	0	0	6	0	0	0	0	0	0	0	3	5	0	0	0	2	2	2	0
K00524	0.252562	0.321771	2.65702	0.121102	0.90361	0.999946	0	0	0	0	0	0	1	0	0	0	0	0	0	0	0	0	0	0	0	0	0	0	0	0	0	1	0	0	0	3	0	0	0	1	0	0	0	0	1	1	0
K00525	4981.81	0.234156	0.143094	1.63638	0.10176	0.999946	5448	3634	6047	4587	3911	4262	5134	5669	4832	5435	5283	5174	4528	3775	6037	5437	4628	6100	4461	4811	3486	7529	5564	3655	5744	5763	7251	4322	3367	4506	4965	3296	5427	4292	5090	5824	5708	5484	4227	5584	4718
K00526	794.645	0.278238	0.222706	1.24935	0.211537	0.999946	673	936	995	759	839	574	417	608	632	807	535	1547	1387	648	1857	681	824	511	929	988	608	1329	756	308	1508	1061	305	965	552	732	458	357	563	660	757	690	1086	708	878	774	1304
K00527	7597.03	0.0345646	0.0890734	0.388046	0.697982	0.999946	7698	8651	8682	6901	8318	9022	7859	7542	6962	8754	6406	7976	8848	7982	7987	9753	9029	6497	8712	5330	6682	11246	9899	9598	8215	8930	9265	7632	6805	4087	7272	6880	5687	6612	6566	6734	7190	7285	6868	5762	9948
K00528	1830.76	-0.0560426	0.0877518	-0.638649	0.523051	0.999946	2020	2283	2233	1885	2180	2021	1885	1787	1454	2165	1802	1682	2259	1574	2223	2172	2130	1623	2031	1314	2009	2595	1911	2103	1737	2174	2204	2138	1785	1119	2016	1688	1146	1269	1763	1473	1478	1834	1894	1291	2452
K00529	144.089	0.21802	0.251947	0.865344	0.38685	0.999946	137	151	172	75	143	108	196	129	207	132	117	111	49	68	463	131	186	110	102	268	241	376	211	80	139	228	152	261	49	111	69	51	142	155	126	77	149	103	142	130	172
K00532	120.365	0.112889	0.260114	0.434	0.664289	0.999946	96	113	152	82	95	136	188	135	221	191	88	79	113	129	121	203	235	71	213	120	68	197	74	106	128	182	122	78	49	114	136	31	94	76	48	128	30	145	123	227	136
K00533	240.995	0.137721	0.196735	0.700036	0.483905	0.999946	237	430	183	194	204	261	237	170	163	299	308	212	236	210	313	241	450	150	451	339	666	370	270	181	154	236	166	201	339	132	208	126	130	294	249	171	208	236	208	213	174
K00534	0.953001	0.662253	1.0213	0.648442	0.516699	0.999946	1	0	3	0	0	0	1	1	1	1	3	0	2	0	1	6	6	1	0	0	4	0	1	0	3	0	1	1	1	1	0	0	0	1	0	0	0	0	1	1	0
K00535	0.40481	-1.94975	2.29149	-0.850866	0.394844	0.999946	0	0	2	0	0	1	6	0	1	0	0	0	0	0	0	0	0	2	0	0	0	0	0	0	0	5	0	0	0	0	0	0	0	0	0	0	0	0	0	0	1
K00537	388.038	0.117711	0.171617	0.685891	0.492782	0.999946	443	500	289	291	459	473	360	295	345	335	184	304	427	410	873	398	400	286	454	482	545	609	414	371	668	673	286	651	174	137	388	178	267	428	381	409	339	357	427	243	748
K00539	0.526829	1.94341	2.17054	0.895357	0.370596	0.999946	0	0	0	0	0	0	0	0	0	0	0	0	0	6	2	5	1	0	3	0	5	0	0	0	0	0	0	0	0	0	0	1	0	0	0	0	0	0	0	0	1
K00540	2571.35	0.174537	0.145559	1.19908	0.230497	0.999946	3244	2469	3039	1897	1769	2285	3182	3142	2586	2327	2593	2149	1502	2038	5597	2876	2377	2996	1986	3546	2633	2757	2591	2099	3332	3241	2541	2279	1586	2041	2651	2085	2903	2359	2985	2645	2405	2474	2015	2874	2815
K00544	0.0420129	0.309624	3.92646	0.0788559	0.937147	0.999946	0	0	0	0	0	0	0	0	0	0	0	0	0	0	0	1	0	0	1	0	0	0	0	0	0	0	0	0	0	0	0	0	0	0	0	0	0	0	0	0	0
K00545	0.216183	0.406634	2.74394	0.148193	0.88219	0.999946	0	0	1	0	0	0	0	0	0	1	0	0	0	2	1	0	0	0	0	0	0	0	0	0	0	0	0	0	0	0	3	0	0	0	0	1	0	0	0	0	0
K00547	467.99	-0.269079	0.32792	-0.820563	0.411895	0.999946	844	898	344	682	838	469	169	877	170	679	774	918	556	553	1279	685	739	165	574	107	582	530	811	411	168	298	161	236	435	174	429	321	211	106	607	195	467	790	255	185	552
K00548	6078.14	0.178534	0.104348	1.71094	0.0870927	0.999946	6415	6788	5830	5323	5246	6416	6130	6597	5133	7380	7039	5914	4249	5108	7944	7049	5484	6383	6159	5690	6888	8352	6809	6987	6522	6802	7480	4792	5572	4551	6289	5840	5139	4849	6694	6486	6146	6526	4966	5863	5809
K00549	813.479	0.041203	0.311612	0.132225	0.894806	0.999946	1059	1661	1127	654	985	593	219	255	254	611	619	896	640	948	3283	967	1311	300	594	586	1492	995	877	990	1691	1275	449	725	1880	239	832	755	342	339	461	966	333	466	961	633	1117
K00552	0.126936	0.152027	3.92646	0.0387186	0.969115	0.999946	0	0	0	0	1	0	0	0	0	2	0	0	0	0	0	0	2	0	1	0	0	0	0	0	0	0	0	0	0	0	0	0	0	0	0	0	0	0	0	0	0
K00554	1335.15	0.0154625	0.126903	0.121845	0.903022	0.999946	1457	1755	1403	1413	1460	1467	1223	1310	1056	1674	1451	1272	1514	1232	1578	1484	1587	1197	1780	822	1711	1579	1663	1897	1427	1489	1656	1361	1039	683	1600	1828	850	869	1234	1110	903	1188	1143	816	1775
K00555	1.23183	-1.15836	1.43164	-0.809113	0.41845	0.999946	0	0	11	0	6	0	0	0	0	3	0	1	5	4	0	5	0	0	2	0	0	0	0	0	1	2	0	0	0	0	1	5	1	0	0	0	0	0	0	0	5
K00556	139.232	0.730708	0.485478	1.50513	0.13229	0.999946	83	115	45	57	101	119	176	142	80	448	59	36	65	50	313	156	215	398	202	99	133	591	180	132	107	258	687	305	71	22	87	31	48	7	28	116	3	77	65	82	227
K00557	60.4338	0.222146	0.646989	0.343354	0.731332	0.999946	141	185	15	13	34	23	38	13	24	18	8	54	17	23	717	5	64	12	3	183	143	40	3	12	126	176	46	164	24	14	37	7	68	15	25	11	14	11	17	95	241
K00558	1702.26	-0.13383	0.179506	-0.745543	0.455943	0.999946	1965	2847	1485	2061	2346	1956	1545	2019	1290	1712	1767	1665	2622	1711	2692	2198	2701	873	2477	681	1530	1988	2467	1701	1642	2441	1475	2093	1026	872	2001	1323	892	813	1337	1109	2283	1543	1266	803	3677
K00559	36.1543	-0.0304628	0.565194	-0.0538981	0.957016	0.999946	31	88	13	83	45	9	15	51	17	62	28	33	191	27	66	40	81	2	52	4	91	99	47	39	5	34	13	22	18	1	34	46	0	1	33	14	22	32	27	2	86
K00560	1085.05	0.1291	0.119012	1.08477	0.278026	0.999946	1098	1070	1179	979	1018	1235	1121	939	819	1430	1092	1003	896	1012	1240	1215	1367	1084	1351	768	1247	1686	1296	852	1690	1377	1639	1031	1578	696	1122	587	916	972	799	1079	828	1069	948	799	1409
K00561	61.019	0.282443	0.479375	0.58919	0.555734	0.999946	78	39	92	89	54	21	15	20	322	35	48	55	61	98	52	39	22	51	39	92	54	85	40	181	3	4	14	42	73	38	43	90	11	96	49	38	37	39	58	61	47
K00563	233.525	-0.346238	0.276696	-1.25133	0.210814	0.999946	392	463	188	294	415	260	202	363	103	272	254	438	388	194	533	247	385	63	273	83	260	442	260	202	146	260	157	388	208	41	226	158	59	78	249	169	174	247	180	61	444
K00564	111.429	-0.0863857	0.367214	-0.235246	0.814018	0.999946	153	346	145	35	103	64	113	76	67	112	20	122	68	93	753	73	80	22	51	173	120	234	107	139	114	217	88	260	31	37	81	36	89	102	69	64	103	54	67	144	214
K00565	0.220447	-0.519088	3.80308	-0.136492	0.891433	0.999946	0	0	0	2	0	0	1	0	0	0	0	0	2	0	0	0	0	0	0	0	0	0	0	0	0	0	0	0	0	0	0	0	0	0	0	0	0	0	0	0	5
K00566	3236.46	0.163937	0.160943	1.01861	0.308389	0.999946	3066	3230	3715	2843	2687	3237	3724	4474	3025	2950	4867	3470	2480	2887	3904	4226	2689	3265	3134	2769	3066	2213	3340	3111	2794	3191	3347	1899	3076	2363	3453	2835	3839	3187	3343	3465	3940	3834	2633	3841	2739
K00567	437.16	0.122267	0.116325	1.05109	0.293218	0.999946	477	510	378	408	508	473	383	371	346	541	481	469	545	418	749	763	414	335	521	278	568	724	581	415	599	462	413	634	326	215	420	245	267	287	545	494	380	360	441	308	558
K00568	38.1739	0.129657	0.557048	0.232757	0.81595	0.999946	97	110	17	14	15	9	34	12	24	34	11	8	15	24	330	20	22	19	19	112	84	118	50	17	72	114	31	92	4	4	23	8	33	11	7	7	2	11	11	60	110
K00569	0.116042	0.564214	3.92646	0.143695	0.885741	0.999946	0	0	0	0	0	0	0	0	0	0	0	0	0	0	0	0	0	2	0	0	1	0	0	0	0	0	0	1	0	0	0	0	0	0	0	0	0	0	0	0	1
K00570	8.90128	0.0570741	0.562604	0.101446	0.919196	0.999946	8	15	7	9	8	11	9	5	7	8	5	5	21	13	0	16	3	1	19	0	5	4	8	12	12	20	70	9	3	4	18	4	2	1	4	5	4	10	2	1	10
K00571	473.438	0.00923838	0.250484	0.0368822	0.970579	0.999946	412	498	637	504	589	464	479	338	375	398	302	271	563	563	295	449	675	332	404	436	284	573	540	899	329	437	568	489	496	173	719	1100	226	319	305	506	236	480	585	319	866
K00573	79.754	0.0888249	0.213956	0.415155	0.678028	0.999946	75	148	88	75	80	62	65	40	104	72	58	90	115	44	227	80	98	95	109	74	81	37	69	77	66	180	133	102	62	38	68	55	58	43	83	44	88	85	61	60	105
K00574	173.561	0.178589	0.340064	0.525163	0.59947	0.999946	271	180	250	48	181	117	180	90	286	54	106	158	122	106	701	117	199	212	83	289	225	382	119	223	284	172	55	410	189	44	80	97	111	213	108	80	123	81	464	120	132
K00575	161.024	0.467179	0.32935	1.41849	0.156048	0.999946	142	337	64	91	105	205	42	30	88	284	127	122	233	326	509	259	132	136	304	203	435	148	311	126	153	214	102	99	299	23	106	79	111	99	74	76	128	211	141	67	308
K00577	0.20508	-0.090419	2.12103	-0.0426298	0.965997	0.999946	0	0	20	1	0	1	0	0	0	1	1	0	0	0	0	0	0	0	2	0	0	0	0	0	1	1	0	0	0	0	1	0	0	0	0	0	0	0	0	0	0
K00578	0.0229201	-0.272289	3.92646	-0.0693472	0.944713	0.999946	0	0	1	0	0	0	0	0	0	0	0	0	0	0	0	0	0	0	0	0	0	0	0	0	0	0	0	0	0	0	0	0	0	0	0	0	0	0	0	0	0
K00579	0.0458403	-0.684476	3.92646	-0.174324	0.861611	0.999946	0	0	2	0	0	0	0	0	0	0	0	0	0	0	0	0	0	0	0	0	0	0	0	0	0	0	0	0	0	0	0	0	0	0	0	0	0	0	0	0	0
K00580	0.0423198	-0.187426	3.92646	-0.047734	0.961928	0.999946	0	0	1	0	0	0	0	0	0	0	0	0	0	0	0	0	0	0	0	0	0	0	0	0	0	1	0	0	0	0	0	0	0	0	0	0	0	0	0	0	0
K00581	0.0633691	-0.102562	3.92646	-0.0261209	0.979161	0.999946	0	0	1	0	0	0	0	0	0	1	0	0	0	0	0	0	0	0	0	0	0	0	0	0	0	1	0	0	0	0	0	0	0	0	0	0	0	0	0	0	0
K00583	0.115389	-1.45687	3.91507	-0.372119	0.709804	0.999946	0	0	4	0	0	0	0	0	0	0	0	0	1	0	0	0	0	0	0	0	0	0	0	0	0	0	0	0	0	0	0	0	0	0	0	0	0	0	0	0	0
K00584	0.426263	0.728931	1.97247	0.369553	0.711716	0.999946	1	0	34	0	1	0	0	0	0	3	0	0	2	0	0	0	0	0	2	1	0	0	0	0	6	2	0	0	0	0	0	1	0	0	0	0	0	0	0	0	0
K00586	0.487689	-2.37206	1.77511	-1.33629	0.181455	0.999946	0	0	8	1	3	0	0	0	2	0	0	0	1	0	0	1	0	0	0	0	0	0	0	0	0	2	0	0	0	0	0	1	0	0	0	0	0	0	0	0	2
K00587	2.02842	-0.718522	1.16652	-0.615955	0.537924	0.999946	0	6	2	6	2	7	0	1	0	0	0	0	11	4	1	6	1	0	16	0	4	0	3	7	0	0	2	0	0	0	0	0	0	0	0	3	1	0	0	0	7
K00588	200.308	0.18921	0.262947	0.719575	0.471787	0.999946	135	186	219	219	119	185	292	241	245	178	259	117	109	146	160	280	73	361	155	255	89	242	219	235	239	214	286	60	118	235	221	227	190	150	245	247	141	261	146	208	172
K00589	6.40822	0.426575	0.671062	0.635672	0.52499	0.999946	2	2	2	14	9	1	6	0	11	6	2	2	7	1	23	14	2	7	0	2	17	8	7	1	4	32	10	8	27	7	7	0	2	6	0	7	0	7	7	1	1
K00590	75.9334	-0.440727	0.402457	-1.09509	0.273477	0.999946	90	129	68	141	100	67	144	43	104	85	13	96	155	65	42	94	81	65	153	17	45	47	74	38	29	224	38	137	63	29	139	140	37	21	24	46	10	55	56	8	214
K00591	2.51366	-0.813704	0.625337	-1.30122	0.193182	0.999946	4	8	4	3	7	4	1	3	4	9	4	3	1	0	8	1	4	3	0	1	13	0	2	1	0	2	2	3	2	3	0	0	0	1	0	3	2	2	0	2	0
K00595	729.214	0.0309567	0.168226	0.184019	0.853999	0.999946	678	850	767	783	935	657	804	1006	633	701	1016	891	898	776	937	1186	642	657	894	433	1110	611	1192	590	515	805	440	407	795	504	514	367	517	520	574	726	961	1034	570	672	923
K00596	8.77707	-0.0583872	0.578993	-0.100843	0.919675	0.999946	8	23	7	2	12	17	4	9	7	8	2	3	1	5	0	13	18	59	8	12	3	8	1	16	5	14	14	13	5	2	9	1	3	10	5	0	2	3	23	4	8
K00597	0.458091	-0.0589167	1.64154	-0.0358912	0.971369	0.999946	0	2	0	0	0	0	2	1	1	0	0	0	0	0	0	0	0	0	0	3	4	0	0	0	0	1	0	3	0	0	0	0	0	1	1	0	0	0	0	1	0
K00598	66.6856	0.383444	0.298111	1.28625	0.198358	0.999946	60	118	79	52	52	21	39	66	80	76	58	88	49	30	247	95	89	34	48	96	185	98	99	37	59	89	57	133	126	28	43	25	15	15	45	78	57	56	32	68	94
K00599	2407.84	0.00935514	0.116554	0.0802647	0.936027	0.999946	2782	3431	2734	2291	2557	2498	2239	2650	2184	2407	2865	2717	2360	2568	3587	3221	2581	2110	2771	1895	3318	2484	3868	2764	1650	2164	1940	1743	2847	1071	2873	2074	1837	2005	2022	1925	2404	2727	2167	1949	2664
K00600	2922.35	0.12675	0.100417	1.26224	0.206863	0.999946	3009	3101	2765	2778	2857	3238	3045	2978	2521	3866	2831	2811	2877	2557	3019	3351	3151	3231	3236	2387	2745	4185	3505	3315	2674	3531	4432	2831	2513	2063	3137	2871	2282	2369	2931	2972	2403	2916	2546	2303	3213
K00601	14.1466	-0.437052	0.350451	-1.24711	0.212356	0.999946	22	45	18	10	14	23	14	17	11	15	6	4	21	16	21	23	27	8	44	5	7	43	10	13	26	20	20	14	6	1	9	5	4	10	9	7	6	3	20	8	28
K00602	3951.8	0.179417	0.126527	1.41801	0.156189	0.999946	4268	3588	4586	3238	3506	4190	3882	4773	3517	4020	4489	4033	2655	3378	4777	4487	3730	3869	3704	3207	3868	4450	4459	4271	4365	4370	5646	3078	3388	2673	4220	3865	3824	3454	4021	4473	4777	4418	3288	4181	3670
K00603	857.398	0.255743	0.239477	1.06792	0.285555	0.999946	1009	357	1091	728	573	782	1029	1303	976	646	942	757	513	802	723	1077	622	1169	830	1012	541	807	906	453	718	971	824	488	489	915	840	343	1345	901	1098	1031	1172	1181	662	1182	831
K00604	1741.42	0.051484	0.0775242	0.664103	0.506625	0.999946	1838	2171	1747	1751	1808	1931	1743	1772	1539	2216	1634	1639	1763	1568	2238	2251	2267	1805	1952	1376	2045	2010	2067	1898	1644	1928	2046	1781	1523	1120	1901	1719	1304	1292	1722	1627	1539	1750	1418	1399	1971
K00605	1654.09	0.240273	0.186327	1.28952	0.197216	0.999946	1377	1258	1676	1578	1501	1592	1904	1848	1527	2422	1464	1175	1855	1193	1549	1824	1073	2273	1614	1946	1147	3847	1501	1203	1530	2101	3417	1904	817	1112	1713	716	1644	1384	1425	2284	1479	1625	1329	1685	2619
K00606	1293.96	0.328974	0.184897	1.77923	0.0752022	0.999946	1077	1068	1269	1203	800	1307	1380	1360	1181	1394	1598	980	814	881	1512	1707	887	1747	1348	1185	1141	1635	1326	1708	1125	1553	2357	802	1363	1136	1439	1596	1411	907	1297	1562	1212	1375	873	1160	1055
K00608	0.125449	0.15204	2.93953	0.0517226	0.95875	0.999946	0	0	1	0	0	0	0	0	0	0	0	0	0	0	1	0	1	0	0	0	0	0	1	0	1	0	0	0	0	0	0	0	0	0	0	0	0	1	0	0	0
K00609	2284.07	0.107951	0.102695	1.05117	0.293178	0.999946	2322	2515	2322	2195	2510	2271	2307	2644	1756	2634	2408	2429	2430	1996	2675	2523	2749	2199	2230	1683	2351	3432	2486	2497	2171	2442	3651	2266	2059	1472	2391	2259	1847	1558	2352	2316	2032	2533	1850	1836	2458
K00610	641.371	0.100851	0.154764	0.651643	0.514631	0.999946	658	737	677	698	661	619	577	719	585	443	637	699	730	647	815	705	594	564	503	645	784	523	674	803	411	553	434	604	713	544	734	813	599	536	802	548	584	709	539	592	792
K00611	1780.95	-0.15895	0.20512	-0.774912	0.438392	0.999946	2381	2946	1613	1908	3113	1898	1286	1811	1135	2331	1808	2542	2648	2001	3621	1839	2921	857	2392	721	2793	2538	2373	1529	1851	2266	1441	2587	2291	391	1720	1214	631	1173	1283	1275	1207	1515	1767	700	2812
K00612	21.7935	0.0641828	0.636691	0.100807	0.919704	0.999946	77	8	17	28	3	20	9	3	3	19	24	10	28	9	67	38	0	15	6	6	20	54	147	25	2	3	13	6	12	2	7	9	12	29	41	27	0	97	31	2	29
K00613	9.98245	0.553558	0.733879	0.754292	0.450674	0.999946	18	2	8	0	15	11	2	0	4	6	13	1	6	3	7	2	48	6	16	0	13	0	7	4	9	13	25	66	7	17	1	3	0	22	8	0	3	3	30	11	5
K00614	8.63426	0.973523	0.564889	1.72339	0.0848181	0.999946	10	12	3	1	5	3	5	1	10	13	2	14	22	9	42	3	6	0	2	9	15	7	1	11	15	9	5	7	13	4	51	3	4	0	9	8	1	8	9	8	11
K00615	5837.49	0.110236	0.0582196	1.89345	0.0582981	0.999946	6427	6731	5894	5205	6183	5427	6281	6413	5065	6861	5800	5692	6470	5318	8252	7722	6364	5515	6330	5946	6604	9104	6611	4877	6508	7470	7367	6319	5838	3396	5261	4165	4845	4999	4352	5036	5635	5490	5541	5281	6742
K00616	1075.81	0.263044	0.154413	1.70351	0.0884717	0.999946	964	1096	1249	654	1251	791	1114	1104	1049	1262	1016	1001	695	909	2060	1364	1069	1354	955	1311	1278	2427	1356	688	1356	1281	1712	760	1030	795	670	404	1019	893	957	1132	1096	1081	1144	922	1108
K00618	0.108019	-0.0176994	3.92646	-0.00450772	0.996403	0.999946	0	1	0	0	0	0	0	0	0	0	0	0	0	0	0	0	0	0	0	0	0	0	0	0	0	0	0	0	3	0	0	0	0	0	0	0	0	0	0	0	0
K00619	18.7047	0.400665	0.578989	0.692008	0.488933	0.999946	14	11	24	7	4	42	11	36	41	11	22	12	28	32	3	39	1	15	43	28	27	0	23	64	4	18	25	3	8	1	35	22	13	0	13	29	2	7	2	19	38
K00620	1275.95	-0.241888	0.212481	-1.1384	0.254954	0.999946	1603	2375	1176	1500	2243	1471	1003	1027	912	1527	1409	1807	1957	1705	2020	1441	2179	661	1926	420	2417	1712	1672	1081	1283	1734	1000	1529	1702	331	985	820	394	787	807	1071	771	1237	1361	551	1444
K00621	21.5754	0.102645	0.618197	0.16604	0.868126	0.999946	16	9	26	7	31	27	38	3	0	47	40	60	17	15	2	5	0	12	31	0	2	25	4	21	24	39	16	1	16	3	10	16	32	31	26	35	83	37	13	18	27
K00622	0.126733	0.73394	3.92646	0.186922	0.851722	0.999946	0	0	0	0	0	0	0	0	0	0	0	0	0	0	0	0	0	0	0	0	0	6	0	0	0	0	0	1	0	0	0	0	0	0	0	0	0	0	0	0	0
K00623	0.0269166	0.224761	3.92646	0.0572428	0.954352	0.999946	0	0	0	0	0	0	0	0	0	0	0	0	0	0	0	0	0	0	0	0	0	0	0	0	0	0	0	0	0	0	0	0	0	0	0	0	0	0	1	0	0
K00624	1.55195	0.580607	1.30914	0.443504	0.657401	0.999946	0	4	0	0	4	0	1	0	2	1	0	1	13	0	0	2	0	5	2	0	0	0	0	0	3	0	3	5	2	0	0	0	0	0	9	0	4	2	0	0	0
K00625	1845.04	0.0136941	0.124904	0.109637	0.912698	0.999946	2301	1879	1869	1958	2012	2025	1942	2391	1567	1895	2295	2177	2010	2020	2140	2432	2041	1443	2146	1216	1638	1435	2448	1782	1731	1982	1379	1419	1572	1142	2092	1868	1731	1643	1807	1673	2001	2021	1527	1710	1962
K00626	1210.14	-0.0574049	0.176052	-0.326068	0.744373	0.999946	1621	1654	782	1241	1907	1280	1183	1235	871	1464	1137	1571	1749	1358	2154	1240	2226	895	1651	744	1578	2641	1668	963	1378	1451	913	1273	1553	345	957	765	518	1145	735	699	928	1112	1152	589	1913
K00627	648.212	0.219471	0.216316	1.01459	0.310303	0.999946	816	626	606	455	490	705	704	487	616	801	289	297	709	530	1341	690	694	765	527	972	688	1589	651	484	1259	850	802	944	156	324	519	504	671	781	558	967	305	421	429	668	935
K00629	0.0511395	0.309624	3.92646	0.0788559	0.937147	0.999946	0	0	0	0	0	0	0	0	0	0	0	0	0	2	0	0	0	0	0	0	0	0	0	0	0	0	0	0	0	0	0	0	0	0	0	0	0	0	0	0	0
K00630	0.0196554	0.224761	3.92646	0.0572428	0.954352	0.999946	0	0	0	0	0	0	0	0	0	0	0	0	0	0	0	0	0	0	0	0	0	0	1	0	0	0	0	0	0	0	0	0	0	0	0	0	0	0	0	0	0
K00631	103.561	0.268287	0.871229	0.307941	0.758128	0.999946	288	392	11	1	19	1	63	22	31	24	23	89	16	23	1252	1	5	12	1	404	236	13	1	12	255	353	70	354	9	18	45	1	156	23	25	11	14	1	20	201	476
K00632	332.38	0.0499168	0.252288	0.197856	0.843158	0.999946	518	528	219	218	442	355	266	189	295	250	232	305	394	367	1524	279	550	193	466	541	387	619	330	195	586	640	228	493	243	139	177	174	242	359	147	132	176	170	262	261	608
K00633	183.906	-0.115593	0.191775	-0.602752	0.546674	0.999946	279	166	343	140	214	163	203	142	259	209	113	141	166	137	286	229	234	140	134	222	229	411	205	101	189	239	189	376	147	175	131	114	140	130	144	219	125	119	217	70	194
K00634	644.04	0.143108	0.18642	0.767664	0.442687	0.999946	490	600	661	721	426	667	918	838	530	736	786	682	691	615	517	864	465	750	1116	450	367	1319	796	578	475	710	1109	527	452	275	712	293	676	484	531	576	767	724	436	665	986
K00635	0.0237086	0.224761	3.92646	0.0572428	0.954352	0.999946	0	0	0	0	0	0	0	0	0	0	0	0	1	0	0	0	0	0	0	0	0	0	0	0	0	0	0	0	0	0	0	0	0	0	0	0	0	0	0	0	0
K00637	0.232552	-0.9871	2.71756	-0.363231	0.716433	0.999946	1	0	0	0	3	0	0	0	0	0	0	0	0	0	0	2	0	0	0	0	0	0	0	1	0	0	0	0	0	0	2	0	0	0	1	0	0	0	0	0	0
K00638	641.258	0.171554	0.187077	0.91702	0.359132	0.999946	699	486	817	508	549	634	732	1004	958	624	552	554	358	479	556	911	766	545	652	579	704	1025	729	1435	605	866	507	659	343	306	469	368	552	628	782	637	841	563	463	752	512
K00639	2116.34	0.262339	0.213762	1.22725	0.21973	0.999946	2037	1613	2208	1802	1497	2133	2519	2515	1915	3383	1946	1390	1406	1296	2023	2487	1845	3828	1982	1979	1411	4462	2314	1711	2241	2605	5854	2152	1078	1412	1936	909	2083	1491	1695	2901	1705	2426	1539	2481	2091
K00640	1014.56	0.175721	0.131086	1.34051	0.180081	0.999946	934	1168	1127	844	870	1047	1055	1412	1071	1030	1067	1020	909	793	1462	1325	810	651	1023	857	1204	1058	1242	1476	1081	1058	1174	912	801	698	928	1366	727	837	1094	950	1053	960	789	956	1153
K00641	98.0097	0.385286	0.586554	0.656863	0.511269	0.999946	19	101	110	75	72	98	120	84	50	354	34	17	56	20	77	130	102	244	167	20	46	478	120	104	182	157	541	151	7	2	67	20	23	6	10	231	2	55	64	20	105
K00643	61.7749	0.263484	0.351187	0.750266	0.453094	0.999946	63	37	63	52	52	57	77	76	107	66	31	70	59	45	123	90	23	20	51	30	24	27	39	59	77	61	88	76	34	62	65	22	26	65	79	96	7	154	43	183	53
K00645	1714.98	0.0401356	0.115844	0.346463	0.728995	0.999946	1892	2200	1645	1734	1833	1979	1615	1789	1420	2142	1924	1830	1244	1820	2489	2357	1799	1624	2314	866	2282	1927	2301	1695	1654	2007	2430	1441	1798	852	1773	1345	1279	1322	1450	1897	1785	1756	1355	1446	1608
K00646	3.4372	0.105027	0.652305	0.161009	0.872086	0.999946	4	2	7	2	3	7	0	0	9	8	1	4	2	3	11	8	6	2	4	0	10	0	8	4	1	12	1	1	3	0	1	0	11	1	1	2	0	8	1	2	1
K00647	962.537	0.257018	0.203846	1.26084	0.207365	0.999946	873	852	1423	698	812	778	906	1382	684	1388	1114	1116	476	778	1818	1128	685	761	1008	939	722	2239	1095	587	882	1102	598	734	710	867	663	594	1045	916	1362	964	1649	989	631	1210	804
K00648	2162.22	0.239242	0.153666	1.5569	0.119494	0.999946	1934	1639	2668	1935	1841	2132	2123	2418	2594	2711	1766	1514	1446	1937	2469	3383	1849	2994	2295	2168	2155	3342	2616	2624	2011	1993	3527	1406	1602	1559	2336	2066	1887	1630	2162	2363	1640	2365	1943	2371	1873
K00649	0.144663	-0.345023	3.92646	-0.0878714	0.929979	0.999946	2	0	0	0	0	0	0	0	0	0	0	0	0	3	0	0	0	0	0	0	0	0	0	0	0	0	0	0	0	0	0	0	0	0	0	0	0	0	1	0	0
K00651	1605.02	0.0223148	0.134049	0.166467	0.86779	0.999946	1845	1830	1849	1565	1852	1731	1486	1776	1380	1231	2179	1706	1626	1552	2323	1836	1741	1258	1495	1211	1722	1251	1802	1831	1655	1641	1219	1224	1758	1061	1826	1751	1676	1415	1777	1208	1606	1801	1491	1568	1368
K00652	1357.95	0.217792	0.278125	0.783072	0.433585	0.999946	1296	1003	1713	1323	717	1310	1689	1604	1543	969	2652	1028	832	1031	1250	1812	434	2356	992	1479	865	376	1049	1645	1468	1372	1162	608	955	1440	1706	1244	1750	1344	1429	1751	1306	1798	754	1940	1348
K00653	0	NA	NA	NA	NA	NA	0	0	0	0	0	0	0	0	0	0	0	0	0	0	0	0	0	0	0	0	0	0	0	0	0	0	0	0	0	0	0	0	0	0	0	0	0	0	0	0	0
K00654	136.828	0.24311	0.239575	1.01476	0.310222	0.999946	125	133	128	100	73	182	169	183	134	189	126	57	79	84	136	215	105	183	134	92	101	196	159	256	142	199	239	104	94	150	175	163	149	56	131	157	43	150	82	143	123
K00655	1062.87	0.0834932	0.131344	0.635685	0.524982	0.999946	1170	1269	1114	1088	1239	1094	807	1238	790	1294	1095	1213	981	1135	1716	1171	1087	813	1243	572	1593	1784	1640	1144	890	956	1337	838	1077	571	855	1199	683	796	1038	836	1149	1198	919	830	1152
K00656	6732.19	0.1001	0.0959583	1.04316	0.296874	0.999946	7145	8013	6921	5856	7087	6493	7418	7371	5967	6622	6689	7484	5856	6229	10749	7317	6786	6225	6020	7280	7944	10925	7403	5334	9470	8581	4441	6085	6912	5121	5764	5150	5991	5658	7102	6055	7228	6678	6150	6625	6864
K00657	378.978	0.12006	0.210139	0.571338	0.567771	0.999946	490	263	552	288	292	343	468	405	693	394	327	221	280	248	543	410	393	555	318	456	300	534	287	203	315	409	595	380	246	413	447	164	506	387	327	394	223	382	330	471	324
K00658	498.863	0.567594	0.320744	1.76962	0.0767907	0.999946	531	410	610	284	242	341	337	601	469	348	236	171	267	448	1117	628	605	409	345	1235	891	342	590	190	980	497	186	548	127	756	161	149	597	478	941	717	647	457	444	712	477
K00660	0.0240022	0.224761	3.92646	0.0572428	0.954352	0.999946	0	0	0	0	0	0	0	0	0	0	1	0	0	0	0	0	0	0	0	0	0	0	0	0	0	0	0	0	0	0	0	0	0	0	0	0	0	0	0	0	0
K00661	823.862	0.123305	0.148039	0.832926	0.404886	0.999946	914	697	1138	712	751	816	826	704	1029	1108	690	528	782	670	1033	939	999	857	798	721	1189	2061	957	846	1050	903	1021	1095	607	580	643	366	629	720	796	1104	683	718	910	579	559
K00662	62.5563	-0.23853	0.532076	-0.448301	0.653936	0.999946	52	163	21	134	96	38	50	39	30	54	69	37	96	87	73	128	66	8	62	5	119	67	242	83	5	60	20	163	9	23	64	75	0	7	74	17	68	139	27	2	167
K00663	2.79796	0.0117908	1.00589	0.0117217	0.990648	0.999946	0	5	5	1	9	2	0	1	0	3	0	0	3	10	1	3	2	0	3	0	0	5	28	10	0	8	0	3	0	0	2	0	0	1	2	1	0	4	0	0	18
K00665	6.45934	-0.679335	0.758353	-0.895803	0.370358	0.999946	1	11	5	7	5	29	13	0	5	9	3	0	10	3	5	1	35	2	1	2	3	0	0	4	14	11	3	0	4	7	0	12	13	26	0	1	0	8	1	5	4
K00666	2678.2	0.17179	0.180617	0.95113	0.341538	0.999946	2320	1915	3767	2499	2077	2433	3310	3374	2865	2444	3906	2206	2364	2178	2666	3347	2457	3052	2534	3159	2269	2012	2382	2429	2162	3303	2944	2032	2171	2517	2357	2171	3462	2708	3114	2537	3359	3092	1973	2924	1835
K00667	1.18372	-0.181965	1.48669	-0.122396	0.902586	0.999946	0	0	6	0	1	0	3	0	1	0	0	0	3	0	5	0	9	0	3	0	0	16	0	0	6	1	0	2	0	0	0	0	0	0	1	0	0	0	1	0	0
K00668	1.72082	1.29464	1.08825	1.18966	0.234181	0.999946	0	1	36	0	4	0	0	3	6	1	0	1	5	0	0	1	0	0	0	0	3	0	1	4	8	1	0	2	0	2	2	3	1	0	2	1	0	0	14	1	0
K00669	0.20464	0.406627	3.21078	0.126645	0.899222	0.999946	0	0	0	1	0	0	0	0	0	0	0	0	0	0	2	0	0	0	0	0	2	0	0	0	0	0	0	2	0	0	0	0	0	0	0	0	2	0	0	0	0
K00670	15.0388	-0.0143057	0.73905	-0.0193569	0.984556	0.999946	18	73	7	2	14	16	0	1	16	9	62	4	8	8	2	3	2	100	9	20	1	2	20	0	5	8	11	16	13	10	24	2	64	18	2	16	0	3	4	6	7
K00671	0.488839	-0.509074	1.73563	-0.293309	0.769286	0.999946	0	0	2	0	3	0	0	0	0	0	0	0	2	3	0	3	0	0	0	0	0	0	0	0	0	2	1	0	0	1	0	0	0	0	0	0	0	0	0	1	3
K00672	1.21351	-3.88987	1.79073	-2.17222	0.029839	0.999946	0	0	36	3	0	2	0	0	0	5	0	0	3	1	0	1	0	0	0	0	0	0	0	0	1	1	0	0	0	0	0	0	0	0	0	0	0	0	0	0	0
K00673	26.9846	0.521138	1.00082	0.52071	0.602569	0.999946	65	80	0	0	9	3	15	4	7	9	0	1	3	9	353	0	1	3	0	144	54	3	1	3	78	107	20	97	2	2	6	1	34	6	9	5	3	0	0	41	128
K00674	292.855	-0.0772351	0.337776	-0.228657	0.819135	0.999946	332	262	533	187	322	358	352	295	134	632	141	143	307	119	531	249	448	441	375	164	259	1201	270	267	369	446	872	632	70	86	237	98	152	94	107	301	57	143	344	182	430
K00675	20.4665	0.528449	0.443287	1.19211	0.233216	0.999946	27	29	12	11	8	26	6	13	42	5	11	10	13	14	150	13	10	10	14	46	27	22	5	31	11	54	19	35	5	18	16	15	27	9	6	10	9	5	17	38	47
K00676	106.972	-0.140745	0.225156	-0.625099	0.531906	0.999946	206	148	130	132	131	73	77	130	91	137	224	68	87	97	107	122	169	99	72	72	210	132	184	63	105	131	90	180	86	109	51	47	62	75	54	73	50	98	140	146	65
K00677	806.623	0.381972	0.213374	1.79016	0.0734289	0.999946	761	593	803	670	469	750	857	893	809	814	1046	506	367	528	859	1024	842	1065	676	856	675	750	786	1158	833	719	1334	415	641	742	1013	1048	1055	597	958	892	548	1013	563	1090	628
K00679	0.110216	-0.0176994	3.92646	-0.00450772	0.996403	0.999946	0	0	0	0	1	0	0	0	0	0	0	0	1	0	0	0	0	0	0	0	0	0	0	0	0	0	0	0	0	0	0	1	0	0	0	0	0	0	0	1	0
K00680	865.643	-0.00196196	0.157588	-0.0124499	0.990067	0.999946	812	1096	844	786	1138	1086	904	817	738	1150	773	738	1180	689	976	1021	1177	889	1236	542	964	2196	1139	1338	697	1052	1354	912	640	416	796	787	554	592	690	511	402	732	772	498	1338
K00681	407.542	0.0150416	0.260994	0.0576319	0.954042	0.999946	682	370	331	250	394	556	543	272	205	341	375	388	610	549	1464	317	981	182	436	336	307	1050	553	341	441	763	319	497	150	90	456	347	393	309	242	290	294	136	210	353	818
K00682	0.142748	0.649077	3.92646	0.165309	0.868701	0.999946	0	0	0	0	0	0	0	0	0	0	0	0	2	0	0	0	2	0	0	0	0	0	0	0	0	1	0	0	0	0	0	1	0	0	0	0	0	0	0	0	0
K00683	105.789	0.361851	0.624022	0.579869	0.562003	0.999946	65	83	61	85	117	111	128	114	53	388	43	25	52	38	29	119	194	295	182	15	41	857	170	131	109	150	363	147	25	0	70	29	28	0	23	148	0	43	55	47	148
K00684	236.741	0.227568	0.445788	0.510486	0.609711	0.999946	114	133	420	142	158	190	405	393	377	143	172	253	78	256	355	360	2	116	169	139	47	54	114	301	338	321	207	18	188	198	499	317	198	159	221	477	367	323	172	410	126
K00685	1.49773	-0.174675	1.01256	-0.172509	0.863038	0.999946	2	8	0	0	4	0	0	0	2	0	3	5	4	0	3	1	1	0	5	0	1	0	7	0	1	1	0	0	0	2	0	3	0	2	0	5	1	0	0	2	0
K00686	0.314441	0.903666	3.92646	0.230148	0.817977	0.999946	0	0	0	0	0	0	0	0	0	1	0	0	0	0	0	0	0	0	0	0	0	0	0	0	2	0	0	0	0	6	0	0	0	0	0	0	0	0	0	0	0
K00687	25.3351	0.206486	0.510461	0.404509	0.685838	0.999946	22	15	21	20	29	13	50	15	9	18	11	32	91	28	18	15	33	5	14	2	31	8	6	19	59	15	21	32	15	5	133	6	9	7	51	6	4	14	79	27	51
K00688	8299.16	0.0366369	0.0838921	0.436715	0.662318	0.999946	8711	11746	8447	8307	10225	8286	7043	9445	6799	9210	8824	9613	9217	8575	12093	9278	9643	7414	9756	6388	10546	9099	10196	7140	8154	9647	8420	7832	9420	4062	7975	6460	5569	7001	8851	8102	7238	8609	8364	6533	9938
K00689	21.8866	0.951826	0.481988	1.97479	0.0482919	0.999946	12	14	16	10	19	15	9	40	15	14	8	51	89	26	100	11	30	5	9	19	107	13	19	2	26	10	4	11	41	4	412	18	4	23	8	5	16	25	20	39	21
K00690	323.555	0.264108	0.348705	0.757397	0.448812	0.999946	294	523	477	244	296	194	147	57	363	364	374	348	222	340	844	580	313	88	178	114	988	541	318	297	400	361	371	419	752	91	196	69	63	155	217	138	346	495	735	150	562
K00691	576.311	0.0451461	0.435038	0.103775	0.917348	0.999946	483	876	1056	549	337	238	795	817	1353	579	691	156	396	347	514	915	25	1371	425	385	482	9	607	274	563	423	801	601	317	526	562	90	1175	271	485	708	419	848	726	855	284
K00692	2.793	2.67185	1.54049	1.73442	0.0828436	0.999946	0	26	1	0	0	1	1	2	2	0	2	4	9	0	7	0	0	0	0	0	5	0	5	0	4	0	0	38	0	0	33	0	0	0	3	0	0	0	72	3	0
K00693	332.56	0.302652	0.243851	1.24113	0.214556	0.999946	326	224	417	276	174	376	321	361	297	458	319	185	181	235	259	401	160	628	250	437	248	479	367	474	277	359	573	180	149	293	414	435	459	299	421	322	246	373	218	321	293
K00694	179.552	0.238301	0.399929	0.59586	0.551269	0.999946	309	306	146	97	103	133	154	146	97	113	128	64	48	92	1126	103	139	85	78	526	229	50	64	83	455	344	116	273	72	177	101	57	223	98	156	166	195	83	113	337	421
K00695	4.18006	0.961084	0.687677	1.39758	0.162239	0.999946	1	2	3	0	3	8	1	0	1	1	6	3	2	8	3	2	19	1	7	0	5	2	0	0	10	15	4	9	0	5	5	1	3	10	0	2	11	4	3	8	6
K00696	12.4641	-0.402811	0.349985	-1.15094	0.249758	0.999946	15	8	33	37	6	9	7	13	17	5	14	8	15	9	26	16	18	10	8	10	12	16	19	5	19	13	14	4	15	1	3	3	6	25	9	9	10	8	18	12	22
K00697	173.451	0.284356	0.320596	0.886958	0.375101	0.999946	254	178	196	99	114	144	159	287	25	121	193	257	60	138	513	230	149	64	145	221	147	23	187	87	204	414	169	133	118	142	105	114	213	183	170	232	308	198	93	264	181
K00698	3.59599	0.861415	0.719533	1.19719	0.231234	0.999946	1	0	5	0	3	2	5	0	2	1	0	2	11	3	22	1	6	0	1	3	3	6	1	1	10	2	2	2	1	8	2	6	10	3	2	2	5	3	0	9	0
K00699	6.94639	-0.28299	0.756758	-0.373951	0.708441	0.999946	8	17	1	21	9	4	2	21	1	3	3	9	7	0	13	9	3	2	3	3	17	3	20	5	0	2	1	3	0	0	8	13	0	1	52	0	1	16	1	1	8
K00700	5445	0.0433389	0.0950664	0.455881	0.648476	0.999946	5680	7486	5176	5555	6776	5600	4687	5383	4122	7390	5476	6338	5858	5760	8045	6454	6606	4550	6795	4061	7343	8073	7390	5510	5118	5924	6656	5501	5969	2730	5485	4755	3128	3914	5079	4612	4530	5465	5187	3420	6284
K00701	34.8482	0.897176	0.553561	1.62074	0.105074	0.999946	11	23	63	15	10	23	10	81	1	18	16	103	28	29	59	56	3	18	23	8	9	9	41	26	41	72	15	2	43	22	26	55	13	5	10	65	155	19	37	96	25
K00703	2561.45	-0.0173418	0.116831	-0.148434	0.882	0.999946	2676	4070	2236	2547	3270	2713	2548	2856	1769	3558	2558	3252	3239	2618	3655	3015	3176	2183	3035	1311	3352	3526	3143	2601	2127	3234	2850	2852	3003	1068	2663	2250	1632	1731	1991	1910	2372	2638	2160	1777	3290
K00705	5070.24	-0.0173207	0.0997094	-0.173712	0.862092	0.999946	5895	6212	6160	5266	5931	4986	4873	6578	4529	5696	5981	6050	4701	4723	7326	6106	4968	4587	5853	3239	6410	6752	6449	4301	4560	5305	6515	4493	5137	2242	4912	3519	3835	3351	4614	4668	5468	5856	5050	4308	5662
K00706	0.70488	-0.312226	1.28087	-0.243761	0.807416	0.999946	0	0	1	1	1	1	2	0	0	0	1	2	5	0	0	0	1	2	0	0	1	0	0	0	0	3	0	1	0	2	0	0	0	0	0	0	0	0	0	4	0
K00709	1.36107	1.15761	2.22891	0.519362	0.603508	0.999946	0	0	3	0	0	2	0	0	4	0	1	0	1	0	0	0	0	0	0	0	0	0	0	0	0	0	0	0	14	0	0	0	85	19	0	1	0	0	0	0	4
K00710	20.454	0.528523	0.575645	0.91814	0.358546	0.999946	26	30	4	16	9	26	7	16	29	44	16	6	13	12	17	40	23	41	35	0	7	6	26	155	14	30	21	15	17	30	11	19	3	0	37	5	3	2	7	9	15
K00712	34.2841	0.970163	0.439599	2.20693	0.027319	0.999946	18	33	23	20	15	16	23	38	17	18	121	33	53	51	43	17	51	21	28	6	65	3	39	17	20	20	0	75	53	12	93	25	35	21	58	24	37	20	76	42	20
K00713	2.13848	0.933183	2.25706	0.41345	0.679277	0.999946	0	0	0	0	0	0	9	0	8	0	0	3	0	0	0	0	0	0	0	0	0	0	0	0	0	0	16	75	0	0	0	0	28	0	6	2	5	0	0	1	122
K00714	0.100405	0.479351	3.92646	0.122082	0.902834	0.999946	0	0	0	0	0	0	0	0	0	0	0	0	0	0	0	0	0	0	0	0	0	0	1	0	0	0	0	0	0	0	0	0	0	0	0	0	0	0	3	0	0
K00717	0.0662767	0.394488	3.92646	0.100469	0.919972	0.999946	0	0	0	0	0	0	0	0	0	0	0	0	0	0	0	0	0	0	2	0	0	0	0	0	0	0	0	1	0	0	0	0	0	0	0	0	0	0	0	0	0
K00720	1.72718	1.24917	1.00961	1.23728	0.215984	0.999946	1	0	2	0	0	0	3	2	5	0	4	0	4	0	1	3	0	0	0	0	3	0	1	1	0	1	1	0	1	2	1	4	8	0	2	2	0	8	4	2	0
K00721	3115.66	0.160086	0.123656	1.29461	0.195455	0.999946	3187	3279	3153	2914	3162	3065	2994	3683	2155	3279	3650	3157	2659	2884	3746	4054	3310	3377	3323	2331	2742	4371	4512	3712	2771	3294	4112	2213	2821	2329	3237	3378	2701	2271	3223	2938	3416	3331	2514	2797	2770
K00722	0.361201	1.35842	2.65826	0.511019	0.609338	0.999946	0	0	0	0	0	0	0	0	0	0	1	0	2	3	0	0	0	0	0	0	0	0	0	2	2	0	0	0	4	0	0	0	0	0	0	0	0	0	0	0	0
K00726	0.0556032	0.309624	3.92646	0.0788559	0.937147	0.999946	0	0	0	0	0	0	0	0	0	0	0	0	0	1	0	0	0	0	0	0	0	0	0	0	0	0	0	0	1	0	0	0	0	0	0	0	0	0	0	0	0
K00728	0.848492	0.419778	1.55024	0.270782	0.786558	0.999946	2	0	0	0	0	0	3	0	0	1	0	0	3	0	0	0	0	0	0	0	1	0	0	0	0	0	0	2	3	3	0	1	6	0	0	0	0	0	1	1	5
K00729	131.147	0.0225959	0.331712	0.0681191	0.945691	0.999946	163	197	123	108	145	168	104	48	94	137	282	87	170	113	196	103	91	50	128	51	187	72	224	304	184	147	161	163	168	24	103	384	59	56	54	83	47	123	125	50	193
K00737	3.69413	-0.401307	0.968963	-0.414161	0.678756	0.999946	4	9	0	1	7	15	1	0	1	7	0	0	7	3	136	4	4	0	34	0	19	0	9	2	0	3	0	8	6	0	0	2	0	0	0	0	4	0	4	1	9
K00738	0.0298396	0.224761	3.92646	0.0572428	0.954352	0.999946	0	0	0	0	0	0	0	0	0	0	0	0	0	0	0	0	0	0	0	0	0	0	0	0	0	0	0	0	0	0	0	0	0	1	0	0	0	0	0	0	0
K00743	0.303697	1.07483	2.65091	0.405456	0.685142	0.999946	0	0	0	0	0	0	0	4	0	1	0	0	0	0	0	0	0	0	0	0	0	0	0	0	0	0	0	0	0	1	0	0	0	1	2	0	2	0	0	0	0
K00746	1.34069	-0.482644	1.75983	-0.274257	0.783887	0.999946	0	0	1	2	10	0	0	0	1	0	0	0	0	0	0	0	16	0	3	1	1	0	0	0	0	2	0	17	0	0	1	0	0	0	0	5	0	0	0	0	0
K00748	1352.92	0.298754	0.214521	1.39266	0.163724	0.999946	1295	802	1593	1115	801	1363	1626	1701	1295	1545	1819	969	557	1074	1618	1778	946	1827	1234	1247	946	1378	1395	1770	1676	1440	1518	683	779	1091	1671	1608	1585	1023	1563	1905	1562	1520	877	1721	1050
K00749	11.1594	0.0831871	0.35241	0.236052	0.813392	0.999946	17	16	9	6	18	11	7	3	9	21	24	5	16	7	26	14	6	11	17	10	23	33	13	9	8	39	6	10	8	9	2	6	6	16	2	4	6	11	8	8	8
K00750	0.250844	-1.50836	2.66005	-0.567042	0.570685	0.999946	0	2	2	0	0	2	0	0	0	0	0	0	0	0	0	2	0	0	0	0	2	0	0	0	0	0	0	2	0	0	0	0	0	0	0	0	0	0	0	0	0
K00752	17.3796	1.60631	0.914088	1.75728	0.07887	0.999946	2	1	11	4	3	23	4	1	8	5	12	2	24	5	2	6	236	15	8	2	18	0	5	71	0	0	6	4	11	0	92	0	19	3	9	13	46	0	1	53	2
K00753	1.71648	1.89794	1.38016	1.37516	0.169083	0.999946	2	0	0	1	0	1	0	0	8	15	1	0	2	0	0	0	0	1	4	0	0	0	3	0	0	4	1	0	0	0	0	2	1	0	8	0	1	0	4	10	0
K00754	610.777	0.1232	0.163669	0.752741	0.451606	0.999946	552	782	692	361	715	765	546	888	481	543	585	735	445	698	953	986	828	510	682	401	726	698	824	361	698	658	349	657	633	422	377	408	536	645	465	662	1064	550	505	559	553
K00756	684.01	-0.159516	0.255437	-0.624484	0.53231	0.999946	892	1483	370	751	1117	658	617	838	375	1003	851	1117	1388	906	1145	1132	900	316	1385	263	749	1030	1110	583	693	858	488	705	532	216	531	430	183	395	615	264	571	748	464	149	948
K00757	1123.52	0.121019	0.113304	1.0681	0.285476	0.999946	1044	1202	1261	1084	1129	1047	1241	1148	1363	1268	981	831	1027	1070	1631	1313	1245	1244	1094	1067	1271	1845	1163	1046	753	1201	1896	1011	913	670	1336	769	960	1128	1014	986	832	1176	1068	1214	1407
K00758	252.651	0.0424861	0.374746	0.113373	0.909735	0.999946	346	765	97	156	234	190	229	129	156	428	167	130	440	280	1024	522	247	82	852	261	310	178	440	160	727	522	215	491	92	57	119	94	157	93	126	54	83	79	136	149	483
K00759	1208.8	0.0445807	0.132875	0.335507	0.737242	0.999946	1223	1423	1217	1325	1358	1253	1212	1473	1268	1016	1418	1515	1377	1220	1710	1546	1447	941	1300	817	1155	870	1391	1209	1043	1137	758	1107	1470	665	1468	1117	1217	1019	1059	979	1304	1282	1124	1164	1427
K00760	1466.24	0.111245	0.110858	1.00349	0.315624	0.999946	1465	1571	1381	1514	1663	1471	1442	1487	1031	1580	1585	1556	1603	1279	1630	1502	1769	1366	1371	1135	1368	2281	1628	1556	1753	1550	2333	1596	1322	898	1575	1625	1068	1059	1497	1202	1444	1477	1273	1183	1937
K00761	1503.49	0.0256017	0.117036	0.218751	0.826844	0.999946	1599	1880	1463	1603	1872	1514	1442	1638	1224	1928	1637	1516	1857	1424	1804	1588	1967	1414	1645	975	1660	2373	1840	1761	1556	1586	2180	1813	1437	748	1733	1650	1156	847	1265	1019	948	1412	1279	941	2133
K00762	2062.5	0.0838892	0.0891951	0.940514	0.346954	0.999946	2561	2660	1813	1973	2337	2052	1791	2427	1572	2440	2134	2403	2044	2023	2953	2371	2541	1884	2043	1293	2367	2809	2662	2008	2176	2329	2626	1993	2223	1160	2102	1917	1806	1519	1818	1954	1920	2083	1820	1670	2077
K00763	2176.41	-0.150807	0.163388	-0.923001	0.356007	0.999946	2177	3514	2432	2516	3061	2375	2211	2230	1811	2788	2122	2633	3477	2229	3059	2512	3433	1536	2334	1006	3386	2657	2450	1776	1798	2367	3120	2879	3001	765	1975	1262	884	1574	1720	1263	1467	2185	2294	1318	3261
K00764	4955.99	0.168446	0.159903	1.05343	0.292145	0.999946	5350	4237	5859	4282	4039	5555	4979	5544	4754	4292	6131	4326	3432	4221	5393	5628	3874	5342	4235	4305	4511	4524	5074	6556	5150	5237	5430	3739	4215	4194	6172	6536	5165	4373	5702	5149	5086	5296	4256	4987	4283
K00765	1603.94	0.0748613	0.126206	0.59317	0.553068	0.999946	1610	1650	1909	1584	1711	1629	1634	1815	1521	1617	1610	1682	1297	1356	1915	1659	1950	1216	1505	1368	1675	2585	1639	1957	1713	1678	1184	1347	1473	1336	1834	1933	1460	1270	1681	1759	1472	1658	1389	1538	1267
K00766	1195.95	0.213562	0.158613	1.34644	0.178162	0.999946	1054	1353	1526	1024	1055	1101	1002	1285	1138	943	1364	1199	860	1182	1784	1374	879	1077	1300	1143	1648	800	1363	1713	1201	1313	716	794	1479	836	1333	1273	1211	1102	1174	1362	1221	1273	1235	1239	1101
K00767	1564.2	0.266522	0.155384	1.71525	0.0862993	0.999946	1348	1403	1587	1504	1295	1562	1487	1646	1329	1691	1815	1368	1001	1369	1767	1648	1085	2000	1346	1451	1669	1952	1351	1684	1879	1862	2162	1182	1626	1299	1882	1542	1647	1469	1758	1927	1426	1635	1348	1707	1083
K00768	1091.12	0.0570178	0.151413	0.376572	0.706491	0.999946	1301	1249	1089	1118	1102	982	1258	1413	1147	1077	1269	1194	978	988	1347	1552	746	937	1149	885	1566	659	1454	999	1229	1049	925	740	1351	888	1014	576	901	848	1163	1463	967	1445	834	1149	1118
K00769	23.1738	0.684407	0.564687	1.21201	0.225508	0.999946	41	45	6	12	2	9	12	11	34	39	3	41	18	16	183	33	8	5	36	61	37	2	45	23	47	58	11	55	6	6	16	3	23	12	5	13	4	1	1	19	65
K00770	0.0460881	-0.187426	3.92646	-0.047734	0.961928	0.999946	1	0	0	0	0	0	0	0	0	0	0	0	0	1	0	0	0	0	0	0	0	0	0	0	0	0	0	0	0	0	0	0	0	0	0	0	0	0	0	0	0
K00771	0.0196554	0.224761	3.92646	0.0572428	0.954352	0.999946	0	0	0	0	0	0	0	0	0	0	0	0	0	0	0	0	0	0	0	0	0	0	1	0	0	0	0	0	0	0	0	0	0	0	0	0	0	0	0	0	0
K00772	86.2734	0.00500516	0.273322	0.0183123	0.98539	0.999946	110	140	78	116	87	94	41	94	50	117	102	133	130	93	106	166	163	44	119	58	84	151	131	174	151	72	36	31	77	9	115	61	43	55	116	45	78	62	61	30	81
K00773	2090.92	0.0310299	0.0794643	0.390489	0.696175	0.999946	2256	2471	2105	2200	2191	2240	2273	2292	1823	2655	2324	1953	2140	1871	2329	2558	2503	2021	2334	1508	2074	3150	2622	2336	2115	2382	2333	1935	1961	1260	2443	1942	1651	1706	1904	1942	1727	2073	1779	1717	2264
K00777	1.31173	-1.73058	1.31938	-1.31166	0.189634	0.999946	3	12	2	7	1	0	0	0	0	2	0	0	1	8	0	1	0	0	2	0	0	0	0	0	0	0	0	2	0	0	8	2	1	0	0	0	0	0	0	0	5
K00782	289.287	0.454968	0.320817	1.41815	0.156146	0.999946	283	252	205	175	120	385	284	336	114	136	252	216	85	211	173	255	249	228	156	510	353	320	297	721	321	306	144	161	186	283	349	682	285	307	506	196	484	211	149	327	288
K00783	782.496	0.100122	0.099655	1.00468	0.31505	0.999946	700	860	726	827	781	932	808	857	633	1025	770	820	732	683	920	882	771	757	846	564	798	1129	923	891	768	851	958	690	615	520	876	707	631	582	828	849	786	862	770	734	834
K00784	958.891	0.111111	0.157831	0.70399	0.481439	0.999946	1056	1454	897	882	886	1100	716	620	927	1055	1003	681	647	868	1489	980	1023	1125	1161	1246	1554	1559	1582	1076	606	816	935	726	1251	653	1234	1062	644	982	871	696	578	997	811	628	1025
K00786	111.387	-0.0585557	0.184674	-0.317077	0.751185	0.999946	113	187	86	90	169	114	139	52	98	191	118	136	151	120	192	136	119	72	238	83	160	145	180	106	76	126	85	149	154	58	97	59	60	79	52	88	95	96	113	75	96
K00787	5.34591	-1.37109	0.925956	-1.48073	0.138678	0.999946	37	1	0	21	6	17	0	4	0	4	17	26	3	7	18	7	0	0	2	1	0	0	12	1	0	3	0	3	0	2	11	4	5	0	0	2	1	0	0	8	7
K00788	1245.81	0.104885	0.15047	0.697048	0.485772	0.999946	1474	1442	1339	1247	1298	1197	1015	1553	885	1061	1674	1365	841	1207	1833	1445	1406	1145	1314	957	1829	762	1461	1375	1098	1523	969	783	1600	766	1242	1202	1148	1162	1258	1451	1458	1305	991	1091	1287
K00789	3868.03	0.0220898	0.0818833	0.269772	0.787336	0.999946	4403	4284	3833	3877	4561	4098	4200	4434	3562	4402	4895	4413	3752	3647	4049	4424	4487	3702	4439	2952	3518	5068	4461	3966	3756	4457	4349	3712	3504	2505	4156	3339	3210	3177	3356	3589	3600	3789	3297	3253	4535
K00790	3327.14	-0.0169209	0.0810202	-0.208847	0.834567	0.999946	3445	4762	3351	3313	3864	3590	3599	3361	2667	4356	2971	3287	3586	3155	4083	3949	4211	2796	4206	2218	3887	4583	4108	3775	3531	3935	4425	3530	3340	1814	3319	2858	2215	2319	2836	2948	2932	3272	3090	2561	4000
K00791	2471.22	0.113584	0.149872	0.757873	0.448527	0.999946	2488	2356	3051	2543	1987	2516	2670	2856	2317	2319	3087	2373	2063	2280	2763	3304	2088	2593	2532	2189	2483	1594	2622	2889	2300	2426	2215	1666	2144	2106	2757	2541	2646	2316	2956	2417	2465	2929	2125	2472	2354
K00793	869.163	0.337941	0.199079	1.69752	0.0895989	0.999946	655	607	827	758	791	903	855	1071	621	974	844	704	529	708	1028	881	840	911	649	607	790	1219	965	1519	1007	965	1242	432	864	615	1002	1482	805	530	852	1125	1007	866	596	947	798
K00794	695.5	0.298638	0.134419	2.22169	0.0263044	0.999946	767	684	624	584	671	634	527	825	493	851	819	626	605	487	972	678	914	806	691	694	928	779	859	688	669	746	1091	515	979	577	670	470	625	530	792	804	673	717	479	585	651
K00795	335.213	-0.100166	0.182724	-0.548183	0.583566	0.999946	390	625	264	283	449	476	295	277	285	458	362	392	396	316	714	471	498	192	568	195	464	428	534	473	419	419	224	424	317	151	330	287	104	195	200	269	145	281	293	148	509
K00796	1234.5	0.139651	0.197091	0.708563	0.478596	0.999946	1848	947	1335	961	824	1537	1278	1142	914	1078	1747	1092	867	1025	1441	1275	762	1085	1283	1262	939	926	1479	2210	1555	1224	1450	807	827	884	1686	1819	1466	957	1284	1407	1260	1139	936	1099	1290
K00797	425.393	-0.243847	0.272711	-0.89416	0.371236	0.999946	663	702	295	599	792	439	284	510	157	454	656	877	466	447	987	502	576	222	441	128	750	803	676	308	261	544	342	357	704	80	350	302	152	215	343	219	409	486	349	117	436
K00798	644.831	0.164153	0.140422	1.169	0.242403	0.999946	741	540	559	613	679	662	676	898	655	734	733	679	483	534	941	932	615	1135	629	600	740	744	986	632	717	655	555	457	562	282	674	326	702	493	518	845	496	685	576	656	625
K00799	95.3562	0.597749	0.630145	0.948589	0.34283	0.999946	171	256	19	26	33	23	40	23	31	109	10	15	44	87	1265	50	7	11	115	284	132	11	70	30	210	254	69	271	12	18	41	15	118	28	42	23	22	20	28	164	354
K00800	1862.55	0.084565	0.155141	0.545085	0.585695	0.999946	2435	1916	1967	1698	1661	2113	1833	2217	1411	1675	2305	2083	1391	1599	2733	2094	1635	1526	1894	1593	2149	1709	2200	2794	1924	1804	1597	1114	1632	1272	2149	2742	1554	1574	2154	1812	1975	1945	1443	1534	1709
K00801	4.01932	0.451928	1.36978	0.329927	0.741455	0.999946	0	0	7	7	4	4	0	2	0	13	1	1	3	0	7	0	0	3	1	0	0	14	3	7	45	0	3	0	0	0	0	0	0	0	0	43	0	0	0	0	5
K00802	0.721142	0.538953	1.94638	0.2769	0.781857	0.999946	0	1	1	1	0	1	0	0	0	1	0	0	5	2	0	0	0	0	0	0	0	0	0	0	0	10	0	0	7	0	0	1	0	0	0	0	0	0	0	0	0
K00803	114.913	0.575008	0.418017	1.37556	0.168957	0.999946	83	65	121	68	79	75	130	88	288	182	24	44	404	85	48	153	506	92	120	99	132	63	37	112	127	243	148	85	20	151	75	164	54	44	47	71	7	80	150	91	124
K00804	0.117744	-0.943463	3.92558	-0.240337	0.810069	0.999946	0	0	0	0	0	0	3	0	1	0	0	0	0	0	0	0	0	0	0	0	0	0	0	0	0	0	0	1	0	0	0	0	0	0	0	0	0	0	0	0	0
K00805	355.019	0.0355667	0.187574	0.189614	0.849612	0.999946	390	443	307	389	414	405	322	356	306	412	530	351	342	270	381	312	526	640	371	243	393	713	438	582	396	298	269	374	372	105	348	389	370	266	296	289	206	299	285	110	418
K00806	1471.58	0.060302	0.113344	0.532027	0.594708	0.999946	1756	1810	1439	1444	1471	1679	1346	1424	979	1774	1737	1470	1601	1266	1659	1561	1612	1554	1902	920	1562	2088	1861	1834	1547	1575	1966	1267	1392	755	1772	1611	1321	1089	1385	1258	1351	1368	1188	1023	1842
K00808	0.422876	-0.313123	1.63035	-0.192058	0.847696	0.999946	0	0	3	1	0	0	0	0	0	1	0	0	2	0	0	1	0	0	0	0	4	0	2	0	0	0	0	1	0	0	2	0	0	0	0	1	0	0	0	0	1
K00809	24.9197	-1.27885	0.782361	-1.6346	0.102132	0.999946	27	83	91	90	30	23	25	9	2	57	0	18	120	30	2	19	0	26	44	0	7	0	14	27	0	18	45	65	14	1	22	21	15	1	8	17	0	9	5	0	87
K00810	3.53004	0.941719	0.922946	1.02034	0.307567	0.999946	0	5	0	8	1	0	1	11	14	6	3	0	1	1	12	0	23	0	4	0	5	0	6	2	0	10	2	13	0	0	4	3	0	0	3	4	0	4	3	0	9
K00811	0.404336	-0.359791	1.95129	-0.184386	0.853711	0.999946	0	0	2	0	1	0	1	0	2	0	1	0	0	0	0	1	0	0	0	0	0	0	0	0	0	4	0	0	0	1	0	0	0	0	0	0	0	0	0	0	5
K00812	4128.18	0.0635335	0.137866	0.460836	0.644917	0.999946	4316	3937	5320	3863	3750	4454	4715	4490	3758	4092	4675	3508	4065	3469	3491	4798	4078	4172	3637	3778	3578	5054	4542	5396	4455	4387	5127	2978	3132	3204	5116	4964	3749	4128	4168	4264	3937	4015	2964	3597	4178
K00813	52.7638	0.173432	0.654103	0.265144	0.790898	0.999946	131	160	20	8	23	33	28	19	34	27	26	62	8	22	527	18	29	3	13	144	130	28	2	22	144	156	49	148	9	42	28	5	63	10	14	11	6	0	11	61	200
K00814	12.8354	-0.603329	0.561133	-1.0752	0.282286	0.999946	9	10	15	22	41	6	31	11	7	16	2	15	54	25	1	41	10	2	12	5	6	3	1	17	18	31	6	26	0	1	18	8	1	9	8	5	3	12	10	1	36
K00815	6.81146	-1.51923	0.671787	-2.26148	0.0237297	0.999946	5	91	10	4	11	1	8	3	1	6	0	18	10	1	6	8	10	5	1	1	1	1	17	2	10	6	4	4	1	0	1	3	2	5	4	5	0	1	32	0	13
K00816	58.5923	-0.0420421	0.256571	-0.163862	0.86984	0.999946	56	105	63	41	103	52	51	29	61	40	37	32	120	73	61	68	144	56	92	20	58	96	100	64	98	79	60	98	21	31	84	37	29	38	20	37	36	59	55	23	109
K00817	2615.36	-0.0253903	0.121604	-0.208795	0.834608	0.999946	3263	2713	3543	2461	2760	2542	3040	3316	2843	2557	2224	2394	2098	2368	3381	3381	3515	1820	2445	2174	2715	2558	3210	2888	2854	2822	2174	1876	2110	1969	2835	2661	2082	2072	2613	3070	2246	3124	2496	2825	2278
K00818	1521.5	-0.0206032	0.0940183	-0.21914	0.826541	0.999946	1810	1762	2014	1415	1716	1536	1574	1722	1320	1694	1881	1675	1437	1310	1955	1878	1635	1503	1607	1280	1554	1938	1864	1505	1566	1912	1207	1169	1682	834	1595	1077	1342	1358	1324	1629	1620	1576	1379	1291	1328
K00819	454.54	0.214299	0.222786	0.961905	0.336097	0.999946	507	379	529	286	398	484	497	555	305	379	504	549	434	535	687	668	334	385	515	550	328	178	540	338	539	660	238	259	362	574	279	297	460	400	612	459	754	538	308	532	372
K00820	4314.33	-0.0896558	0.140121	-0.639847	0.522272	0.999946	4669	6186	4780	4218	5302	5554	4329	4416	3234	4812	4130	4545	5317	4151	5605	4894	4794	3399	5273	2100	4592	6306	5622	4797	3885	4676	5971	4390	3764	1765	4625	6403	3041	2695	3196	3586	3077	4337	4723	2891	5015
K00821	1344.72	-0.0872084	0.182794	-0.477086	0.633301	0.999946	1682	2513	1221	1179	2144	1347	1003	1148	921	1688	1358	1582	1880	1475	2820	1639	2141	976	1708	845	2523	1801	2039	1203	1141	1825	1111	1510	2248	364	1158	910	556	792	857	970	854	1275	1182	704	1839
K00822	63.4201	0.305911	0.275443	1.11062	0.266734	0.999946	69	94	61	29	52	71	43	34	63	150	40	71	74	51	152	76	73	63	53	107	198	110	109	84	30	85	36	40	90	11	62	51	47	52	18	31	33	68	58	25	95
K00823	432.56	-0.0325241	0.196867	-0.165209	0.86878	0.999946	530	712	387	351	561	500	404	343	358	733	448	388	495	344	1063	538	456	530	625	276	605	917	734	505	465	711	508	534	456	88	450	265	310	178	199	341	142	336	329	219	596
K00824	100.42	-0.0702075	0.280818	-0.25001	0.802579	0.999946	84	93	84	116	181	111	123	101	89	83	107	135	222	69	96	145	297	118	109	132	86	222	88	89	61	92	68	80	85	13	84	88	55	129	53	31	67	66	134	23	178
K00825	2.53989	-0.391987	0.665176	-0.589299	0.555661	0.999946	0	4	4	5	3	4	4	1	0	2	2	4	10	1	0	1	3	1	2	0	10	6	0	1	1	0	4	2	1	0	5	0	3	3	3	3	0	0	6	1	9
K00826	2838.23	0.0600777	0.105752	0.568097	0.569969	0.999946	3390	3152	3121	2906	2939	2731	2779	3418	2272	3113	3349	3094	3006	2494	3135	3276	3651	2922	2823	2059	2830	3078	3534	2893	2837	3237	4310	2567	2263	1684	3080	2946	2450	2036	2662	2631	2755	2881	2448	2381	2779
K00827	34.0439	-0.0679256	0.404223	-0.16804	0.866552	0.999946	36	87	32	41	23	37	24	35	16	56	15	10	26	17	94	32	64	90	47	7	48	3	32	45	17	92	68	66	18	16	50	38	22	22	10	36	2	17	28	10	38
K00830	19.8897	-0.467532	0.466223	-1.00281	0.315953	0.999946	21	27	44	31	27	27	19	7	18	18	26	8	34	24	41	39	8	5	50	1	35	0	41	13	4	42	9	23	15	0	29	44	4	6	17	10	15	14	17	7	30
K00831	2764.06	0.0286693	0.0984923	0.291081	0.770989	0.999946	2940	3638	2745	2950	3225	2665	2743	2791	2309	3585	2580	2855	3234	2644	3316	3042	3480	2946	3462	2033	2797	4554	3254	2682	2133	3161	4411	2863	2545	1795	2933	2262	2056	1992	2471	2252	1978	2676	2431	1985	3683
K00832	124.196	0.23738	0.375587	0.632024	0.527371	0.999946	178	205	77	45	95	179	84	74	90	78	130	87	109	92	726	72	225	27	80	283	162	53	58	192	262	225	91	183	66	108	132	119	118	33	45	67	34	35	53	146	340
K00833	1456.89	0.209935	0.261432	0.803017	0.421965	0.999946	1341	1243	2133	1277	904	1365	1550	1756	1947	1055	2962	1081	821	1188	1774	1967	1165	2942	1119	1458	1358	471	1214	1056	1487	1440	971	609	1284	1311	1471	678	2177	1473	1374	2140	1650	1760	1132	1818	941
K00835	81.8075	0.784456	0.732472	1.07097	0.284183	0.999946	153	158	23	29	21	19	24	14	12	122	13	17	6	11	771	11	2	30	7	229	129	105	18	50	466	170	41	188	10	5	15	6	84	11	22	342	7	9	4	116	334
K00836	158.794	0.0567466	0.275962	0.205632	0.837078	0.999946	139	286	125	140	216	184	113	114	72	206	115	87	372	110	801	143	353	185	303	119	187	175	157	196	133	300	180	179	80	43	152	96	83	77	59	72	89	145	144	122	188
K00837	1376.28	0.248328	0.266508	0.931785	0.351448	0.999946	1407	1053	1857	1116	727	1319	1588	2024	1389	837	1964	1143	669	971	1202	1794	759	1636	1019	1720	1130	535	1465	1863	1119	1208	1460	478	1076	1313	1611	1749	1894	1439	1791	1578	1908	1612	945	1669	816
K00838	5.79857	-1.20742	0.51305	-2.35342	0.0186018	0.999946	7	58	6	11	2	2	7	1	8	2	0	3	8	4	5	3	6	3	3	9	7	7	13	1	16	10	3	6	0	0	2	3	3	2	8	2	3	1	11	8	7
K00839	85.0736	0.239387	0.52768	0.453659	0.650074	0.999946	39	119	116	97	97	69	30	19	4	191	118	55	74	59	132	106	78	11	65	5	124	132	139	78	435	51	47	52	56	9	69	31	4	31	61	547	85	56	36	52	52
K00840	56.2046	0.1712	0.482309	0.354959	0.72262	0.999946	100	158	19	24	49	44	27	18	60	56	14	17	52	46	517	37	17	17	66	139	93	29	50	26	134	171	31	121	16	13	40	25	43	34	24	29	8	7	28	56	155
K00841	327.229	-0.0210495	0.219904	-0.0957214	0.923742	0.999946	477	429	288	259	450	453	218	215	236	388	306	306	501	293	490	350	431	220	348	184	486	389	462	467	341	385	338	469	300	110	379	646	140	332	229	174	138	221	445	142	337
K00842	7.24062	-0.112507	0.743996	-0.15122	0.879802	0.999946	14	1	7	3	2	13	18	0	4	2	4	0	3	3	0	3	9	5	5	7	2	11	2	1	1	6	3	19	0	1	1	58	10	27	4	4	2	5	1	4	8
K00843	2.49721	0.916695	0.951199	0.963725	0.335184	0.999946	4	1	0	2	0	4	0	0	2	0	6	0	3	0	13	2	0	0	2	0	2	0	2	4	0	4	5	0	1	3	1	1	5	0	9	6	0	14	4	2	0
K00844	192.226	1.22503	0.544202	2.25106	0.024382	0.999946	51	49	201	45	109	69	164	315	213	52	108	18	55	64	71	160	254	183	57	548	575	2	192	107	240	118	48	249	79	282	46	58	168	324	750	150	624	178	186	302	24
K00845	2921.33	0.155448	0.124221	1.25139	0.210793	0.999946	2845	3005	3082	2559	2809	3168	2979	3405	3017	3740	3205	2686	2316	2245	3647	3527	2817	3896	2594	2957	3309	5148	3260	2345	3093	2833	4110	2321	2459	2484	2524	2870	2572	2051	3272	2692	2506	2941	2787	2458	2451
K00846	3.52748	0.214917	0.719411	0.29874	0.765138	0.999946	10	4	0	0	2	8	1	0	3	36	0	1	4	6	1	3	0	2	2	6	2	3	6	4	1	7	4	0	0	4	1	1	3	4	2	0	1	4	4	6	5
K00847	2715.26	0.148189	0.168892	0.877419	0.380259	0.999946	3083	3145	3117	2287	2523	2593	2472	3704	2558	2174	3108	2822	1850	2607	3759	3512	2166	2464	2524	2618	3022	2022	3519	3713	2693	2513	1869	1415	2931	1896	2366	3473	2309	2428	3063	2463	3504	3623	2099	2749	2457
K00848	1786.08	0.142028	0.160954	0.882412	0.377554	0.999946	2218	2408	1863	1779	1662	1434	1372	1702	1490	1210	2387	2073	1549	1453	2529	1633	1826	1605	1470	1978	2204	2210	2017	2669	1462	2005	794	1156	1752	1274	2237	1460	1753	1816	2374	1410	2359	1787	1654	1554	2200
K00849	1964.96	0.0871925	0.111222	0.783947	0.433071	0.999946	2077	2704	1959	2163	2134	1889	1471	2108	1572	2539	2070	2090	1763	1556	2990	2302	2214	2070	1971	1355	2497	3126	2647	1898	1845	1826	2952	1661	2156	1197	1954	1491	1264	1272	2130	1993	1819	2291	1746	1430	2345
K00850	6011.46	0.0752233	0.105935	0.710092	0.477647	0.999946	6190	7250	5644	6245	7091	5616	6124	7735	4618	7115	7492	7952	5799	5939	7440	7016	6719	5623	6880	4530	6776	8759	7227	5096	5403	6850	8140	5549	6137	2642	5169	4125	3901	5126	6288	6418	6576	6343	5233	4921	6155
K00851	115.5	-0.0933843	0.284097	-0.328706	0.742378	0.999946	147	251	174	67	93	106	129	46	147	74	82	59	169	66	228	77	96	53	106	187	141	61	95	71	308	156	73	284	59	69	98	57	98	98	141	53	78	59	207	137	222
K00852	988.113	0.255127	0.173751	1.46835	0.14201	0.999946	908	1061	1148	603	994	702	1162	704	1444	1051	787	571	779	785	1271	1032	1126	1255	828	1906	1254	1664	866	872	1033	1087	1323	912	538	690	629	579	1070	1279	1046	1095	681	1124	1213	877	1142
K00853	1095.06	0.00975163	0.197196	0.0494513	0.96056	0.999946	1045	1615	1956	704	767	682	1690	2080	1534	1299	724	787	779	1021	2170	1883	1394	760	941	803	1268	887	1387	1014	765	1498	1267	1066	969	685	1093	725	818	741	556	1508	724	738	1146	1642	1059
K00854	2140.11	0.0338063	0.12981	0.260428	0.794534	0.999946	2217	2980	2968	1664	1936	1868	2623	2277	2864	1681	2236	1719	2427	1837	2512	2654	2791	2051	2019	2436	3057	1519	2144	1855	1695	2930	1886	2221	1834	1755	2029	1618	2102	2013	2298	1698	1763	2157	2170	2241	1877
K00855	29.4494	0.42119	0.911876	0.461893	0.644158	0.999946	78	97	2	3	3	0	17	3	14	7	0	2	4	12	404	1	1	1	3	144	50	2	7	5	57	121	18	94	3	0	12	4	43	8	12	4	5	4	0	39	145
K00856	71.5828	-0.1256	0.283044	-0.443748	0.657225	0.999946	72	80	105	92	46	80	107	72	122	51	119	36	41	50	73	102	36	66	108	82	49	25	76	61	85	94	92	36	52	97	95	33	111	50	37	62	46	86	28	113	43
K00857	566.022	0.0351464	0.211542	0.166144	0.868044	0.999946	604	817	340	637	645	625	608	739	398	863	724	587	730	422	602	523	700	400	564	274	390	1344	678	915	370	625	895	679	370	298	739	869	277	312	570	392	367	442	350	290	915
K00858	900.7	0.186556	0.13421	1.39003	0.16452	0.999946	836	938	895	728	915	1047	843	911	682	948	1187	805	746	696	1089	905	1109	832	845	873	1147	1279	1040	1400	1169	799	911	753	805	525	1083	1297	701	627	1016	867	754	846	777	729	968
K00859	615.022	0.0550315	0.117111	0.469909	0.63842	0.999946	690	788	683	509	634	716	584	621	434	765	830	730	560	617	881	814	726	607	740	325	711	534	675	588	680	701	546	467	706	400	672	418	516	504	541	736	588	705	590	502	619
K00860	411.881	0.343369	0.339891	1.01023	0.312384	0.999946	311	400	436	367	200	396	459	572	363	239	854	423	163	363	611	537	182	398	261	584	450	27	383	288	357	426	199	120	729	468	480	167	544	622	532	401	626	473	256	553	235
K00861	12.8867	-0.308173	0.500577	-0.615635	0.538135	0.999946	12	22	12	15	29	16	13	12	3	14	16	1	17	13	37	22	15	6	69	1	13	13	39	8	58	6	6	11	7	0	10	4	5	4	10	2	12	3	12	5	3
K00862	5.91707	0.810096	0.917034	0.883387	0.377027	0.999946	1	0	13	0	0	0	13	5	13	5	4	4	2	2	1	0	1	8	6	24	7	0	4	3	0	9	0	2	0	14	0	2	6	18	24	1	9	13	0	9	0
K00863	151.92	0.475102	0.357672	1.32832	0.184074	0.999946	153	63	163	72	97	147	179	52	309	313	74	51	148	100	601	126	130	161	131	383	93	606	84	98	126	175	71	113	28	149	151	81	164	284	93	92	52	82	174	141	189
K00864	2396.71	0.0704229	0.129794	0.542576	0.587422	0.999946	2751	2779	2227	2161	3067	2154	2578	2498	1824	3032	1947	3182	3135	2379	3753	2642	2793	2038	3009	1783	2853	4170	3127	1465	2295	3420	4243	2978	2441	1031	1892	1450	1382	1904	1718	1464	2327	2588	2237	1916	3395
K00865	924.492	0.0787193	0.160336	0.490964	0.623452	0.999946	1211	1246	926	762	697	1078	939	659	1044	767	999	797	633	917	1826	1026	608	1067	854	902	1379	707	1281	1162	743	1047	525	812	1072	591	827	1010	739	1031	779	787	1035	1100	763	862	1157
K00866	0.168452	0.64909	3.27348	0.198288	0.84282	0.999946	0	0	0	0	0	0	0	1	0	0	0	0	2	1	0	0	0	0	0	0	0	0	0	0	0	0	0	0	0	1	0	0	0	0	0	0	1	0	0	0	0
K00867	40.5596	0.684975	0.798427	0.857905	0.390945	0.999946	96	92	20	0	9	1	13	6	13	6	5	56	25	21	575	2	1	2	2	149	67	3	4	3	92	71	30	156	6	4	39	2	48	4	25	6	12	6	42	62	153
K00868	1174.36	0.0288295	0.148576	0.194039	0.846146	0.999946	1459	1561	1435	901	1080	1247	1274	1359	954	804	1022	1283	1160	1066	1928	1294	1411	671	1190	1059	1398	719	1342	1444	1318	1499	853	914	1206	856	1296	1399	794	991	1319	1028	1411	1168	1140	1149	1199
K00869	7.89588	1.12212	0.813769	1.37892	0.167919	0.999946	7	3	18	1	1	0	1	1	1	5	1	9	24	4	4	4	4	1	4	2	12	1	2	4	14	3	1	59	3	0	46	0	2	0	13	3	2	5	55	6	3
K00870	0.914175	-1.15046	0.992618	-1.15901	0.246451	0.999946	5	1	0	2	5	0	0	1	1	1	0	0	1	0	0	0	0	0	1	5	2	3	0	0	0	1	1	1	0	0	1	2	0	0	0	0	0	2	3	0	0
K00871	2.47808	-0.68262	0.802057	-0.851087	0.394721	0.999946	1	0	4	14	1	2	3	3	1	0	0	0	2	1	0	4	0	1	4	0	0	0	1	16	3	9	0	1	0	0	6	2	1	3	2	5	1	2	2	2	4
K00872	330.231	-0.133171	0.340957	-0.390581	0.696107	0.999946	408	450	366	422	560	268	260	558	155	583	371	548	392	236	753	261	594	60	376	108	377	1481	479	247	392	251	132	567	330	59	261	202	90	22	335	166	276	359	337	168	353
K00873	3884.82	0.14114	0.0829237	1.70205	0.0887456	0.999946	3935	4320	4057	3355	3917	4127	3800	4560	3108	4422	4618	4549	3506	3304	5613	4594	4541	3737	4501	2991	3949	5535	4543	3816	3884	3989	5034	3787	3970	2389	3707	3396	3369	3115	3403	3343	4099	4029	3492	3482	4205
K00874	2464.45	-0.0133784	0.159808	-0.0837155	0.933283	0.999946	3094	4267	2100	2819	2538	2208	2292	3149	2148	2262	3415	3153	3253	2280	3441	2893	2430	1736	2698	1813	2312	1399	3175	2652	2133	2520	4064	1686	2384	1250	2569	2581	1905	1736	2275	1733	2771	2843	2007	1637	3057
K00875	1.21905	2.68734	1.88227	1.42771	0.153374	0.999946	1	0	0	0	0	0	0	4	0	2	0	0	1	0	136	0	0	0	0	10	1	0	0	0	1	0	9	0	0	3	8	0	0	0	0	0	0	0	0	7	0
K00876	3485.94	0.168546	0.141635	1.19	0.234046	0.999946	3892	3434	3275	3367	3008	3708	3497	4438	2690	3921	4062	3480	2790	3039	3769	3876	3288	3929	3340	2668	3284	4808	4193	4552	2353	3614	4759	2603	3129	2318	4158	4236	3412	2881	3484	3344	3944	3690	2425	3201	3515
K00877	104.142	0.0685075	0.244131	0.280617	0.779004	0.999946	96	173	72	118	145	109	63	86	98	88	110	121	119	105	182	138	207	91	108	60	170	151	146	169	101	113	65	101	152	26	86	212	40	67	64	51	62	85	100	35	116
K00878	464.277	-0.0851881	0.253846	-0.33559	0.73718	0.999946	536	685	534	513	709	506	280	490	258	493	596	718	498	423	811	381	841	197	508	187	1052	701	586	672	490	375	214	575	618	83	352	591	175	248	420	451	331	395	477	129	784
K00879	55.2064	0.562272	0.682245	0.82415	0.409854	0.999946	69	56	66	47	27	23	19	4	18	83	10	27	6	8	347	18	12	12	3	107	44	102	8	30	409	92	25	97	6	27	6	7	46	11	10	333	3	5	9	87	132
K00880	86.3397	0.040465	0.486229	0.0832221	0.933675	0.999946	192	186	51	42	37	39	135	27	162	81	17	21	43	32	21	38	161	46	48	283	203	65	63	23	177	241	113	385	25	13	36	21	84	44	36	47	13	39	87	109	319
K00881	18.4639	-0.371257	0.780482	-0.475677	0.634305	0.999946	77	91	1	1	7	4	16	1	14	9	3	5	9	9	3	8	3	4	2	133	86	5	4	1	81	100	20	5	3	4	3	2	29	6	1	4	1	4	7	52	3
K00882	736.654	-0.0803992	0.210605	-0.381754	0.702644	0.999946	803	1411	463	995	1187	748	385	699	489	715	948	1180	1092	903	1707	789	1011	378	1065	441	1454	758	1036	589	620	794	462	806	971	275	622	427	312	398	575	387	685	807	862	445	931
K00883	27.5808	0.162401	0.579402	0.28029	0.779255	0.999946	61	77	11	8	9	18	25	6	14	45	10	6	21	3	226	13	13	9	20	154	46	9	12	23	57	76	12	52	7	4	6	3	20	8	17	3	8	6	23	49	83
K00884	33.2306	0.187527	0.651891	0.287666	0.773602	0.999946	94	80	8	8	19	7	32	22	17	5	1	28	10	12	311	15	4	10	6	141	72	4	11	5	103	84	24	79	2	36	7	1	33	9	38	10	11	9	22	31	98
K00885	13.9798	-0.154431	0.590755	-0.261413	0.793774	0.999946	38	40	16	2	8	7	15	7	4	13	6	14	5	1	5	7	9	25	5	46	25	15	2	4	19	58	13	52	0	4	3	3	28	5	9	8	3	3	1	31	55
K00886	30.6997	-0.919298	0.495251	-1.85623	0.0634215	0.999946	22	29	211	21	45	28	26	9	35	28	11	31	48	17	33	30	61	4	44	9	15	138	11	26	95	14	12	44	16	5	11	13	3	14	20	20	7	13	102	3	24
K00888	0.303147	-0.261588	1.88642	-0.138669	0.889711	0.999946	2	0	0	0	1	0	0	0	0	0	0	3	2	0	0	1	0	0	0	0	0	0	0	0	0	0	1	1	0	0	0	0	0	0	0	0	1	0	0	0	1
K00889	233.971	0.170018	0.34826	0.488194	0.625413	0.999946	263	182	362	225	114	187	276	297	347	123	398	198	101	230	239	362	148	331	174	159	174	8	195	151	141	172	210	80	214	257	302	107	394	241	213	344	292	352	181	419	156
K00891	1269.35	0.0920367	0.120992	0.760685	0.446845	0.999946	1455	1830	1098	1028	1436	1431	1086	1173	978	1477	1480	1292	967	1305	2208	1389	1282	1145	1465	932	2244	1274	1643	1603	1018	1435	999	1192	1632	642	1316	1287	995	1061	1122	1056	1291	1278	1060	1148	1440
K00892	43.1191	0.690354	1.04051	0.663475	0.507026	0.999946	121	108	0	0	4	0	16	10	14	2	4	2	4	10	612	0	2	2	1	186	84	5	0	0	117	145	38	165	3	9	19	1	63	4	9	12	3	0	5	102	199
K00894	0.130942	0.23689	3.92646	0.0603317	0.951891	0.999946	0	1	0	0	0	0	0	0	0	0	0	0	0	0	5	0	0	0	0	0	0	0	0	0	0	0	0	0	1	0	0	0	0	0	0	0	0	0	0	0	0
K00895	1446.42	0.232234	0.38925	0.596618	0.550763	0.999946	1675	867	1904	1351	706	1383	1671	1896	1588	704	1952	1061	628	1139	1197	1829	464	1248	1025	1664	1081	8	1954	1787	1350	1317	987	371	1182	1756	2071	1922	1955	1563	2198	1702	2027	1880	1093	2012	807
K00897	11.3358	-0.159655	0.795161	-0.200783	0.840868	0.999946	9	4	49	2	14	4	12	1	21	9	2	2	10	4	1	13	0	17	6	14	1	15	3	1	2	2	32	48	3	9	12	1	4	2	0	0	1	2	119	3	7
K00898	0.255791	0.079309	2.12184	0.0373775	0.970184	0.999946	1	0	0	0	1	0	0	0	0	0	0	0	1	4	0	1	0	0	0	0	0	0	0	0	0	1	0	0	0	0	0	0	0	0	0	0	0	0	0	1	1
K00899	81.6214	0.486584	0.487609	0.997899	0.318328	0.999946	164	12	72	17	79	37	93	31	183	24	18	24	48	43	405	51	69	162	39	179	45	374	43	33	72	56	137	287	15	38	11	17	68	184	61	63	40	33	84	47	97
K00900	2.01479	0.69742	1.1985	0.581909	0.560628	0.999946	0	0	2	0	6	0	2	0	0	1	0	2	1	14	2	0	0	0	6	0	0	0	5	15	0	2	3	4	2	1	10	0	3	0	0	1	0	0	0	0	1
K00901	147.523	0.0507919	0.231903	0.219023	0.826632	0.999946	154	187	187	109	128	128	213	169	282	113	142	117	112	109	257	196	212	174	104	119	184	45	115	107	119	211	168	193	160	136	141	92	164	130	71	134	37	166	180	217	128
K00902	0.0193997	0.224761	3.92646	0.0572428	0.954352	0.999946	0	0	0	0	0	0	0	0	0	0	0	0	0	0	0	0	0	0	0	0	0	0	0	0	0	1	0	0	0	0	0	0	0	0	0	0	0	0	0	0	0
K00903	18.4187	-0.2976	0.420945	-0.706981	0.479578	0.999946	50	23	32	9	34	8	15	22	45	32	1	12	27	23	12	13	12	8	35	12	11	6	40	9	18	9	10	11	10	16	45	4	7	5	14	32	2	31	19	29	17
K00906	58.2535	0.568601	0.993304	0.572434	0.567028	0.999946	161	167	0	0	8	0	27	8	16	17	2	7	12	21	767	0	4	7	0	238	134	4	0	4	147	215	47	169	2	13	27	2	86	17	17	17	6	1	2	129	303
K00907	0.413898	-0.731004	2.09566	-0.348819	0.727225	0.999946	0	0	1	0	4	0	0	0	0	2	0	0	2	3	0	0	0	0	0	0	0	0	0	0	0	2	0	0	0	0	3	0	0	0	0	0	0	0	0	0	1
K00909	3.93271	0.147781	0.757618	0.195061	0.845346	0.999946	5	3	7	0	5	3	5	2	0	4	0	10	5	5	11	2	7	14	3	0	12	0	4	4	0	1	0	3	18	0	1	3	4	0	0	1	2	11	4	4	0
K00910	0.242914	-2.12123	2.62305	-0.808689	0.418694	0.999946	0	4	0	0	2	0	2	0	0	0	0	0	0	0	0	0	0	0	0	0	0	0	0	1	0	0	1	0	1	0	0	0	0	0	0	0	0	0	0	0	0
K00911	0	NA	NA	NA	NA	NA	0	0	0	0	0	0	0	0	0	0	0	0	0	0	0	0	0	0	0	0	0	0	0	0	0	0	0	0	0	0	0	0	0	0	0	0	0	0	0	0	0
K00912	746.899	0.33873	0.289119	1.17159	0.24136	0.999946	800	471	737	583	439	952	676	653	475	1052	776	514	317	554	830	769	685	1124	580	339	361	1435	971	1618	908	683	2238	451	426	341	935	1383	853	446	514	1082	594	599	312	609	589
K00913	1.26451	2.28486	1.46647	1.55807	0.119216	0.999946	1	0	0	0	1	0	0	0	0	0	1	0	0	0	0	2	0	1	0	0	1	0	0	0	2	12	0	1	1	5	0	0	2	9	5	0	0	3	0	1	0
K00914	1.16854	0.0125166	1.08942	0.0114893	0.990833	0.999946	2	1	1	1	2	2	0	0	7	3	2	0	4	0	0	3	0	1	0	0	2	1	0	5	5	3	0	0	0	0	0	0	1	0	0	4	0	0	0	0	0
K00916	0.261709	0.250456	2.78247	0.0900122	0.928278	0.999946	0	1	0	0	1	0	0	0	0	0	0	0	0	1	0	0	0	0	0	0	4	0	1	0	0	0	0	0	0	0	0	0	0	0	0	0	0	0	0	0	5
K00917	65.1076	0.126903	0.349869	0.362716	0.716817	0.999946	112	102	60	33	51	58	63	32	142	24	43	61	74	37	115	25	48	39	23	32	105	58	45	43	302	147	77	81	73	64	61	39	64	117	35	31	26	50	78	26	38
K00918	2.96952	1.95182	1.80991	1.07841	0.280851	0.999946	0	7	0	0	1	0	0	0	0	30	0	0	0	11	0	19	1	0	23	0	0	0	23	6	14	1	0	0	0	0	0	0	0	0	0	0	1	2	0	0	0
K00919	1319.82	0.124039	0.114657	1.08182	0.279332	0.999946	1192	1682	1342	1277	1403	1429	1123	1332	1177	1515	1715	1328	1267	1319	1844	1610	1361	1303	1743	942	1539	1607	1498	1633	1221	1227	1550	924	1283	647	1365	1553	1094	955	1154	1408	1191	1470	1128	1025	1580
K00921	0.589599	-0.749451	1.30555	-0.57405	0.565934	0.999946	0	1	0	0	5	1	0	0	0	0	0	0	0	0	2	0	3	0	0	0	0	0	0	0	1	0	3	1	0	0	0	1	1	1	0	0	0	1	1	0	4
K00922	0.132293	-0.345016	2.91215	-0.118474	0.905692	0.999946	0	0	1	0	1	0	0	0	0	1	0	0	1	0	0	1	0	0	1	0	0	0	0	0	0	0	0	0	0	0	0	0	0	0	0	0	0	0	0	0	0
K00923	0.103832	-0.429884	3.57544	-0.120232	0.904299	0.999946	0	1	1	0	0	0	0	0	0	0	0	0	1	0	0	1	0	0	0	0	0	0	0	0	0	1	0	0	0	0	0	0	0	0	0	0	0	0	0	0	0
K00924	120.949	-0.0929287	0.355466	-0.261428	0.793763	0.999946	159	165	96	106	156	107	198	110	71	154	30	48	198	62	161	92	159	159	194	114	73	354	137	151	106	251	219	168	53	6	265	199	23	20	120	113	78	86	69	37	139
K00925	2976.8	0.0551413	0.098176	0.561658	0.574349	0.999946	3473	3362	2823	2804	3264	3298	3128	3304	2315	3499	3207	2970	3531	2553	3379	3510	3334	2828	3625	2048	2761	4165	3895	3272	3003	3292	4330	3179	2645	1834	2972	3244	2306	2026	2600	2269	2567	2962	2616	2532	3615
K00926	777.249	0.00591201	0.22556	0.0262104	0.97909	0.999946	988	1371	508	570	914	765	973	318	779	1010	404	579	1127	797	1570	789	940	626	800	1273	1255	1008	907	557	1075	1422	550	1522	863	160	610	352	495	934	380	501	360	594	808	487	1833
K00927	3169.83	1.57119e-05	0.100657	0.000156093	0.999875	0.999986	3569	3516	3084	3370	3772	3580	3354	3480	2364	4350	3028	3144	3857	2819	3387	3650	4010	3334	3760	2038	2814	5423	4175	3043	3573	3694	4862	3776	2670	1650	3172	2362	2410	2214	2673	3018	2648	2996	2723	2237	4003
K00928	3548.83	0.154703	0.0910376	1.69933	0.0892577	0.999946	3413	3726	3955	3001	3521	3490	3771	3907	3626	3930	3724	3123	3380	3245	4322	4220	3786	3846	3338	3137	3679	4987	3913	3669	3797	3891	4505	3213	3437	2750	3884	3271	3115	2822	3631	3689	2942	3632	3129	3140	3379
K00929	1164.06	0.0294319	0.183147	0.160701	0.872329	0.999946	1155	1067	1212	1268	939	1223	1813	1485	851	1422	1259	1284	1104	1034	847	1456	808	1444	1651	840	608	2091	1380	1085	904	1230	2190	1108	694	569	1229	541	1103	1090	923	1194	1457	1232	856	1142	1780
K00930	2050.67	0.0588534	0.110835	0.531	0.595418	0.999946	2462	2457	2054	1843	2294	2165	2005	1987	1586	2013	2440	2365	1949	1843	2686	2196	2729	1902	2111	1492	2313	2350	2325	2745	2056	2378	1512	1839	2297	1154	2081	2458	1828	1630	1940	1920	1903	2216	1780	1813	2004
K00931	1534.76	0.0795831	0.124756	0.637908	0.523534	0.999946	1712	1717	1615	1427	1596	1607	1580	1952	1228	1503	2205	1898	1676	1381	1922	1811	1654	1095	1671	890	1553	1730	1670	1850	1598	1807	982	1391	1394	871	1614	1817	1620	1302	1444	1429	1506	1588	1311	1397	1625
K00932	69.2423	0.043303	0.333791	0.129731	0.896779	0.999946	158	156	30	34	45	71	55	107	56	58	47	64	67	52	458	67	65	38	110	161	82	27	91	38	104	127	46	90	42	16	46	27	57	29	39	45	22	66	52	49	122
K00933	7.33024	0.224398	0.685163	0.327511	0.743281	0.999946	7	2	10	3	5	12	10	4	3	28	8	1	5	0	0	5	36	4	9	0	10	33	1	13	22	17	4	25	2	0	2	12	1	0	0	8	1	4	7	9	3
K00934	5.86776	0.26696	0.651248	0.409921	0.681864	0.999946	5	4	7	1	9	5	8	1	2	6	5	4	3	1	0	4	40	4	4	0	10	22	1	3	16	15	7	23	2	0	5	12	0	0	2	1	2	2	5	9	11
K00936	9478.41	0.173412	0.160189	1.08255	0.279008	0.999946	8147	10199	13825	7209	9092	7030	10317	12386	11965	8738	8751	9523	7552	9493	12304	12662	9208	8802	10085	14271	12616	14555	12271	6772	7640	9183	6088	6616	7302	8736	6968	5147	7798	9047	12694	8489	10401	12060	8926	10557	6973
K00937	4507.05	0.0373037	0.149335	0.249798	0.802743	0.999946	4742	5424	5447	4733	4586	4713	4169	5055	3930	3737	6150	4917	3376	4173	5994	5370	5565	4107	3936	4364	5826	2907	5665	4938	4212	4473	3260	3883	5871	2904	4311	2225	4388	4477	5186	4430	5712	5024	4233	4415	3226
K00938	10.3038	1.87255	0.877792	2.13326	0.0329038	0.999946	4	4	10	1	1	1	4	7	7	2	1	16	23	4	3	1	2	2	0	1	20	1	1	3	21	0	0	59	7	2	76	3	2	1	39	0	2	1	68	7	10
K00939	1618.15	0.0278557	0.101525	0.274373	0.783798	0.999946	1795	2056	1637	1751	1723	1713	1554	1804	1147	1985	1823	1766	1736	1513	1915	1815	1751	1572	1762	1179	1377	1984	2127	1668	1824	1697	2604	1381	1361	1090	1681	1484	1356	1152	1481	1520	1396	1561	1361	1361	1989
K00940	226.423	0.386766	0.270628	1.42914	0.152963	0.999946	311	230	235	118	124	171	218	223	145	295	270	160	153	231	259	192	167	120	265	429	268	81	373	230	565	226	90	166	129	284	308	108	227	173	325	305	399	155	111	224	219
K00941	1071.2	0.036049	0.161976	0.222558	0.823879	0.999946	1201	1204	1086	1150	1203	1265	921	1133	918	1007	1379	1207	962	927	1462	1348	1311	944	1163	479	1400	888	1126	1508	1098	1123	1572	964	1502	411	1134	1284	574	768	1045	1091	858	1086	1052	640	1207
K00942	1411.5	0.0327773	0.0864746	0.37904	0.704658	0.999946	1626	1715	1372	1421	1479	1620	1411	1469	1008	1741	1410	1370	1615	1519	1822	1697	1628	1116	1906	920	1591	1582	1791	1547	1556	1645	1632	1379	1127	933	1463	1328	1016	1061	1407	1232	1365	1446	1231	1240	1573
K00943	530.722	-0.216061	0.245031	-0.881769	0.377902	0.999946	570	898	568	551	753	712	593	522	259	957	407	505	860	437	753	672	594	488	867	224	524	1396	582	543	840	716	1160	766	310	144	428	288	171	163	249	391	210	323	639	286	905
K00944	61.2388	0.122164	0.353396	0.345685	0.72958	0.999946	30	71	120	50	38	38	88	94	89	55	18	27	60	95	62	118	55	48	57	94	77	8	81	58	33	41	50	14	12	78	47	22	40	73	102	58	71	136	50	75	60
K00945	1813.52	0.0749415	0.103893	0.721331	0.470706	0.999946	2229	2308	1599	1737	1894	1997	1645	1863	1218	2318	2170	1750	1816	1808	2322	2132	1878	1778	2048	1390	2243	2289	2403	2315	1550	1903	2269	1599	1643	1091	2081	1896	1427	1423	1951	1544	1596	1724	1664	1112	2116
K00946	1616.03	0.289597	0.23088	1.25432	0.209727	0.999946	1683	1039	1813	1356	947	1643	1869	2216	1396	1703	2048	1175	581	1189	1513	1849	1107	2184	1271	1392	928	2248	1799	2403	1474	1579	2875	984	1126	1408	2087	2309	1898	1318	1592	1991	1661	1607	1035	1909	1159
K00947	255.608	0.216845	0.214773	1.00965	0.312664	0.999946	196	561	237	147	271	231	157	180	269	294	264	188	228	248	394	339	628	221	214	258	587	364	471	259	242	293	185	263	481	84	137	101	127	226	272	159	261	274	227	208	215
K00948	2183.85	-0.0586503	0.104217	-0.562769	0.573592	0.999946	2256	3145	2357	2313	2796	2441	2094	2336	1789	2626	1849	2315	2815	2084	2838	2607	3275	1840	2640	1247	2268	3485	2743	2226	2256	2588	3196	2416	1875	1092	2273	1682	1245	1559	1711	1901	1627	2246	2196	1363	3022
K00949	500.306	0.0788538	0.144923	0.544108	0.586367	0.999946	704	550	478	436	563	444	513	793	463	457	577	628	527	500	648	732	628	481	525	369	659	477	620	301	424	382	354	437	508	254	489	272	442	475	705	374	575	657	469	471	501
K00950	488.584	0.417706	0.190223	2.19588	0.0281007	0.999946	384	390	544	267	381	448	516	474	450	472	806	330	356	389	544	542	571	613	413	555	432	587	482	854	546	549	644	335	284	379	481	875	422	373	514	484	427	464	363	519	470
K00951	7939.07	0.173007	0.113062	1.5302	0.125968	0.999946	8092	7596	7756	7269	7409	8259	8492	8885	6432	9452	8640	7020	7096	6892	8799	9260	8219	9001	7994	6445	7499	11259	9784	9000	7332	8876	13016	6586	6898	5474	8883	8209	7049	6436	8026	7209	7563	8260	6523	7305	8330
K00952	1.61196	-0.70186	1.01967	-0.68832	0.491251	0.999946	1	5	11	0	1	0	1	0	1	2	0	0	1	0	1	1	5	0	3	0	6	0	1	2	0	1	6	15	0	0	2	0	2	1	0	0	0	0	3	0	0
K00953	3.73656	-0.650632	0.870508	-0.747416	0.454813	0.999946	8	12	7	1	2	13	0	1	7	9	11	0	0	6	0	11	0	8	3	0	0	8	1	5	0	0	0	3	12	0	9	1	1	2	0	4	0	1	3	8	0
K00954	896.727	0.0963802	0.0959344	1.00465	0.315067	0.999946	1091	957	996	767	959	870	884	971	650	992	1080	981	879	773	1058	953	886	1007	961	832	890	1412	1062	775	1022	1013	1442	971	933	578	961	557	773	686	878	795	792	851	800	782	951
K00955	1099.72	0.28352	0.305219	0.928908	0.352937	0.999946	1004	1065	1355	1019	686	849	1138	1338	1023	666	1862	1057	565	856	1595	1415	724	1181	798	1466	1493	94	986	666	1161	1049	580	354	1570	1427	1128	525	1422	1342	1409	1429	1443	1333	818	1491	667
K00956	1555.94	0.30974	0.317159	0.976606	0.328764	0.999946	1471	1415	1679	1465	1002	1262	1605	1893	1278	842	2626	1693	783	1228	2483	1874	876	1552	1057	2100	1922	91	1264	893	1600	1699	808	589	2127	2019	1495	774	2093	1858	2058	1934	2360	1955	1202	2245	1044
K00957	1185.62	0.325271	0.290687	1.11897	0.263151	0.999946	1124	1084	1304	1143	785	917	1116	1307	1084	763	2146	1143	677	914	1872	1401	625	1306	868	1420	1586	139	948	770	1153	1182	640	547	1635	1453	1261	576	1738	1324	1455	1507	1812	1428	948	1593	779
K00958	82.9256	0.048949	0.32182	0.152101	0.879108	0.999946	58	61	101	71	40	107	170	102	124	80	189	47	72	59	95	145	19	65	100	38	81	118	74	87	47	93	141	18	140	56	128	54	94	76	33	86	19	105	42	122	61
K00960	0.241419	0.491497	2.72749	0.180201	0.856994	0.999946	0	0	0	1	0	0	0	0	0	4	1	0	0	0	0	2	0	0	0	0	0	0	0	1	0	0	0	0	0	1	0	0	0	0	0	0	0	0	0	0	0
K00962	6382.94	0.0803601	0.0961746	0.835565	0.4034	0.999946	6966	6997	6470	6091	6617	6928	6650	7137	4901	8473	6852	6664	6730	5514	6920	7384	7690	6493	7204	4216	6015	10095	7653	6727	6909	7310	9966	6409	5409	3873	6890	5880	5338	4555	5561	6141	5424	6108	5441	4988	7402
K00963	594.312	-0.0227181	0.215671	-0.105337	0.916109	0.999946	785	668	682	618	860	672	340	674	371	577	642	833	816	516	1306	428	1482	184	477	320	622	856	650	568	1240	816	426	806	493	282	550	580	291	211	471	606	388	431	689	458	806
K00965	1037.8	-0.27503	0.233978	-1.17545	0.239813	0.999946	1242	2206	1117	1303	1690	1151	743	950	717	1247	1042	1520	1475	1193	1802	1212	1447	528	1541	456	1984	1414	1427	736	930	1180	846	1376	1456	171	794	640	280	597	762	454	784	1088	1461	380	1627
K00966	197.571	0.139277	0.19271	0.722732	0.469845	0.999946	211	223	198	211	146	193	212	165	247	231	337	172	131	181	199	197	98	256	243	196	167	218	271	326	269	236	123	110	157	129	201	240	187	192	151	206	130	285	175	155	146
K00967	29.9023	0.324856	0.515035	0.630745	0.528207	0.999946	15	37	52	14	23	19	31	5	11	24	20	8	25	20	28	6	45	35	34	17	28	58	12	14	48	39	34	15	22	3	68	196	45	10	27	6	20	10	10	3	48
K00968	95.6141	0.0741667	0.492611	0.150558	0.880324	0.999946	43	138	169	115	64	58	111	17	29	84	62	43	56	30	90	15	191	51	86	38	107	150	84	67	247	82	101	77	65	9	268	533	85	15	89	117	15	63	28	30	138
K00969	665.302	0.102767	0.141378	0.726894	0.467291	0.999946	725	716	718	568	689	802	598	570	585	672	859	558	750	491	733	686	792	731	641	525	917	961	668	1208	704	601	748	584	628	372	710	867	459	457	780	520	457	646	633	479	857
K00970	1803.15	0.231751	0.190064	1.21933	0.222718	0.999946	1748	1568	2228	1421	1150	1967	1954	2129	1506	1824	2163	1606	929	1471	2135	2134	968	2157	1597	1607	1397	2070	1960	2527	2160	2105	2365	925	1526	1411	2196	2389	2042	1525	1816	2012	2209	1809	1338	1791	1588
K00971	2352.58	0.366512	0.235188	1.55837	0.119144	0.999946	2178	2681	1720	1863	1864	2504	1852	2565	1732	1849	3611	2271	1198	2024	3127	2340	1426	2770	2013	2142	1995	1466	2468	4348	2200	2084	2185	1067	1566	2560	2186	4387	2515	2612	2763	2284	2816	2097	1903	2779	2117
K00972	260.801	0.106387	0.668147	0.159227	0.87349	0.999946	287	724	121	265	301	219	59	38	2	488	365	294	418	504	797	430	287	73	592	11	1164	5	465	328	6	186	119	144	755	0	198	123	3	10	97	189	346	384	90	126	456
K00973	2797.85	0.232843	0.143056	1.62764	0.103602	0.999946	2767	3293	2285	2539	2728	2571	2634	2860	1923	3030	2935	2324	2326	2372	2938	4238	2667	2673	2692	2077	2623	4200	3586	3395	3141	2505	3856	2407	2829	1847	2925	3271	2161	2019	2724	3752	3545	2758	2039	3363	2584
K00974	1722.33	0.156895	0.138565	1.13228	0.257516	0.999946	1830	2080	1463	1438	1491	2086	1750	1794	1224	2206	2029	1750	1233	1609	2308	2042	1300	1916	2172	1237	1994	2243	2424	2322	1449	2172	2205	1089	1946	939	1947	2081	1451	1289	1546	1449	1828	1660	1256	1303	2140
K00975	2588.52	-0.185909	0.211576	-0.878688	0.379571	0.999946	3244	4690	2108	2987	4390	2837	2106	2576	2116	3397	2405	3946	3923	2746	4020	2817	4317	1590	3437	1318	4631	3887	3776	1923	1930	2661	2164	3542	4134	646	2161	1647	890	1816	1730	1240	1900	2649	2627	885	3696
K00976	0.0240022	0.224761	3.92646	0.0572428	0.954352	0.999946	0	0	0	0	0	0	0	0	0	0	1	0	0	0	0	0	0	0	0	0	0	0	0	0	0	0	0	0	0	0	0	0	0	0	0	0	0	0	0	0	0
K00977	0	NA	NA	NA	NA	NA	0	0	0	0	0	0	0	0	0	0	0	0	0	0	0	0	0	0	0	0	0	0	0	0	0	0	0	0	0	0	0	0	0	0	0	0	0	0	0	0	0
K00978	523.293	0.263402	0.351118	0.75018	0.453146	0.999946	378	807	609	475	445	473	298	1265	247	284	530	407	392	654	832	976	299	492	617	1152	635	199	546	341	254	574	259	432	176	1681	220	165	249	368	574	387	566	639	437	255	416
K00979	879.531	0.296529	0.169881	1.74551	0.0808966	0.999946	825	808	922	629	520	1071	897	910	737	1079	985	702	527	617	902	1155	922	1236	1006	1032	719	1090	1125	1283	1009	1038	994	514	605	748	1043	920	1043	725	961	1093	771	794	641	845	644
K00980	163.306	-0.02644	0.297317	-0.0889286	0.929139	0.999946	142	195	299	167	204	142	118	67	115	162	77	115	144	144	171	95	232	91	147	114	209	254	81	98	320	131	134	319	160	80	286	426	119	50	119	253	72	191	175	87	230
K00981	727.779	0.0415646	0.111647	0.372287	0.70968	0.999946	853	883	708	835	859	717	596	968	553	996	1029	828	682	712	1030	831	833	649	727	527	918	1266	1022	690	695	637	765	711	713	281	746	553	569	445	780	541	682	818	613	516	1013
K00982	213.406	-0.227778	0.582197	-0.391238	0.695621	0.999946	426	410	622	43	169	134	134	74	68	49	91	148	86	86	1764	67	251	3	27	494	301	279	34	59	719	493	122	511	66	219	87	58	187	32	103	74	70	4	282	242	657
K00983	317.668	0.231565	0.355177	0.65197	0.514421	0.999946	178	514	432	254	220	273	287	390	365	196	250	331	205	409	482	962	154	209	487	425	230	7	340	160	182	377	161	179	317	494	193	181	234	661	244	328	505	283	258	246	266
K00984	29.0424	-1.28184	0.722184	-1.77495	0.075906	0.999946	218	0	36	3	23	40	125	9	16	36	0	2	21	34	3	10	11	20	17	1	108	7	1	11	5	28	70	115	5	3	27	7	2	15	8	1	15	7	37	57	126
K00986	1684.52	0.139777	0.239918	0.582605	0.56016	0.999946	3417	2531	1273	1085	1269	1414	1326	1744	1452	1196	2726	1922	1113	1678	1566	1442	1359	2737	1504	838	1914	2876	2559	1141	2009	1231	778	1165	1945	1752	1548	2164	1914	2035	2433	1034	1886	1151	1536	945	1180
K00987	0.15062	0.649077	3.92646	0.165309	0.868701	0.999946	0	0	0	0	0	0	0	0	1	0	0	0	2	3	0	0	0	0	0	0	0	0	0	0	0	0	0	0	0	0	0	0	0	0	0	0	0	0	0	0	0
K00988	0.0673194	0.309624	3.92646	0.0788559	0.937147	0.999946	0	0	0	0	0	0	0	0	0	0	0	0	0	1	0	0	0	0	0	0	0	0	0	0	0	0	0	0	0	1	0	0	0	0	0	0	0	0	0	0	0
K00989	253.524	-0.419201	0.332862	-1.25938	0.207892	0.999946	337	562	450	229	256	369	309	100	106	336	107	188	220	191	529	232	312	86	407	192	212	507	262	242	1142	299	219	434	55	92	171	105	169	144	102	526	65	76	272	109	457
K00990	131.912	0.030632	0.48892	0.0626524	0.950043	0.999946	242	212	253	52	85	105	81	90	61	53	68	73	53	43	941	44	201	11	22	297	278	218	27	66	471	245	77	295	52	78	66	24	115	49	79	50	77	15	212	106	429
K00991	1061.46	0.148284	0.13048	1.13646	0.255765	0.999946	1035	1255	1113	844	1038	1280	944	874	766	1095	1315	900	1210	950	1338	1020	1183	942	1139	911	1503	1269	1285	1612	1034	1015	976	962	1084	688	1223	1465	688	981	1034	972	1046	975	937	915	1077
K00992	1.12009	-0.439358	0.821338	-0.53493	0.592698	0.999946	0	1	1	3	1	3	2	1	0	4	3	1	3	1	2	0	3	0	1	0	3	0	4	1	0	7	0	1	1	0	0	0	0	0	1	0	0	0	1	0	2
K00993	0.11586	-0.943463	3.92558	-0.240337	0.810069	0.999946	0	0	2	0	1	0	0	0	0	0	0	0	2	0	0	0	0	0	0	0	0	0	0	0	0	0	0	0	0	0	0	0	0	0	0	0	0	0	0	0	0
K00994	0.0458403	-0.684476	3.92646	-0.174324	0.861611	0.999946	0	0	2	0	0	0	0	0	0	0	0	0	0	0	0	0	0	0	0	0	0	0	0	0	0	0	0	0	0	0	0	0	0	0	0	0	0	0	0	0	0
K00995	1018.31	-0.0168536	0.0955736	-0.176342	0.860025	0.999946	1009	1186	1299	1071	1281	880	1135	1123	1132	1031	979	1007	1293	967	1215	1241	1353	945	1192	800	950	1295	1010	969	1249	1002	857	1162	898	596	1018	902	903	851	890	969	557	1164	1068	854	1244
K00996	581.02	0.10529	0.160902	0.654371	0.512873	0.999946	449	866	879	500	569	415	553	665	548	495	844	603	496	526	1166	882	747	570	775	482	842	452	970	526	704	479	396	423	699	485	537	339	386	392	538	647	553	600	420	519	417
K00997	80.4633	-0.0421721	0.246755	-0.170907	0.864297	0.999946	87	161	111	72	79	83	56	67	52	88	64	102	112	77	291	117	160	53	122	84	87	129	99	70	216	68	46	97	50	16	68	27	52	54	45	100	45	32	68	43	102
K00998	39.1134	0.458553	0.948953	0.483219	0.62894	0.999946	105	127	5	0	7	0	17	5	8	10	6	68	4	4	451	0	3	2	0	173	65	3	0	4	86	150	31	137	2	3	23	2	62	10	7	6	9	1	1	74	194
K00999	2.5609	0.412433	1.04681	0.393991	0.693587	0.999946	0	5	0	1	7	3	0	3	2	5	0	5	6	15	1	0	0	1	7	0	0	0	1	3	0	8	0	0	1	0	5	2	0	0	1	9	0	2	0	0	17
K01000	2066.09	0.144742	0.116529	1.24211	0.214197	0.999946	2212	1867	2212	1877	2046	2219	2072	2310	1754	2731	2000	1883	1736	1681	2586	2404	2044	2517	2090	1762	1782	3698	2475	2666	2168	2188	3304	2223	1475	1423	2238	2139	1642	1542	1869	2037	1553	2052	1525	1774	2379
K01001	5.37266	-1.05788	0.893172	-1.18441	0.236251	0.999946	0	58	1	1	17	5	1	11	7	3	2	0	20	1	0	0	0	1	31	3	6	1	16	6	23	5	4	1	0	4	0	3	0	2	0	0	0	2	2	2	6
K01002	112.801	-0.164999	0.572038	-0.288441	0.773009	0.999946	245	341	86	49	144	63	89	18	66	55	16	36	91	98	951	25	73	13	57	332	279	10	25	33	224	294	100	379	65	28	33	24	96	41	33	71	8	15	42	164	420
K01003	28.6442	0.373345	0.497955	0.749757	0.453401	0.999946	36	37	12	7	46	35	10	22	19	26	14	6	44	2	19	18	133	15	47	116	25	74	8	20	73	70	26	32	32	0	47	5	14	15	5	10	12	9	45	21	59
K01004	0.247892	0.903691	2.67387	0.337972	0.735384	0.999946	0	0	0	0	0	0	0	0	0	0	1	0	0	0	0	0	1	0	0	0	0	0	0	0	0	0	0	2	2	0	0	2	0	0	0	0	0	0	0	1	0
K01005	619.047	0.120252	0.239429	0.502245	0.615495	0.999946	618	713	786	648	526	471	657	737	550	359	917	826	441	504	882	842	680	453	686	658	1048	93	893	455	642	526	347	375	607	453	678	407	641	558	669	603	1100	742	530	681	390
K01006	7105.34	0.0142054	0.117529	0.120867	0.903796	0.999946	7106	8175	6632	7824	8263	7773	8057	7691	5446	9528	6703	7084	9061	6972	6236	8262	8367	7076	8826	4194	6312	11038	8889	7760	6400	8426	11123	7915	5612	4321	7248	6778	4983	5036	6492	6776	5654	7115	6242	4984	8775
K01007	443.147	0.0118427	0.307316	0.0385357	0.969261	0.999946	510	537	438	261	403	798	465	272	356	467	555	295	491	310	1511	419	1472	95	486	460	466	127	236	719	938	773	413	451	283	360	486	410	362	151	160	234	262	138	327	491	716
K01008	515.317	-0.293634	0.200284	-1.46609	0.142623	0.999946	767	702	345	587	851	667	760	573	406	639	543	661	886	484	1034	502	709	257	524	329	668	639	626	376	414	795	371	869	373	103	448	447	225	449	360	270	398	521	387	213	1111
K01011	161.451	0.0735363	0.392881	0.187172	0.851526	0.999946	325	245	122	98	117	108	210	77	196	86	87	75	81	66	740	147	164	242	60	419	179	355	47	55	267	415	191	325	60	60	76	43	232	245	40	89	33	101	70	190	392
K01012	1320.93	0.252243	0.162392	1.5533	0.120352	0.999946	1315	1451	1529	994	1014	1247	1244	1530	1314	1143	1689	1222	1030	1230	1913	2039	1563	1776	1559	1461	1933	733	1627	1157	1618	1492	961	732	1675	937	1282	631	1321	1190	1109	1682	1446	1301	1044	1479	1076
K01021	0.0417497	0.224761	3.92646	0.0572428	0.954352	0.999946	0	0	0	0	0	0	0	0	0	0	0	0	0	0	0	0	0	0	0	0	0	0	0	0	0	0	0	0	0	1	0	0	0	0	0	0	0	0	0	0	0
K01023	285.163	-0.062795	0.547104	-0.114777	0.908622	0.999946	274	409	216	101	262	637	407	668	84	160	405	381	114	57	78	5	500	7	144	189	103	10	116	707	1367	504	183	217	178	369	67	238	319	155	358	250	623	144	384	100	95
K01026	347.39	0.168545	0.334043	0.50456	0.613868	0.999946	437	382	205	261	409	265	477	192	608	206	176	137	219	391	243	204	515	493	130	842	324	1135	213	298	893	502	317	338	143	294	142	229	329	789	134	154	153	149	434	312	473
K01027	78.1917	-0.364245	0.358865	-1.01499	0.31011	0.999946	81	122	47	77	104	138	170	95	65	138	35	39	70	59	11	147	128	73	171	45	41	103	90	146	91	194	83	117	16	14	85	29	45	47	19	124	11	70	72	23	170
K01028	50.0528	-0.471641	0.429565	-1.09795	0.272226	0.999946	66	79	39	54	46	91	126	64	62	141	35	15	43	59	8	111	69	45	120	22	31	7	91	98	28	129	57	59	11	15	36	18	26	39	2	72	3	34	45	22	42
K01029	90.7025	-0.24499	0.353274	-0.693485	0.488005	0.999946	107	134	48	88	102	156	169	110	93	173	17	41	117	88	18	167	139	65	193	46	42	173	130	137	120	202	74	115	18	26	131	35	55	79	18	103	17	69	91	34	217
K01031	28.7035	-0.563803	0.356012	-1.58366	0.11327	0.999946	33	22	19	47	29	54	90	20	26	42	14	38	45	21	8	32	39	7	59	21	18	47	32	58	22	41	36	39	7	13	22	11	7	20	4	28	12	18	10	34	90
K01032	28.1788	-0.158824	0.467565	-0.339682	0.734096	0.999946	18	46	5	45	18	49	54	46	19	44	2	22	34	12	8	56	26	31	94	10	10	54	34	69	19	35	16	28	5	10	48	9	24	10	7	47	0	34	25	9	87
K01034	120.872	-0.394664	0.338283	-1.16667	0.243344	0.999946	185	191	77	152	101	193	262	142	92	260	44	64	160	134	20	213	154	111	260	146	90	134	173	181	175	305	85	173	31	17	86	50	61	71	26	153	20	111	109	60	189
K01035	147.549	-0.248085	0.3582	-0.692588	0.488568	0.999946	155	236	71	158	128	236	324	179	102	225	30	88	252	120	34	274	195	129	353	101	81	222	176	264	221	323	107	179	26	31	182	54	91	97	44	256	22	117	117	64	350
K01036	1.583	-2.76603	1.34044	-2.06352	0.0390634	0.999946	7	5	0	0	2	0	28	2	3	0	0	0	4	2	0	0	2	0	0	0	0	0	0	0	0	0	0	0	0	0	1	0	0	0	0	1	0	7	3	0	2
K01039	70.1969	-0.0390112	0.370673	-0.105244	0.916182	0.999946	80	57	68	52	92	116	84	30	21	81	35	64	150	136	26	49	393	53	87	12	47	125	78	58	111	120	90	49	13	10	71	44	47	46	31	46	54	46	57	74	147
K01040	57.7317	-0.0766311	0.342857	-0.223507	0.823141	0.999946	58	53	51	42	85	103	70	22	22	95	43	47	95	101	24	40	315	35	89	41	29	69	62	46	89	60	61	35	16	6	57	35	45	46	26	54	37	40	57	63	127
K01041	422.264	0.262487	0.270525	0.970286	0.331904	0.999946	384	349	578	362	189	307	586	750	633	342	549	270	144	288	461	605	335	583	276	589	370	246	424	449	475	406	546	91	348	288	497	276	597	374	388	638	460	528	299	615	242
K01042	204.129	0.321133	0.374165	0.858267	0.390745	0.999946	216	230	125	96	254	227	173	96	354	162	60	143	192	107	1399	150	247	151	137	438	240	343	114	64	301	483	149	600	61	53	121	107	158	250	114	66	51	108	138	209	476
K01043	2.35365	-0.262644	0.864738	-0.303727	0.761336	0.999946	3	7	1	2	1	6	2	2	0	6	1	0	6	3	1	1	0	1	6	0	10	17	2	6	0	0	5	0	0	0	2	6	0	0	0	0	0	0	2	1	6
K01044	7.68643	0.340626	0.533778	0.638142	0.523382	0.999946	7	8	15	3	6	5	5	18	32	3	2	9	3	20	4	4	7	4	8	7	4	21	3	1	29	6	9	15	3	0	1	1	14	3	3	2	5	8	18	5	4
K01046	77.4863	-0.19319	0.333909	-0.578572	0.562878	0.999946	93	75	60	87	162	82	100	29	91	116	26	65	130	104	176	49	268	60	119	80	74	133	71	50	76	209	94	71	31	11	81	77	25	97	25	54	17	22	88	30	64
K01047	0.0454491	0.309624	3.92646	0.0788559	0.937147	0.999946	0	0	0	0	0	0	0	0	0	0	1	0	0	0	0	0	0	0	0	0	0	0	0	0	1	0	0	0	0	0	0	0	0	0	0	0	0	0	0	0	0
K01048	171.036	-0.230232	0.341941	-0.673311	0.50075	0.999946	174	462	224	157	240	151	141	101	64	238	255	195	235	151	639	106	294	34	166	78	602	457	187	135	177	191	79	227	215	20	147	59	38	46	85	77	173	154	166	75	295
K01049	14.6585	-0.124141	0.806347	-0.153955	0.877645	0.999946	77	13	12	7	6	11	1	0	12	0	146	6	6	12	6	8	22	0	29	0	19	18	26	36	21	9	7	5	2	0	31	23	10	0	16	5	0	5	13	0	8
K01050	1.81301	-0.597811	1.11959	-0.533956	0.593372	0.999946	12	0	0	1	2	5	0	3	2	0	4	0	0	4	4	8	5	0	0	0	0	0	5	0	9	0	1	4	3	0	0	2	0	0	0	5	0	0	1	0	0
K01051	1415.22	0.245797	0.344015	0.714496	0.47492	0.999946	1862	1141	1958	1384	897	1140	979	1720	734	653	3552	1699	542	1298	1631	1240	1012	1444	1212	1678	1178	238	1922	1293	887	1296	636	164	1065	1067	1332	1636	2108	1731	2256	1316	3190	1618	1069	1729	874
K01052	0.338926	-0.738027	2.36918	-0.311512	0.755411	0.999946	0	0	0	1	0	2	1	0	0	0	0	0	0	0	0	2	0	0	0	0	0	1	0	0	0	0	0	0	0	0	0	0	0	0	0	0	0	1	6	0	0
K01053	22.8872	0.540684	0.572981	0.943633	0.345357	0.999946	36	4	33	9	4	31	10	8	57	30	23	44	11	3	37	8	4	87	31	131	11	73	5	6	1	14	39	8	3	14	8	16	20	20	7	15	6	6	29	24	15
K01054	4.71308	-0.0469144	0.521453	-0.0899685	0.928312	0.999946	8	0	7	1	14	3	4	0	6	7	1	1	7	5	2	3	7	8	11	2	10	10	5	7	1	5	14	4	5	3	3	1	1	9	1	4	2	2	8	0	7
K01055	17.4503	-0.126832	0.386031	-0.328553	0.742494	0.999946	20	7	50	14	18	14	18	31	19	3	15	12	10	7	22	39	22	37	32	25	35	10	28	14	6	16	5	10	3	31	13	5	8	9	17	21	13	15	26	8	12
K01056	1116.18	0.0555537	0.118395	0.469222	0.638911	0.999946	1124	1393	1060	1072	1346	1213	1107	1259	851	1660	1054	1104	1119	978	1357	1438	1356	1175	1252	578	1315	2160	1321	1263	1176	1222	1716	1044	1068	481	1242	989	697	673	894	1078	893	1131	1048	946	1322
K01057	289.837	0.437686	0.330573	1.32402	0.185496	0.999946	182	127	597	138	192	126	331	490	396	154	286	240	141	252	309	473	309	305	223	462	314	107	265	108	266	252	165	116	156	322	201	122	365	310	572	323	498	421	281	572	127
K01058	75.0306	0.816727	0.549344	1.48673	0.137086	0.999946	124	115	33	20	14	24	47	27	46	47	11	10	70	33	483	44	10	33	19	304	129	1	45	35	171	189	35	142	23	95	46	55	100	26	160	56	13	44	34	93	254
K01060	68.6185	0.00911983	0.309929	0.0294255	0.976525	0.999946	98	59	120	55	59	65	66	85	31	38	103	53	67	60	75	75	13	105	78	41	74	30	68	110	83	85	34	30	97	67	63	31	110	84	73	36	136	59	64	60	25
K01061	55.4463	0.316144	0.739223	0.427671	0.668891	0.999946	129	186	22	8	9	4	38	20	25	33	11	24	4	14	751	10	9	5	4	219	120	3	7	19	116	169	47	199	3	7	12	11	57	12	12	21	12	3	10	94	212
K01062	0.649452	0.855856	1.62988	0.525103	0.599511	0.999946	0	0	0	0	3	0	0	0	0	1	0	0	3	0	0	4	9	0	1	0	0	0	0	0	1	3	0	0	0	0	0	0	1	0	1	0	1	0	0	0	2
K01063	0.310277	1.25311	2.37787	0.526988	0.598202	0.999946	0	0	0	0	0	0	0	0	5	0	0	0	0	0	0	1	2	0	0	0	1	0	0	0	0	0	1	0	0	0	0	0	0	0	0	0	0	0	2	0	1
K01066	194.428	0.228797	0.249983	0.915251	0.36006	0.999946	153	281	131	112	257	194	203	131	163	460	200	105	229	196	346	242	300	124	317	219	387	735	350	195	200	280	137	281	212	52	107	76	78	151	67	105	78	152	157	168	289
K01067	1014.61	0.276591	0.212105	1.30403	0.192223	0.999946	1170	828	1168	823	560	895	1157	1463	1132	1009	1189	786	468	716	1065	1434	701	1448	813	915	770	897	1203	1413	1116	1253	1186	371	846	771	1280	881	1338	1075	923	1417	1088	1147	646	1188	783
K01069	202.602	0.0567871	0.190002	0.298877	0.765034	0.999946	221	363	124	155	225	248	206	203	142	352	172	165	230	169	323	238	311	225	434	160	219	414	340	192	293	328	273	243	126	63	178	94	102	108	123	144	95	230	164	95	381
K01070	76.1366	0.293522	0.369757	0.793824	0.427298	0.999946	130	91	86	50	39	21	86	119	91	51	34	20	30	63	331	106	33	79	22	171	130	19	120	26	89	131	57	112	23	52	41	18	88	60	123	50	97	71	48	118	136
K01071	9.90535	-0.406116	0.618725	-0.656376	0.511582	0.999946	8	76	8	7	1	4	4	3	10	6	4	14	19	8	7	7	8	0	0	2	12	2	15	7	13	2	3	12	4	12	66	8	4	1	14	1	5	3	19	12	7
K01073	0.164547	0.73394	3.92646	0.186922	0.851722	0.999946	0	0	0	0	0	0	0	0	0	0	0	0	0	0	0	0	0	0	0	0	0	0	0	0	0	0	0	4	0	0	0	0	0	0	0	0	0	2	1	0	0
K01074	1.31946	3.24878	1.82743	1.77778	0.0754392	0.999946	0	0	0	0	0	0	0	2	1	1	0	0	0	0	0	0	1	22	0	34	0	19	0	0	1	0	0	1	0	0	0	0	2	3	0	0	0	2	0	1	0
K01075	5.52427	-0.272818	0.74617	-0.365625	0.714645	0.999946	4	16	6	5	5	13	2	7	1	1	9	3	0	9	6	36	5	0	8	0	10	0	6	7	20	5	4	0	5	14	1	1	0	0	3	0	2	0	7	12	1
K01076	0.616118	1.22513	1.77835	0.688911	0.490879	0.999946	1	0	0	1	0	0	0	1	11	3	0	0	0	0	1	0	0	0	1	0	1	0	0	0	4	0	0	1	0	0	0	0	0	0	0	0	0	1	0	0	0
K01077	2162.22	0.170596	0.192539	0.886032	0.3756	0.999946	1934	1710	3216	1979	1842	1873	2301	3397	2402	2233	2747	1779	1111	1810	2219	3133	2423	2773	1477	2088	1743	2889	2111	1285	2346	2389	3167	1556	1655	1952	1690	998	2439	1809	2821	2466	2533	2773	1689	2517	1494
K01078	3.29068	1.9146	1.17621	1.62777	0.103573	0.999946	4	1	1	0	0	2	0	1	0	30	0	9	2	2	0	7	1	27	6	0	2	0	0	7	0	0	114	1	1	0	18	1	2	0	2	0	0	0	7	0	1
K01079	1474.67	0.401886	0.214628	1.87248	0.0611406	0.999946	1221	978	1880	766	985	1183	1881	2009	1552	1549	1751	995	675	1098	1783	1874	1054	2135	1183	1528	1027	2233	1325	1065	1488	1758	3041	969	1081	1332	1554	830	1982	1385	1712	1757	1592	1768	1222	1947	1143
K01080	2.68495	0.593056	0.76396	0.776291	0.437577	0.999946	0	1	5	3	2	1	2	0	2	5	0	0	7	3	2	3	6	0	1	16	2	1	0	2	10	4	1	2	0	0	1	4	1	3	0	3	0	2	8	7	1
K01081	837	-0.0905311	0.154301	-0.586718	0.557393	0.999946	1102	1032	1145	812	773	973	941	984	836	672	884	760	630	767	707	862	734	804	637	901	769	995	951	1087	892	629	709	889	527	540	1012	1268	809	674	708	928	724	754	695	855	1008
K01082	745.141	0.339003	0.21503	1.57654	0.114902	0.999946	643	531	816	590	494	750	817	889	524	927	1021	623	308	492	854	907	630	1048	693	789	518	1266	723	542	588	894	1810	564	517	613	779	341	915	728	810	860	1065	803	567	781	588
K01083	0.611323	0.768154	1.42969	0.537286	0.59107	0.999946	0	1	2	0	0	0	0	0	0	1	1	0	4	0	0	0	1	0	0	0	3	1	1	0	0	0	1	1	0	0	1	0	0	0	2	0	0	0	6	0	0
K01084	0.273509	0.662676	3.14616	0.21063	0.833176	0.999946	0	0	0	0	0	1	0	2	0	0	0	0	0	0	0	0	0	0	0	0	4	0	0	4	0	0	1	0	0	0	0	0	0	0	0	0	0	0	0	0	0
K01085	50.6993	0.802134	0.989479	0.810663	0.417559	0.999946	123	118	3	0	4	0	24	1	9	12	301	45	8	93	506	0	0	10	0	150	55	4	2	3	83	138	34	126	0	12	94	1	85	7	6	13	12	0	2	63	193
K01087	94.8607	0.0474699	0.423093	0.112197	0.910667	0.999946	162	93	100	51	56	66	188	226	8	86	62	64	30	53	184	137	2	64	88	119	75	7	110	49	156	242	207	62	25	68	94	35	98	70	99	207	105	155	68	99	106
K01089	994.753	0.230248	0.252457	0.912028	0.361754	0.999946	916	675	1325	789	571	1209	1112	1262	1131	593	1087	892	451	634	1275	1002	637	938	750	1312	850	706	665	1657	752	1044	576	554	779	1105	1332	1600	1188	941	1317	1071	1161	1135	747	1163	773
K01090	686.044	-0.280055	0.150464	-1.86128	0.0627042	0.999946	826	1428	953	782	881	741	658	667	541	783	575	774	1081	748	1014	833	1143	403	938	388	1105	863	920	675	826	919	631	877	573	281	558	393	254	432	492	533	346	702	711	377	1017
K01091	2492.45	0.0613707	0.0945445	0.649119	0.516261	0.999946	2430	3632	2466	2359	2777	2772	2177	2527	2179	2988	2846	2566	2574	2569	3425	2923	3009	2499	2878	1572	3520	3304	2744	2692	2669	2826	3098	2249	2489	1238	2479	2309	1741	1762	1791	2872	2275	2556	2301	1793	2821
K01092	849.695	0.119408	0.179759	0.664266	0.50652	0.999946	1036	796	1169	661	700	718	1005	1131	789	973	927	852	493	698	1061	1100	516	713	687	829	678	1444	1083	530	1039	1119	1131	666	481	638	738	386	793	864	1011	1208	1272	819	774	1023	690
K01093	11.71	0.015413	0.686419	0.0224543	0.982086	0.999946	43	44	5	2	2	1	3	2	18	10	4	3	3	17	15	10	2	2	4	53	35	0	4	5	21	43	3	33	3	4	13	3	21	5	3	2	1	3	0	20	57
K01095	157.827	0.45555	0.429137	1.06155	0.28844	0.999946	115	98	221	114	38	169	158	173	228	96	162	28	55	75	82	150	108	204	150	246	99	3	86	502	125	142	131	65	84	176	139	404	264	157	234	136	66	149	115	237	152
K01096	55.0019	-0.0325737	0.33943	-0.0959659	0.923548	0.999946	73	76	75	43	43	25	100	105	81	48	38	46	24	55	279	124	23	26	56	52	49	11	22	41	48	93	59	55	22	29	37	18	64	25	22	62	36	89	47	94	59
K01097	0.701765	0.568705	1.14946	0.494757	0.620771	0.999946	0	1	0	0	0	3	0	0	0	4	0	1	1	1	0	2	1	1	4	0	0	0	3	1	1	0	0	2	0	0	1	0	2	0	0	0	0	0	1	0	1
K01098	0.0452047	-0.684476	3.92646	-0.174324	0.861611	0.999946	0	0	0	0	2	0	0	0	0	0	0	0	0	0	0	0	0	0	0	0	0	0	0	0	0	0	0	0	0	0	0	0	0	0	0	0	0	0	0	0	0
K01099	3.29787	1.34373	0.968005	1.38814	0.165095	0.999946	0	1	5	0	5	0	0	10	1	4	0	3	4	9	0	8	1	0	0	1	2	0	4	0	1	2	0	1	1	4	3	0	0	6	21	1	9	0	13	5	3
K01100	0.0240022	0.224761	3.92646	0.0572428	0.954352	0.999946	0	0	0	0	0	0	0	0	0	0	1	0	0	0	0	0	0	0	0	0	0	0	0	0	0	0	0	0	0	0	0	0	0	0	0	0	0	0	0	0	0
K01101	65.3675	-0.190585	0.300235	-0.634786	0.525568	0.999946	73	91	113	56	56	73	100	29	56	108	37	71	131	66	33	86	113	22	69	18	70	106	117	99	70	106	45	107	24	41	114	45	28	31	45	44	13	55	111	16	126
K01102	1.0036	0.169658	0.974035	0.174181	0.861724	0.999946	1	0	0	1	2	1	2	0	0	0	1	0	4	3	3	0	1	3	1	0	3	0	2	0	0	6	3	1	0	0	1	0	1	0	0	0	0	0	0	1	4
K01103	11.0871	0.384866	0.547418	0.703057	0.48202	0.999946	2	2	13	13	6	15	14	8	43	12	4	2	34	15	12	18	14	1	31	1	21	11	20	9	3	28	7	0	8	2	15	11	13	8	8	8	0	3	2	7	29
K01104	1596.9	0.0825513	0.125288	0.65889	0.509966	0.999946	1626	1875	1806	1673	1601	1337	1741	2084	1413	1622	2197	1521	1339	1661	2032	1897	1225	1612	1494	1766	2029	1592	1800	1450	1728	1542	1413	1152	1333	1526	1452	1056	1454	1198	1812	1652	1609	1745	1645	1607	1517
K01106	0.111048	-0.0176994	3.92646	-0.00450772	0.996403	0.999946	0	0	1	0	0	0	0	0	1	0	0	0	0	0	0	1	0	0	0	0	0	0	0	0	0	0	0	0	0	1	0	0	0	0	0	0	0	0	0	0	0
K01108	0.174017	-1.18526	3.91571	-0.302694	0.762123	0.999946	0	0	0	0	4	0	0	0	0	0	0	0	0	1	0	0	0	0	0	0	0	0	0	0	0	1	0	0	0	0	0	0	0	0	0	0	0	0	0	0	2
K01109	0.0458403	-0.684476	3.92646	-0.174324	0.861611	0.999946	0	0	2	0	0	0	0	0	0	0	0	0	0	0	0	0	0	0	0	0	0	0	0	0	0	0	0	0	0	0	0	0	0	0	0	0	0	0	0	0	0
K01110	0.0867293	-0.0176994	3.92646	-0.00450772	0.996403	0.999946	0	0	0	0	1	0	0	0	0	0	0	0	0	0	0	0	0	0	0	0	0	0	0	0	0	1	0	0	0	0	1	0	0	0	0	0	0	0	0	0	1
K01111	0.448767	1.3117	1.58699	0.826529	0.408504	0.999946	0	0	0	0	0	1	0	0	0	1	0	0	0	0	11	0	1	0	0	0	0	1	1	0	0	1	1	0	0	0	1	0	0	0	1	1	0	0	0	0	2
K01112	82.9056	0.0216507	0.288866	0.0749508	0.940254	0.999946	85	166	99	77	70	53	93	80	69	72	61	45	83	49	222	65	41	52	83	150	70	109	54	169	79	133	229	94	39	18	63	91	69	79	20	73	36	76	46	107	177
K01113	7.64175	-0.197308	0.615218	-0.320712	0.748429	0.999946	9	34	0	3	7	18	0	1	4	3	9	1	7	0	5	15	2	30	3	1	6	3	6	8	16	11	3	4	18	4	20	2	13	4	15	5	8	8	7	0	3
K01114	4.22841	0.878337	1.0833	0.810796	0.417483	0.999946	3	0	8	0	6	2	0	5	0	3	1	3	16	2	0	3	0	3	1	0	2	0	1	0	58	1	1	2	1	0	0	2	0	0	10	34	1	0	1	4	1
K01115	12.9005	0.65851	0.535945	1.22869	0.219188	0.999946	4	14	7	11	17	9	5	11	27	9	1	16	10	2	12	17	55	5	23	3	10	1	14	12	4	18	57	42	16	8	15	0	1	11	6	7	13	29	13	5	4
K01116	0.0503506	-0.187426	3.92646	-0.047734	0.961928	0.999946	0	0	1	0	0	0	0	0	0	0	0	0	0	0	0	0	0	1	0	0	0	0	0	0	0	0	0	0	0	0	0	0	0	0	0	0	0	0	0	0	0
K01118	44.2755	-0.0664972	0.387171	-0.171751	0.863633	0.999946	78	80	48	21	53	34	52	8	31	45	25	40	41	20	243	20	108	13	37	67	50	41	48	17	87	82	52	124	12	21	25	9	36	34	38	10	19	15	26	48	140
K01119	2158.89	0.263417	0.230049	1.14505	0.252188	0.999946	2080	1818	2323	1713	1660	2056	2486	3022	1798	1410	3034	2254	1245	1952	2878	2066	1311	1914	1339	2286	1856	1037	1848	2681	2176	2196	1345	1411	1805	1977	2332	3093	2666	2055	3021	2220	3429	2490	1627	2726	1875
K01120	1.86676	-1.05362	0.638379	-1.65046	0.098849	0.999946	2	6	3	6	2	0	6	1	0	0	0	0	3	2	2	3	0	1	2	3	1	0	1	1	0	5	2	1	0	0	2	0	5	2	1	1	0	4	2	5	4
K01121	0	NA	NA	NA	NA	NA	0	0	0	0	0	0	0	0	0	0	0	0	0	0	0	0	0	0	0	0	0	0	0	0	0	0	0	0	0	0	0	0	0	0	0	0	0	0	0	0	0
K01122	0.185615	-0.175291	3.2504	-0.053929	0.956992	0.999946	1	0	1	0	0	0	0	0	0	0	2	0	0	0	0	0	0	2	0	0	0	0	2	0	0	0	0	0	0	0	0	0	0	0	0	0	0	0	0	0	0
K01124	0.0978965	-0.0176994	3.92646	-0.00450772	0.996403	0.999946	0	0	0	0	0	1	0	0	0	0	0	0	0	0	0	0	0	0	0	0	0	0	0	0	0	0	2	0	0	0	1	0	0	0	0	0	0	0	0	0	0
K01125	22.7969	0.203304	0.393133	0.517137	0.60506	0.999946	9	10	22	20	39	23	29	31	6	33	13	18	21	22	7	27	83	5	27	22	46	26	28	19	1	51	23	55	5	7	34	4	11	25	24	24	38	22	17	11	40
K01126	2289.1	0.46713	0.1773	2.63469	0.00842149	0.999946	1840	1878	2641	1495	1871	1722	1876	3004	2371	2921	2434	1210	1763	1906	3267	2561	3328	2798	2166	3114	2800	5692	2575	2956	1342	1885	1508	3006	1333	1746	1505	1808	1906	2652	3334	1640	2156	3177	2194	2231	1865
K01127	0.0240022	0.224761	3.92646	0.0572428	0.954352	0.999946	0	0	0	0	0	0	0	0	0	0	1	0	0	0	0	0	0	0	0	0	0	0	0	0	0	0	0	0	0	0	0	0	0	0	0	0	0	0	0	0	0
K01128	0.465988	-0.151656	1.3199	-0.114899	0.908525	0.999946	1	0	1	0	0	0	2	0	1	0	0	1	0	2	0	4	0	0	0	0	0	0	1	0	0	1	1	1	0	0	0	0	0	0	0	0	1	2	0	1	0
K01129	1508.73	0.119112	0.13758	0.865772	0.386615	0.999946	1748	1779	1446	1484	1591	1527	1259	1827	1137	1251	1946	1630	1392	1416	2269	1879	1330	1040	1547	1455	1564	1043	1988	1791	1790	1635	1050	1211	1494	1165	1645	1619	1396	1367	1816	1337	1614	1760	1239	1299	1423
K01130	2331.29	0.537852	0.326285	1.64841	0.0992677	0.999946	1502	1604	3041	1665	1041	1407	2608	4112	1866	1411	2942	2027	727	1611	1756	2445	2500	2105	1484	4875	3396	770	1975	1219	2946	2361	1649	1475	1493	2965	1442	1016	2438	3798	4952	3360	4955	2725	1379	2714	911
K01131	133.222	0.579958	0.416821	1.39138	0.164109	0.999946	56	56	194	99	87	89	125	161	121	70	132	138	31	123	104	121	92	81	80	262	141	26	142	37	241	129	668	55	81	180	42	38	148	109	168	198	264	156	70	154	32
K01132	41.9869	0.518613	0.630076	0.823095	0.410454	0.999946	11	7	69	81	8	36	8	25	37	93	81	10	2	10	26	12	28	98	16	63	8	52	7	24	156	26	216	7	16	20	17	84	34	45	14	175	17	11	6	7	3
K01133	143.264	0.302999	0.283475	1.06888	0.285126	0.999946	97	130	202	102	114	130	141	176	158	126	213	112	63	84	143	94	262	198	125	307	184	22	143	97	150	160	55	189	122	158	83	77	118	189	192	157	224	140	112	150	106
K01134	464.427	0.362369	0.33674	1.07611	0.281878	0.999946	268	342	663	316	303	371	586	795	410	327	491	481	148	349	362	592	690	403	333	836	574	29	415	256	608	397	591	199	379	545	307	166	554	560	814	598	804	626	236	647	243
K01135	34.7739	0.0741904	0.651799	0.113824	0.909377	0.999946	7	12	28	56	22	2	115	139	13	8	4	6	5	13	11	154	75	24	14	34	42	0	11	29	18	6	85	2	17	30	6	2	22	67	94	42	43	97	10	29	17
K01136	147.017	0.606131	0.398335	1.52166	0.128094	0.999946	103	112	114	112	116	118	107	229	176	50	64	106	58	164	169	229	194	69	139	291	147	5	127	36	170	222	42	82	145	119	125	60	197	229	291	76	463	199	124	238	56
K01137	51.7977	0.411752	0.482841	0.85277	0.393787	0.999946	29	22	67	19	39	40	91	64	22	22	45	60	16	37	60	47	7	47	35	174	8	7	38	11	110	80	13	9	33	112	24	32	59	124	99	56	93	40	36	59	23
K01138	329.918	0.418163	0.276947	1.50991	0.131067	0.999946	409	450	357	172	117	260	269	335	305	207	354	197	111	217	286	353	256	494	211	813	508	106	389	187	469	493	323	439	170	236	203	279	474	463	439	284	499	326	214	287	581
K01139	434.949	-0.175852	0.226554	-0.776202	0.437629	0.999946	652	1041	299	400	508	462	456	458	270	577	327	382	612	341	1419	536	591	297	630	402	431	591	644	369	655	840	569	662	214	143	416	216	283	161	221	292	148	296	204	287	1049
K01141	55.3457	0.227241	0.593648	0.382788	0.701877	0.999946	130	127	10	13	37	56	28	18	16	23	42	74	8	27	622	15	28	7	25	134	116	51	13	19	103	142	37	128	12	60	36	4	58	10	13	11	13	5	15	85	214
K01142	1614.53	0.0292822	0.114533	0.255666	0.798208	0.999946	2009	1597	1712	1510	1763	2075	1490	1467	1342	1496	1685	1685	1587	1461	1929	1843	2006	1237	1856	1059	1715	1781	1912	2161	1902	1810	1324	1571	1539	1116	1973	1936	1372	1316	1628	1461	1511	1592	1378	1187	1950
K01143	11.3321	0.53974	1.48009	0.364667	0.71536	0.999946	0	59	0	0	0	0	15	0	6	0	0	4	0	1	55	0	4	1	0	58	34	0	0	0	28	0	0	142	0	2	0	0	49	3	6	8	1	0	0	23	3
K01144	1269	0.304018	0.245529	1.23822	0.215636	0.999946	1320	738	1392	1041	770	1269	1516	1782	1179	1148	1929	1023	495	947	1157	1614	672	1945	1018	957	668	1354	1382	1350	1139	1392	2213	516	1025	1073	1676	1219	1779	1124	1525	1470	1577	1453	844	1607	882
K01146	14.225	0.573058	0.615891	0.930452	0.352137	0.999946	17	24	3	12	13	6	6	5	6	19	0	5	45	10	138	32	5	3	14	21	18	4	1	9	20	46	5	46	4	2	20	6	6	1	6	5	2	1	5	24	49
K01147	126.936	-0.0568767	0.425579	-0.133645	0.893683	0.999946	253	300	82	48	85	169	125	88	119	82	51	138	80	102	822	86	132	24	76	220	238	20	53	87	282	346	111	279	32	104	66	93	130	38	45	47	42	35	44	166	346
K01148	0.242064	0.576355	3.17038	0.181794	0.855745	0.999946	0	0	0	0	1	0	0	0	0	0	0	0	3	0	0	3	0	0	0	0	0	0	0	2	0	0	0	0	0	0	0	0	0	0	0	0	0	0	0	0	2
K01150	30.3513	-0.42406	0.513287	-0.826166	0.40871	0.999946	71	34	21	11	40	76	47	15	26	20	40	12	19	12	154	4	71	0	18	48	30	1	34	21	65	66	20	33	13	67	28	18	23	3	18	11	13	3	9	22	76
K01151	1212.43	0.121918	0.121533	1.00317	0.315781	0.999946	1109	1500	1266	1054	1431	1062	1281	1249	1062	1731	1088	1098	1246	1067	1588	1473	1590	1457	1351	759	1729	2457	1601	976	1368	1347	1951	1364	1195	722	911	576	784	775	982	1398	1090	1413	1017	968	1303
K01153	7746.11	-0.0669231	0.186951	-0.357971	0.720365	0.999946	9425	13250	7244	9024	9027	8874	5628	7735	4677	8910	8463	10467	9672	7092	10563	9819	8922	4806	8990	3805	8242	16599	10985	10673	4429	7685	6870	10059	5361	3344	8911	12228	6422	3882	7012	5854	3451	6801	6334	5063	11934
K01154	1764.59	-0.00115122	0.183937	-0.00625876	0.995006	0.999946	2056	2784	1862	2080	1930	1921	1028	1883	1001	1973	1624	2607	1974	1935	2832	2483	1515	1485	2122	897	1461	3146	1848	2345	885	1767	1249	1680	1267	887	2043	2443	1952	1166	1911	1317	1112	1874	1301	1311	3194
K01155	775.328	0.159358	0.30538	0.521834	0.601786	0.999946	674	534	1170	774	496	740	940	1093	988	509	1282	888	288	792	782	1012	360	1223	602	674	639	229	518	549	589	712	558	194	654	642	728	341	1286	993	908	846	1410	1004	660	1174	478
K01156	998.58	0.0574341	0.377989	0.151946	0.879229	0.999946	637	824	1173	760	1211	1060	1662	1680	274	647	427	796	1687	1081	477	1131	2252	1756	935	118	804	463	1397	4073	238	822	1114	1037	447	1008	714	799	260	976	368	1269	652	532	806	1413	1219
K01157	1.34582	-0.650315	1.49437	-0.435176	0.663435	0.999946	2	0	0	4	5	3	0	1	0	0	0	0	0	0	11	0	0	0	0	0	0	0	0	0	0	1	0	5	9	0	0	1	0	0	2	1	0	3	8	0	0
K01158	0.0732788	-0.102562	3.92646	-0.0261209	0.979161	0.999946	0	0	0	0	0	0	1	0	1	0	0	0	1	0	0	0	0	0	0	0	0	0	0	0	0	0	0	0	0	0	0	0	0	0	0	0	0	0	0	0	0
K01159	769.159	0.167072	0.150404	1.11083	0.266644	0.999946	745	821	713	743	700	850	769	811	595	958	974	630	790	560	737	761	842	982	711	577	650	1121	801	1141	678	869	982	610	590	573	945	1052	767	522	871	742	631	741	557	658	872
K01160	19.7071	0.0413325	1.16033	0.0356213	0.971584	0.999946	65	78	3	0	3	0	18	1	16	1	1	1	8	8	6	0	0	0	0	170	66	0	0	2	69	30	11	134	0	0	7	0	53	8	6	15	1	0	0	17	73
K01163	1231.37	0.239099	0.179868	1.3293	0.183748	0.999946	1095	850	1446	1017	1007	1145	1560	1712	1114	1338	1718	1229	851	1040	1042	1535	1162	1568	1258	1032	984	1850	1431	875	1134	1579	1684	879	746	970	1132	612	1542	1350	1214	1343	1694	1391	940	1605	892
K01164	0.0986367	-0.0176994	3.92646	-0.00450772	0.996403	0.999946	0	0	0	0	0	0	1	0	0	0	0	0	0	0	0	0	0	0	0	0	0	0	0	0	0	1	0	0	0	0	0	0	0	0	0	0	0	0	0	2	0
K01165	0.294584	-0.347822	2.35464	-0.147718	0.882565	0.999946	2	0	0	0	0	0	1	0	0	0	3	0	0	0	0	0	0	3	0	0	0	0	0	0	1	0	1	0	0	0	0	0	1	0	0	0	0	0	0	0	0
K01166	0.204532	0.90369	2.76891	0.326371	0.744144	0.999946	0	0	0	0	0	0	0	3	0	0	0	23	0	1	0	0	0	0	0	0	1	0	0	0	0	1	0	0	0	0	2	0	0	0	0	0	0	0	0	0	1
K01167	0.662699	0.223212	2.0306	0.109924	0.91247	0.999946	0	0	0	3	1	0	0	0	1	1	0	0	6	0	0	0	6	0	0	0	0	0	0	0	5	0	0	0	0	0	0	0	0	0	0	3	0	0	0	0	3
K01169	12.5868	0.934002	1.2043	0.775559	0.43801	0.999946	36	22	0	0	3	0	1	5	2	2	0	0	0	0	257	0	0	1	0	56	22	1	0	0	18	43	4	38	1	1	4	1	21	2	3	1	3	0	0	25	54
K01170	0.296926	-2.36925	3.0545	-0.77566	0.43795	0.999946	0	0	9	0	0	0	0	0	0	0	0	0	1	0	0	0	0	0	1	0	0	0	0	0	0	1	0	0	0	0	1	0	0	0	0	0	0	0	0	0	0
K01173	688.507	0.18038	0.29729	0.606747	0.544019	0.999946	926	367	790	725	394	623	853	982	688	506	913	571	282	587	751	993	182	655	499	517	270	574	917	725	565	715	951	112	561	600	1318	594	1000	613	997	862	806	864	512	925	420
K01174	4.87594	-0.0294052	0.638927	-0.0460228	0.963292	0.999946	13	8	3	1	8	5	2	2	1	4	1	0	4	18	0	11	15	2	0	2	10	9	0	2	16	14	10	10	1	3	2	0	2	7	9	4	0	2	1	3	9
K01175	78.7855	0.316761	0.234711	1.34958	0.17715	0.999946	60	145	64	59	75	65	49	33	35	97	66	82	68	98	309	84	51	77	64	58	151	111	90	84	109	126	134	82	52	53	109	44	49	38	57	83	69	59	40	65	177
K01176	1352.57	0.354249	0.182802	1.93789	0.052637	0.999946	1036	1126	1641	1072	1277	817	1407	1276	1036	1775	831	893	1060	1031	2773	1243	915	1294	916	1756	1631	3825	1619	1582	2253	1989	1719	1529	935	1087	1302	1313	907	773	1237	1737	1476	1373	931	1328	1263
K01177	0.0248255	0.224761	3.92646	0.0572428	0.954352	0.999946	0	0	0	0	0	0	0	0	0	0	0	0	0	0	0	0	0	0	0	0	0	0	0	0	0	0	1	0	0	0	0	0	0	0	0	0	0	0	0	0	0
K01178	20.2745	0.353112	0.473429	0.74586	0.455752	0.999946	30	10	27	5	17	15	23	29	0	17	24	14	21	21	22	48	0	11	22	22	5	3	27	15	29	47	18	3	8	20	6	18	23	20	51	30	24	48	13	30	7
K01179	1600.63	0.0404254	0.231762	0.174426	0.861531	0.999946	1102	2787	2004	1155	1388	2083	1678	1826	1778	1885	1115	832	1437	1722	1821	1773	1319	1008	1350	821	1689	1351	1280	3295	2032	2672	2225	1414	1049	893	1738	2012	632	1258	543	2534	931	2078	2198	2248	1629
K01180	0.186505	0.73394	3.92646	0.186922	0.851722	0.999946	0	0	0	0	0	0	0	0	0	0	0	0	0	1	0	0	0	0	0	0	0	0	0	5	0	0	0	0	0	0	0	1	0	0	0	0	0	0	0	0	0
K01181	851.835	0.17316	0.384801	0.45	0.652711	0.999946	809	1203	1712	495	522	787	482	829	747	526	1485	843	268	683	1106	869	183	978	752	827	938	45	975	1355	343	979	170	209	1137	981	599	1446	1230	827	929	831	1536	793	786	991	482
K01182	1635.15	-0.0303698	0.187703	-0.161797	0.871466	0.999946	1638	3081	2135	1485	1733	1610	1333	1163	1880	1926	1519	1879	1889	1462	2531	1722	2233	1539	1667	1443	4102	1752	1619	1430	1426	2041	1425	1974	3214	815	1200	995	708	1217	1221	1245	1210	1374	2207	660	1543
K01183	546.91	0.18403	0.357971	0.514091	0.607188	0.999946	451	300	1129	337	487	283	734	937	1074	525	268	554	296	481	2334	906	178	408	402	511	298	245	291	214	419	666	690	134	220	597	422	208	449	548	303	796	433	1244	666	973	295
K01184	42.0916	0.195788	0.5924	0.3305	0.741022	0.999946	39	18	75	33	19	8	90	110	135	36	65	5	28	45	27	132	13	17	23	1	6	1	82	23	20	41	72	3	14	48	66	11	28	12	15	81	15	9	45	179	12
K01185	65.7363	0.146934	0.494852	0.296924	0.766524	0.999946	209	103	26	41	32	48	28	22	158	21	12	24	70	29	240	50	72	35	32	155	75	92	84	21	111	78	33	127	9	202	32	12	122	22	24	17	42	8	34	30	187
K01186	914.361	0.233508	0.289455	0.806714	0.419831	0.999946	655	780	1166	1106	626	764	910	1203	438	830	1388	862	343	752	999	1056	804	946	691	1001	701	290	859	538	1527	1126	409	366	719	927	783	435	785	1426	1594	1664	1624	942	771	1282	651
K01187	10389.5	0.26476	0.192591	1.37473	0.169216	0.999946	7764	8933	15624	7798	8119	8143	11479	16245	12703	9822	11191	9475	5529	8343	13850	13261	7021	9975	8994	10987	10344	13785	9694	11251	6883	10832	14708	5088	8649	9114	10295	11090	8707	9840	12231	10978	12740	12798	8944	12723	7564
K01188	189.847	0.0788675	0.255815	0.308299	0.757855	0.999946	186	421	120	204	225	156	120	250	180	144	150	372	348	131	366	194	253	146	235	153	176	394	274	124	455	236	194	169	393	79	140	118	120	170	112	79	60	110	159	82	146
K01189	91.0436	0.412755	0.554308	0.744631	0.456495	0.999946	35	119	235	21	24	63	61	7	141	42	168	207	94	205	120	126	146	10	84	6	35	39	48	24	107	259	81	40	4	68	90	116	12	136	17	117	361	9	86	101	27
K01190	22429.6	0.201399	0.224384	0.897566	0.369417	0.999946	17930	20339	34304	18020	15851	20453	25199	33107	25678	18018	26102	24898	11367	19403	26182	30143	16819	23479	19308	24646	21024	11056	22490	22785	20080	23667	15858	8541	18704	20526	20797	21298	22584	24610	25706	27566	33831	30553	17913	29774	14607
K01191	2148.26	0.404001	0.258131	1.5651	0.11756	0.999946	967	1291	2917	1214	2153	1124	3151	1880	4672	3085	2468	1215	1660	1309	2806	2947	2649	2340	2101	2415	3052	6404	1959	1153	1597	2197	3527	2638	705	1763	1859	840	1444	1228	1566	1771	2974	2446	2351	3117	1216
K01192	1934.12	0.15816	0.242747	0.651545	0.514695	0.999946	1379	2538	3533	1260	1490	1496	1951	2742	2283	1635	2343	1925	876	1894	2188	2569	2052	1206	2026	2068	2056	1108	1759	959	1255	1943	1093	1594	1489	2053	1612	868	1805	2489	2915	2301	3354	2689	1812	2688	1261
K01193	926.586	-0.0398721	0.2029	-0.196511	0.844211	0.999946	1102	1893	1274	595	1229	723	691	1340	1128	837	1152	1044	853	764	1979	1145	1099	836	700	566	2166	979	1276	750	1110	891	711	841	1639	390	767	444	514	574	731	439	898	1158	1113	585	614
K01194	202.219	0.501331	0.563447	0.889757	0.373596	0.999946	347	394	179	31	47	36	203	271	214	81	35	57	77	84	1643	200	381	30	60	530	354	24	37	23	333	562	175	770	58	75	98	28	256	55	70	182	82	139	20	287	771
K01195	1206.37	0.113108	0.272547	0.415006	0.678138	0.999946	1116	1769	1648	1029	1268	509	1421	1843	2301	1205	890	1785	779	1110	1972	2457	869	577	1087	944	1086	416	1146	852	682	1224	1141	659	421	1133	1385	557	750	1167	2316	1275	782	1608	1471	2010	1061
K01196	3.88405	-0.035278	0.648436	-0.0544047	0.956613	0.999946	5	16	3	2	4	3	0	7	1	5	0	6	6	1	12	3	14	1	3	1	2	3	7	7	2	6	3	0	14	0	1	3	0	0	9	8	0	3	5	0	3
K01197	1057.98	0.114449	0.295431	0.387395	0.698464	0.999946	880	871	1056	1159	737	1676	1097	1057	782	945	1604	1240	347	919	758	1127	480	1290	727	1303	925	325	725	746	1967	1288	769	554	737	1152	1176	477	1029	1176	1033	2028	2081	1606	573	1283	705
K01198	811.602	0.0454404	0.269957	0.168325	0.866328	0.999946	744	1606	1796	587	519	492	482	738	715	702	1217	858	407	856	1644	1088	805	589	719	911	1206	212	1601	930	407	708	384	643	1505	497	665	641	470	557	459	677	1353	941	985	786	677
K01199	80.4515	0.19349	0.39136	0.494403	0.621021	0.999946	141	55	112	70	49	72	52	113	36	140	79	44	25	63	122	109	55	174	63	75	138	0	167	186	53	83	37	26	131	68	66	104	42	47	94	41	53	82	35	144	46
K01200	2004.66	0.0839184	0.184709	0.454328	0.649593	0.999946	2106	1561	3438	1778	1874	1677	2078	2559	1913	1601	2419	2061	1097	1838	2221	2175	1757	1758	1672	2000	2413	2764	2354	2294	1813	1816	1352	1157	2190	1471	2385	2339	2090	1622	2269	1939	2624	2086	1735	2314	1179
K01201	1144.11	0.251611	0.444346	0.566251	0.571223	0.999946	519	682	2730	561	572	722	1683	1919	2390	599	537	808	503	724	1105	1216	149	1060	783	2288	796	49	635	1782	1276	1071	737	135	394	2326	1354	1235	971	776	2169	1357	1202	1465	1062	1749	424
K01202	0.258979	0.0793071	2.39984	0.0330468	0.973637	0.999946	0	0	1	0	1	0	0	0	0	0	0	0	5	0	0	0	0	0	0	0	0	1	0	0	0	0	0	1	1	0	1	0	0	0	0	0	0	0	0	0	0
K01203	0.0512685	0.309624	3.92646	0.0788559	0.937147	0.999946	0	0	0	0	0	0	0	0	1	0	0	0	0	0	0	0	0	0	0	0	0	0	0	0	0	0	0	0	0	0	0	0	0	0	0	0	0	1	0	0	0
K01204	46.0623	-0.00806333	0.461178	-0.0174842	0.98605	0.999946	17	74	135	21	38	32	42	6	74	53	73	70	25	83	82	68	5	14	45	33	38	41	30	15	43	84	59	43	6	56	59	38	0	41	29	50	116	10	35	81	24
K01205	2085.59	0.4304	0.299118	1.4389	0.15018	0.999946	1658	1271	2679	1966	1110	1736	1777	2909	1253	962	2149	3016	669	1827	2092	2255	1974	2290	1759	2277	1985	2119	2005	1121	1161	2361	2685	570	2301	1657	2098	1018	1652	3039	3523	2743	5645	2394	1540	3070	1082
K01206	6168.79	0.253337	0.247982	1.02159	0.306973	0.999946	5839	5600	8142	5282	4431	5832	5526	8361	4687	4145	9018	9544	3182	5588	5257	6740	5451	5907	5195	6915	6962	2936	5705	3572	5151	7180	4306	3188	5968	4349	6805	4004	7041	8725	6896	7205	14641	6618	4390	8032	4042
K01207	1033.63	0.108698	0.160964	0.675292	0.49949	0.999946	1106	1013	1120	973	1406	814	991	1052	1691	963	839	733	1062	1001	1537	1302	1257	1043	1205	1039	1897	1227	1072	697	972	1266	931	1317	1126	1129	956	372	551	817	658	910	720	1052	1446	848	1107
K01208	9.12962	-0.21376	0.499397	-0.428036	0.668625	0.999946	9	6	17	12	15	4	15	15	6	4	19	4	19	5	19	23	25	3	13	1	4	12	11	5	14	17	15	28	1	1	2	7	0	4	1	4	7	2	24	1	7
K01209	4196	0.186284	0.242066	0.769558	0.441562	0.999946	3583	4603	6256	3424	2988	3939	4101	6118	4346	3308	5351	3780	1744	3749	4802	5583	2035	3393	3167	3960	4495	3370	5015	5365	2307	3746	2733	1804	3934	4336	3601	5420	4913	3815	4899	4721	6071	5567	4537	5456	2261
K01210	67.6568	-0.546588	0.424323	-1.28814	0.197697	0.999946	17	92	351	59	79	56	42	20	104	45	6	23	56	57	76	34	94	41	76	145	86	98	63	37	241	105	31	63	33	51	10	22	35	66	36	41	23	26	158	50	143
K01212	1596.42	0.437967	0.352796	1.24142	0.214451	0.999946	1722	950	1529	1259	892	1426	1598	2390	1771	803	2643	1219	676	1253	1428	1936	950	1807	837	2060	1709	82	1938	2821	1198	1101	951	587	1176	1137	1677	3164	1647	1887	2545	1121	2991	2135	1100	2138	687
K01213	2.6092	-0.291503	0.624238	-0.466975	0.640518	0.999946	1	7	4	1	6	3	2	7	0	2	3	4	5	1	7	3	1	1	1	3	0	0	2	5	0	0	1	2	1	2	2	1	2	0	4	6	11	0	2	1	3
K01215	326.873	-0.130019	0.253489	-0.512919	0.608008	0.999946	308	944	284	337	348	362	226	171	482	242	268	367	329	295	453	278	444	321	234	305	1108	277	319	316	264	438	207	478	610	184	302	192	211	298	223	187	134	206	504	114	320
K01216	10.7085	1.10049	0.627311	1.75429	0.0793805	0.999946	1	6	10	10	4	6	4	17	11	20	9	1	1	4	9	7	40	31	8	48	13	0	18	7	9	32	0	0	8	0	1	4	14	14	11	16	15	13	3	15	4
K01217	0.121044	0.564214	3.92646	0.143695	0.885741	0.999946	0	0	0	0	0	0	0	0	0	0	0	0	3	0	0	1	0	0	0	0	0	0	0	0	0	0	0	0	1	0	0	0	0	0	0	0	0	0	0	0	0
K01218	687.988	0.17021	0.262652	0.648042	0.516958	0.999946	352	978	1206	402	404	638	848	841	960	865	776	322	348	706	761	1312	482	683	532	775	884	218	684	820	457	734	1091	499	488	717	462	414	384	358	844	760	766	828	679	1371	523
K01219	3.28175	-0.404015	0.783772	-0.515475	0.606221	0.999946	4	1	15	4	2	3	2	4	7	4	0	0	10	0	1	9	0	5	5	5	6	0	14	1	1	10	0	0	0	0	0	2	0	0	2	6	0	5	4	3	8
K01220	72.2482	0.365328	0.516745	0.70698	0.479579	0.999946	45	143	23	62	24	49	114	32	27	31	18	48	150	40	136	26	29	30	38	26	51	88	42	20	803	50	99	168	86	13	115	44	23	50	78	35	11	44	160	26	30
K01222	189.236	0.13547	0.369129	0.367	0.713619	0.999946	347	273	142	76	157	162	231	48	235	107	50	247	245	83	768	123	283	87	137	296	356	366	97	69	438	344	311	452	67	167	104	78	93	249	79	54	73	45	141	220	423
K01223	2301.86	0.188393	0.293328	0.64226	0.520704	0.999946	3170	3272	1032	2096	2821	1971	1744	4477	1486	981	2170	4279	2693	1557	6497	2323	2940	892	1511	2065	1927	3695	2571	989	10276	2992	1943	3247	2591	768	1323	1344	1235	2254	1767	706	1561	2292	2574	1206	2569
K01224	1024.57	0.422066	0.332953	1.26764	0.204925	0.999946	478	1637	1152	849	427	768	913	1057	1014	1124	1077	846	430	1045	1552	1601	852	1767	827	481	2329	330	1582	1810	463	913	874	150	3164	578	1027	908	334	569	630	1141	845	1428	694	1459	968
K01225	6.72315	-0.381884	0.794225	-0.480826	0.63064	0.999946	0	10	12	17	14	4	5	2	0	28	3	6	6	19	19	13	1	1	7	0	11	2	12	5	0	30	0	0	0	0	4	10	0	0	1	1	2	3	14	19	14
K01226	1058.09	-0.0663204	0.177898	-0.372801	0.709297	0.999946	1308	2023	911	1368	1093	976	875	815	1422	1226	773	1568	1270	893	1994	1130	1232	1071	968	1050	2026	1179	945	840	836	1441	1447	1414	1479	436	778	559	600	884	739	745	687	669	1533	537	1223
K01227	31.9729	0.322723	0.472715	0.6827	0.494796	0.999946	21	29	38	6	30	23	58	11	21	17	53	47	30	18	20	18	26	4	21	18	62	66	32	10	77	23	14	169	24	6	161	18	9	8	6	14	49	29	38	16	27
K01228	16.0303	0.419013	0.978092	0.428399	0.668361	0.999946	27	16	41	10	1	3	0	72	2	22	57	1	6	53	36	57	0	8	3	2	1	2	87	6	0	0	1	0	0	19	7	0	8	60	0	3	1	3	0	48	14
K01229	57.8345	0.118717	0.288266	0.411833	0.680462	0.999946	75	106	41	53	101	31	19	90	29	53	55	118	102	56	108	155	114	47	80	79	41	108	70	50	27	64	51	40	85	19	37	34	40	68	19	32	20	34	61	31	45
K01230	11.5887	0.288927	0.730912	0.395297	0.692624	0.999946	7	3	18	7	16	6	16	10	15	5	4	11	26	35	13	15	0	11	12	23	3	2	0	1	0	9	1	2	0	36	1	0	25	15	26	2	0	21	9	17	27
K01231	0.352916	0.974712	2.39815	0.406444	0.684416	0.999946	0	0	0	0	1	0	0	0	0	0	0	0	3	4	2	4	0	0	0	0	0	0	0	0	0	1	0	0	0	0	0	0	0	0	0	0	0	1	0	0	0
K01232	359.125	0.156521	0.376819	0.415374	0.677868	0.999946	391	344	130	576	444	329	257	392	307	95	308	932	398	67	1911	115	711	96	301	245	465	452	475	134	769	396	400	596	474	118	187	366	71	388	404	76	253	249	335	186	445
K01233	0.0417838	0.309624	3.92646	0.0788559	0.937147	0.999946	0	0	0	0	0	0	0	0	0	0	0	0	0	0	0	0	0	0	1	0	0	0	1	0	0	0	0	0	0	0	0	0	0	0	0	0	0	0	0	0	0
K01234	306.755	0.172881	0.281037	0.615152	0.538454	0.999946	281	437	231	234	342	338	295	175	320	371	237	319	451	376	456	445	279	278	646	82	895	349	519	241	239	580	450	451	603	76	233	130	105	199	95	177	153	342	295	86	481
K01235	545.136	0.0386901	0.44456	0.08703	0.930648	0.999946	843	863	805	383	356	638	301	744	278	210	1234	393	273	394	448	620	97	675	393	460	315	27	755	1300	285	380	65	47	431	497	404	1176	1257	583	432	424	1006	353	497	503	312
K01236	219.958	0.226733	0.240586	0.942422	0.345977	0.999946	144	224	291	149	163	210	295	317	310	290	159	208	150	254	438	400	112	227	223	169	236	113	266	191	147	175	512	180	77	183	190	146	109	149	259	248	184	326	225	303	163
K01237	2.38014	0.540865	0.862086	0.62739	0.530403	0.999946	3	5	0	0	5	1	0	0	0	1	7	2	1	0	3	0	1	0	1	0	2	0	6	1	6	0	1	1	4	3	3	3	0	4	5	2	2	19	3	0	1
K01238	523.053	0.264969	0.210802	1.25695	0.20877	0.999946	413	591	926	380	389	275	476	665	512	503	557	718	362	355	711	571	579	596	576	641	907	473	434	278	382	522	332	315	408	406	464	254	535	703	857	521	642	581	717	555	392
K01239	198.074	-0.380086	0.308661	-1.2314	0.218173	0.999946	279	265	531	107	295	252	171	85	189	139	81	117	209	122	219	150	215	180	122	361	173	633	183	124	530	337	170	448	87	87	87	116	159	305	111	81	64	102	342	119	187
K01240	17.6573	-0.131225	0.427668	-0.306837	0.758967	0.999946	26	18	17	12	21	26	27	8	10	4	6	12	23	10	6	23	33	21	17	38	7	37	13	15	28	54	15	68	3	7	10	7	11	33	6	1	2	13	35	14	23
K01241	527.337	0.284397	0.378351	0.751677	0.452246	0.999946	470	372	699	546	320	366	596	723	675	265	715	427	206	435	902	755	288	581	321	565	480	2	360	348	390	537	374	169	428	622	635	264	860	656	689	717	751	806	469	874	370
K01243	979.686	-0.0388189	0.171653	-0.226147	0.821087	0.999946	1125	1348	1135	1022	1114	1035	939	1272	839	732	1509	1469	832	921	1633	1257	959	930	1176	568	1271	709	1315	1212	766	672	552	695	1340	434	1027	1008	975	736	775	833	961	1046	860	736	999
K01244	0.581059	1.60731	2.03826	0.788569	0.430364	0.999946	0	0	0	0	0	1	0	1	0	0	0	0	0	0	0	0	0	1	0	2	0	10	0	0	0	0	1	0	0	0	0	0	3	5	0	0	0	0	0	0	1
K01245	0.333111	0.164172	2.32911	0.0704867	0.943806	0.999946	0	0	0	1	0	1	0	0	4	0	0	0	0	0	0	0	0	0	1	0	0	0	0	0	0	1	0	0	0	0	0	3	0	0	1	0	0	0	0	0	0
K01246	526.476	0.339706	0.201164	1.6887	0.0912775	0.999946	449	348	589	262	439	467	742	627	708	576	423	555	326	534	766	736	582	569	585	518	343	692	457	406	696	686	584	468	282	462	301	231	704	484	387	848	657	551	502	787	351
K01247	154.546	-0.0509484	0.300211	-0.169709	0.865239	0.999946	164	257	82	171	290	105	166	103	46	166	226	178	331	156	517	368	129	28	170	89	162	209	168	165	128	200	130	195	237	21	171	65	90	47	90	140	93	132	100	138	355
K01249	4.28094	0.278635	0.612719	0.454752	0.649288	0.999946	4	2	8	2	9	1	2	6	5	6	4	3	4	4	3	5	12	5	3	0	1	33	1	1	6	10	8	3	0	0	0	5	2	10	2	1	8	4	3	0	1
K01250	101.163	-0.185615	0.413387	-0.44901	0.653424	0.999946	217	251	55	49	139	101	97	40	49	40	35	31	170	65	499	92	94	47	99	279	118	158	53	69	204	250	79	257	15	35	56	25	77	99	53	25	16	31	118	99	284
K01251	1243.81	0.340546	0.280162	1.21553	0.224163	0.999946	850	695	1547	854	1117	1263	1375	1046	1066	2063	582	351	1038	847	652	1136	1640	1850	1238	1772	1499	3378	1205	1131	2180	1647	3254	1458	409	1460	838	586	685	736	1676	1879	960	914	1229	740	983
K01252	36.4751	0.377177	1.02061	0.369561	0.71171	0.999946	102	113	0	0	7	3	28	4	11	6	2	1	3	6	492	1	0	1	0	143	78	3	0	2	92	129	27	134	2	18	12	1	59	8	4	10	2	1	0	70	183
K01253	0.101189	-0.514749	3.92646	-0.131098	0.895698	0.999946	0	0	1	0	1	0	0	0	0	0	0	0	0	0	0	0	0	0	0	0	1	0	0	0	0	0	0	0	0	0	0	1	0	0	0	0	0	0	0	0	0
K01254	0.206187	-0.090419	2.1194	-0.0426625	0.965971	0.999946	1	0	1	0	0	0	0	0	0	1	1	1	1	0	0	0	0	0	0	0	0	0	0	0	0	0	0	2	0	0	0	0	0	0	0	0	0	1	0	0	0
K01255	287.105	0.261671	0.328466	0.796644	0.425658	0.999946	336	483	198	184	191	312	245	171	297	436	156	173	267	313	1569	552	156	77	570	384	292	183	506	285	599	562	238	464	117	187	196	226	212	128	90	124	56	140	154	258	722
K01256	774.541	0.121675	0.313235	0.388446	0.697686	0.999946	877	598	1586	388	606	818	669	818	194	304	812	1458	441	676	1962	863	419	309	558	859	755	351	720	278	1494	1080	327	854	480	784	539	426	805	588	976	801	1872	800	950	1008	786
K01257	0.117161	0.0671697	3.49122	0.0192396	0.98465	0.999946	0	0	0	0	1	0	0	0	0	0	0	1	0	0	0	0	0	0	0	0	0	0	0	0	1	0	0	0	0	0	0	0	0	0	1	0	0	0	0	0	1
K01258	2730.01	0.128226	0.125406	1.02249	0.306548	0.999946	3121	3308	2314	2674	2576	3149	2378	2921	2206	2931	3045	2857	2928	2195	3451	2976	3408	2387	2636	1807	2795	3999	3237	3809	2717	2755	4140	2332	2465	1602	3221	3517	2186	1860	2572	2679	2365	2738	1940	2023	3472
K01259	86.4085	0.414774	0.65993	0.628512	0.529669	0.999946	19	99	133	22	42	182	28	14	101	35	12	27	73	44	161	123	65	8	89	13	26	54	72	547	217	52	31	129	46	11	16	603	7	45	17	19	5	5	115	14	121
K01261	23.3164	0.0250144	0.457835	0.0546364	0.956428	0.999946	30	47	30	12	29	15	20	4	17	32	19	19	27	39	3	25	27	1	9	29	29	47	8	12	96	46	11	41	2	8	42	5	9	7	22	60	6	10	38	27	48
K01262	4934.9	0.129601	0.115058	1.1264	0.259996	0.999946	5489	5896	4917	4742	4410	4978	4797	6483	4396	4980	5961	5326	3739	4177	6640	6056	4861	4842	4833	4715	5833	5182	6500	5081	4510	4546	4777	3146	4998	3715	5497	4322	5130	4139	4989	4924	5028	5672	3952	4925	4776
K01263	14.6699	-0.33732	0.389474	-0.866091	0.38644	0.999946	12	58	14	8	13	23	16	15	14	8	15	5	22	14	9	9	41	5	29	5	16	6	21	27	4	9	19	18	9	0	15	26	15	9	4	4	20	10	17	18	19
K01264	0.684049	-1.01551	1.20795	-0.84069	0.400522	0.999946	1	2	1	1	2	2	0	2	1	0	1	0	1	0	2	0	1	0	0	0	0	0	0	0	0	0	0	2	4	0	0	0	0	5	0	0	0	0	0	0	0
K01265	1999.16	0.0540915	0.0985486	0.548881	0.583087	0.999946	2099	2772	2133	1974	1928	2136	1911	1949	1630	2227	2201	1897	1907	1946	2524	2175	2159	1650	2344	1481	3005	2056	2641	2046	2159	2011	2557	1848	2245	1552	2295	1741	1509	1507	2082	1887	1804	1870	1749	1549	2020
K01266	186.105	-0.399407	0.214774	-1.85966	0.0629335	0.999946	306	317	134	226	327	320	174	201	250	208	139	171	224	186	320	279	295	179	169	129	259	421	322	150	108	117	132	198	110	73	213	134	85	150	250	106	79	163	145	38	226
K01267	424.899	0.138541	0.269649	0.513781	0.607405	0.999946	434	562	220	461	653	442	251	407	268	529	541	554	633	458	716	534	672	227	632	180	770	625	719	428	346	262	254	367	689	58	704	501	130	194	386	247	398	516	354	124	694
K01268	34.7909	0.118948	0.357511	0.332711	0.739352	0.999946	60	32	12	27	62	50	9	33	10	50	35	70	38	37	64	53	48	41	42	12	38	107	46	31	13	19	19	34	93	8	48	22	14	24	32	18	21	18	37	4	63
K01269	1847.96	-0.145109	0.225918	-0.642311	0.520671	0.999946	2063	3274	1422	1949	3020	2231	1644	1567	1577	2747	1571	2342	3391	2094	2408	2109	3072	976	3077	588	3190	3172	2420	1731	2182	1891	1496	2835	2262	410	1740	1271	555	1186	1043	1350	1058	1554	1783	653	3164
K01270	4041.98	0.236518	0.151739	1.55872	0.119064	0.999946	4291	3519	4201	3549	2985	3800	4546	4968	3535	4138	4290	3520	2793	3211	4118	4516	3511	4203	3780	3687	3923	5538	4567	5239	3302	4110	6540	2742	3459	3038	5431	4189	4165	3422	4387	4331	4389	4602	2797	4346	4031
K01271	540.88	-4.51047e-05	0.162014	-0.0002784	0.999778	0.999986	587	793	559	462	638	613	545	434	713	584	403	314	691	410	1174	589	710	483	626	744	697	877	531	413	861	904	453	877	333	246	592	357	388	440	303	266	261	348	670	480	935
K01273	688.28	0.11606	0.180055	0.644581	0.519199	0.999946	702	717	599	654	890	732	632	1094	466	592	865	983	637	779	982	1068	637	386	599	841	605	710	844	784	770	743	363	403	536	643	622	810	365	518	901	567	853	731	488	548	751
K01274	20.0956	0.198871	0.417575	0.476252	0.633895	0.999946	28	15	30	6	16	19	25	24	22	22	6	26	19	19	15	12	10	7	23	5	27	58	6	14	50	36	20	32	11	2	85	7	10	7	29	8	4	13	49	13	35
K01275	1.96091	-0.395416	1.07723	-0.367068	0.713568	0.999946	5	2	3	1	8	0	0	2	0	2	0	0	4	8	0	6	0	0	0	1	0	0	0	5	2	9	0	1	3	0	0	10	0	1	0	0	1	1	0	0	6
K01277	2913.87	0.412845	0.250081	1.65085	0.0987699	0.999946	2475	1445	2938	2484	1726	2892	3246	3478	2489	3012	3722	1921	1354	1902	2001	3023	1925	4457	2307	2602	1816	4957	2855	3826	2143	2788	6102	1533	1929	2713	3721	4085	3849	2522	3475	3333	3192	3439	1980	3310	2084
K01278	5442.18	0.291575	0.274111	1.06371	0.28746	0.999946	4882	3371	6964	4592	3085	5596	6212	7627	4623	3673	7323	5259	2133	4516	5023	6645	2794	5804	3855	6400	3532	2868	5749	6997	5136	5342	4944	1539	4152	6207	6569	6945	7014	5582	7459	6249	8443	6463	3933	7227	3131
K01279	0.128276	0.649077	3.92646	0.165309	0.868701	0.999946	0	0	0	0	0	0	0	0	0	0	0	0	0	0	0	0	3	0	0	0	1	0	1	0	0	0	0	0	0	0	0	0	0	0	1	0	0	0	0	0	0
K01280	4.16136	-0.0867072	0.821114	-0.105597	0.915902	0.999946	9	1	16	0	1	7	0	16	2	3	4	1	2	2	2	3	2	0	2	0	4	2	19	1	1	1	3	48	1	1	3	4	0	0	0	1	1	5	5	0	12
K01281	61.7882	0.298773	0.50748	0.588738	0.556037	0.999946	21	55	79	21	83	56	83	34	66	73	17	71	139	41	48	17	133	22	20	6	80	23	41	11	81	37	24	210	36	36	270	33	65	48	22	6	20	19	308	47	56
K01282	214.537	0.270162	0.329015	0.821124	0.411576	0.999946	233	146	217	157	122	273	248	202	146	331	342	152	82	123	184	240	67	335	168	161	77	670	307	566	136	231	199	50	136	181	365	399	270	113	194	196	168	170	93	167	175
K01283	0.114874	0.0671637	3.92646	0.0171054	0.986353	0.999946	0	0	0	0	0	0	1	0	0	0	0	0	0	1	0	0	0	0	0	0	0	0	2	0	0	0	0	0	0	0	0	0	0	0	0	0	0	0	1	0	0
K01284	6397.5	0.38292	0.244799	1.56423	0.117765	0.999946	5556	3601	6942	5093	3978	5880	7567	8146	4901	6830	7471	5430	2672	5006	5391	7241	3185	8651	5087	6678	3531	8458	6441	7421	5963	6994	12191	2541	4665	6784	6833	7183	7631	5973	8114	7834	8733	7194	4259	8000	4690
K01285	26.8759	0.327277	0.64288	0.509079	0.610697	0.999946	21	16	38	19	19	33	22	85	0	8	38	40	9	33	52	55	0	8	19	9	0	0	44	6	28	62	7	0	29	11	13	13	26	34	32	45	104	35	12	54	9
K01286	458.945	-0.234338	0.240734	-0.973428	0.330341	0.999946	558	850	397	400	769	585	534	277	349	639	345	413	875	653	707	749	733	334	799	160	846	558	710	346	363	739	491	754	567	116	378	195	154	338	211	182	228	373	529	183	624
K01288	0.0237086	0.224761	3.92646	0.0572428	0.954352	0.999946	0	0	0	0	0	0	0	0	0	0	0	0	1	0	0	0	0	0	0	0	0	0	0	0	0	0	0	0	0	0	0	0	0	0	0	0	0	0	0	0	0
K01289	0.466387	1.73346	2.16273	0.801517	0.422832	0.999946	0	0	0	0	0	0	0	0	0	1	0	0	0	0	0	0	1	0	0	0	0	0	0	4	0	1	0	2	4	0	0	0	0	0	1	4	0	0	0	0	0
K01290	0.179864	-0.260149	2.41315	-0.107804	0.914151	0.999946	0	0	0	0	0	1	1	1	0	0	0	0	0	1	0	0	0	0	0	0	0	0	0	0	0	0	1	0	0	0	0	0	0	1	0	0	1	0	0	0	0
K01291	1.64236	0.200221	1.79326	0.111652	0.911099	0.999946	0	1	0	8	1	0	0	0	0	0	0	0	0	0	10	3	0	0	0	0	13	0	1	0	0	22	4	0	1	0	11	0	0	0	0	0	0	2	0	0	0
K01292	0.0266794	-0.272289	3.92646	-0.0693472	0.944713	0.999946	0	0	0	1	0	0	0	0	0	0	0	0	0	0	0	0	0	0	0	0	0	0	0	0	0	0	0	0	0	0	0	0	0	0	0	0	0	0	0	0	0
K01293	27.3409	0.323663	0.512951	0.630983	0.528051	0.999946	11	49	15	17	23	26	37	30	6	42	18	14	62	51	14	58	78	23	62	5	31	0	54	58	23	79	9	6	8	2	39	17	31	0	15	36	8	35	13	6	86
K01295	127.429	0.310611	0.318736	0.974511	0.329803	0.999946	123	115	93	76	150	169	94	75	89	80	185	68	202	128	675	233	549	54	133	149	157	80	151	185	77	167	94	95	52	43	87	73	106	96	42	86	141	45	90	149	154
K01296	0.0638146	0.394488	3.92646	0.100469	0.919972	0.999946	0	0	0	0	0	0	0	0	0	0	0	0	0	0	0	0	0	0	0	1	0	0	0	0	0	2	0	0	0	0	0	0	0	0	0	0	0	0	0	0	0
K01297	449.96	0.423958	0.283917	1.49324	0.135374	0.999946	357	234	610	341	324	231	549	678	875	531	413	161	156	325	647	620	422	896	429	768	386	1132	413	282	321	405	394	367	245	444	294	131	787	458	422	419	323	584	377	576	218
K01299	357.829	0.0846199	0.25305	0.3344	0.738078	0.999946	500	410	207	389	478	374	266	406	153	459	520	592	511	459	1078	431	363	202	496	308	325	927	462	208	433	226	234	464	326	41	331	173	151	298	288	188	490	252	367	182	591
K01300	1.32606	-1.1747	1.3015	-0.902573	0.366752	0.999946	5	0	0	0	1	1	12	0	7	4	0	0	1	2	0	2	0	1	5	0	0	0	0	0	1	11	3	2	0	0	1	0	0	0	0	0	0	0	0	0	0
K01301	1.21536	2.69057	1.82795	1.4719	0.141047	0.999946	0	1	0	0	0	0	0	0	0	1	0	0	3	20	0	0	0	0	2	0	0	0	0	0	0	1	1	0	3	0	13	1	0	1	0	0	0	0	0	0	1
K01303	145.131	0.160239	0.22446	0.713886	0.475298	0.999946	176	77	161	128	128	147	183	173	172	105	135	111	137	108	148	254	152	188	133	293	95	252	192	115	158	149	103	249	72	196	93	159	107	136	95	90	48	154	113	129	188
K01304	98.8524	-0.337586	0.412688	-0.818019	0.413346	0.999946	102	167	161	147	186	110	44	86	35	68	198	71	209	55	169	149	270	14	153	1	79	201	157	85	96	84	29	179	102	10	56	34	24	26	43	54	123	55	168	140	187
K01305	216.571	-0.0984547	0.220603	-0.446297	0.655382	0.999946	280	332	307	210	240	218	189	127	358	114	99	270	212	296	280	287	217	122	191	354	318	148	294	190	212	321	171	339	107	220	279	140	160	120	132	193	112	86	262	220	360
K01307	0.69986	-0.218989	1.72866	-0.126681	0.899193	0.999946	0	0	2	0	0	0	4	0	0	0	1	0	0	0	0	0	0	0	2	0	1	13	0	0	0	0	0	1	2	0	3	0	2	0	1	0	0	0	0	0	0
K01308	113.433	0.0807082	0.466124	0.173147	0.862536	0.999946	79	93	68	162	165	114	130	40	34	181	159	93	284	150	203	182	108	78	169	13	358	12	152	51	35	264	146	274	292	15	93	39	4	12	34	93	132	128	57	33	166
K01312	0.227051	-1.39122	2.37082	-0.58681	0.557331	0.999946	1	0	0	0	4	0	0	0	0	0	0	1	0	0	0	1	0	0	1	0	0	0	0	0	0	0	0	1	0	0	0	0	0	0	0	0	0	0	1	0	0
K01313	0.022837	-0.272289	3.92646	-0.0693472	0.944713	0.999946	0	0	0	0	0	1	0	0	0	0	0	0	0	0	0	0	0	0	0	0	0	0	0	0	0	0	0	0	0	0	0	0	0	0	0	0	0	0	0	0	0
K01316	0.0230769	-0.272289	3.92646	-0.0693472	0.944713	0.999946	0	0	0	0	0	0	1	0	0	0	0	0	0	0	0	0	0	0	0	0	0	0	0	0	0	0	0	0	0	0	0	0	0	0	0	0	0	0	0	0	0
K01318	99.5441	0.182023	0.274698	0.662629	0.507568	0.999946	144	90	122	101	44	99	86	102	81	180	118	44	35	65	71	172	90	236	81	102	97	230	170	96	60	135	269	99	72	39	95	50	80	99	90	72	124	65	49	61	76
K01321	0.0298396	0.224761	3.92646	0.0572428	0.954352	0.999946	0	0	0	0	0	0	0	0	0	0	0	0	0	0	0	0	0	0	0	0	0	0	0	0	0	0	0	0	0	0	0	0	0	1	0	0	0	0	0	0	0
K01322	743.844	0.75273	0.371752	2.02482	0.0428862	0.999946	299	331	951	338	509	550	609	902	468	1772	238	232	266	418	392	779	715	1844	983	568	952	2936	867	601	377	805	3238	951	121	591	632	422	292	500	1212	684	597	498	702	425	778
K01324	0	NA	NA	NA	NA	NA	0	0	0	0	0	0	0	0	0	0	0	0	0	0	0	0	0	0	0	0	0	0	0	0	0	0	0	0	0	0	0	0	0	0	0	0	0	0	0	0	0
K01326	0	NA	NA	NA	NA	NA	0	0	0	0	0	0	0	0	0	0	0	0	0	0	0	0	0	0	0	0	0	0	0	0	0	0	0	0	0	0	0	0	0	0	0	0	0	0	0	0	0
K01331	0.07708	0.394488	3.92646	0.100469	0.919972	0.999946	0	0	0	0	0	0	0	0	0	0	0	0	0	0	0	0	0	0	0	0	1	0	0	0	0	0	0	0	0	0	0	0	0	0	2	0	0	0	0	0	0
K01336	2.59601	-2.01285	0.840052	-2.3961	0.0165707	0.999946	1	2	21	4	10	12	2	1	2	3	2	0	1	2	2	2	1	0	3	0	2	1	3	0	0	0	1	27	0	1	1	0	0	0	0	1	0	4	2	0	0
K01338	6701.47	0.0284569	0.109943	0.258832	0.795765	0.999946	6607	8858	6230	7192	7821	7590	6347	6028	6592	8461	6276	6618	6603	6130	8842	7567	7676	6432	7902	4597	7948	8897	8856	9474	5647	7652	9809	6239	6855	4480	6763	7148	4771	4492	5933	5381	4821	6020	5463	4912	8295
K01341	0.338757	0.662472	1.84618	0.358833	0.71972	0.999946	0	0	0	0	0	0	1	0	0	0	0	1	1	0	0	0	0	0	0	0	0	0	0	0	0	0	1	0	0	1	0	0	0	3	1	1	0	0	2	0	0
K01342	49.6139	0.4603	0.447383	1.02887	0.303539	0.999946	49	46	30	24	52	70	23	55	27	112	82	8	34	40	36	30	57	109	50	38	55	358	79	152	14	36	16	68	14	7	21	86	71	39	24	13	24	14	16	19	58
K01345	0	NA	NA	NA	NA	NA	0	0	0	0	0	0	0	0	0	0	0	0	0	0	0	0	0	0	0	0	0	0	0	0	0	0	0	0	0	0	0	0	0	0	0	0	0	0	0	0	0
K01347	0.677608	2.28941	2.27596	1.00591	0.31446	0.999946	0	0	0	0	0	0	0	0	1	0	1	17	0	0	0	0	0	0	0	0	2	0	1	0	3	0	0	0	0	0	0	0	0	0	0	0	0	0	0	2	1
K01349	0.288534	-1.82514	2.61012	-0.699255	0.484393	0.999946	2	6	0	0	0	0	0	0	0	0	0	0	0	0	0	0	0	0	0	0	0	0	0	0	0	1	0	1	0	0	0	2	0	0	0	0	0	0	1	0	0
K01354	129.832	-0.415042	0.554145	-0.748977	0.453871	0.999946	188	213	672	35	79	30	65	54	31	50	17	31	57	30	870	54	165	63	32	226	161	335	26	42	510	274	70	306	42	26	50	38	114	23	105	77	22	15	279	127	352
K01355	24.0417	0.0318058	1.29614	0.0245389	0.980423	0.999946	66	134	0	0	5	1	6	0	9	1	1	1	1	9	4	0	1	1	0	184	173	0	0	0	99	0	18	103	1	1	1	0	2	0	9	4	6	0	0	17	273
K01356	648.196	-0.0945664	0.188336	-0.502115	0.615586	0.999946	817	921	548	633	965	790	619	654	409	950	556	712	1037	784	1110	871	1162	329	884	303	682	1131	899	1000	704	665	463	887	739	275	600	501	242	346	414	306	316	542	631	484	1070
K01358	1858.31	0.0145193	0.0952776	0.152389	0.87888	0.999946	1749	2055	2138	1818	2289	2114	1924	1805	1414	2046	1732	1716	2294	1766	2132	2024	2483	1698	2113	1263	1808	2451	2255	2181	2472	1898	2082	2435	1567	1030	1897	1928	1594	1460	1648	1615	1641	1603	1597	1506	2459
K01359	0.111294	0.564214	3.92646	0.143695	0.885741	0.999946	0	0	0	0	0	0	0	0	0	0	0	0	1	0	0	0	0	0	0	0	0	0	3	0	0	0	0	0	0	0	0	0	0	0	1	0	0	0	0	0	0
K01360	0.509695	-2.70203	2.20417	-1.22587	0.220248	0.999946	0	0	0	3	10	0	1	0	0	3	0	0	0	0	0	0	0	0	2	0	0	0	0	0	0	0	0	0	0	0	0	0	0	0	0	0	0	0	2	0	1
K01361	200.876	-0.429232	0.643413	-0.667118	0.504697	0.999946	105	207	593	108	512	336	88	157	37	293	41	144	368	115	57	133	28	13	265	38	82	734	43	177	13	48	70	2134	40	11	331	100	20	16	64	67	45	224	465	28	546
K01362	2214.12	0.0646856	0.0917204	0.705248	0.480656	0.999946	2331	2150	2488	2085	2201	2455	2571	2555	2155	2641	2087	1864	2387	1985	2434	2828	2357	2536	2509	1814	2055	3350	2418	2465	2357	2573	2716	2347	1443	1493	2165	2004	1696	1998	2077	2204	2118	2009	1797	1926	2583
K01363	1.24786	-0.22517	1.62026	-0.138971	0.889473	0.999946	0	1	1	0	9	0	0	1	0	0	0	0	6	13	7	8	1	0	0	0	0	0	2	0	0	6	1	0	0	0	0	0	1	0	0	0	0	0	0	0	0
K01364	7.87323	0.988896	1.22238	0.808994	0.418519	0.999946	0	0	30	1	0	1	0	7	0	1	0	0	2	0	11	1	0	14	0	13	0	0	14	0	1	1	2	0	3	41	54	8	0	0	45	2	2	1	6	15	8
K01365	9.67885	0.494819	0.575695	0.859516	0.390056	0.999946	7	7	12	6	14	7	2	4	3	6	4	4	4	16	22	26	6	2	2	1	6	3	6	9	0	20	2	1	7	9	35	17	19	21	40	4	3	3	9	9	8
K01366	2.00554	-0.88075	0.946132	-0.930895	0.351908	0.999946	0	4	5	8	3	4	0	0	1	0	0	1	14	0	6	6	0	1	64	0	1	1	1	1	0	12	4	3	0	2	1	0	0	0	0	0	0	1	6	0	1
K01368	0.308762	-1.08551	3.08375	-0.352011	0.72483	0.999946	0	0	0	0	2	3	0	0	0	0	0	0	0	3	0	4	0	0	0	0	0	0	0	0	0	2	0	0	0	0	0	0	0	0	0	0	0	0	0	0	0
K01369	11.0495	-0.232678	0.954954	-0.243654	0.807499	0.999946	6	5	62	3	18	1	0	10	7	0	0	11	6	10	8	10	2	24	30	57	9	0	6	4	0	11	0	1	0	46	3	2	9	3	0	37	0	17	0	6	0
K01371	1.24887	0.770146	1.31247	0.58679	0.557345	0.999946	1	0	0	0	3	2	0	0	0	2	0	1	4	10	0	6	0	0	0	0	0	0	2	6	1	4	0	1	1	0	0	5	0	1	0	1	0	0	0	0	0
K01372	3155.16	0.291949	0.237455	1.22949	0.218889	0.999946	3114	1819	4292	2571	1789	3152	3393	4127	2672	2296	4194	2659	1614	2550	2745	3860	2358	3799	2278	3657	2271	1992	2989	3398	3359	2979	2739	1610	2298	3508	4079	3075	3959	3072	4850	3415	4348	3799	3266	4119	1941
K01373	3.82332	-0.480064	0.785276	-0.611332	0.54098	0.999946	2	7	3	2	15	7	3	1	0	3	0	1	18	13	12	14	1	0	0	0	2	0	1	8	0	14	1	5	3	0	5	1	2	2	7	0	6	4	0	0	4
K01374	0.114224	0.152027	3.92646	0.0387186	0.969115	0.999946	0	1	0	0	0	0	0	0	0	0	0	0	0	0	1	3	1	0	0	0	0	0	0	0	0	0	0	0	0	0	0	0	0	0	0	0	0	0	0	0	0
K01376	11.9107	0.905244	0.696683	1.29936	0.193819	0.999946	16	10	2	9	6	11	0	5	2	2	8	11	9	3	23	15	5	4	5	0	37	0	14	5	17	17	6	94	1	2	7	3	2	1	23	4	30	15	73	3	6
K01377	0.0254084	0.224761	3.92646	0.0572428	0.954352	0.999946	0	0	0	0	0	0	0	0	0	0	0	0	0	0	0	0	0	0	0	0	0	0	0	0	0	0	0	0	0	0	1	0	0	0	0	0	0	0	0	0	0
K01379	0.019842	0.224761	3.92646	0.0572428	0.954352	0.999946	0	0	0	0	0	0	0	0	0	0	0	0	0	0	0	0	0	0	0	0	1	0	0	0	0	0	0	0	0	0	0	0	0	0	0	0	0	0	0	0	0
K01381	0.0474172	0.309624	3.92646	0.0788559	0.937147	0.999946	0	0	0	0	0	0	0	0	0	0	0	0	2	0	0	0	0	0	0	0	0	0	0	0	0	0	0	0	0	0	0	0	0	0	0	0	0	0	0	0	0
K01386	0.0237086	0.224761	3.92646	0.0572428	0.954352	0.999946	0	0	0	0	0	0	0	0	0	0	0	0	1	0	0	0	0	0	0	0	0	0	0	0	0	0	0	0	0	0	0	0	0	0	0	0	0	0	0	0	0
K01387	4.32195	0.875064	0.833614	1.04972	0.293845	0.999946	2	0	5	3	1	8	0	8	1	5	0	1	5	16	10	24	1	0	5	0	6	0	12	1	0	1	3	1	1	0	9	2	0	1	22	3	0	3	4	9	12
K01389	6.02887	0.755197	1.20938	0.624453	0.53233	0.999946	0	18	2	2	1	8	1	0	1	0	61	7	1	0	0	0	0	2	0	0	18	0	3	19	1	0	0	5	12	23	20	1	2	16	0	0	0	0	2	0	8
K01390	1.13661	0.10809	1.04998	0.102944	0.918007	0.999946	0	0	2	0	3	0	3	2	0	1	1	3	1	0	0	0	2	0	0	0	6	0	0	0	1	0	0	0	1	0	7	2	0	0	1	2	1	0	2	2	4
K01392	35.1145	-0.0541845	0.539958	-0.100349	0.920067	0.999946	61	17	51	16	32	78	23	50	0	59	69	66	17	40	35	52	0	7	31	0	3	187	89	27	25	50	10	14	25	10	26	20	44	28	27	34	81	30	19	34	19
K01393	1.28568	1.39805	1.7206	0.812534	0.416485	0.999946	1	0	2	1	0	0	0	1	0	3	0	0	11	0	0	0	0	0	0	0	1	0	1	0	4	1	0	0	0	0	7	13	0	0	2	0	0	0	0	0	0
K01394	0.330794	-1.47261	2.31999	-0.63475	0.525591	0.999946	0	0	3	1	2	0	0	0	0	0	0	0	0	0	0	0	0	0	0	0	0	0	0	0	0	1	1	5	0	0	0	1	0	0	0	0	0	0	0	0	0
K01396	0.0210492	0.224761	3.92646	0.0572428	0.954352	0.999946	0	0	0	0	0	0	0	0	0	1	0	0	0	0	0	0	0	0	0	0	0	0	0	0	0	0	0	0	0	0	0	0	0	0	0	0	0	0	0	0	0
K01397	0.300434	0.829843	2.12897	0.389786	0.696695	0.999946	1	0	0	0	0	0	0	0	0	0	0	0	1	0	1	3	1	0	3	0	2	0	0	0	0	0	0	0	0	0	0	0	0	0	0	0	0	0	2	0	0
K01399	0	NA	NA	NA	NA	NA	0	0	0	0	0	0	0	0	0	0	0	0	0	0	0	0	0	0	0	0	0	0	0	0	0	0	0	0	0	0	0	0	0	0	0	0	0	0	0	0	0
K01400	9.44425	0.29636	0.595101	0.498	0.618484	0.999946	3	33	1	9	10	8	1	0	3	3	1	8	12	1	58	7	16	6	10	3	53	6	8	7	4	7	3	9	25	15	7	7	19	5	6	12	0	7	4	5	5
K01403	0.164474	0.73394	3.92646	0.186922	0.851722	0.999946	0	0	0	0	0	0	0	0	0	1	0	0	1	0	0	0	0	0	0	4	0	0	1	0	0	0	0	0	0	0	0	0	0	0	0	0	0	0	0	0	0
K01404	0.0625041	-0.187426	3.92646	-0.047734	0.961928	0.999946	0	0	0	1	0	0	0	0	0	0	0	0	0	0	0	0	0	0	0	0	0	0	0	0	0	0	0	0	0	0	0	1	0	0	0	0	0	0	0	0	0
K01405	55.045	0.938515	0.566058	1.65798	0.097321	0.999946	40	39	38	34	11	49	29	34	15	90	148	20	24	15	16	46	2	150	18	86	43	8	34	25	46	48	507	31	16	100	79	48	19	30	97	20	30	21	11	19	42
K01406	5.83459	-0.362832	1.19556	-0.303483	0.761521	0.999946	2	42	0	4	0	7	7	0	0	3	1	0	1	52	0	20	11	2	30	0	30	18	4	5	0	1	15	0	0	0	1	2	0	0	0	3	0	6	0	0	0
K01407	111.299	0.229143	0.60463	0.378981	0.704702	0.999946	255	276	50	56	17	30	119	60	100	62	28	47	22	46	1237	68	13	21	31	359	182	11	39	29	198	342	84	313	19	36	80	15	151	29	38	55	5	65	31	183	405
K01408	1.94139	-0.115447	0.972467	-0.118715	0.905501	0.999946	1	2	2	0	2	9	0	0	2	5	0	1	3	1	2	0	1	0	0	1	0	20	0	43	5	1	5	0	1	0	1	11	1	0	2	0	0	0	1	1	2
K01409	1651.66	0.0365905	0.104049	0.351667	0.725088	0.999946	1748	2216	1447	1531	1952	1843	1748	1639	1356	2411	1599	1682	1916	1501	2234	2068	1910	1679	2281	939	1606	2688	1939	1939	1895	1906	2379	1939	1470	884	1833	1384	1007	1102	1349	1340	1146	1593	1536	1130	2113
K01410	12.1502	0.220936	0.560113	0.394449	0.69325	0.999946	4	10	23	5	1	25	13	21	13	14	6	1	20	10	4	12	0	16	10	44	5	5	13	9	1	13	26	5	19	14	9	1	13	43	4	7	16	9	7	8	1
K01411	5.54841	0.52683	1.07331	0.490848	0.623534	0.999946	10	17	0	0	1	4	3	1	1	1	51	0	0	1	43	0	0	0	16	11	7	0	2	1	13	21	5	10	1	0	1	0	7	3	0	0	0	0	0	5	24
K01412	4.0176	0.363229	0.867465	0.418725	0.675417	0.999946	0	1	15	1	2	3	2	0	11	1	1	1	2	11	3	0	0	9	12	13	1	0	3	3	3	2	1	1	0	15	15	2	0	4	1	2	0	0	4	7	0
K01414	1211.66	0.246027	0.226683	1.08534	0.277772	0.999946	1479	1127	1446	921	640	1286	1175	1324	948	1214	1735	1087	468	779	2051	1272	581	1523	909	1414	823	1315	1153	1317	2129	1432	1482	592	852	1087	1442	944	1618	999	1269	2154	1405	1086	592	1367	1229
K01415	108.414	0.560644	0.48498	1.15602	0.247674	0.999946	37	69	171	51	24	199	39	73	82	69	148	22	18	53	46	64	111	204	33	147	118	36	56	343	72	55	92	29	51	166	198	426	81	78	253	55	70	40	58	80	117
K01416	0.0706269	0.394488	3.92646	0.100469	0.919972	0.999946	0	0	0	0	0	0	0	0	0	0	0	0	0	0	0	0	2	0	0	0	0	0	0	0	0	0	0	0	0	0	0	0	0	0	0	0	1	0	0	0	0
K01417	849.084	-0.0404625	0.180291	-0.224429	0.822424	0.999946	833	1634	609	925	1271	824	687	925	576	1219	907	1007	1761	744	1734	1112	1150	623	1274	487	1122	1055	1051	700	754	1012	1179	1034	676	323	804	467	407	409	559	667	690	774	780	374	1574
K01419	90.6863	0.00735369	0.433276	0.0169723	0.986459	0.999946	144	185	55	46	85	127	80	18	93	274	53	43	112	83	331	81	118	19	273	122	66	27	101	65	320	204	93	193	30	85	52	27	37	16	26	20	10	25	71	66	171
K01420	367.864	-0.0632062	0.189312	-0.333873	0.738475	0.999946	464	499	323	393	592	376	296	443	213	486	290	629	513	335	858	317	534	265	425	241	511	650	412	357	278	459	295	421	385	118	395	386	172	324	368	151	277	283	332	151	544
K01421	1333.78	-0.264369	0.343891	-0.768758	0.442037	0.999946	1216	2769	2874	1515	1773	1165	733	1267	615	1396	1556	1945	1887	1219	2679	1466	1928	518	1280	127	3041	2734	1948	1069	2332	887	757	1331	2338	280	1064	634	129	337	1037	773	1157	1595	2363	360	2071
K01422	852.69	0.305095	0.300602	1.01495	0.310131	0.999946	904	544	1159	742	481	806	773	1152	889	399	1335	996	439	602	844	1151	668	1091	676	945	732	92	761	1021	651	651	735	308	721	729	892	925	1335	986	1185	858	1305	1207	591	1134	486
K01423	66.4454	0.0958452	0.355431	0.269659	0.787422	0.999946	86	115	58	50	55	82	50	63	37	123	34	60	58	55	265	72	69	27	91	89	112	253	76	75	105	140	55	159	15	36	35	10	41	32	11	34	8	22	41	79	142
K01424	2221.13	0.219673	0.124833	1.75973	0.0784537	0.999946	2303	2058	2368	2061	1740	2079	2317	3038	1974	2283	2749	2019	1726	1958	2615	2763	2132	2786	2037	2259	2270	2957	2304	1936	2236	2319	2920	1732	1644	1671	2344	1625	2571	2061	2765	2040	2355	2372	1747	2276	2183
K01425	995.838	0.311016	0.209604	1.48383	0.137854	0.999946	881	619	1271	611	753	903	1278	1477	846	980	991	1024	525	907	1108	1303	930	1219	1037	1008	649	1732	968	576	1223	1402	1748	649	508	749	623	469	1097	926	1014	1449	1562	1109	751	1308	919
K01426	116.492	0.122369	0.232955	0.525289	0.599383	0.999946	151	216	105	96	120	79	90	75	126	130	48	58	244	112	118	126	130	121	178	219	136	262	202	93	135	177	113	171	105	39	67	47	77	153	109	52	44	101	167	85	117
K01427	52.3365	-0.336892	0.400621	-0.840925	0.40039	0.999946	56	122	88	52	53	40	85	49	177	75	19	63	36	94	197	47	68	66	41	8	122	28	54	36	46	49	44	73	56	5	7	17	43	11	13	10	20	58	76	32	46
K01428	138.028	0.114936	0.337198	0.340855	0.733213	0.999946	144	192	146	100	152	119	152	235	413	140	57	153	141	166	935	176	158	113	178	96	204	121	189	79	77	108	82	167	125	26	53	58	109	76	36	50	53	106	178	84	168
K01429	12.2796	-0.0189953	0.500223	-0.0379737	0.969709	0.999946	8	42	14	9	9	12	7	49	50	7	2	8	7	16	42	12	11	6	9	11	39	4	19	11	5	3	7	11	18	1	5	7	12	1	3	12	3	1	12	10	19
K01430	31.3901	-0.0892165	0.388328	-0.229745	0.81829	0.999946	32	87	28	24	23	31	40	65	82	37	9	43	28	28	201	23	39	14	28	14	59	26	27	12	8	40	22	40	31	3	14	9	35	8	16	19	14	33	51	26	25
K01431	2.96203	0.597368	1.30423	0.458022	0.646937	0.999946	6	3	0	0	8	0	0	0	0	1	1	1	0	0	74	0	0	0	0	4	7	0	0	0	1	12	2	5	0	0	0	1	2	0	0	3	2	0	1	2	17
K01432	42.9306	0.584368	0.383511	1.52373	0.127576	0.999946	31	22	75	18	21	21	43	63	63	74	55	18	17	35	57	50	29	41	39	77	91	67	46	28	30	14	12	16	10	52	20	9	21	53	107	62	84	45	37	75	16
K01433	403.992	0.275342	0.307696	0.894851	0.370867	0.999946	358	239	751	279	300	268	413	631	551	237	477	407	236	407	757	540	268	496	271	511	328	72	316	158	268	412	338	188	279	412	260	133	736	442	458	563	552	572	428	672	286
K01434	1.03138	1.08289	1.65268	0.65523	0.512319	0.999946	0	0	1	0	2	0	1	0	15	0	0	0	0	0	0	0	4	5	2	0	0	0	0	3	1	0	0	1	0	0	0	0	79	2	1	0	0	3	0	0	0
K01435	0.946739	1.85181	1.25618	1.47416	0.140438	0.999946	1	0	0	0	0	0	1	0	0	4	2	1	1	0	1	0	0	1	1	0	0	0	1	0	1	0	0	0	0	0	3	1	0	1	12	1	0	0	2	1	1
K01436	418.811	-0.0942048	0.157078	-0.599733	0.548684	0.999946	610	383	518	378	413	588	495	431	462	508	420	384	400	335	677	405	764	431	428	420	394	1212	529	420	648	470	428	434	194	179	346	270	262	450	314	299	291	307	419	198	481
K01437	0.731338	-2.94458	2.00162	-1.4711	0.141265	0.999946	0	4	0	0	0	0	17	2	0	0	0	0	0	0	0	0	0	0	0	0	0	0	0	1	0	0	0	5	0	1	0	0	0	0	0	0	0	1	0	0	1
K01438	980.581	0.348618	0.224518	1.55274	0.120485	0.999946	942	708	1012	747	584	1087	1009	1026	728	884	1184	761	442	750	1400	1099	704	1261	694	1410	831	1217	989	1660	864	1022	481	563	803	817	1060	1616	1241	1101	1237	872	1238	935	676	1071	886
K01439	1116.58	-0.0867657	0.154712	-0.560819	0.574921	0.999946	1586	1459	1127	1059	1624	1294	925	1338	972	1362	1238	1665	1258	1019	1854	1176	2417	918	1338	1291	1173	2279	1374	791	1070	1100	773	1234	1024	398	970	710	519	977	1031	585	774	919	1403	668	1137
K01440	0.29833	0.250484	3.13362	0.0799343	0.936289	0.999946	0	2	0	0	0	0	0	0	0	0	0	0	0	0	0	0	0	0	0	0	0	0	0	6	3	1	0	0	0	0	0	0	0	0	1	0	0	0	0	0	0
K01441	0.124737	0.0671637	3.92646	0.0171054	0.986353	0.999946	0	0	0	0	0	1	0	2	0	0	0	0	0	0	0	0	0	1	0	0	0	0	0	0	0	0	0	0	0	0	0	0	0	0	0	0	0	0	0	1	0
K01442	1693.33	0.165468	0.156038	1.06043	0.288948	0.999946	1633	1687	2109	1505	1479	1297	2051	2155	1469	1910	1868	1587	1611	1831	1753	2286	1545	1851	2038	1394	2086	1646	1978	1093	1219	1833	2118	1191	1522	1322	1475	764	1624	1642	2018	1830	2402	1971	1571	1962	1367
K01443	2654.56	0.282974	0.210267	1.34579	0.178372	0.999946	2645	2806	2212	2587	2655	2143	2207	3247	1566	1921	4625	2944	1874	2326	3074	2767	2958	2673	2351	3433	3080	1423	3292	1637	3227	2590	1720	1799	2790	2321	2063	1418	3360	3247	4291	2243	4529	3107	2241	2532	2077
K01444	58.2583	0.406809	0.400552	1.01562	0.30981	0.999946	48	43	52	26	55	64	64	71	15	18	75	79	27	63	199	68	12	34	58	49	4	73	53	11	76	102	31	38	44	40	29	28	78	104	58	78	180	71	38	102	30
K01446	2.11556	0.168426	0.871085	0.193353	0.846683	0.999946	3	3	5	0	2	1	1	9	1	3	1	0	3	2	0	0	2	0	0	1	4	0	0	1	0	1	3	1	6	1	13	3	0	3	7	0	2	0	2	0	0
K01447	461.844	0.13489	0.270011	0.499572	0.617376	0.999946	379	345	936	253	342	406	595	681	612	322	423	348	206	378	420	573	373	419	306	758	472	196	369	596	800	422	211	255	322	424	277	473	582	553	594	636	569	514	349	613	287
K01448	2366.03	0.126198	0.06211	2.03185	0.0421692	0.999946	2490	3069	2249	1920	2497	2472	2323	2263	2408	2728	2390	1873	1987	2378	3218	3122	2878	2378	2697	2270	3134	3028	3154	2195	2520	2832	2711	2260	1859	1591	2252	1735	2245	2218	2245	2215	2097	2273	1905	2343	2717
K01449	201.661	-0.287908	0.213591	-1.34794	0.177678	0.999946	234	426	190	154	359	279	223	126	265	406	153	178	223	323	224	298	257	165	300	125	206	276	357	156	125	354	247	307	88	64	167	140	77	157	84	107	150	158	179	99	337
K01451	500.015	-0.0664074	0.167043	-0.397547	0.690964	0.999946	747	560	519	408	571	654	552	528	599	534	421	481	492	460	1067	460	884	372	552	644	528	1468	572	511	667	580	531	565	247	207	390	329	310	605	365	255	332	312	519	283	485
K01452	13.8048	0.2727	0.388634	0.701689	0.482873	0.999946	10	27	13	10	8	15	10	11	27	53	5	15	19	34	5	21	14	5	13	4	20	9	21	5	18	13	20	40	11	6	10	6	9	13	2	2	16	12	11	13	11
K01453	15.0841	-0.0120531	0.497713	-0.0242169	0.98068	0.999946	5	6	57	18	4	12	10	7	30	2	4	6	9	7	18	15	15	19	23	81	17	9	11	12	14	23	34	9	5	22	2	8	10	11	22	2	9	16	12	11	4
K01454	2.2493	-0.260919	0.830804	-0.314056	0.753478	0.999946	0	3	4	1	2	8	2	2	0	1	2	0	0	2	6	6	7	0	0	0	3	0	1	4	9	3	8	0	0	1	0	4	0	1	2	0	4	0	8	0	2
K01455	9.44395	0.14977	0.388544	0.385465	0.699893	0.999946	18	3	16	7	8	6	8	5	18	6	2	4	22	13	9	5	10	24	10	21	14	13	15	13	4	19	9	8	11	3	10	6	8	3	6	3	11	8	8	4	2
K01456	2.55148	-1.70312	0.862615	-1.97437	0.0483393	0.999946	1	10	5	1	1	2	27	12	0	7	2	2	2	1	0	2	1	0	3	0	8	0	0	6	0	1	5	0	0	0	1	0	0	0	0	2	0	6	1	1	3
K01457	32.143	0.0412446	0.476296	0.0865945	0.930994	0.999946	39	45	36	26	32	29	37	9	3	35	106	44	31	21	128	28	32	17	34	26	75	34	26	14	58	40	11	11	15	2	9	7	4	4	12	73	126	47	16	13	36
K01458	0.72598	1.50059	3.09617	0.484661	0.627916	0.999946	0	2	0	0	0	0	0	0	0	4	0	0	3	0	0	18	0	0	0	0	0	0	9	0	0	0	0	0	0	0	0	0	0	0	0	0	0	0	0	0	0
K01459	6.20198	-0.411175	0.583292	-0.704922	0.480859	0.999946	6	6	15	5	10	8	10	1	3	7	2	4	0	1	10	8	53	4	2	1	16	21	14	2	1	1	5	5	5	0	4	2	2	5	0	9	11	2	6	6	4
K01460	83.2374	0.439104	0.940837	0.466716	0.640703	0.999946	220	259	9	1	15	1	53	7	24	8	10	82	9	20	945	0	8	12	0	347	205	3	1	3	218	315	53	279	2	15	52	1	136	26	27	12	7	0	10	158	416
K01461	1.98524	1.18027	0.923604	1.27789	0.201287	0.999946	1	0	3	2	0	0	1	0	8	1	1	1	1	1	3	4	3	6	5	0	7	0	2	3	0	0	1	1	6	8	0	0	0	1	0	2	0	2	2	0	1
K01462	1668.36	0.0105707	0.0892263	0.11847	0.905695	0.999946	1631	2071	1780	1712	1846	1993	1682	1671	1302	1972	1503	1733	1795	1517	2063	1855	1925	1650	1976	1116	1674	2425	2046	1850	1901	1825	2195	1542	1469	878	1866	1660	1407	1229	1516	1597	1425	1666	1488	1319	2039
K01463	234.102	-0.0188498	0.159139	-0.118449	0.905712	0.999946	251	424	230	172	284	282	214	138	229	400	251	232	321	332	300	304	255	268	311	111	329	400	296	166	237	345	398	258	164	110	213	131	174	159	142	152	222	208	203	133	260
K01464	540.554	-0.064006	0.240369	-0.266283	0.790022	0.999946	632	621	468	518	659	700	703	322	569	489	226	411	868	630	364	519	634	666	565	1006	517	1154	346	449	562	820	650	564	203	186	401	300	476	1067	276	423	265	401	696	338	1169
K01465	2495.1	0.0800734	0.0746075	1.07326	0.283153	0.999946	2814	3070	2532	2510	2590	2564	2247	2486	2135	2800	2804	2300	2677	2376	3772	2948	2966	2459	2744	2073	3020	3141	2831	2988	2704	2895	2449	2354	2425	1354	2399	2668	1916	1994	2272	2390	2004	2594	2337	1891	2924
K01466	186.238	0.183717	0.29136	0.63055	0.528335	0.999946	282	254	158	144	224	129	120	119	165	137	108	139	190	113	100	146	255	214	179	688	216	528	137	150	349	300	266	266	80	99	99	68	169	298	93	77	111	130	188	114	341
K01467	461.412	0.357222	0.257465	1.38745	0.165303	0.999946	737	410	357	330	368	403	298	765	319	383	800	500	271	343	861	502	605	334	366	348	384	645	497	318	490	399	182	387	249	983	332	198	320	378	560	866	437	707	381	420	402
K01468	1285.28	0.274184	0.224455	1.22155	0.221876	0.999946	1471	607	1520	943	886	1136	1731	2034	1405	1421	1252	1000	828	1214	1231	1773	875	2068	1284	1024	724	1850	1332	802	1059	1493	1818	854	727	1022	1198	496	1983	1293	1461	1521	1661	1714	1022	1710	1115
K01469	19.4645	-0.0634864	0.441868	-0.143677	0.885755	0.999946	21	7	9	17	21	24	53	5	12	18	4	7	44	22	15	25	25	30	33	47	5	111	32	26	4	27	3	15	4	7	26	14	10	18	14	12	15	6	15	6	35
K01470	474.018	0.271379	0.28302	0.95887	0.337624	0.999946	331	173	728	262	405	529	618	699	667	282	352	540	211	486	514	626	306	426	444	663	288	506	332	223	439	603	337	325	255	315	309	214	618	620	512	688	949	733	580	779	267
K01471	0.0711258	0.394488	3.92646	0.100469	0.919972	0.999946	0	0	0	0	0	0	0	0	0	0	0	0	3	0	0	0	0	0	0	0	0	0	0	0	0	0	0	0	0	0	0	0	0	0	0	0	0	0	0	0	0
K01473	82.5774	-0.488803	0.326807	-1.49569	0.134733	0.999946	131	49	90	106	81	94	264	58	113	47	37	26	111	64	98	124	110	133	140	115	14	209	111	60	35	178	58	157	19	64	94	46	32	52	63	71	36	43	82	37	66
K01474	39.2121	-0.288512	0.413835	-0.697167	0.485698	0.999946	43	8	16	27	47	47	158	17	13	36	13	18	58	36	37	66	46	64	62	74	17	136	45	38	4	75	33	111	54	16	47	20	13	30	24	19	19	14	40	9	32
K01476	222	0.26547	0.440566	0.602566	0.546798	0.999946	181	114	419	91	196	201	245	335	235	392	93	60	70	193	274	511	81	189	176	629	121	1221	425	97	266	204	107	101	73	449	34	58	147	143	453	141	74	200	93	244	37
K01477	0.0461539	-0.684476	3.92646	-0.174324	0.861611	0.999946	0	0	0	0	0	0	2	0	0	0	0	0	0	0	0	0	0	0	0	0	0	0	0	0	0	0	0	0	0	0	0	0	0	0	0	0	0	0	0	0	0
K01478	205.441	-0.0970819	0.333416	-0.291174	0.770919	0.999946	227	263	156	183	321	302	222	142	165	292	91	110	351	269	681	132	202	114	302	60	99	355	213	139	565	201	172	407	65	55	355	130	74	176	108	167	49	128	284	52	675
K01479	10.6977	0.981051	0.639359	1.53443	0.124924	0.999946	2	13	3	10	9	5	4	9	5	26	3	9	16	19	168	2	7	1	18	5	7	8	8	4	5	7	3	2	5	3	45	6	1	2	2	8	0	9	6	14	22
K01480	493.356	0.056457	0.228227	0.247372	0.80462	0.999946	657	602	362	457	632	524	458	693	267	988	441	535	483	290	785	590	852	618	520	459	525	1822	538	495	391	916	1084	523	328	117	330	251	311	282	349	310	251	444	349	235	525
K01481	0.0723999	0.394488	3.92646	0.100469	0.919972	0.999946	0	0	0	0	0	0	0	0	0	0	0	0	0	1	0	0	0	1	0	0	0	0	0	0	0	1	0	0	0	0	0	0	0	0	0	0	0	0	0	0	0
K01482	28.9484	-0.186034	0.570322	-0.326192	0.744279	0.999946	23	3	76	26	56	39	16	3	110	73	9	19	23	40	8	20	39	36	19	3	27	12	16	10	18	19	38	67	14	65	73	9	0	19	4	3	2	34	45	32	16
K01483	16.0019	-0.266713	0.553367	-0.481982	0.629819	0.999946	40	55	7	6	25	4	17	7	7	2	6	10	8	6	8	9	39	7	5	59	47	0	10	3	39	45	18	61	12	6	3	4	12	14	8	7	1	13	7	20	51
K01484	16.881	0.736224	0.913259	0.80615	0.420156	0.999946	34	39	0	0	2	2	16	5	3	4	1	1	1	6	268	2	6	0	0	74	33	10	1	0	34	56	19	68	0	2	3	4	18	9	8	3	2	1	7	23	56
K01485	255.691	-0.206533	0.230277	-0.896891	0.369777	0.999946	265	335	670	209	100	301	329	295	247	152	332	205	233	213	724	319	247	164	262	358	252	117	203	299	346	464	200	256	97	118	212	131	208	192	214	195	227	161	298	348	393
K01486	1148.53	0.0496898	0.180474	0.27533	0.783063	0.999946	1332	1623	705	1396	1449	1209	884	1150	960	1178	1026	1397	1825	970	1192	1108	1061	974	1295	1838	1333	2690	1349	1013	980	1444	786	1382	672	728	1021	762	672	1399	1052	655	820	1116	949	525	2965
K01487	643.894	0.225139	0.172659	1.30395	0.19225	0.999946	699	638	544	498	516	749	697	583	552	424	535	552	661	533	454	592	566	457	694	999	704	768	605	822	799	939	473	713	365	556	641	823	612	764	712	502	768	606	547	592	1182
K01488	218.286	0.409128	0.318513	1.28449	0.19897	0.999946	249	386	118	108	162	222	128	395	162	152	168	259	313	202	806	268	284	156	380	102	662	113	306	168	150	225	170	273	617	40	158	88	86	214	86	110	245	190	217	69	236
K01489	631.632	0.181169	0.173905	1.04177	0.297519	0.999946	673	690	581	575	663	510	676	869	1841	624	712	672	601	572	942	771	857	474	646	553	609	596	695	462	490	667	539	526	484	310	637	404	521	502	640	526	702	716	445	634	694
K01490	0.210146	-0.0904233	2.75666	-0.0328017	0.973833	0.999946	0	0	1	0	0	0	1	0	0	0	0	1	3	0	0	2	0	0	0	0	0	0	0	0	0	0	0	0	0	0	0	0	0	0	0	0	0	0	0	1	0
K01491	1877.01	0.0699355	0.109024	0.641471	0.521217	0.999946	1938	2041	1894	1880	2097	2016	1926	2057	1459	2414	1662	1782	1923	1721	2228	2293	1927	1692	2175	1266	1862	3401	2082	2094	1857	2244	3255	1979	1484	1122	1903	1816	1479	1403	1752	1795	1865	1664	1612	1406	2077
K01492	34.0567	0.531933	0.489005	1.08779	0.276689	0.999946	27	24	24	18	11	60	26	41	12	20	26	16	29	40	53	36	5	9	20	31	5	3	48	132	15	27	5	36	12	8	58	138	39	33	36	22	49	42	19	56	28
K01493	908.447	0.102636	0.126549	0.811037	0.417344	0.999946	1012	898	868	862	970	1053	886	1075	694	1142	1021	1043	865	836	886	1119	990	1004	1030	538	797	1469	1062	896	768	1079	1672	1051	680	529	1125	722	725	708	840	879	890	937	700	627	1005
K01494	72.3588	0.35424	0.464231	0.763069	0.445422	0.999946	116	78	121	23	51	25	50	27	69	27	26	62	58	79	270	96	125	50	15	216	59	261	19	16	267	90	45	218	35	20	16	21	31	152	19	22	20	22	127	75	76
K01495	863.156	0.144288	0.125131	1.15309	0.248871	0.999946	1004	889	1065	678	771	804	896	800	678	892	996	698	617	861	1274	922	769	1006	1073	872	745	1143	965	1164	1000	1108	1154	581	578	672	1091	696	922	712	913	757	765	883	712	842	857
K01496	341.085	-0.140035	0.133987	-1.04514	0.29596	0.999946	379	525	430	339	470	401	311	331	295	350	428	447	417	372	451	389	336	179	467	183	397	435	406	316	425	391	324	314	345	216	338	300	212	215	316	446	241	335	355	200	286
K01497	206.349	0.406554	0.226129	1.79789	0.0721947	0.999946	183	190	148	136	205	225	164	143	89	297	220	178	178	149	396	206	158	334	200	100	247	403	268	296	229	265	518	158	177	110	255	300	193	64	191	201	187	146	145	149	238
K01498	0.0237086	0.224761	3.92646	0.0572428	0.954352	0.999946	0	0	0	0	0	0	0	0	0	0	0	0	1	0	0	0	0	0	0	0	0	0	0	0	0	0	0	0	0	0	0	0	0	0	0	0	0	0	0	0	0
K01499	2.10035	0.606281	1.32047	0.45914	0.646134	0.999946	0	0	11	0	0	0	0	2	2	1	0	0	1	1	0	0	1	2	1	27	0	21	0	0	0	4	0	0	0	0	0	0	4	3	1	1	1	2	0	0	6
K01500	9.96345	0.250563	0.510228	0.491081	0.623369	0.999946	2	14	9	10	2	10	19	10	2	8	5	7	5	7	18	30	0	1	36	0	13	9	24	19	17	5	9	9	14	1	20	8	8	4	14	6	3	24	16	2	6
K01501	112.135	-0.374164	0.220203	-1.69918	0.0892855	0.999946	177	147	125	115	150	115	234	96	100	110	108	92	186	81	97	148	152	68	110	77	98	312	141	119	39	146	105	115	35	112	125	97	87	125	52	97	66	79	102	43	171
K01502	18.6047	-0.591861	0.336601	-1.75834	0.078689	0.999946	43	18	16	16	22	20	63	28	14	13	30	24	40	16	19	29	23	13	18	15	13	14	10	18	2	56	7	10	15	14	23	14	3	16	7	16	6	16	7	19	22
K01505	21.7411	-0.458912	0.376121	-1.22012	0.222421	0.999946	21	9	39	46	38	19	35	24	58	25	4	27	27	23	10	17	34	20	27	12	7	27	23	25	20	34	11	26	8	9	22	14	4	28	30	15	1	7	25	7	55
K01506	6.17308	-0.529062	0.433595	-1.22018	0.222398	0.999946	14	12	5	2	6	8	18	6	2	5	4	5	3	2	6	15	5	8	5	0	11	6	3	9	20	8	15	9	2	9	1	3	4	7	1	7	1	4	6	3	2
K01507	782.441	-0.0390521	0.12139	-0.321708	0.747674	0.999946	936	806	1116	635	821	800	1022	720	756	931	693	523	895	907	841	1073	967	753	851	777	614	784	791	618	827	1300	820	974	514	671	1032	476	695	766	680	550	658	666	754	685	963
K01509	4.16476	0.533515	0.548384	0.972886	0.33061	0.999946	3	4	3	5	6	1	1	1	4	5	7	6	12	6	3	5	1	0	5	2	8	6	6	2	5	2	2	0	5	0	1	7	2	2	3	4	16	6	9	2	1
K01510	4.72943	0.989244	0.725969	1.36265	0.172992	0.999946	2	0	3	3	2	1	8	12	0	2	3	7	1	7	3	7	0	5	4	0	0	0	5	0	6	8	3	0	4	10	1	1	12	4	6	10	14	9	5	11	1
K01511	0	NA	NA	NA	NA	NA	0	0	0	0	0	0	0	0	0	0	0	0	0	0	0	0	0	0	0	0	0	0	0	0	0	0	0	0	0	0	0	0	0	0	0	0	0	0	0	0	0
K01512	77.3328	-0.149738	0.252276	-0.593549	0.552814	0.999946	103	128	61	87	134	102	40	73	45	99	68	78	109	86	232	92	91	48	171	58	149	55	115	66	110	67	54	84	81	17	45	46	21	70	68	34	46	81	119	25	102
K01513	18.7301	-0.591742	0.649722	-0.910763	0.36242	0.999946	96	33	6	40	5	19	5	4	11	4	54	1	5	16	11	12	2	60	2	22	38	0	75	12	32	9	5	9	21	17	60	8	22	9	24	1	17	4	1	2	4
K01514	0.064352	-0.187426	3.92646	-0.047734	0.961928	0.999946	0	0	0	0	1	0	0	0	0	0	0	0	0	0	0	0	0	0	0	0	0	0	0	0	0	0	0	0	0	1	0	0	0	0	0	0	0	0	0	0	0
K01515	1101.92	-0.0418934	0.15447	-0.271207	0.786232	0.999946	1442	1798	852	1102	1422	1228	945	1086	850	1388	1091	1445	1490	1207	1935	1355	1739	603	1163	613	1662	1288	1672	1199	1254	1250	797	1128	1124	347	1142	1133	443	727	852	896	926	1138	1079	655	1631
K01518	13.5684	-0.160491	0.481787	-0.333117	0.739046	0.999946	5	31	10	19	8	26	16	17	39	10	5	4	30	6	1	15	27	27	23	0	11	4	17	18	16	29	10	12	5	11	9	3	10	4	1	32	6	11	17	2	23
K01519	26.2744	-0.35561	0.482152	-0.737547	0.46079	0.999946	56	43	11	48	23	53	13	5	1	9	73	45	56	28	33	18	78	17	39	19	28	8	45	41	24	25	4	7	32	3	26	12	22	21	13	80	4	18	2	14	15
K01520	925.309	0.0152303	0.168049	0.0906306	0.927786	0.999946	1021	999	1029	909	1092	1046	924	1118	762	847	955	1130	798	982	1255	1118	950	525	905	1057	949	491	1049	1488	969	1044	593	669	968	513	932	764	606	836	844	696	944	945	801	1730	1029
K01521	14.2714	0.614927	1.2117	0.50749	0.611811	0.999946	26	53	0	0	0	0	9	5	0	3	0	0	1	3	329	0	1	0	0	74	21	1	0	1	43	29	6	31	2	4	2	0	9	1	4	3	1	0	0	26	34
K01522	1.76768	-0.738398	0.700976	-1.05339	0.292164	0.999946	4	2	9	1	1	0	4	0	0	3	2	0	4	2	5	4	1	1	3	0	13	1	2	1	1	4	2	1	0	0	1	1	1	0	0	0	0	3	2	0	2
K01523	288.564	-0.237982	0.166959	-1.4254	0.154043	0.999946	350	423	311	363	452	365	272	301	282	325	389	344	280	358	334	287	435	178	269	118	248	642	336	266	324	367	365	357	307	140	344	209	188	199	154	195	168	270	373	151	211
K01524	1180.62	0.0129801	0.184107	0.0705033	0.943793	0.999946	1375	1381	1580	1036	927	1627	1089	1015	775	1183	1746	1026	658	1055	2366	1211	1172	886	1157	1401	1072	900	1585	1877	1798	1244	520	937	1164	619	1240	823	948	1387	1097	1067	1960	1048	999	1086	1134
K01525	52.8987	-0.0741004	0.543359	-0.136375	0.891525	0.999946	128	128	30	19	37	70	38	15	35	38	31	35	23	54	353	13	72	3	34	155	97	6	13	18	120	141	45	161	16	38	27	25	47	4	14	16	18	2	23	75	182
K01526	0.514708	0.729715	1.64814	0.442752	0.657945	0.999946	1	1	0	0	0	0	0	0	2	0	1	0	2	1	0	1	0	0	0	0	0	0	0	0	0	0	1	1	0	5	2	0	0	0	0	0	0	0	0	0	0
K01527	0.398623	0.628076	2.74609	0.228717	0.819089	0.999946	1	0	0	1	0	0	0	0	0	0	0	0	1	6	0	0	0	0	7	0	0	0	0	0	0	1	0	0	0	0	0	0	0	0	0	0	0	0	0	0	0
K01528	0.613424	-0.744608	1.98585	-0.374956	0.707693	0.999946	0	1	0	2	4	0	0	0	0	0	0	1	6	7	0	2	0	0	0	0	0	0	0	0	0	0	0	0	0	0	0	0	0	0	0	0	0	0	1	0	2
K01529	233.298	0.0957993	0.265827	0.360381	0.718562	0.999946	298	216	293	176	229	287	197	181	288	204	95	115	161	212	907	254	171	241	142	141	205	178	245	458	290	273	226	264	110	130	360	483	167	204	173	148	161	210	266	225	150
K01530	27.2598	-0.416648	0.490355	-0.849687	0.395499	0.999946	11	36	142	13	27	12	22	5	45	50	13	35	29	30	21	17	8	37	33	82	9	91	16	12	13	19	10	38	11	60	4	16	9	6	11	24	2	15	43	14	36
K01531	1252.06	0.0151952	0.244055	0.0622613	0.950355	0.999946	1604	2533	1491	1042	758	1103	1269	752	1223	1013	1378	604	832	755	2370	1020	809	2311	1106	1674	1360	1608	1874	961	1296	1890	1249	1773	1672	525	1062	621	851	1350	1118	447	2919	660	974	1277	1369
K01533	4630.78	-0.00418308	0.0897637	-0.046601	0.962831	0.999946	5474	6664	4728	4420	5350	4689	4613	5275	4488	5334	5845	4697	5227	4573	6006	6285	5790	4652	5645	2670	5544	4710	5922	4478	4057	5332	4904	4064	5070	2709	4338	3060	3753	3345	4312	4488	3613	5017	4402	3675	5139
K01534	5515.65	-0.0625804	0.110104	-0.568376	0.56978	0.999946	7540	8265	4892	5368	6885	6087	5342	5643	4581	6696	5388	6238	6939	5686	7563	6900	8086	4101	7422	3319	6545	6348	7333	6510	5867	6453	4078	6233	5325	2551	4949	5758	3571	3652	4879	5006	3559	5851	5081	3498	7479
K01535	228.089	-0.286951	0.182473	-1.57257	0.115819	0.999946	342	405	293	205	345	238	266	136	198	247	212	124	281	283	427	234	362	176	288	165	264	452	313	182	254	397	245	434	146	74	157	152	112	253	124	160	100	154	314	126	252
K01536	10.6105	-0.547592	0.775682	-0.705949	0.48022	0.999946	29	10	3	5	1	60	4	0	15	19	3	3	17	7	68	11	4	1	7	0	6	6	7	92	7	5	5	11	2	0	16	232	0	13	7	0	0	2	2	1	21
K01537	6063.21	0.0667141	0.117421	0.568162	0.569925	0.999946	6965	5408	7175	5290	5857	6771	7091	5582	5804	6712	5591	4923	5190	5131	6724	7035	6649	6494	5660	4263	5263	9870	6738	6870	7164	7947	7650	7985	4771	4064	5951	7128	4695	5873	4682	6141	4732	5631	6525	5850	5920
K01539	199.585	-0.177028	0.246984	-0.716758	0.473523	0.999946	332	397	186	150	276	215	189	119	153	247	250	140	247	182	313	263	322	223	301	54	226	306	340	193	216	400	228	467	203	67	182	139	83	143	67	152	48	122	243	62	255
K01541	2.94976	0.37971	0.810579	0.468443	0.639468	0.999946	3	1	1	1	1	7	4	0	0	0	8	3	5	1	3	0	0	0	2	0	11	0	6	0	2	2	3	13	1	0	3	1	2	0	5	4	10	8	9	0	3
K01542	0.89561	1.31419	1.12384	1.16937	0.242253	0.999946	1	0	0	0	1	0	1	0	3	1	0	2	2	3	1	1	2	0	0	0	0	7	1	0	0	1	0	0	0	2	0	2	0	2	1	0	0	0	2	0	1
K01544	7.02616	-0.0292366	0.66999	-0.0436373	0.965193	0.999946	4	43	0	3	5	5	2	0	6	13	7	9	8	9	10	18	4	5	2	0	2	0	27	8	2	3	4	8	43	4	3	1	2	4	6	1	0	11	7	2	9
K01545	0.452871	0.807178	2.41411	0.334359	0.738109	0.999946	2	0	0	0	0	0	0	0	0	0	0	0	0	0	48	0	0	0	0	2	2	0	0	0	3	1	0	7	0	0	0	0	0	0	0	0	0	0	0	3	0
K01546	1481.21	0.364088	0.245718	1.48173	0.138412	0.999946	1471	744	1968	752	1012	1337	1827	1705	2064	1626	1167	1010	907	1136	1439	1864	1298	1602	980	1837	1340	3581	1343	786	2772	1919	1142	1260	691	1495	1057	692	2014	1805	1420	2818	1626	1668	1032	1975	761
K01547	2360.04	0.330097	0.2213	1.49163	0.135797	0.999946	2433	1612	2929	1233	1708	2322	2671	2440	3131	2621	1820	1527	1879	1645	2388	2517	2193	3118	1629	3494	2310	5346	2209	1473	4710	2909	1820	2096	1136	2311	1606	1250	2989	2837	2239	3997	2297	2478	1748	2910	1355
K01548	425.534	0.245145	0.220037	1.11411	0.265233	0.999946	492	283	557	313	279	397	490	533	609	355	384	287	360	421	618	559	265	519	283	425	321	511	334	195	729	654	372	346	236	315	369	216	628	575	380	590	534	573	335	554	271
K01551	185.819	0.351093	0.508609	0.6903	0.490006	0.999946	53	91	372	42	284	203	104	32	91	104	68	246	100	390	70	30	25	121	233	321	219	51	123	36	572	476	132	214	27	90	120	200	185	512	400	456	11	59	242	194	207
K01552	1077.85	-0.146069	0.232217	-0.629016	0.529338	0.999946	1344	1691	1779	952	1598	885	851	608	1127	1249	967	966	1773	1028	2154	1236	1745	745	1613	292	1567	1902	1049	730	1562	1493	1193	2221	1379	386	836	594	390	677	544	731	485	755	1821	538	1193
K01554	20.136	0.312598	0.848663	0.368341	0.712619	0.999946	64	57	3	1	10	0	9	2	5	5	5	4	6	6	268	0	9	6	1	73	35	10	0	9	27	55	25	79	0	4	4	2	20	18	4	7	1	0	4	40	87
K01555	1.45049	-1.55775	0.642818	-2.42331	0.0153796	0.999946	4	2	4	1	6	4	4	0	0	3	0	0	1	0	4	1	1	0	1	4	1	5	3	1	0	0	4	0	0	0	1	1	1	2	0	0	1	1	1	2	0
K01556	6.44728	2.80298	1.38149	2.02896	0.0424625	0.999946	0	0	0	1	1	5	49	2	4	11	1	0	9	1	0	12	0	16	12	0	0	0	1	0	6	65	51	84	2	0	0	0	0	0	0	1	1	0	1	0	0
K01557	25.0202	-0.141043	0.365637	-0.385746	0.699685	0.999946	28	23	51	17	30	48	11	17	18	46	20	10	30	10	117	28	41	44	27	44	34	23	20	26	20	35	23	13	3	34	19	10	20	6	9	29	1	25	20	20	30
K01560	111.153	-0.154941	0.290325	-0.533683	0.593561	0.999946	138	158	66	134	199	142	98	171	51	148	115	244	216	103	158	167	174	60	127	64	99	215	155	175	71	93	78	103	106	13	101	86	24	50	96	47	101	100	119	19	217
K01561	16.0724	-0.621415	0.592104	-1.0495	0.293947	0.999946	31	2	12	15	13	87	10	10	17	3	30	9	9	5	6	7	56	18	29	31	9	54	5	38	0	10	8	13	20	39	18	1	7	2	1	4	9	1	12	6	7
K01563	2.56996	0.114722	0.922953	0.124299	0.901078	0.999946	1	1	6	5	3	1	1	0	2	1	0	1	4	4	49	2	5	2	0	0	12	3	0	0	1	4	0	3	4	0	1	0	0	1	0	0	0	1	1	5	1
K01564	4.66154	0.489277	0.689285	0.709833	0.477808	0.999946	7	8	9	1	0	3	0	2	4	9	2	0	4	2	1	1	2	0	1	11	10	6	10	1	25	3	3	2	0	4	3	11	8	1	5	17	1	2	6	0	8
K01565	149.577	0.323125	0.370086	0.873108	0.382604	0.999946	94	82	213	148	98	146	145	150	102	94	414	133	66	96	105	116	143	174	120	328	121	24	119	57	175	175	47	48	136	217	75	62	183	276	183	219	289	189	86	170	77
K01567	33.6815	-0.180613	0.38107	-0.473961	0.635527	0.999946	45	62	56	13	48	50	22	16	41	33	33	24	57	25	251	19	27	15	53	7	61	74	48	22	42	40	24	72	28	2	21	16	11	12	11	12	18	32	38	17	43
K01568	2.46836	0.510178	1.21728	0.419112	0.675134	0.999946	1	6	1	1	2	2	2	0	1	10	0	0	4	0	34	4	0	1	9	1	3	0	31	0	0	0	0	0	0	0	2	1	0	0	0	0	1	0	0	5	0
K01569	0.289729	-0.857158	1.85016	-0.463289	0.643157	0.999946	0	0	1	0	0	2	1	1	0	0	0	0	2	0	0	0	0	0	1	0	1	0	0	0	0	0	2	0	0	0	0	1	0	0	0	0	0	0	0	0	0
K01571	1791.72	-0.0856275	0.166451	-0.51443	0.606951	0.999946	1952	2707	1421	2124	2721	1932	1641	1715	1124	2702	1583	2185	3140	1923	1819	1862	3224	1199	2463	1103	1968	2277	2581	1851	2264	1806	1536	2497	1673	780	1598	1701	686	903	1453	1540	1310	1633	1717	1021	2887
K01572	3268.43	0.0886072	0.108707	0.815101	0.415015	0.999946	3082	3121	3492	3389	3772	3061	3701	4626	2797	3830	4046	3619	3750	2769	3273	3837	3717	3609	3488	2620	2786	4430	3778	2914	3357	3418	4444	2884	3079	1665	3266	2653	2916	2590	3099	3255	3272	3446	2770	2807	3404
K01573	173.32	0.366976	0.437094	0.839581	0.401144	0.999946	106	74	278	153	113	79	240	299	247	97	228	138	58	131	128	270	129	265	109	248	146	0	104	63	109	140	110	46	123	210	110	53	316	223	327	242	282	252	184	307	58
K01574	0.310538	0.662594	2.34212	0.282903	0.777251	0.999946	0	0	0	0	1	0	0	0	1	2	0	0	2	0	0	0	0	0	0	0	0	0	0	0	0	0	0	0	0	0	1	0	4	0	0	0	0	0	1	0	0
K01575	13.2757	0.58158	0.767526	0.757733	0.448611	0.999946	4	2	53	1	3	2	6	10	4	3	1	5	29	20	173	3	10	1	1	3	6	11	0	13	42	2	2	47	5	3	29	13	11	1	16	1	3	3	47	8	1
K01576	1.02193	1.14611	1.11442	1.02844	0.303745	0.999946	1	1	1	0	1	0	0	0	0	0	0	2	5	0	8	0	0	1	1	2	0	4	0	0	0	2	0	2	0	2	0	1	1	4	1	1	1	0	0	1	0
K01577	30.5722	0.271399	0.783895	0.346218	0.729179	0.999946	69	107	25	5	5	4	9	0	12	6	1	8	5	89	23	113	5	2	4	84	49	2	6	11	84	82	32	145	19	1	6	3	31	1	23	3	3	0	113	27	147
K01578	0.262797	-0.920379	2.3617	-0.389711	0.696751	0.999946	1	0	0	0	0	0	3	0	1	0	0	0	0	0	0	0	0	0	1	0	0	0	0	0	0	0	0	1	0	0	0	0	0	0	0	0	0	3	0	1	0
K01579	649.669	0.296811	0.197033	1.5064	0.131964	0.999946	498	545	624	577	507	731	667	645	549	695	826	502	382	497	799	697	534	834	546	470	531	866	645	899	495	705	1076	315	676	509	832	811	713	531	715	863	654	725	492	759	442
K01580	1811.56	0.455982	0.25128	1.81464	0.0695797	0.999946	1623	1014	2162	938	1254	1176	2390	2636	1852	2028	1448	1361	702	1332	1320	2429	1313	2606	1511	2263	1418	2858	1788	993	2448	2503	3973	1457	916	1793	1132	658	2380	1518	2266	2863	2174	2215	1410	2489	1487
K01581	224.881	0.606085	0.525257	1.15388	0.248549	0.999946	358	411	91	28	233	131	43	179	72	73	108	130	88	126	1966	132	391	21	107	538	325	43	87	308	754	511	214	360	213	25	166	128	242	33	94	70	110	18	191	255	965
K01582	743.403	-0.151924	0.240388	-0.631997	0.527389	0.999946	1298	1538	403	737	1158	728	543	848	326	726	1001	1117	687	697	2184	858	959	314	987	771	1402	728	1145	511	849	1378	533	1074	1013	150	542	427	411	256	529	311	518	668	539	475	1315
K01583	63.961	-0.170708	0.437036	-0.390605	0.696089	0.999946	115	101	30	92	121	58	29	125	20	69	129	170	83	59	129	117	86	26	69	0	72	82	159	37	17	29	21	36	95	8	101	72	25	16	68	32	57	61	50	6	74
K01584	180.135	-0.199999	0.575358	-0.347609	0.728134	0.999946	460	448	98	49	112	338	138	108	123	256	93	19	79	140	152	327	277	12	447	668	287	1	344	219	576	443	164	368	48	185	42	13	151	20	34	37	10	19	59	166	462
K01585	2447.39	0.340323	0.222884	1.52691	0.126783	0.999946	2627	1563	2663	2084	1314	2444	2524	3129	1953	2281	3075	2164	1086	1818	2747	2634	1579	3149	1916	1871	1584	2558	2528	3116	2379	2828	4609	1300	1779	1465	3151	3043	3282	2302	2491	3419	3116	2835	1624	3066	2114
K01586	2541.33	0.030437	0.104376	0.291608	0.770586	0.999946	2643	3290	2909	2289	3161	2749	2219	2454	2002	3018	2690	2917	2437	2476	3644	2538	3737	2223	2887	1877	3664	4265	2942	2711	2417	2686	3755	3038	2693	1187	2388	2149	1420	1866	2173	2301	2332	2323	2438	1821	2532
K01587	0.16916	0.321753	3.92646	0.0819449	0.934691	0.999946	0	0	0	0	0	1	0	0	0	4	0	0	0	0	0	0	2	0	0	0	0	0	0	0	0	0	0	1	0	0	0	0	0	0	0	0	0	0	0	0	0
K01588	1057.5	0.110406	0.109432	1.0089	0.313025	0.999946	1373	1111	1102	968	942	1182	947	1104	805	1181	1445	1121	725	888	1313	1031	1184	1010	1108	1015	1242	1172	1187	1100	1126	1235	1169	855	1107	698	1123	970	1034	936	1093	1077	1172	1046	898	936	1019
K01589	297.51	0.161103	0.429392	0.375189	0.70752	0.999946	297	257	361	153	304	324	388	314	112	704	149	90	117	93	550	339	381	676	389	153	228	1374	249	327	451	521	1242	526	60	70	295	91	172	16	126	296	29	149	277	130	422
K01590	4.17643	0.393823	0.831288	0.47375	0.635678	0.999946	5	1	9	3	4	3	0	2	4	1	1	0	1	4	0	4	19	3	0	1	0	0	2	1	14	1	5	42	1	7	1	0	3	11	3	1	1	0	7	6	1
K01591	2023.27	0.0347903	0.0964955	0.360538	0.718445	0.999946	2211	2315	2212	2102	2291	2274	1785	2215	1496	2438	2246	2277	2023	1881	2206	2323	2441	1970	2043	1251	2149	2762	2403	2138	1810	2353	2178	1831	2058	1297	2159	1760	1817	1685	1966	1978	1993	2208	1990	1536	2047
K01592	1.54113	1.12681	1.49529	0.753574	0.451105	0.999946	3	0	27	1	1	1	0	0	0	1	0	0	3	1	0	0	0	0	1	1	0	0	0	0	25	4	1	12	1	0	0	0	0	0	8	0	0	0	3	0	0
K01593	0.580269	0.681752	1.49397	0.456337	0.648148	0.999946	0	1	1	0	1	0	0	0	0	0	0	0	0	1	1	1	3	0	0	0	0	0	0	0	26	2	4	5	0	0	0	1	0	1	0	0	0	0	3	0	0
K01594	0.0193189	0.224761	3.92646	0.0572428	0.954352	0.999946	0	0	0	0	0	0	0	0	0	0	0	0	0	0	0	0	0	0	0	0	0	0	0	0	0	0	0	0	0	0	0	0	0	0	0	0	0	0	0	0	1
K01595	276.767	-0.00144428	0.617706	-0.00233814	0.998134	0.999946	365	461	934	73	117	38	203	75	57	54	41	204	210	78	1922	51	244	22	26	612	331	507	32	51	1542	530	239	892	100	55	273	34	237	62	116	116	31	21	708	287	718
K01596	490.096	-0.0540601	0.427886	-0.126342	0.899461	0.999946	485	244	709	524	768	705	360	178	518	1285	106	221	1097	683	111	365	1416	393	522	47	332	1111	250	208	1146	785	544	876	112	242	284	424	102	176	165	1059	70	284	919	409	693
K01597	13.4226	1.01439	0.689901	1.47034	0.141469	0.999946	2	4	33	2	3	2	9	7	5	10	7	17	30	22	6	4	42	2	1	18	37	1	0	7	20	3	0	37	11	2	72	4	8	1	15	6	2	7	62	22	13
K01598	102.118	-0.100424	0.257676	-0.38973	0.696736	0.999946	133	151	73	118	178	103	81	98	43	175	125	124	122	75	179	152	222	50	114	26	176	312	201	65	97	105	76	122	115	31	136	65	29	59	116	56	70	77	88	40	93
K01599	715.018	0.314587	0.266739	1.17938	0.238246	0.999946	1003	355	713	404	619	586	871	779	939	942	490	726	467	600	1108	991	317	1147	455	569	680	535	879	253	799	1073	298	802	492	729	427	268	713	974	1125	629	1444	647	770	962	556
K01601	9.61656	0.820398	0.512113	1.60199	0.109159	0.999946	13	3	5	7	10	3	4	9	21	4	3	13	1	12	11	5	15	19	4	36	3	49	4	4	19	11	6	21	10	2	8	4	4	18	6	0	3	3	16	10	9
K01602	0.0198845	0.224761	3.92646	0.0572428	0.954352	0.999946	0	0	0	0	0	0	0	0	0	0	0	0	0	0	0	1	0	0	0	0	0	0	0	0	0	0	0	0	0	0	0	0	0	0	0	0	0	0	0	0	0
K01607	1082.2	0.125485	0.124898	1.0047	0.315042	0.999946	1088	1194	1183	1015	1029	1152	1054	1452	1050	1232	1020	1227	874	1100	1353	1507	1694	993	1272	1014	1185	1117	1611	1224	914	1098	1585	1085	1044	945	995	487	830	745	1126	1036	885	1040	890	1021	760
K01608	69.983	-0.164217	0.516708	-0.317813	0.750626	0.999946	197	246	30	30	37	41	61	12	46	29	18	18	30	51	60	60	13	18	48	221	150	22	57	26	196	262	68	252	22	23	35	16	99	27	21	20	26	37	27	101	382
K01609	861.309	0.183554	0.212271	0.864718	0.387194	0.999946	776	914	1067	769	806	943	655	823	728	677	1248	1012	625	834	1052	890	551	544	1001	787	1115	505	914	1475	989	884	426	436	888	624	862	1441	671	783	885	1078	1112	888	730	774	770
K01610	3749.75	0.0448574	0.113943	0.393683	0.693815	0.999946	4301	4793	3145	4328	4161	3773	3552	4542	2380	4543	4231	4404	4170	3138	4767	4240	4051	4062	4260	2788	3818	5977	4883	4073	2721	3721	5947	3507	3849	2049	4112	2971	3061	2673	3264	3229	3421	3938	2950	2777	4634
K01611	113.025	-0.232981	0.331812	-0.702149	0.482586	0.999946	199	148	85	45	201	179	153	42	56	91	53	65	123	74	394	53	239	64	83	181	156	267	45	101	185	215	155	307	64	21	78	36	69	96	43	49	56	51	165	102	237
K01612	0.233664	-2.09096	3.70626	-0.564169	0.572639	0.999946	0	0	6	0	0	1	0	2	0	0	0	0	0	0	0	0	0	0	0	0	0	0	0	0	0	0	0	0	0	0	0	0	0	0	0	0	0	0	1	0	0
K01613	720.661	0.265786	0.205904	1.29082	0.196765	0.999946	770	672	694	598	413	845	737	891	607	792	696	452	269	534	1083	874	527	997	682	732	701	1076	768	1349	821	761	1269	547	426	517	729	1194	764	531	648	681	545	608	427	695	766
K01615	98.5122	0.206945	0.369355	0.560287	0.575284	0.999946	95	47	113	55	123	138	93	50	31	103	56	64	196	155	49	67	638	92	114	20	63	152	127	98	137	145	76	37	82	15	153	97	70	53	63	74	66	43	69	112	206
K01616	3.79415	0.828254	1.07904	0.767583	0.442735	0.999946	1	0	8	3	2	1	2	1	2	7	0	9	3	6	4	4	0	0	5	0	7	14	1	3	45	0	1	0	1	0	0	0	0	0	0	30	0	0	3	0	2
K01617	1.07477	-0.028903	0.994033	-0.0290765	0.976804	0.999946	2	1	0	4	0	1	0	0	3	1	2	1	0	1	0	0	2	0	1	0	0	0	3	0	8	1	0	3	0	2	1	0	2	2	0	0	2	0	0	0	1
K01618	0.815638	-0.455129	1.05354	-0.432001	0.665741	0.999946	2	0	2	0	3	1	0	1	0	0	0	1	2	3	0	0	1	0	3	2	0	0	0	1	1	3	1	4	0	2	0	0	0	0	0	0	0	0	0	1	0
K01619	2195.74	0.200476	0.118822	1.68719	0.0915668	0.999946	2382	2271	2019	1951	1955	2213	2208	2656	2022	2404	2190	2282	1915	1991	2557	2227	2030	2178	2244	2135	1894	3280	2375	2650	1849	2435	3401	1873	1722	1509	2496	2461	2077	2264	2258	1788	1985	2354	1777	2035	2302
K01620	1445.34	0.0589874	0.147412	0.400154	0.689043	0.999946	1496	2042	1401	1442	1627	1618	1165	1666	915	1356	1901	1642	1506	1289	2037	1620	1857	1229	1406	1544	1900	1721	1749	2160	1445	1262	854	1196	1830	728	1262	1966	863	1110	1453	1091	1359	1553	1199	940	1870
K01621	549.604	-0.0459074	0.317371	-0.144649	0.884988	0.999946	551	557	678	548	1034	426	512	564	427	552	673	502	714	601	636	845	1163	343	556	28	842	1428	541	391	589	671	569	853	860	64	484	291	129	378	245	528	549	356	907	139	1049
K01622	1.0607	-3.62864	2.16784	-1.67385	0.0941605	0.999946	0	0	23	10	0	0	0	0	0	0	0	0	2	3	0	0	0	0	1	0	0	0	0	0	2	4	0	0	0	0	0	0	0	0	0	0	0	0	0	0	0
K01623	33.7369	0.948754	0.618061	1.53505	0.124772	0.999946	12	18	6	8	40	19	43	13	99	10	6	3	5	15	41	75	21	69	25	148	11	216	13	10	28	14	23	15	1	36	3	6	55	138	29	4	13	22	37	37	6
K01624	2725.04	0.0185245	0.106124	0.174556	0.861429	0.999946	3026	3651	2732	2709	2987	2825	2857	2479	2644	3628	2061	2364	3142	2464	3325	3134	3819	2897	3118	3004	2684	5988	3364	2184	3552	3204	4025	3471	2038	1647	2315	1658	1878	2524	1811	2218	1977	2337	2892	1807	3230
K01625	1222.18	0.0925499	0.127675	0.724885	0.468523	0.999946	1397	1776	1047	1282	1267	998	1197	1591	1202	1060	1529	1630	1624	1088	1514	1442	1296	911	1286	1110	1179	1146	1457	975	1043	1224	1731	881	1207	809	1148	974	1035	1107	1206	957	1436	1480	1148	878	1436
K01626	618.851	-0.0140504	0.25273	-0.0555946	0.955665	0.999946	593	1104	896	512	924	535	316	294	371	829	606	480	839	693	2174	602	911	296	822	484	1202	627	718	518	1341	722	375	692	727	132	577	284	230	273	259	787	524	463	832	452	1069
K01627	844.885	0.37851	0.191884	1.9726	0.048541	0.999946	839	508	937	625	497	815	918	1131	823	1023	975	611	500	651	1181	1146	823	1233	831	740	569	946	861	1015	1055	858	1370	506	603	637	816	651	1173	674	744	1239	912	963	517	1074	640
K01628	313.802	0.100856	0.187681	0.53738	0.591005	0.999946	328	523	275	280	374	295	238	158	438	339	209	195	436	372	516	394	279	299	288	481	336	824	422	325	320	425	305	502	156	164	279	160	181	374	183	164	194	300	387	205	566
K01629	1005.41	0.154296	0.198588	0.776967	0.437178	0.999946	1288	1198	757	956	1035	808	1055	1025	446	951	1766	1571	707	685	1459	725	991	785	781	975	1158	1910	1283	1083	731	1010	561	492	1081	589	1403	756	1037	724	1419	1178	1384	1262	820	833	1088
K01630	43.9793	0.271569	0.425393	0.638395	0.523217	0.999946	65	28	37	13	40	43	65	12	77	38	19	11	44	32	353	38	45	42	27	57	38	33	10	108	45	81	46	81	13	30	24	30	24	66	16	15	5	16	44	35	96
K01631	46.0441	-0.00659621	0.437818	-0.0150661	0.987979	0.999946	121	135	15	23	45	16	28	74	13	31	34	94	49	22	227	39	66	25	30	185	76	36	8	26	109	122	27	41	23	23	18	18	24	15	8	16	29	17	35	59	50
K01632	284.928	-0.220365	0.359483	-0.613004	0.539874	0.999946	236	243	793	224	500	201	256	308	201	224	302	200	340	304	319	409	679	155	236	17	365	875	260	185	831	269	249	462	337	35	196	126	62	205	162	245	220	144	533	54	473
K01633	309.625	0.461762	0.213373	2.16411	0.0304559	0.999946	243	259	322	210	192	332	248	274	293	353	311	169	190	153	412	298	311	449	292	401	262	634	353	442	333	287	707	253	172	195	437	472	319	190	355	337	179	301	234	298	310
K01634	0.296638	0.662542	2.08475	0.317805	0.750633	0.999946	0	0	0	0	1	0	0	0	3	0	0	0	1	0	0	0	0	0	0	0	1	0	1	0	0	0	2	1	0	0	0	0	0	2	0	0	0	0	0	0	0
K01635	14.0901	1.66967	0.899079	1.85709	0.063298	0.999946	5	1	4	1	9	2	16	6	6	11	3	25	52	7	2	0	4	0	0	3	17	3	1	2	35	0	2	85	5	0	91	1	6	2	36	1	1	5	109	11	4
K01636	257.993	-0.0052891	0.306263	-0.0172698	0.986221	0.999946	284	273	224	265	516	201	218	285	194	245	350	195	323	271	276	451	564	169	276	18	460	762	297	222	265	290	260	305	431	42	217	136	73	191	109	229	245	166	359	60	473
K01637	51.7467	0.271575	0.870437	0.311999	0.755041	0.999946	140	190	0	1	19	6	29	5	21	24	8	2	8	14	528	1	2	26	4	230	129	12	1	4	125	209	34	199	4	8	15	3	64	5	16	13	5	0	8	89	275
K01638	123.119	0.297903	0.855959	0.348034	0.727815	0.999946	363	433	6	5	21	1	73	15	42	23	9	8	14	41	824	7	5	6	9	572	291	9	4	13	370	544	147	573	13	9	35	9	203	22	45	5	29	3	23	181	789
K01639	1066.03	0.203343	0.205071	0.991574	0.321406	0.999946	1170	800	923	1076	965	1348	905	1480	895	1070	942	1822	754	1017	1238	1094	1316	1305	794	1384	895	1195	1037	440	1231	1184	512	891	1011	1061	826	602	1180	1026	1745	1149	1392	1043	959	1052	717
K01640	81.6077	0.154564	0.464603	0.332681	0.739375	0.999946	83	42	67	73	142	87	70	32	123	33	43	21	114	57	43	41	422	31	63	56	27	527	48	52	222	119	70	48	15	11	51	60	96	210	25	46	65	22	67	94	25
K01641	14.8013	0.507023	0.72767	0.696776	0.485943	0.999946	7	3	51	7	7	0	7	3	6	7	3	23	28	8	5	6	7	10	7	11	15	16	0	3	28	0	3	38	11	10	85	2	11	3	34	3	0	4	98	19	5
K01643	358.676	-0.0203916	0.314317	-0.0648757	0.948273	0.999946	643	467	302	299	352	476	290	240	244	406	138	194	440	377	962	195	1259	131	460	716	250	807	351	278	361	448	192	614	190	90	357	128	209	236	416	48	374	149	395	414	850
K01644	299.731	-0.178726	0.288281	-0.619971	0.535277	0.999946	471	475	249	380	338	407	248	209	221	375	122	187	542	391	800	220	633	105	415	548	226	579	275	261	287	368	157	500	169	37	305	202	175	177	260	60	268	140	313	230	794
K01646	65.0635	0.0584464	0.2822	0.20711	0.835924	0.999946	90	101	60	58	38	92	53	48	53	82	24	49	83	69	247	38	157	23	81	141	60	125	95	67	66	65	31	85	37	19	60	31	47	65	56	13	60	36	59	54	137
K01647	3119.38	0.030768	0.134808	0.228236	0.819463	0.999946	2967	3935	3309	3093	4370	2839	3025	3702	2949	2547	4244	3925	3587	2711	4448	3511	3777	2393	3042	2238	4228	2344	2846	3148	2949	3238	2293	2753	3518	2236	2732	3200	2582	2633	2880	2758	3340	3604	3171	2927	2805
K01648	0.769501	1.5458	1.38789	1.11377	0.265377	0.999946	1	0	1	0	0	0	0	1	1	0	0	0	5	0	0	2	0	2	0	0	0	0	0	0	1	6	0	0	0	0	0	2	3	3	0	1	0	0	1	0	1
K01649	3246.82	0.0705231	0.108831	0.648004	0.516983	0.999946	3157	3831	4148	3124	3369	3500	2784	3265	2723	3871	4100	3240	2623	2888	4265	3557	4208	3099	2934	2598	3842	5050	3797	3723	3496	3297	2241	3053	3303	2337	3413	3473	2846	2562	2912	3610	3053	3204	2855	2689	2838
K01652	3777.78	0.118492	0.101516	1.16722	0.243122	0.999946	4108	4842	4056	3153	3895	3927	3308	3842	3271	4191	4156	3704	2829	3549	7895	4542	4499	3609	3734	3681	5426	5463	4891	4083	3776	3826	2332	3158	4059	2281	3680	3561	2958	3129	3655	3517	3676	4068	3634	3119	3582
K01653	1006.18	0.140893	0.120176	1.17239	0.241042	0.999946	957	998	1205	753	1152	1077	970	1004	919	1166	1040	1071	721	912	1394	1159	1335	1055	830	974	1131	1521	1218	1175	982	991	635	908	982	877	997	1012	988	791	1037	899	1022	1101	879	927	846
K01654	539.036	-0.0165009	0.303728	-0.0543281	0.956674	0.999946	322	726	782	460	601	450	833	445	703	559	571	634	437	591	783	1415	190	453	924	585	494	26	843	372	362	608	281	249	607	546	473	230	433	426	369	578	563	957	480	450	487
K01655	0.754416	-0.266799	1.91596	-0.139251	0.889252	0.999946	0	4	0	3	0	0	0	0	0	17	0	2	1	0	0	1	0	0	0	0	1	0	0	0	0	0	1	0	1	0	3	0	0	0	0	0	0	0	0	0	0
K01656	14.0163	0.483517	0.464655	1.04059	0.298065	0.999946	14	12	15	6	21	5	9	8	10	5	16	4	25	9	52	5	5	19	24	15	53	0	8	12	7	30	9	31	27	3	14	5	19	3	8	13	7	2	25	12	37
K01657	1707.98	0.242932	0.182036	1.33453	0.182031	0.999946	1450	1793	2055	1308	1481	1675	1623	1733	1490	1349	1880	1554	1342	1749	2574	1951	1378	1477	1696	1511	2254	863	1738	2492	1762	1806	999	977	1947	1461	1920	2189	1821	1667	1715	1934	2063	1891	1470	1800	1611
K01658	469.743	0.137016	0.201379	0.680389	0.496258	0.999946	407	507	653	437	392	509	412	527	594	371	435	445	382	439	818	654	308	358	457	276	551	222	545	688	583	552	314	252	642	288	526	550	380	376	341	661	545	568	366	560	385
K01659	118.267	-0.0211194	0.278754	-0.0757636	0.939607	0.999946	201	217	84	84	132	74	155	137	148	63	75	105	100	90	122	180	62	55	91	167	129	84	78	194	259	234	114	237	98	38	131	151	80	46	70	126	23	93	84	139	281
K01661	698.945	0.548711	0.327313	1.67641	0.093658	0.999946	783	454	504	378	349	896	521	800	221	366	942	711	314	481	784	599	503	707	400	787	631	192	795	1258	1023	628	184	313	551	643	888	1428	1069	899	1293	835	1157	607	429	671	602
K01662	4236.15	0.154045	0.134537	1.145	0.25221	0.999946	4846	4872	4129	3686	3676	4604	4049	4721	3698	4439	5232	3586	3491	4117	5355	5349	3745	4236	4900	2938	5225	3821	5191	6305	4176	4891	4360	2806	4432	2334	4221	5743	4201	3724	3987	4071	3830	3962	3428	4016	4524
K01663	56.2318	-0.200764	0.289737	-0.692917	0.488362	0.999946	72	88	53	55	120	58	44	51	22	53	52	83	68	69	112	94	102	33	84	8	79	70	118	78	31	104	49	67	51	7	47	25	7	21	45	36	59	77	56	32	78
K01664	172.805	-0.0674302	0.245343	-0.274841	0.783439	0.999946	179	235	413	121	144	136	161	168	291	114	106	122	137	147	473	246	159	91	136	116	194	141	159	321	273	205	165	130	227	100	184	202	102	66	101	206	64	157	199	211	164
K01665	556.088	0.266683	0.292084	0.913034	0.361225	0.999946	541	511	726	321	281	726	556	675	517	413	786	390	249	471	756	702	196	769	487	544	375	194	462	417	764	582	291	208	502	521	545	1100	824	533	600	950	579	712	397	595	368
K01666	337.974	-0.263486	0.38036	-0.692727	0.488481	0.999946	404	836	405	401	470	185	385	127	52	424	270	371	507	350	847	306	375	193	315	42	1205	199	317	270	186	828	243	563	829	60	276	80	85	156	64	320	482	242	411	238	379
K01667	1357.61	0.265755	0.311171	0.854047	0.393079	0.999946	1536	688	1390	1288	997	1066	1801	1762	1622	2252	598	381	1182	773	713	1846	1008	2442	1455	1298	585	3550	1302	999	1412	1789	4912	1537	407	776	1293	376	1312	898	1109	1993	541	1515	1303	1756	1416
K01668	202.645	0.0616037	0.371397	0.16587	0.868259	0.999946	267	117	257	215	82	163	373	358	240	102	134	97	93	155	134	343	54	398	292	136	57	66	253	217	157	244	520	37	105	116	258	64	316	220	189	362	103	269	195	327	128
K01669	27.4632	0.355445	0.848635	0.418844	0.67533	0.999946	53	106	1	11	6	1	15	4	7	25	1	1	7	9	396	13	0	1	10	107	57	5	15	0	65	65	13	93	4	9	10	4	27	5	7	7	0	1	2	46	129
K01671	27.022	0.511875	1.14887	0.445547	0.655924	0.999946	92	49	1	0	1	1	25	3	3	0	1	4	0	2	475	0	1	3	0	61	30	2	0	1	36	132	36	107	3	0	9	0	41	5	9	4	1	0	0	35	179
K01672	0.301578	-0.261592	1.88733	-0.138604	0.889763	0.999946	3	0	0	0	0	0	0	0	0	0	0	0	2	1	0	0	0	0	1	0	1	0	0	0	0	0	2	1	0	0	0	0	0	0	1	0	0	1	0	0	0
K01673	457.978	0.194869	0.250535	0.777811	0.43668	0.999946	414	344	699	442	260	491	444	525	375	413	465	404	230	367	964	475	265	633	295	490	393	192	313	506	455	456	1282	217	299	314	551	546	452	327	424	435	527	483	378	542	638
K01674	3.63197	2.72834	0.991103	2.75283	0.00590823	0.999946	3	0	1	0	0	0	1	7	0	3	2	14	8	1	215	1	17	0	1	1	4	1	2	3	3	0	0	2	3	2	26	1	1	1	8	0	3	0	3	19	3
K01676	2516.1	0.264781	0.194749	1.3596	0.173957	0.999946	2832	1769	2680	2346	1598	2645	2501	2807	1961	2675	2970	1735	1273	1642	3190	2619	1606	3426	1876	2509	1844	3326	2877	3159	2706	2620	4326	1877	1814	2320	3224	2636	3207	2086	2702	3227	2624	2514	1681	2732	2360
K01677	582.817	-0.173301	0.214434	-0.808177	0.418989	0.999946	825	972	423	636	1006	699	439	597	447	792	696	908	884	613	908	803	809	323	901	370	971	688	841	542	281	850	504	794	796	178	472	383	182	331	405	320	432	649	495	171	768
K01678	469.369	-0.141375	0.206507	-0.684603	0.493595	0.999946	585	691	358	551	812	562	365	477	339	619	627	677	729	481	745	561	549	315	703	259	868	682	744	419	219	673	394	638	568	129	414	281	165	198	348	270	368	487	495	202	670
K01679	609.639	0.256798	0.155545	1.65095	0.098748	0.999946	673	634	500	384	737	560	575	536	437	690	432	506	814	668	1097	745	1005	556	519	921	715	668	558	464	1140	949	572	656	477	577	623	360	493	668	653	390	454	279	546	498	941
K01681	4082.27	0.0861561	0.112889	0.763196	0.445347	0.999946	4100	5397	4659	3629	4372	3731	4099	4738	3793	3781	4923	4339	4003	3936	5487	4757	5197	3384	3958	3925	4938	2825	4408	3666	4996	4807	2708	3197	4431	2809	3925	3342	3647	3583	3951	4526	4488	4282	3896	3990	4528
K01682	114.578	0.50309	0.732953	0.686387	0.492469	0.999946	297	294	22	8	28	12	67	14	39	42	11	31	26	32	1232	8	30	15	12	427	241	13	14	14	519	378	82	386	16	14	58	15	171	33	30	27	30	9	19	204	515
K01684	384.766	0.058032	0.29041	0.199828	0.841615	0.999946	749	405	346	283	437	286	391	452	514	300	284	330	430	304	1208	210	471	377	311	1416	258	721	327	239	366	559	428	724	136	195	212	168	425	308	283	189	71	248	490	233	467
K01685	1989.13	0.1814	0.196304	0.924078	0.355446	0.999946	2045	2253	2102	1940	1640	1574	2181	2816	2176	1342	2849	2112	1316	1878	2812	2432	1666	1814	1684	2176	1403	1590	2117	2292	1367	1925	2877	647	1651	1295	2093	2109	2318	2139	2085	1775	2512	2641	1657	2102	1744
K01686	2614.96	0.175875	0.212414	0.827982	0.407681	0.999946	2922	3043	3208	2370	1797	2087	2754	3738	2832	1749	4127	3214	1600	2012	3036	2455	2049	3654	1906	2713	1951	1516	2410	2273	2089	2683	3264	1268	2532	1936	3258	2396	3674	2708	2736	2290	3259	2833	2263	3275	1891
K01687	4152.72	0.0399546	0.10763	0.37122	0.710473	0.999946	5034	4840	4432	4287	4791	3932	3846	4573	4590	4082	4534	5235	3650	3332	6116	4164	5324	4227	3907	4232	4684	6505	5314	3795	4116	4292	2728	3189	4133	2904	3852	3764	3600	4252	3831	3365	4072	4460	3989	3244	3557
K01689	4109.77	0.119428	0.101915	1.17184	0.241262	0.999946	4440	4074	4351	3817	4340	4003	4316	4782	3569	5166	4312	4240	3504	4105	5307	5573	4347	3533	4422	3330	4243	5317	5270	4227	4885	4934	5855	3477	4143	2955	3877	3656	2937	2808	3504	4930	3652	4241	3526	3745	3343
K01690	53.8363	0.308344	0.579642	0.531956	0.594757	0.999946	112	158	21	7	20	14	48	20	43	27	10	10	18	38	613	38	11	8	29	146	84	22	43	16	123	148	54	142	5	11	22	16	56	18	21	25	15	25	10	91	207
K01691	0.352343	0.841575	2.33829	0.35991	0.718914	0.999946	0	0	0	0	1	0	0	0	0	0	0	0	0	0	0	2	0	1	0	0	0	0	0	0	2	0	0	0	0	0	0	0	0	0	3	0	0	2	0	3	0
K01692	209.754	0.00663669	0.214499	0.0309405	0.975317	0.999946	301	175	166	161	270	300	232	163	203	273	138	186	273	259	406	336	342	140	405	198	127	401	349	377	267	245	190	200	116	79	168	134	89	199	79	137	120	148	186	98	462
K01693	538.013	-0.0691379	0.157256	-0.439652	0.660189	0.999946	593	710	657	569	700	649	423	608	519	570	526	615	560	413	807	581	775	352	519	328	664	681	568	828	641	521	442	452	512	324	624	860	287	345	488	512	336	487	531	352	505
K01694	79.4457	0.0286746	0.250165	0.114623	0.908744	0.999946	46	133	84	96	84	97	62	29	61	65	64	48	96	101	109	103	124	42	135	70	110	147	178	110	144	73	32	50	58	24	68	108	38	74	44	126	34	60	66	60	140
K01695	995.53	0.209874	0.183221	1.14547	0.252015	0.999946	788	1113	1251	790	865	1056	904	1035	800	847	1225	1150	707	996	1494	1094	927	760	1089	806	1260	522	1162	1248	1074	1011	567	496	1301	711	1094	1171	835	889	1062	1220	1247	1244	884	1082	908
K01696	2149.88	0.252473	0.178566	1.4139	0.157393	0.999946	1701	2098	2733	1617	1771	2282	2008	2352	1928	1679	2434	2083	1431	2065	2747	2280	1978	1780	1915	2271	2753	1625	2048	3050	2392	2194	1268	1251	2602	1634	2751	2869	2042	2220	2331	2608	2476	2121	1873	2201	1886
K01697	617.884	0.0988193	0.126544	0.780909	0.434856	0.999946	552	774	863	518	655	581	556	748	579	867	503	627	741	554	1242	740	1013	509	843	514	908	1120	713	718	665	579	845	559	679	200	539	434	412	409	468	540	377	550	519	540	662
K01698	469.005	-0.100549	0.233633	-0.430373	0.666924	0.999946	690	555	538	520	631	487	396	222	335	558	441	478	483	427	1193	452	672	235	488	304	900	394	412	578	855	676	421	928	904	265	391	252	258	215	142	611	226	308	442	273	515
K01699	85.1862	0.564182	0.555765	1.01514	0.310037	0.999946	192	13	87	15	51	65	52	15	238	19	11	53	27	78	14	28	97	100	8	67	52	63	16	19	250	220	72	296	41	121	110	55	136	249	20	18	22	14	96	122	241
K01702	132.943	0.303574	0.385803	0.786862	0.431363	0.999946	114	58	190	108	64	185	117	149	163	58	228	45	84	68	153	168	128	123	80	119	87	44	63	290	77	99	121	18	73	179	198	398	143	103	191	145	29	155	101	155	126
K01703	2760.53	0.0883339	0.115809	0.762752	0.445611	0.999946	2827	3288	3228	2547	2896	2672	2706	3063	2607	2683	3621	2923	2275	2498	3904	3009	3782	2603	2607	2668	3443	2986	3302	2720	2578	2650	1780	1868	3075	2116	2799	2355	2547	2425	2834	2766	2614	2972	2709	2846	2378
K01704	872.762	0.0447204	0.125975	0.354996	0.722593	0.999946	894	963	1196	767	1022	856	825	981	821	793	1153	973	693	702	1290	910	1267	842	882	782	880	1274	987	781	815	836	543	639	742	740	1001	582	836	868	960	808	908	860	920	870	725
K01705	19.4556	-0.353559	0.399515	-0.884971	0.376172	0.999946	13	75	12	17	43	21	11	22	28	11	21	7	26	27	44	17	57	8	30	17	6	22	28	22	9	17	16	16	39	6	9	3	6	15	21	5	18	5	52	4	12
K01706	205.108	0.464673	0.475997	0.976209	0.328961	0.999946	500	259	106	32	117	85	167	212	186	83	33	864	493	111	904	65	433	98	67	482	212	100	77	30	401	433	170	363	59	58	50	44	207	293	89	44	112	103	168	304	331
K01707	8.39746	0.0449344	0.467922	0.0960296	0.923497	0.999946	10	5	5	6	15	15	6	19	15	19	13	16	8	6	14	16	8	13	7	0	6	2	3	5	2	3	4	6	4	2	5	26	2	9	3	5	10	8	11	1	9
K01708	222.135	0.159991	0.370856	0.43141	0.66617	0.999946	377	415	122	312	147	103	113	194	121	223	154	805	321	123	866	121	572	93	70	354	205	155	196	95	425	387	134	308	49	68	206	63	198	166	191	60	307	91	122	236	421
K01709	547.497	0.177824	0.358265	0.496348	0.619649	0.999946	378	887	765	484	410	639	274	1446	256	298	564	464	323	915	861	936	254	517	442	1509	575	268	672	347	175	570	260	416	127	1324	252	161	400	447	587	387	651	803	477	261	415
K01710	4275.63	0.233272	0.146931	1.58763	0.112369	0.999946	4400	4507	4111	3710	3703	4070	4173	4947	3780	4450	5024	3980	3242	3534	4215	5830	3764	4388	4294	3335	3770	8305	5481	4042	4484	3676	4508	3158	3854	3544	4158	4915	3932	3205	4502	6127	4522	4459	3259	4934	3562
K01711	2237.37	0.243464	0.290364	0.838479	0.401762	0.999946	1721	2164	2603	1552	2000	1945	2888	3241	2473	1466	2097	2089	1150	1957	2443	2913	825	2005	1798	2948	1411	383	2537	2232	2994	2442	1121	745	1743	3171	2100	2234	2996	2603	2501	3083	3068	2972	1734	3000	1665
K01712	1923.83	0.215029	0.214138	1.00416	0.3153	0.999946	2149	1054	2105	1753	1474	1804	2484	2742	1809	2551	1522	1457	1353	1664	2014	2425	1763	2957	2037	1438	924	3594	2495	1203	1564	2248	4399	1553	883	1499	1777	904	2471	1349	1815	2154	2279	2234	1349	2242	2240
K01713	28.9693	0.59967	0.574056	1.04462	0.296199	0.999946	29	20	19	11	33	26	19	34	14	19	27	1	53	57	34	53	13	0	135	22	34	2	39	72	25	15	45	4	33	35	57	53	20	4	20	0	38	5	3	10	57
K01714	2403.23	0.0406931	0.0858658	0.473915	0.63556	0.999946	2657	3145	2391	2525	2604	2390	2352	2729	2207	2907	1985	2637	2537	2112	2827	2453	2856	2045	2160	2168	2902	4201	2897	2451	2469	2860	2978	2657	2181	1483	2238	2327	1597	2164	2160	2137	2181	2495	2294	1990	2176
K01715	651.632	-0.105858	0.223233	-0.474205	0.635354	0.999946	850	886	395	720	1082	825	578	730	366	805	652	960	1004	751	883	875	1245	352	980	402	959	865	943	637	522	521	429	485	1038	123	554	537	255	451	501	410	564	643	553	259	1317
K01716	21.4675	0.5799	0.878815	0.659866	0.50934	0.999946	54	48	5	3	3	4	12	4	4	5	3	30	4	1	220	3	0	1	0	88	52	0	0	1	56	82	18	89	1	3	20	1	33	3	6	9	3	5	1	29	112
K01718	0.019842	0.224761	3.92646	0.0572428	0.954352	0.999946	0	0	0	0	0	0	0	0	0	0	0	0	0	0	0	0	0	0	0	0	1	0	0	0	0	0	0	0	0	0	0	0	0	0	0	0	0	0	0	0	0
K01719	582.458	0.416841	0.230473	1.80863	0.0705084	0.999946	637	365	677	433	273	592	495	691	496	477	602	476	279	405	840	568	384	609	372	660	524	577	607	765	419	591	1082	291	418	616	811	810	656	520	799	585	657	770	478	677	465
K01720	37.5529	-0.10869	0.872255	-0.124608	0.900834	0.999946	145	154	3	1	3	3	37	2	22	8	6	4	8	13	3	5	10	9	0	193	85	0	6	0	117	179	37	177	2	9	7	3	61	13	18	16	3	6	3	60	271
K01721	0.306814	0.250451	2.72621	0.0918676	0.926803	0.999946	0	0	0	0	0	2	0	0	0	0	0	0	1	0	0	0	0	1	0	0	0	0	0	0	7	0	0	0	1	0	0	0	0	1	0	0	0	0	0	0	0
K01723	0.475526	1.3436	2.15089	0.62467	0.532188	0.999946	0	0	0	1	0	0	0	0	0	0	0	0	0	3	6	5	0	0	2	0	3	0	2	0	0	0	0	0	1	0	0	0	0	0	0	0	0	0	0	0	0
K01724	0.323345	-0.56735	1.54177	-0.367987	0.712883	0.999946	0	2	0	0	1	0	1	0	1	0	0	2	0	1	1	0	0	0	0	0	2	0	0	1	0	0	0	0	1	0	0	0	0	0	0	0	0	0	0	1	0
K01725	10.2014	1.20566	0.862655	1.39761	0.16223	0.999946	1	12	4	1	1	1	19	4	8	4	1	3	12	10	27	0	2	2	0	2	52	0	5	1	3	68	16	55	2	0	1	1	26	5	4	2	1	0	5	12	97
K01726	35.8554	-0.274935	0.451489	-0.608952	0.542556	0.999946	20	24	112	45	30	39	42	60	22	26	67	44	8	11	45	57	6	33	48	16	68	4	111	7	25	42	4	31	12	49	19	18	32	7	27	43	103	40	23	34	17
K01727	24.6687	0.249684	0.4865	0.513225	0.607794	0.999946	34	28	22	6	12	30	35	5	8	37	28	4	27	33	10	12	42	31	8	5	13	2	18	22	58	15	24	25	41	5	27	29	40	52	41	8	11	15	110	6	13
K01728	30.3963	0.395818	0.534479	0.740568	0.458955	0.999946	74	10	67	13	10	8	5	35	23	26	15	10	6	17	27	24	11	20	11	42	17	11	61	114	7	11	168	5	7	19	25	17	21	35	78	26	46	15	18	57	9
K01729	1.54271	2.16923	1.64016	1.32257	0.185978	0.999946	3	0	0	0	0	0	0	0	5	22	0	0	1	4	0	0	0	1	1	2	12	0	0	0	0	0	474	0	0	0	1	0	0	4	0	0	4	3	3	0	0
K01730	25.1265	0.137993	0.479925	0.287531	0.773706	0.999946	10	11	39	59	13	19	16	50	4	11	31	33	19	40	572	27	20	6	18	8	31	0	27	9	18	89	6	3	23	16	14	18	22	33	28	38	63	26	12	60	12
K01731	0	NA	NA	NA	NA	NA	0	0	0	0	0	0	0	0	0	0	0	0	0	0	0	0	0	0	0	0	0	0	0	0	0	0	0	0	0	0	0	0	0	0	0	0	0	0	0	0	0
K01732	0.814485	0.2637	1.90405	0.138494	0.88985	0.999946	0	1	1	3	0	0	0	0	0	0	0	3	5	0	0	0	0	0	0	0	0	0	0	2	0	8	0	0	0	0	0	0	0	0	0	0	0	0	5	5	1
K01733	2627.15	-0.0408708	0.108429	-0.376935	0.706222	0.999946	2855	3397	2804	2689	3278	2899	2748	2907	2254	2729	2920	2924	3600	2794	3540	3204	3600	1661	3179	1944	2943	3493	3149	3313	2108	2879	1659	2340	2394	1338	2862	2720	1889	2112	2434	2035	2322	2531	2354	1945	3606
K01734	639.77	0.183571	0.145837	1.25874	0.208123	0.999946	581	548	644	558	844	521	687	748	653	824	679	743	642	559	719	731	865	742	699	661	601	1285	665	490	473	757	1188	604	487	261	471	317	439	507	861	673	576	711	610	532	738
K01735	1595.32	0.0891275	0.125414	0.710668	0.47729	0.999946	1640	1944	1651	1599	1731	1647	1428	1762	1453	1941	2164	1927	1295	1305	2457	1926	1791	1266	1507	1090	2084	2303	1617	2274	1359	1578	1555	1217	1840	879	1724	1780	1191	1048	1450	1842	1252	1814	1365	1258	1605
K01736	1313	0.0684347	0.110102	0.621557	0.534233	0.999946	1648	1579	1472	1194	1284	1330	1227	1598	1197	1342	1584	1406	1024	1115	1937	1600	1449	1432	1349	1257	1700	1367	1582	1439	1242	1295	864	888	1267	828	1266	1227	1288	1158	1496	1272	1250	1387	1133	1229	1306
K01737	236.515	0.0754999	0.215808	0.349847	0.726454	0.999946	249	292	220	257	215	264	241	217	70	345	242	176	242	193	445	266	287	196	383	154	164	538	294	435	282	411	452	128	154	75	282	122	177	126	176	340	195	235	133	241	215
K01738	2825.01	0.12644	0.087178	1.45036	0.146957	0.999946	2540	3130	3186	2608	3075	2512	3058	3454	2818	3333	2814	3124	3261	2888	4300	3358	3235	2304	3527	2401	3554	2966	2948	2677	2666	2810	3235	2338	2788	1808	2661	2004	2503	2171	2717	3037	2590	2995	2474	2855	2985
K01739	430.706	-0.153059	0.189593	-0.807307	0.41949	0.999946	407	854	595	372	610	430	409	194	350	430	332	456	534	408	1306	505	550	249	636	311	655	460	664	610	486	573	374	409	314	171	450	399	209	297	211	281	245	369	480	254	850
K01740	3344.34	0.00128669	0.12763	0.0100814	0.991956	0.999946	3914	4179	3881	3268	4206	3258	3021	4346	2715	3360	4537	3902	3310	3043	4548	4204	3557	2753	3228	1771	4086	3768	4559	3277	3500	3648	2714	2185	3571	1859	3345	3632	2471	2654	3197	3230	3916	3420	3202	2824	3106
K01744	1490.11	0.37	0.184218	2.00849	0.0445912	0.999946	1758	1236	1193	841	1251	1522	1461	1561	826	2078	1498	1195	794	1432	1872	1631	1831	2316	1160	1956	1818	2308	1893	876	1767	1649	3178	1409	1277	987	1582	700	1711	1589	2047	1294	1755	1023	936	1191	1673
K01745	1636.55	0.242789	0.209506	1.15886	0.246512	0.999946	1586	917	1996	1355	1279	1576	2027	2584	1421	2021	1621	1591	941	1427	2162	2334	1585	1874	1744	1098	795	2961	1790	914	1262	2031	2235	1077	859	1146	1401	712	2313	1562	1713	1996	2435	2066	1256	2294	1747
K01746	31.7455	-0.358156	0.366289	-0.977796	0.328175	0.999946	63	61	28	45	34	59	13	14	10	40	35	25	73	68	29	26	52	14	59	9	46	71	24	38	20	52	19	32	12	10	41	28	18	25	6	34	3	18	31	5	95
K01749	311.101	0.000683608	0.252761	0.00270457	0.997842	0.999946	472	426	318	253	318	381	254	133	236	292	255	297	262	212	905	238	453	166	300	294	792	313	284	309	782	567	213	490	361	193	256	158	174	249	107	613	111	180	287	186	346
K01750	183.851	-0.280516	0.331671	-0.845768	0.397682	0.999946	200	306	261	204	282	100	309	121	139	296	93	183	186	213	554	292	178	121	118	103	417	241	231	171	175	281	175	81	517	27	250	75	58	49	71	219	18	160	122	141	262
K01751	362.712	0.14717	0.349798	0.42073	0.673952	0.999946	548	263	276	118	308	447	618	139	473	195	189	155	309	243	187	266	1086	499	173	910	319	912	230	184	480	791	578	667	117	142	207	228	448	762	191	115	181	193	417	365	415
K01752	1995.56	0.119135	0.0932214	1.27798	0.201258	0.999946	2471	2416	1729	1759	1868	2193	1957	2266	1369	2521	2077	2072	1909	1649	3087	2185	2225	1812	2429	2037	2127	3538	2490	2274	2251	2428	2750	1817	1374	968	2158	1961	1672	1369	1808	1985	1672	1983	1461	1468	2739
K01753	148.068	-0.28531	0.400078	-0.713137	0.475761	0.999946	309	337	91	243	191	118	76	62	119	68	58	25	200	84	687	60	90	104	163	398	287	75	231	81	235	217	77	263	22	35	137	134	88	138	186	70	12	121	115	126	395
K01754	1574.44	-0.077965	0.153521	-0.507846	0.611562	0.999946	2035	2338	1580	1499	2016	1910	1387	1539	976	1480	1488	2041	1731	1529	3035	1532	2136	692	1694	1148	2016	1937	2037	2128	1782	1784	944	1249	1705	834	2013	1930	802	1176	1490	1354	1521	1341	1419	1003	2146
K01755	3070.31	0.0188705	0.126272	0.149444	0.881204	0.999946	3821	3649	2958	3015	3535	3763	2628	3041	2373	3609	3662	3817	3035	2657	4521	3344	3690	2791	2870	1744	3177	4178	3794	4117	3090	3823	2290	2617	3420	1527	3906	3913	2496	2253	2702	2634	2636	2887	2478	2505	3228
K01756	3819.4	0.0529669	0.0897775	0.589979	0.555205	0.999946	4045	4132	4104	3886	4199	4139	3823	4267	3158	4217	4031	3928	3907	3566	4376	4118	4287	3464	3890	2643	3916	4862	4554	3921	4286	4142	5395	3864	3654	2412	4143	3646	3171	3030	3489	3676	3641	3836	3547	3287	4025
K01758	128.747	-0.238355	0.243335	-0.979534	0.327316	0.999946	116	212	193	113	193	172	143	119	92	139	108	140	208	111	584	184	202	43	209	55	164	159	196	153	172	136	116	99	72	57	128	79	59	66	62	48	72	119	129	58	213
K01759	791.533	0.234891	0.159196	1.47549	0.140082	0.999946	890	498	759	612	719	855	917	858	843	852	810	548	633	667	879	1002	938	1038	766	766	694	1195	928	549	959	996	1409	700	540	620	683	379	987	824	858	754	862	834	706	846	554
K01760	417.346	-0.0783923	0.188171	-0.416602	0.67697	0.999946	367	720	446	353	594	544	374	361	340	462	335	462	466	355	1344	450	468	245	491	369	548	622	541	702	750	469	235	404	287	209	409	409	164	256	277	236	220	363	478	242	709
K01761	363.544	-0.192769	0.194865	-0.98924	0.322546	0.999946	348	455	356	445	479	443	564	243	352	359	287	346	540	252	631	426	407	262	370	120	443	492	436	601	438	519	256	341	297	128	500	393	186	306	226	351	161	253	506	226	716
K01762	0.408205	-0.313135	1.63401	-0.191636	0.848028	0.999946	1	0	2	0	1	0	0	0	0	0	0	0	0	3	0	1	0	1	0	0	1	0	5	0	0	0	0	0	0	0	1	0	0	0	0	0	0	1	1	0	0
K01763	19.6413	-0.381233	0.509835	-0.747759	0.454606	0.999946	7	43	15	33	34	17	38	24	22	28	12	16	60	5	29	28	16	6	23	1	16	57	4	38	19	43	24	29	12	0	31	15	1	3	4	22	1	11	17	1	67
K01764	0.165799	-0.260155	3.3008	-0.0788157	0.937179	0.999946	0	0	0	0	0	0	2	0	0	0	0	0	2	0	0	0	0	0	1	0	0	0	0	0	0	0	0	1	0	0	0	0	0	0	0	0	0	0	0	1	0
K01766	123.171	0.258512	0.320215	0.807309	0.419489	0.999946	194	279	69	66	82	92	78	66	56	142	128	86	88	106	529	127	38	71	125	134	149	255	205	215	178	191	193	157	54	40	156	237	84	45	108	55	26	110	55	84	245
K01768	406.186	0.20212	0.278582	0.725532	0.468126	0.999946	375	356	526	409	220	379	475	551	397	201	550	444	208	364	422	467	237	480	379	466	323	89	392	431	351	365	249	134	379	408	412	374	615	461	491	462	670	530	268	569	293
K01769	0.486073	-2.16361	1.82604	-1.18486	0.236072	0.999946	0	0	6	1	3	0	1	0	0	1	0	6	0	0	0	0	0	0	0	0	1	0	1	0	0	1	0	0	0	0	0	0	0	0	0	0	0	0	0	0	0
K01770	909.09	0.0953867	0.134593	0.708706	0.478507	0.999946	1020	1183	751	857	1006	1059	767	910	683	988	1094	986	842	842	1233	1026	1049	726	1009	722	1106	841	982	1310	898	931	1081	775	996	572	987	1321	524	662	810	817	799	962	703	690	1199
K01771	82.8221	0.652686	0.667963	0.97713	0.328505	0.999946	67	11	41	44	47	14	196	234	171	38	92	23	47	87	89	259	47	169	42	0	2	2	19	41	60	94	182	0	55	54	116	28	168	45	49	174	0	166	59	241	57
K01772	64.5178	0.19318	0.49749	0.388309	0.697787	0.999946	133	143	29	25	31	81	29	54	23	29	104	74	32	39	435	16	110	4	20	131	97	7	17	54	151	149	58	157	22	70	51	20	53	31	32	23	40	2	59	74	163
K01775	3360.7	0.170016	0.134694	1.26224	0.206862	0.999946	3247	3199	3557	3290	2917	3937	3065	3540	2743	3821	3643	2975	2914	2714	4123	3647	3135	3718	3417	2739	3051	4407	3437	5114	3319	3668	4276	2659	2778	2165	3862	4611	3189	2834	3241	3392	3293	3278	2627	3062	3668
K01776	1220.31	0.000715465	0.110637	0.0064668	0.99484	0.999946	1509	1557	1305	1121	1314	1287	1319	1556	995	1260	1260	1337	1284	1161	1689	1449	1354	957	1501	665	1380	1097	1533	1501	980	1384	1207	1109	1240	661	1264	1198	867	892	1155	1138	1310	1435	1081	1037	1613
K01777	22.568	0.107525	0.383696	0.280236	0.779297	0.999946	28	25	18	27	35	20	10	29	56	21	3	5	30	13	16	44	17	6	15	30	32	29	32	15	74	34	45	74	22	10	11	14	7	11	11	6	8	14	29	12	33
K01778	1260.14	-0.0177144	0.0814683	-0.217439	0.827866	0.999946	1558	1777	1297	1154	1356	1402	1309	1037	1197	1245	1409	1229	1294	1065	1549	1224	1601	1241	1433	1085	1512	1584	1442	1540	1339	1646	1032	1213	1138	833	1233	1180	1112	1177	1249	1135	1139	1181	1180	890	1358
K01779	193.006	-0.148179	0.245887	-0.602632	0.546754	0.999946	308	271	151	201	286	236	174	73	186	139	140	165	221	168	481	191	268	99	239	177	179	309	138	313	386	335	266	317	120	104	158	212	89	150	72	107	106	51	269	111	335
K01780	0	NA	NA	NA	NA	NA	0	0	0	0	0	0	0	0	0	0	0	0	0	0	0	0	0	0	0	0	0	0	0	0	0	0	0	0	0	0	0	0	0	0	0	0	0	0	0	0	0
K01782	146.881	-0.00441497	0.293482	-0.0150434	0.987998	0.999946	258	304	76	144	170	134	84	144	63	117	109	156	160	111	711	102	205	36	147	269	248	234	134	81	223	256	86	255	106	35	115	76	80	102	88	74	92	134	87	139	429
K01783	1386.94	0.0539239	0.0910556	0.592209	0.553711	0.999946	1327	1661	1343	1494	1680	1425	1364	1480	1148	1843	1300	1421	1823	1203	1787	1649	1969	1186	1716	1023	1653	2215	1622	1299	1400	1651	1984	1545	1176	792	1435	1132	820	1005	1111	1270	1068	1360	1298	942	1986
K01784	3321.47	0.097564	0.0903558	1.07978	0.280242	0.999946	3347	3819	3756	3191	3509	3386	3078	3417	2823	4051	3490	3403	3594	2862	3820	4644	3900	3097	4195	2260	3568	5480	4499	3355	4154	3432	4508	3458	2873	2109	2984	2855	2360	1947	2876	3676	2781	3171	2981	2863	3944
K01785	2717.03	0.205776	0.159716	1.28839	0.19761	0.999946	2307	2329	3519	2231	2379	2207	3385	3770	3003	3394	2194	2234	1779	2372	3157	3379	2296	3605	2234	3357	2899	4729	3042	2326	2413	2827	2849	1825	1882	2247	2213	2079	2354	2559	3072	2910	3556	3297	2364	3162	2137
K01786	755.51	0.0137479	0.12652	0.108662	0.91347	0.999946	731	1373	950	638	857	559	752	656	854	662	613	680	718	709	1305	918	874	450	712	702	955	706	929	748	637	1013	746	708	1035	562	779	599	719	546	505	678	730	776	886	704	920
K01787	1418.26	0.538421	0.250294	2.15115	0.031464	0.999946	936	521	1510	1010	977	1347	1436	1940	1675	1546	1094	1099	689	1160	1218	1696	1000	1739	1029	1807	1110	2409	1309	845	1432	1596	2901	1389	883	1587	1018	557	1553	1890	2410	1731	1987	1497	1271	1766	757
K01788	414.187	0.294268	0.23471	1.25375	0.209932	0.999946	564	450	228	376	421	325	334	571	348	285	444	790	457	352	846	283	700	365	269	848	544	1000	498	161	576	379	208	416	478	326	309	354	266	404	548	167	304	401	347	175	334
K01790	957.337	0.11885	0.136907	0.868102	0.385338	0.999946	827	1235	1281	834	1023	905	781	985	739	799	1045	934	789	819	1237	1248	1126	785	1101	946	871	1573	1122	1154	852	833	1128	831	894	817	1064	1091	616	559	1021	941	822	1189	796	1168	864
K01791	2315.87	0.197843	0.179405	1.10277	0.270128	0.999946	2062	1800	2967	2527	2178	1869	2189	2930	2449	1705	2135	1921	2205	1519	2229	3376	2389	1831	1977	3314	2028	3363	2500	1744	2813	2073	3596	2148	1374	3098	2297	1850	1939	1765	3237	1819	2286	2945	1952	2111	2164
K01792	44.6782	0.285205	0.533197	0.534897	0.592721	0.999946	41	49	135	14	18	17	21	10	4	44	62	29	11	11	235	45	43	5	13	57	60	116	28	34	175	106	12	112	32	21	11	4	24	3	33	130	10	16	67	37	117
K01793	4.5994	0.869663	1.12013	0.776392	0.437518	0.999946	11	0	3	2	1	2	2	0	2	1	18	0	5	0	0	2	0	28	1	1	0	0	5	0	1	0	0	0	11	3	5	0	48	7	1	6	0	0	1	1	3
K01794	0.0214469	0.224761	3.92646	0.0572428	0.954352	0.999946	0	0	0	0	0	0	0	0	0	0	0	0	0	0	0	0	0	0	0	0	0	0	0	0	1	0	0	0	0	0	0	0	0	0	0	0	0	0	0	0	0
K01795	4.43828	-0.453488	1.0265	-0.44178	0.658648	0.999946	42	0	1	1	3	0	0	2	2	16	7	1	0	6	18	0	0	0	2	0	4	0	42	2	0	3	17	7	0	0	15	1	2	1	1	4	0	2	1	0	1
K01796	49.6355	0.431616	0.379468	1.13742	0.255361	0.999946	50	15	41	17	65	75	31	61	79	39	43	16	46	58	21	94	80	32	52	137	35	200	47	102	44	113	78	63	16	3	37	45	41	71	26	23	17	17	38	14	55
K01797	8.37704	-0.765431	0.756324	-1.01204	0.311518	0.999946	8	3	2	22	2	14	42	8	7	24	0	4	6	2	1	6	3	11	20	7	0	54	2	30	22	1	5	7	0	2	19	0	0	5	1	1	0	16	7	1	1
K01799	4.80749	-0.864943	0.75306	-1.14857	0.250733	0.999946	4	0	4	1	18	27	4	2	1	12	1	8	10	3	0	2	7	1	1	3	12	2	0	6	6	14	0	3	1	0	0	1	0	7	2	1	1	1	1	27	12
K01800	0.30974	0.576369	2.06857	0.278632	0.780527	0.999946	0	0	0	1	0	0	0	0	0	0	0	0	1	0	0	0	0	0	0	1	0	0	0	0	0	0	1	0	1	1	1	0	0	0	0	0	0	0	0	4	0
K01801	0.692433	2.28917	2.31065	0.990703	0.32183	0.999946	0	0	0	0	0	0	0	1	0	1	0	0	0	0	0	0	0	0	0	1	0	0	0	0	0	0	0	0	1	2	0	0	0	1	0	0	1	0	0	16	0
K01802	1390.12	0.247794	0.26323	0.94136	0.34652	0.999946	1423	922	2047	1114	900	1106	1622	2007	1637	929	2084	1092	699	1236	1356	1841	1032	1772	986	1582	1129	600	1337	977	1331	1298	1218	461	1190	1628	1692	829	2113	1525	1955	1538	1841	1771	1020	1953	787
K01803	2049.89	0.0105185	0.101643	0.103485	0.917578	0.999946	2362	2341	1875	2157	2378	2462	2036	2148	1654	2789	1994	2014	2553	1942	2286	2353	2835	1929	2405	1259	1907	3092	2500	2147	2010	2408	3009	2405	1759	1111	2197	1940	1466	1388	1660	1866	1619	1894	1878	1462	2671
K01804	1826.94	0.055521	0.153154	0.362518	0.716965	0.999946	1878	1919	2495	1833	1736	1393	2254	2076	2246	1576	1874	2759	1423	1779	2535	2491	1853	981	1438	1754	2483	2034	2281	1754	1505	1937	1589	975	1928	1024	1536	1294	2050	1498	1497	1938	2144	2287	1807	2131	1788
K01805	1614.32	0.155372	0.268561	0.578536	0.562902	0.999946	1709	1286	2618	1498	812	1086	2193	2421	1681	809	2254	1348	1004	1305	1840	1866	1542	1811	835	2201	1469	446	1449	911	1513	1844	1106	1255	1259	1704	1634	702	2398	1744	2196	1910	2388	2024	1433	2446	1025
K01807	243.23	0.147631	0.325082	0.454134	0.649732	0.999946	153	172	606	100	165	134	370	364	451	110	92	121	99	143	440	361	197	206	143	404	314	256	153	119	395	237	191	237	95	344	224	60	235	224	468	235	210	287	320	351	171
K01808	815.766	0.074288	0.105828	0.701969	0.482699	0.999946	837	1082	650	813	911	920	812	758	664	1140	791	904	1001	765	894	898	1049	920	967	700	1009	1801	952	744	846	907	1118	854	828	344	828	443	604	696	587	706	663	754	770	586	1103
K01809	1469.25	0.151143	0.147327	1.0259	0.304937	0.999946	1404	2129	1468	1520	1111	1575	1192	1409	1213	1567	1435	1378	1133	1163	1934	1575	1154	1481	1245	1562	1604	2144	1728	2028	1556	1241	2345	1160	1409	1053	1998	1911	1159	1023	1681	1312	1220	1317	1230	1396	1500
K01810	3527.04	0.0551806	0.0717687	0.768867	0.441972	0.999946	3788	4391	3674	3420	3676	3768	3567	3716	2842	4356	3872	3525	3824	3240	4309	4065	4191	3814	4149	2524	3776	5196	4556	3347	3795	3841	4692	3546	3189	1886	3784	2839	2975	2654	3104	3374	2983	3396	3373	2871	4078
K01811	5888.31	0.214261	0.317808	0.674186	0.500193	0.999946	4445	5153	10663	4052	3744	4602	7007	10449	9210	3114	5579	4435	2379	5802	7958	8198	984	4243	5426	7639	4013	2102	4633	7357	4388	5741	4458	1722	3446	6660	4811	7348	6151	6248	6896	7938	7650	9157	6210	9352	3189
K01812	2114.05	0.151893	0.179477	0.846312	0.397379	0.999946	2462	2751	2081	2264	1847	1582	1936	2887	1858	1558	3029	2556	1647	1753	2753	2421	1855	1906	1652	2015	1817	1245	2473	1849	1773	2225	3703	1099	1963	1603	2426	1891	2330	1860	2593	1737	2443	2886	1757	1985	2103
K01813	1170.48	0.117184	0.199606	0.587077	0.557152	0.999946	1375	1576	1180	1350	1057	827	1058	1237	631	1250	1954	696	1017	791	1677	939	613	979	812	1156	1077	2376	1846	1569	728	1447	577	864	1164	938	1303	1170	1302	968	1531	1192	1483	1242	872	1172	1474
K01814	1322.79	0.0829532	0.129354	0.641287	0.521336	0.999946	1523	1617	1413	1188	1381	1459	1142	1377	1096	1245	1437	1517	1266	1222	1890	1465	1519	868	1438	1010	1698	1360	1452	1798	1358	1435	964	1126	1417	1049	1386	1843	1011	1023	1225	1204	1213	1469	1185	1123	1227
K01815	1820.69	0.25424	0.269487	0.943422	0.345465	0.999946	2056	1698	1866	1631	1406	1400	1965	2861	1761	1135	3010	2624	1011	1585	2173	2201	1279	1741	1340	1376	1141	646	1924	1594	1167	1709	2157	377	1673	1328	2190	1621	2803	2009	2187	1855	3227	2425	1399	2334	1248
K01816	123.726	0.164062	0.398457	0.411744	0.680527	0.999946	263	200	170	65	44	57	99	56	139	86	47	15	117	63	131	127	99	96	47	434	187	54	95	56	258	304	132	126	29	163	48	59	126	88	232	92	27	159	100	129	389
K01817	469.073	0.0472075	0.153753	0.307034	0.758818	0.999946	399	584	750	477	366	437	480	543	460	447	458	395	346	375	604	616	367	443	501	432	696	458	601	639	560	409	280	321	472	360	636	438	402	426	515	530	374	468	473	457	359
K01818	1797.45	0.254668	0.171788	1.48245	0.13822	0.999946	1738	2066	2298	1833	1197	1229	1522	2416	2393	1701	1376	1879	1781	1870	2023	2076	2346	1038	1817	1844	1656	1163	1759	1222	1996	2343	1202	1644	1399	1513	1945	1011	1891	2047	1601	2183	2567	1927	1670	2549	2043
K01819	181.584	-0.11897	0.343555	-0.346293	0.729123	0.999946	186	524	64	245	281	127	118	294	127	226	220	478	237	144	327	198	242	127	193	121	178	284	288	112	357	56	66	158	210	12	202	95	40	89	186	79	277	205	225	33	195
K01820	0.124536	0.564214	3.92646	0.143695	0.885741	0.999946	0	0	0	0	0	0	0	1	1	0	0	0	1	2	0	0	0	0	0	0	0	0	0	0	0	0	0	0	0	0	0	0	0	0	0	0	0	0	0	0	0
K01821	20.8264	0.172974	0.301339	0.574017	0.565956	0.999946	19	41	21	9	19	25	16	9	12	30	17	16	18	23	102	17	34	8	17	11	31	11	28	43	34	26	21	13	24	17	27	6	16	9	17	14	16	16	14	17	45
K01822	4.39391	-2.28998	1.97408	-1.16002	0.24604	0.999946	0	95	0	1	21	0	0	0	0	0	0	0	5	0	0	0	0	12	14	0	0	0	16	20	0	0	0	0	0	0	0	4	0	0	1	0	0	18	0	0	0
K01823	72.0355	0.244208	0.276564	0.883005	0.377234	0.999946	94	106	52	42	84	68	47	59	63	89	87	79	103	67	187	91	83	30	63	105	140	47	65	82	87	120	46	171	65	9	117	58	69	16	56	32	18	36	91	58	146
K01824	0.0237086	0.224761	3.92646	0.0572428	0.954352	0.999946	0	0	0	0	0	0	0	0	0	0	0	0	1	0	0	0	0	0	0	0	0	0	0	0	0	0	0	0	0	0	0	0	0	0	0	0	0	0	0	0	0
K01825	124.664	0.241447	0.695676	0.347069	0.72854	0.999946	304	355	16	27	74	14	122	34	41	46	13	16	45	64	1270	28	17	9	15	476	260	96	20	33	272	446	91	435	10	23	56	10	190	35	36	39	14	9	20	209	627
K01826	19.7684	0.635054	0.49116	1.29297	0.196022	0.999946	18	4	10	11	39	9	12	8	24	16	9	19	20	4	204	7	24	11	7	17	19	29	2	11	18	14	9	52	16	4	8	13	23	24	10	7	11	14	18	35	80
K01827	0.0266794	-0.272289	3.92646	-0.0693472	0.944713	0.999946	0	0	0	1	0	0	0	0	0	0	0	0	0	0	0	0	0	0	0	0	0	0	0	0	0	0	0	0	0	0	0	0	0	0	0	0	0	0	0	0	0
K01828	0.472509	-1.00058	1.91673	-0.522027	0.601651	0.999946	0	0	0	0	2	3	1	0	0	0	0	0	8	0	0	0	0	0	0	0	0	0	0	1	0	0	0	0	1	0	0	1	0	0	0	1	0	0	1	0	0
K01829	4.41522	0.511924	1.49602	0.342191	0.732207	0.999946	0	0	5	9	2	7	0	0	1	16	0	1	3	0	0	10	0	0	1	0	1	20	4	6	43	0	0	0	0	0	1	0	0	0	0	57	0	0	0	0	1
K01833	0.363384	0.934398	2.14433	0.435754	0.663015	0.999946	0	0	1	0	0	0	0	0	0	1	0	5	0	0	0	0	1	0	0	0	0	0	0	0	0	0	0	1	0	0	4	0	0	0	0	0	1	0	0	0	1
K01834	1309.29	0.317703	0.241285	1.31671	0.187935	0.999946	1021	697	2195	863	992	802	1651	1941	1456	1091	1242	1342	723	1115	1613	1303	1334	1229	1091	1783	1157	1846	871	657	2107	1789	880	927	862	1038	909	625	990	1368	2302	2505	1740	1461	1399	1814	798
K01835	5425.67	0.0134251	0.100797	0.133189	0.894044	0.999946	5612	8357	4854	6161	6461	5187	4947	5251	4011	6460	5538	6212	5783	5314	7468	5997	6012	5157	6471	3587	6629	7348	6744	4981	5308	5617	7575	5439	6806	3170	5548	4612	3772	3980	4894	4812	4764	5229	5128	3943	6224
K01836	48.6505	-0.208978	0.401532	-0.520453	0.602748	0.999946	32	136	13	109	70	44	21	48	28	81	70	129	59	26	78	93	41	9	64	16	49	70	167	59	81	23	27	56	40	5	69	40	9	14	53	15	28	43	38	5	70
K01837	4.47367	0.205278	0.648478	0.316553	0.751583	0.999946	2	0	6	6	5	0	10	10	15	1	7	7	3	4	0	2	3	3	4	18	6	0	1	1	8	4	2	2	4	0	4	1	0	8	11	3	0	6	6	4	4
K01838	267.38	-0.014859	0.176268	-0.0842976	0.93282	0.999946	314	470	178	261	426	246	212	233	248	240	330	287	300	297	479	366	237	176	265	161	490	256	399	233	321	395	280	324	370	106	172	138	102	239	185	260	302	230	340	146	384
K01839	849.765	-0.0629854	0.213112	-0.29555	0.767574	0.999946	1028	1774	551	843	1254	951	536	962	704	1078	867	1197	1311	849	2000	1013	1426	404	1321	660	1486	918	1369	699	979	792	436	1187	1177	250	610	543	337	546	650	389	623	893	727	344	1185
K01840	2672.85	0.204938	0.149945	1.36676	0.171702	0.999946	2767	2708	2754	2450	2072	2802	2618	2866	2167	2751	3189	2225	1883	2063	3467	2855	2308	3046	2844	2475	2219	3647	2834	3444	2246	2798	4981	2118	1947	2143	2995	3017	2921	2133	2594	2578	2806	2690	1943	2750	2733
K01841	192.03	0.130809	0.422286	0.309764	0.756741	0.999946	118	614	92	79	126	143	287	60	107	242	312	122	89	152	236	238	98	103	184	182	779	39	320	111	162	91	83	71	71	133	503	72	530	112	88	204	82	455	41	396	162
K01843	1452.26	0.317581	0.228303	1.39105	0.16421	0.999946	1116	749	1881	914	1085	1088	2284	2329	1758	1433	1446	1380	850	1100	1478	1987	1289	1776	1419	1871	1162	3129	1388	852	1438	1766	866	960	725	1460	1088	529	1832	1485	1683	1851	1953	1841	1184	2047	1223
K01844	360.625	-0.279613	0.431604	-0.647847	0.517084	0.999946	145	460	152	633	299	693	778	531	125	422	101	239	836	201	80	581	483	390	912	72	67	841	323	731	416	688	136	304	69	86	540	177	245	158	105	660	52	414	261	110	1086
K01845	614.652	0.0599735	0.229923	0.260841	0.794215	0.999946	745	734	810	496	742	563	500	290	415	981	464	483	935	456	1410	952	1231	431	705	536	1030	528	612	588	1116	1017	607	1138	933	183	457	404	295	258	191	787	289	664	492	345	805
K01846	89.5565	-0.187243	0.6357	-0.294546	0.768341	0.999946	122	49	102	107	197	97	77	14	63	44	6	42	578	36	4	178	203	19	164	7	38	15	37	104	37	131	61	774	22	32	43	42	10	26	22	8	10	33	30	45	302
K01847	5393.36	0.320188	0.231218	1.38479	0.166117	0.999946	5551	3165	6420	4502	3178	4896	6152	7194	4793	6212	7393	4729	2482	3817	4187	6247	3760	8317	4696	5443	3602	7617	6246	4097	6120	5781	11047	2642	3901	4348	5202	2563	7739	5461	5727	7677	6728	6171	3680	6561	3632
K01848	351.244	0.341216	0.268556	1.27056	0.203887	0.999946	404	232	314	270	243	481	251	276	175	717	285	361	289	303	212	442	308	320	284	238	226	850	417	642	969	496	780	255	222	134	437	353	372	185	141	587	194	256	163	263	502
K01849	34.1075	0.0730391	0.34115	0.214097	0.830472	0.999946	87	15	25	44	11	50	17	34	32	52	28	23	28	30	24	42	23	29	31	34	34	21	66	96	83	43	33	4	25	16	49	31	55	34	17	38	9	31	16	29	28
K01850	0.0264933	0.224761	3.92646	0.0572428	0.954352	0.999946	0	0	0	0	0	0	0	0	1	0	0	0	0	0	0	0	0	0	0	0	0	0	0	0	0	0	0	0	0	0	0	0	0	0	0	0	0	0	0	0	0
K01851	0.194811	0.818803	3.92646	0.208535	0.834811	0.999946	0	0	0	0	0	0	0	0	0	0	0	0	0	0	0	0	0	0	0	0	0	0	1	7	0	0	0	0	0	0	0	0	0	0	0	0	0	0	0	0	0
K01852	0.0684664	0.394488	3.92646	0.100469	0.919972	0.999946	0	0	0	0	0	0	0	0	0	1	0	0	2	0	0	0	0	0	0	0	0	0	0	0	0	0	0	0	0	0	0	0	0	0	0	0	0	0	0	0	0
K01853	0.019842	0.224761	3.92646	0.0572428	0.954352	0.999946	0	0	0	0	0	0	0	0	0	0	0	0	0	0	0	0	0	0	0	0	1	0	0	0	0	0	0	0	0	0	0	0	0	0	0	0	0	0	0	0	0
K01854	2283.64	-0.104243	0.204992	-0.508522	0.611087	0.999946	3006	3220	2601	2207	2611	3314	1786	2162	1055	1707	2700	3408	2115	2579	2718	2825	2796	1500	3675	1120	3241	1463	3935	1706	3076	1811	1103	1768	3557	998	2086	2428	2316	2264	1522	2387	2373	1838	2514	1680	1808
K01855	21.4509	0.057176	0.406969	0.140492	0.888271	0.999946	12	54	16	18	11	34	19	47	14	27	38	33	17	40	31	46	5	11	21	22	11	4	45	14	17	12	2	7	14	19	22	20	17	41	27	17	34	17	4	15	5
K01856	34.2874	0.252991	0.325123	0.778139	0.436487	0.999946	34	25	28	29	45	19	45	13	44	34	24	57	42	22	92	10	55	23	27	68	36	28	11	8	17	40	36	48	33	31	25	14	23	45	24	17	17	65	74	48	48
K01857	22.0796	0.320738	0.516049	0.621527	0.534253	0.999946	31	2	18	13	38	10	26	18	10	16	34	11	1	21	15	24	14	13	10	79	18	22	10	16	113	34	15	12	12	46	12	2	27	59	5	5	15	11	37	12	5
K01858	1174.95	0.116843	0.402036	0.29063	0.771335	0.999946	1511	612	1917	1152	604	1204	1286	1554	1436	449	1695	1020	462	920	1001	1365	648	1191	689	983	532	67	1051	1688	730	929	744	32	960	1182	1905	1907	1878	1259	1639	1364	1411	1576	964	1771	752
K01860	0.149484	-1.41874	3.91319	-0.362553	0.716939	0.999946	0	4	0	0	1	0	0	0	0	0	0	1	0	0	0	0	0	0	0	0	0	0	0	0	0	0	0	0	1	0	0	0	0	0	0	0	0	0	0	0	0
K01866	3668.36	0.0564952	0.0860091	0.656851	0.511277	0.999946	3931	4210	3638	3622	3823	3947	4055	4162	2800	4687	4293	3896	4112	3455	4012	4302	4375	3529	4042	2542	3627	5484	4625	3633	3898	4160	5125	3500	3757	2052	4015	2775	2951	2668	3180	3643	3192	3693	3104	2958	4181
K01867	2976.34	0.0434687	0.100254	0.433584	0.66459	0.999946	3243	3350	2972	3026	3114	3321	3203	3222	2375	3637	3153	3067	3101	2741	3682	3410	3353	2739	3299	1794	2599	4007	3625	3241	3184	3181	4031	2746	2702	1635	3397	3232	2387	2142	2539	2992	2563	3065	2804	2580	3647
K01868	5651.94	0.0557522	0.0955818	0.583294	0.559696	0.999946	5693	6551	5519	5687	6488	6153	5844	6121	4144	7565	5180	5956	6669	5432	5908	6558	7118	5441	6888	3672	5577	8287	7254	5964	6214	6362	8554	6228	4773	3404	5717	5047	4381	3926	4667	5401	4900	5318	5068	4314	6860
K01869	8091	0.0417767	0.0896579	0.465957	0.641247	0.999946	8971	9054	8352	8171	8585	9058	8314	8846	5925	9897	9226	8959	9079	7594	8902	8905	9835	8151	8874	5788	7259	10462	9877	8480	8645	8987	10330	7604	7595	4908	8730	7426	7511	6151	7107	7548	7459	7799	7088	6386	9092
K01870	9425.25	0.0774676	0.0936343	0.827342	0.408043	0.999946	9199	11301	9848	9053	9769	10215	9801	8711	7747	12068	9238	8185	10280	8842	10652	11229	11396	9535	11176	6508	9636	12946	11496	10577	9923	11361	14258	8936	8650	6346	9865	9350	7456	7046	8156	9017	7998	8991	8208	7479	10670
K01872	6694.86	0.0418303	0.0873493	0.478885	0.632021	0.999946	7392	7559	6708	6973	6952	7247	7203	7768	5344	7773	7776	6905	6772	6157	7784	8249	7328	6461	7488	4592	6954	8541	8384	6791	6780	7104	8357	5633	6665	4375	7159	5841	5624	4972	5979	6604	6259	7144	5898	5960	7169
K01873	8671.4	0.0705016	0.086859	0.811678	0.416976	0.999946	8959	9754	8740	8587	9075	9769	8891	8739	6679	10630	9234	8763	9897	8004	9971	9507	10025	8157	9638	6145	8562	11654	10621	9305	9545	9989	11534	8724	8024	5728	9948	8227	7360	6080	8133	8330	7666	8359	7799	6670	9910
K01874	6722.73	0.0396974	0.080112	0.495524	0.62023	0.999946	7367	7539	6799	6828	7234	7524	7030	7684	5099	8058	7361	7231	7555	6413	7565	7620	7767	6455	7872	4741	6935	8919	8091	6694	6829	7464	8843	6760	6616	4126	7419	5439	5543	4989	6122	6265	5892	6668	6213	5275	7896
K01875	3547.85	-0.000635325	0.0933299	-0.0068073	0.994569	0.999946	3364	4134	3559	3877	4442	3807	3924	3814	2631	4785	3616	3826	4237	3460	4280	4104	4382	3436	4003	2302	3775	5345	4045	3306	3863	4219	5331	3739	3552	1996	3691	2703	2572	2289	3022	3292	2704	3491	3146	2843	4211
K01876	4827.83	0.00444726	0.0887022	0.0501369	0.960013	0.999946	4802	6305	5056	5309	5561	4813	5095	4628	4070	6294	4745	4543	6369	4728	5778	6054	6286	4359	6016	3061	5487	6417	6080	4295	5339	5968	6607	5410	5206	2756	4981	3032	3231	3447	3892	4818	3499	4702	4700	3728	6051
K01878	174.723	0.267721	0.356004	0.752017	0.452041	0.999946	176	207	117	98	142	268	155	121	97	164	167	163	188	114	621	97	499	42	114	229	202	25	118	255	687	257	132	349	115	122	217	121	189	37	89	80	95	47	152	172	335
K01879	368.814	0.26587	0.356081	0.746657	0.455271	0.999946	503	551	277	163	239	495	274	178	204	325	351	319	366	265	1579	257	829	74	247	604	450	60	225	512	1087	709	293	616	200	261	476	229	416	92	205	189	176	78	409	477	810
K01880	3735.48	0.019049	0.105712	0.180197	0.856998	0.999946	3882	4319	3963	4089	4183	3899	3911	4150	2835	4964	4134	3734	4380	3619	3440	4508	4370	4025	4399	2335	3352	5781	4842	3762	3284	4040	5370	3518	3224	2300	4082	3137	3030	2702	3392	3776	3232	3530	3217	2979	4251
K01881	4436.09	0.0620205	0.0887446	0.698865	0.484636	0.999946	4765	4772	4792	4328	4675	4639	4790	4363	3846	5604	4423	4312	4921	3988	5006	4921	5176	4386	4969	3123	4690	6308	5245	4671	4868	5018	6490	4720	4051	3139	4842	4162	3398	3071	3977	4205	3620	4103	4145	3551	4855
K01883	3941.32	0.040065	0.0913602	0.438539	0.660996	0.999946	4303	4587	4079	3989	4276	4349	3950	4313	2749	4707	4220	4364	4417	3647	4844	4304	4446	3365	4647	2615	4026	5276	4496	4397	3985	4624	4841	4074	3650	2204	4212	4243	3207	2868	3487	3468	3774	3884	3553	3355	4683
K01884	0.0254084	0.224761	3.92646	0.0572428	0.954352	0.999946	0	0	0	0	0	0	0	0	0	0	0	0	0	0	0	0	0	0	0	0	0	0	0	0	0	0	0	0	0	0	1	0	0	0	0	0	0	0	0	0	0
K01885	4540.31	0.00676377	0.102716	0.0658491	0.947498	0.999946	5160	5673	4569	4809	5008	5134	4384	5135	3278	5602	4934	4758	5344	4165	5580	5440	5709	3995	5455	2768	4638	6003	5918	5448	4698	4925	5689	3803	4154	2301	5184	4716	3487	3004	4506	4037	3954	4394	4063	3154	5254
K01886	4410.78	0.0734941	0.0934357	0.786574	0.431531	0.999946	4734	5235	4073	4465	4759	4568	4611	4993	3369	5043	4711	4891	4503	3998	5349	4931	4873	4285	4680	3348	4638	5562	4712	4431	3934	4951	5871	3815	4415	2940	5000	4104	3744	3410	4367	4350	4360	4591	3499	3951	5051
K01887	5183.37	0.0683136	0.11475	0.595324	0.551627	0.999946	5672	5821	5089	5226	5169	6049	5156	5462	3582	5749	6164	5500	4753	4758	5717	5699	5501	4734	5690	3323	5270	6275	6489	6375	5166	5648	6939	4429	5083	3055	6310	5965	4361	3973	4893	4866	5187	5385	4347	4256	5781
K01889	2010.13	-0.00214823	0.0952238	-0.0225598	0.982001	0.999946	2086	2409	2186	2096	2305	2345	1992	2053	1497	2445	2206	2205	2276	1932	2159	2347	2432	1854	2225	1118	2019	2947	2564	2192	2112	2353	2544	1980	2108	1113	2024	1724	1662	1550	1695	1949	1901	1927	1770	1445	2367
K01890	5963.02	0.100997	0.0896086	1.12709	0.259705	0.999946	5816	6651	6176	5695	6368	6272	6115	6536	5139	7374	6252	5729	6005	5410	6523	7182	7059	6198	6507	4273	5878	8248	7357	6090	6101	6823	8494	5234	5349	3777	6760	5647	5182	4478	5753	5693	5185	5859	5354	5169	6483
K01892	3398.95	0.125195	0.0985446	1.27044	0.203928	0.999946	3163	3996	3219	3139	3462	3965	3330	3435	2615	3869	3738	3468	3565	3120	3838	3876	3714	3114	3931	2688	3728	4348	3735	4031	3263	3801	4911	3194	3378	2061	3727	3755	2791	2675	3146	3054	3206	3448	2958	2744	3950
K01893	3370.9	0.0828769	0.0982813	0.843263	0.399082	0.999946	3413	4121	2901	3434	3809	3466	3526	4101	2678	4239	3500	3491	3591	3137	3648	4201	3840	3489	3643	2196	3270	4838	4270	3330	3524	3638	4879	3150	3233	2040	3501	2901	2718	2634	3079	3535	3326	3445	2661	2344	3981
K01894	142.073	-0.325472	0.224833	-1.44762	0.147724	0.999946	237	235	205	138	219	161	134	137	102	137	159	183	230	107	241	194	200	60	200	95	153	226	112	145	457	194	137	150	76	45	136	89	49	71	95	133	68	88	166	53	158
K01895	2437	0.196427	0.137731	1.42616	0.153821	0.999946	2227	2095	2790	2081	2224	2342	2804	2750	2226	2912	3051	1912	2087	1763	3405	2529	2969	2183	1919	2618	2133	4646	1946	3019	1720	3569	2472	2945	1894	1739	2616	2538	2269	2051	2797	2181	2211	2582	2108	2846	1887
K01896	118.705	-0.132318	0.338651	-0.39072	0.696004	0.999946	131	149	125	105	193	167	116	94	37	254	72	131	164	104	181	137	137	26	125	22	94	587	133	196	42	275	107	227	69	23	118	149	30	51	69	95	85	122	123	67	76
K01897	8318.56	0.217817	0.179963	1.21035	0.226146	0.999946	7453	6051	10983	7506	6448	7825	9245	11325	7521	8275	9376	7062	5346	6285	8655	10019	7530	10078	7178	8417	6469	10799	7904	9110	7527	7930	14378	4736	5943	7098	8774	8671	9352	6657	10668	8856	9255	9930	6552	8699	6906
K01899	45.6506	0.181807	0.433851	0.419055	0.675176	0.999946	15	18	91	43	52	53	33	43	55	61	26	14	12	20	44	19	83	46	48	97	54	58	44	38	174	25	7	34	21	84	18	7	16	40	51	154	32	31	43	38	14
K01900	68.9063	0.227213	0.476873	0.476464	0.633744	0.999946	89	92	82	72	46	66	21	29	34	114	26	10	35	48	103	93	135	31	59	171	48	121	51	91	378	48	16	44	49	70	9	9	32	45	92	291	9	23	23	66	43
K01902	224.087	0.212529	0.356567	0.596043	0.551146	0.999946	187	244	576	96	175	139	117	191	243	225	115	70	97	176	476	264	282	177	352	597	341	176	251	148	681	201	63	259	103	302	63	23	117	150	300	401	227	135	232	220	208
K01903	325.468	0.121397	0.345986	0.350873	0.725684	0.999946	365	424	758	171	237	218	192	214	374	359	111	120	141	238	662	333	354	218	300	817	469	304	319	258	1094	344	113	412	142	345	78	51	210	235	470	720	397	201	313	288	303
K01904	124.875	0.201763	0.351777	0.573553	0.56627	0.999946	149	109	78	128	63	232	87	106	92	101	215	136	118	107	92	133	51	182	162	79	59	97	117	289	120	116	23	38	147	28	180	280	223	160	93	101	184	79	47	85	106
K01905	18.1978	-0.569137	0.454977	-1.25092	0.210965	0.999946	58	33	17	26	15	35	11	14	20	24	21	17	12	22	16	34	41	2	37	9	25	0	76	15	22	22	3	6	16	25	25	4	6	14	5	9	10	3	22	3	6
K01906	10.0998	-0.190481	0.528137	-0.360665	0.71835	0.999946	30	9	1	14	8	15	10	7	4	31	24	17	0	3	9	13	13	5	14	10	15	7	8	36	16	17	14	14	21	3	11	2	10	0	1	8	2	6	3	1	1
K01907	7.28101	0.617102	0.585874	1.0533	0.292203	0.999946	14	10	4	1	2	5	5	1	19	4	8	2	29	6	5	4	3	5	0	12	15	3	3	6	12	34	7	27	2	0	2	3	6	7	1	2	5	3	3	8	31
K01908	79.388	0.0405259	0.516206	0.0785072	0.937425	0.999946	203	247	27	25	54	14	79	16	31	91	28	57	32	39	160	45	126	61	36	252	238	7	27	25	160	306	60	248	54	4	48	30	97	42	50	28	21	21	29	102	349
K01909	1.04414	0.00183011	1.04992	0.0017431	0.998609	0.999946	2	0	1	0	1	2	2	0	3	6	1	0	1	0	0	0	2	3	1	0	0	0	0	2	0	8	1	0	2	0	1	1	0	0	3	0	1	0	0	0	0
K01910	129.276	0.117837	0.322906	0.364926	0.715166	0.999946	212	197	107	114	101	125	92	88	96	139	63	40	99	134	518	49	376	53	165	206	129	266	144	91	194	175	79	184	85	21	129	68	58	76	230	27	142	58	119	126	341
K01911	526.943	0.349675	0.300574	1.16336	0.244685	0.999946	679	547	465	259	361	647	391	541	164	308	635	662	289	506	672	489	381	484	344	630	392	114	593	835	620	702	173	286	410	404	753	828	765	692	938	454	957	383	354	549	456
K01912	3064.73	0.193706	0.210353	0.920863	0.357122	0.999946	2767	1854	4287	2669	2347	2814	3932	4150	3201	2558	2904	3377	2642	2496	2940	3729	2616	3526	2831	3589	1912	4371	2620	1737	2502	4014	2641	2324	2362	2734	2437	1769	3884	4064	3384	3262	4661	3610	2887	4382	1548
K01913	7.79228	0.455623	0.665465	0.684668	0.493553	0.999946	6	3	11	5	8	11	1	4	22	4	8	0	1	8	3	4	12	21	2	29	4	59	9	0	1	7	7	7	2	14	0	0	4	19	1	3	2	7	4	8	5
K01914	1956.32	0.0723258	0.147311	0.490975	0.623444	0.999946	2387	2292	1764	1934	1924	2069	2057	2446	1995	1819	2251	2364	2023	1661	2329	2417	2052	1584	1607	1500	2073	1281	2170	2488	1429	2134	1574	1443	2181	1291	2290	2472	1821	1839	2110	1694	1914	2298	1637	1596	2099
K01915	9555.44	0.150833	0.123149	1.2248	0.220649	0.999946	9861	9066	10444	8776	8492	9801	10429	10148	8816	9997	10543	9125	9220	8381	9288	10901	9816	9602	9730	8469	9343	9253	10282	11128	10029	10434	13146	6989	8512	7321	10593	10336	9012	8155	10326	10148	9487	10374	7964	8832	9188
K01916	200.574	-0.0395104	0.321493	-0.122896	0.902189	0.999946	216	286	244	180	193	212	256	121	126	492	143	154	346	224	463	270	154	164	395	149	203	210	300	233	255	404	303	380	133	25	241	103	73	21	55	154	52	108	139	80	632
K01917	66.1292	0.237118	0.489027	0.484878	0.627763	0.999946	116	148	40	27	20	61	57	64	13	81	183	65	15	82	278	127	3	12	43	126	80	1	84	20	95	170	10	107	43	24	29	25	74	86	39	42	87	29	18	102	167
K01918	898.183	0.321392	0.180986	1.77578	0.0757697	0.999946	868	771	976	736	606	855	874	993	816	987	895	643	529	682	1221	1147	630	1070	974	644	766	956	1027	1290	751	1019	1781	585	1018	762	1136	1042	934	687	903	1030	749	870	657	991	837
K01919	151.665	0.165665	0.588819	0.28135	0.778442	0.999946	216	198	479	34	54	36	70	28	51	32	21	124	102	58	891	45	122	10	34	486	196	145	76	35	412	249	69	374	39	36	251	25	83	33	134	53	17	21	280	744	311
K01920	50.1109	0.652797	0.86396	0.755587	0.449897	0.999946	131	122	2	3	14	0	21	9	12	20	3	1	7	11	648	3	6	3	5	230	83	2	3	5	122	167	44	188	5	11	17	3	69	12	11	16	6	1	4	115	264
K01921	2514.59	0.0537896	0.0903129	0.595592	0.551448	0.999946	2836	2839	2650	2557	2634	2792	2377	2722	1834	2782	2619	2743	2415	2322	3473	2913	2833	2138	2771	1858	2562	2957	3065	3134	2813	2999	2323	2473	2432	1350	2865	2768	2101	1963	2360	2524	2334	2523	2245	2076	2845
K01922	4.28557	-0.0379108	0.624635	-0.0606928	0.951604	0.999946	2	2	4	2	5	1	17	3	7	4	0	5	7	7	2	1	10	3	5	0	4	1	0	3	10	6	4	4	1	2	17	0	0	1	13	1	1	2	11	5	5
K01923	2988.55	0.166646	0.153915	1.08271	0.278936	0.999946	2959	3159	3078	2877	2941	3091	2665	3051	2206	3268	3139	2777	2578	2631	3075	3027	3399	3357	2950	1967	2716	3697	3275	3121	3287	3316	8092	2898	2702	1873	3208	2939	2552	2223	2827	3015	2763	2848	2444	2479	3220
K01924	2781.94	0.0904852	0.0898337	1.00725	0.313813	0.999946	3019	2891	2903	2662	2976	2991	2768	3710	2150	3315	2934	3309	2549	2511	3775	3284	3125	2425	3132	2053	3062	4209	3443	2939	2957	2965	2931	2272	2578	1672	3076	2589	2119	1990	2951	2538	2859	2768	2414	2439	2937
K01925	3185.63	0.121864	0.121243	1.00512	0.314838	0.999946	3672	3514	3045	3075	2850	3702	2933	3629	2466	3327	4095	3414	2984	2805	4019	3573	3221	3012	3422	2408	3173	3659	3656	4459	3031	3602	3360	2342	3082	1854	3590	3939	3102	2559	3104	3072	3243	3350	2369	2647	3337
K01926	664.555	0.121473	0.123275	0.985379	0.324438	0.999946	675	815	565	713	724	627	636	869	556	813	779	712	707	648	818	857	818	782	711	600	777	1096	904	487	486	683	1128	673	854	366	545	372	427	470	615	478	506	759	638	467	832
K01928	3363.63	0.0706359	0.103371	0.683325	0.494402	0.999946	3669	3860	3295	3396	3533	3662	3348	4032	2436	4016	4133	3724	3416	3068	4608	4164	3562	2804	3868	1986	3610	3892	4167	4249	3613	3764	3288	2903	3166	1739	3978	3537	2565	2512	3255	3492	3169	3538	2844	2776	3768
K01929	2565.32	0.0552249	0.090196	0.612277	0.540355	0.999946	3087	3140	2531	2481	2681	2734	2487	3028	1970	3105	3380	2753	2677	2415	3718	3166	3132	2252	3024	1658	3239	2938	3483	2842	2403	2890	2054	2398	2248	1315	2723	2407	2250	1800	2352	2417	2613	2782	2047	2146	2850
K01930	159.468	0.0929804	0.211723	0.439161	0.660545	0.999946	161	153	148	176	185	192	136	138	128	291	153	153	257	125	205	195	118	170	210	114	160	374	241	281	121	165	315	171	113	41	167	184	87	83	109	89	73	183	138	81	209
K01932	76.7424	-0.406009	0.318019	-1.27668	0.201715	0.999946	50	328	70	43	112	53	132	39	28	37	53	47	99	72	134	89	85	84	132	208	102	129	86	43	115	104	69	93	103	16	63	21	24	102	73	18	31	97	41	50	77
K01933	2913.79	0.0974658	0.0957057	1.01839	0.308493	0.999946	3071	3009	3092	2776	3009	3213	2900	3236	2443	3120	3254	3023	2252	2710	3555	3211	3151	2919	3078	2185	2959	3953	3424	3199	3066	3176	4102	2603	2748	1924	3312	2722	2667	2352	2750	2886	2777	3009	2507	2540	3004
K01934	378.333	-0.0360852	0.105764	-0.341185	0.732964	0.999946	486	528	477	391	348	342	410	508	460	427	382	341	336	315	683	510	440	305	431	292	467	367	512	364	381	408	401	249	310	207	470	283	311	271	299	419	282	428	338	363	387
K01935	576.102	0.2546	0.285785	0.89088	0.372993	0.999946	580	568	713	537	335	463	601	616	624	279	915	464	297	465	1086	665	495	988	309	747	553	89	517	390	664	574	368	300	535	800	584	249	718	623	749	753	738	685	359	765	418
K01937	3612.62	0.104752	0.121807	0.859987	0.389796	0.999946	3437	4014	3671	3523	3712	3806	3862	3643	2974	4765	3254	3050	3878	2967	4136	4472	4604	3565	3770	2686	3319	5980	4222	4693	4282	3915	6115	3731	2732	2585	3756	4290	2403	2254	3196	3537	2643	3305	3204	2765	4095
K01938	3404.2	-0.0147402	0.108597	-0.135733	0.892032	0.999946	3293	4027	3691	3681	3970	3891	3683	3776	3125	3117	4015	3697	4054	3442	3586	4127	4154	2705	4406	2013	3672	3680	3352	3898	3780	3877	2321	3247	3393	2003	3678	3298	2830	2888	3089	3400	3108	3545	3388	2679	3841
K01939	3376.18	0.060189	0.0972281	0.619049	0.535884	0.999946	3654	3823	3471	3616	3782	3473	3139	3990	2364	4027	3748	4296	4017	2984	4114	3630	4442	2964	3489	2256	3511	4433	3735	3227	3552	3521	4384	3345	3266	2029	3883	3219	2700	2325	3215	3122	2897	3626	2882	2718	4035
K01940	3867.21	0.0371268	0.0980838	0.378521	0.705044	0.999946	4466	4372	4053	4174	4432	4178	3311	4358	2818	4384	4279	4507	4045	3287	4828	3912	5159	3702	3521	2896	4257	5373	4330	3918	3933	4473	2989	3650	3921	2704	4125	3818	3228	3091	3932	3646	3840	4118	3699	3106	3828
K01941	405.624	0.338653	0.233053	1.45312	0.146191	0.999946	364	371	444	296	382	332	363	702	276	378	580	350	347	426	683	643	596	288	378	555	765	186	610	258	498	464	233	287	179	393	233	222	255	262	559	411	854	484	301	391	244
K01942	3.82839	0.627128	0.927068	0.676463	0.498747	0.999946	4	6	1	0	7	2	1	3	1	2	1	2	7	0	1	7	1	1	8	0	0	1	10	18	0	0	2	0	4	18	2	4	3	23	0	0	0	0	1	1	1
K01945	3721.34	0.0753877	0.0969279	0.777771	0.436704	0.999946	4193	4031	4172	3666	3611	4180	3443	4273	2997	3964	4204	4295	3048	3487	4597	3910	4444	3241	3886	2708	4308	4183	4060	4005	3702	4413	4002	3422	3696	2279	4079	3714	3393	3073	3718	3525	3997	3926	3432	3278	3677
K01948	1292.2	0.249222	0.318432	0.782654	0.43383	0.999946	1227	843	1688	1003	676	1493	1545	1834	1312	583	1923	1117	604	893	1110	1568	556	1458	884	1712	741	358	1334	2315	1298	1265	796	255	967	1472	1724	2206	1693	1316	1771	1318	1651	1392	859	1428	788
K01950	3173.01	0.0735719	0.154193	0.477141	0.633261	0.999946	3150	3584	3090	2994	3780	3419	3300	3412	2321	4693	3216	3014	3044	2708	3316	3792	3854	3975	3755	1592	3603	6450	3734	3428	3022	3708	7434	2920	2911	1479	3137	2774	1930	2132	2510	2953	2421	3131	2673	2220	3147
K01951	4420.93	0.0766727	0.082957	0.924247	0.355358	0.999946	4572	4790	5276	3900	4479	4250	5163	5425	4811	5188	3536	4213	4494	4078	5001	5364	5891	3742	4366	4205	4520	5751	5165	3873	5059	5149	5906	4690	3555	3380	4439	3356	3305	3477	4006	4504	3544	4806	4023	4435	4669
K01952	7568.92	0.0740929	0.0886998	0.835322	0.403536	0.999946	8925	8581	8317	7357	7549	7861	7114	8298	6314	8906	8387	7358	6181	6537	9920	8485	8854	8350	7773	5708	8309	11625	9714	8290	7826	8882	10384	7046	7171	4717	8525	7144	6056	5329	7112	7495	6280	7487	6690	5841	7658
K01953	3736.43	0.0836833	0.118429	0.706614	0.479807	0.999946	4095	3703	3225	4046	4572	3777	3726	4380	2777	3395	4511	4692	4395	3439	5028	4030	4554	2844	3976	2449	4621	6104	3693	3443	3680	5452	2812	4146	3810	2367	3664	3801	3180	3516	3469	2524	3882	3521	4017	3306	3042
K01954	174.235	0.287302	0.376058	0.763983	0.444877	0.999946	167	127	180	198	85	190	163	230	157	92	160	122	100	119	140	192	83	216	115	256	85	6	212	418	205	158	230	31	92	253	290	363	173	144	188	128	228	145	84	161	150
K01955	13065.8	0.13392	0.116262	1.15188	0.249369	0.999946	12762	12547	15203	11825	12120	14079	13784	15593	12261	12489	15146	12631	10322	11283	14859	14759	13663	13187	12253	11380	12948	14530	13978	14816	15282	14839	15180	10983	11820	9801	13146	13700	12336	11142	13086	15215	13304	13490	11803	12547	10905
K01956	2147.98	0.103158	0.0990939	1.04101	0.297869	0.999946	2270	2318	2247	2109	2206	2149	2194	2429	1847	2348	2401	2253	1635	1890	2524	2380	2624	2310	2130	1562	2335	3343	2514	2466	2464	2264	3023	2079	2076	1499	2143	2176	1541	1616	1911	2042	1952	2189	1883	1812	2185
K01958	1593.1	-0.0267707	0.149714	-0.178812	0.858085	0.999946	1862	1297	1846	1326	2060	2064	1880	1170	1722	1750	1343	1450	2526	1724	1429	1995	3373	1141	1560	1313	1617	1408	1747	1652	2555	2249	1491	2235	768	971	1315	1355	1135	1574	1292	1352	1344	1301	1517	1412	1684
K01959	596.649	0.0773722	0.172185	0.449355	0.653176	0.999946	632	505	887	395	578	640	729	614	685	584	441	569	545	696	576	815	668	467	643	758	730	655	775	398	802	791	434	604	289	519	412	298	523	717	758	484	759	611	667	689	340
K01960	4856.83	0.225723	0.189445	1.1915	0.233458	0.999946	4621	3810	5670	4515	3452	4382	5870	6468	4796	4717	5463	4152	3427	4251	3629	5694	3490	6230	4331	4684	3549	4759	5277	4858	4335	4741	7272	2880	3324	4500	5131	4764	6136	4765	5788	5321	5843	5618	3898	5760	4051
K01961	3135.26	0.257256	0.231012	1.1136	0.265449	0.999946	2619	2362	3990	1967	2476	3164	4007	4367	3064	2091	3082	3650	1934	3288	3404	3865	3155	2167	2822	4366	3534	1673	3381	1636	3740	3888	1998	2528	1882	3321	2257	1616	3135	4322	4577	3307	5659	3557	3288	4113	1791
K01962	698.991	-0.177968	0.212589	-0.837148	0.40251	0.999946	1022	1283	517	690	1207	835	499	636	371	887	705	950	752	806	1759	891	980	325	1044	437	1534	887	1146	538	711	917	496	972	1045	178	510	394	281	466	444	402	539	631	574	318	905
K01963	898.108	-0.0691744	0.214784	-0.322066	0.747403	0.999946	1120	1706	645	758	1265	1126	723	577	656	1034	1021	1004	719	1096	2038	1226	1243	579	1134	629	2506	1075	1612	694	695	1165	749	1065	1638	234	619	504	377	702	576	540	746	870	780	426	1049
K01964	26.2248	0.0405652	0.384558	0.105485	0.915991	0.999946	35	26	60	15	34	15	12	19	44	25	2	30	24	31	14	16	25	26	32	35	50	5	24	15	19	28	23	34	13	56	16	5	23	39	45	19	16	24	49	16	10
K01965	868.806	0.207201	0.2272	0.911978	0.36178	0.999946	738	709	1269	523	586	995	1066	1131	906	599	866	890	538	940	828	1175	837	659	791	1205	870	440	951	833	1091	1071	465	463	510	825	719	876	866	1137	1157	825	1384	889	833	1154	506
K01966	4128.8	0.35585	0.210507	1.69044	0.0909434	0.999946	3540	3058	5002	2827	2381	3871	4872	5800	3333	3502	4446	3872	2281	3572	3707	5237	3519	4114	3815	5482	3677	3475	4994	3610	4893	4388	4894	2050	2654	4381	3951	3386	4465	4510	6083	4973	6485	4858	3356	4901	2478
K01968	998.478	0.167588	0.17906	0.935933	0.349308	0.999946	950	884	1283	642	858	1066	1258	1250	961	824	1201	1060	731	996	1066	1297	1054	763	1105	1233	1214	885	1141	649	1292	1268	652	786	683	877	719	544	871	1223	1262	1063	1630	1097	885	1158	624
K01969	166.628	0.209286	0.338335	0.618577	0.536195	0.999946	217	78	224	149	70	237	139	148	122	81	212	92	58	80	144	200	55	191	121	216	121	50	253	326	222	127	212	56	128	228	230	326	262	164	230	164	108	146	137	134	112
K01971	50.2806	0.0397775	0.340926	0.116675	0.907118	0.999946	65	30	63	32	48	62	74	66	7	92	38	57	35	54	27	73	30	23	56	23	24	128	42	12	52	47	36	97	21	47	28	38	40	103	74	38	102	42	53	62	21
K01972	4359.65	0.0581225	0.0890718	0.652535	0.514056	0.999946	4858	5107	4261	4454	4509	4707	4449	4116	4567	5639	4354	4013	4884	4017	5278	5179	4504	3634	5263	3154	4164	5437	5220	5820	4609	5156	5810	4337	3852	2914	4628	3943	3221	3166	4162	4392	3308	4269	3915	3406	5305
K01974	22.3375	0.001804	1.00309	0.00179844	0.998565	0.999946	69	95	2	0	2	3	23	0	10	7	7	1	2	11	8	0	0	1	3	109	71	0	2	4	89	115	27	103	4	0	1	1	47	4	8	6	0	4	0	47	129
K01975	16.7182	-0.838188	0.467689	-1.79219	0.0731022	0.999946	87	21	16	9	14	27	35	4	24	24	2	5	15	10	14	7	21	10	13	22	10	11	83	6	5	52	13	31	1	5	10	6	22	22	10	4	3	4	9	13	40
K01976	0.635272	1.29134	1.50704	0.856869	0.391517	0.999946	0	0	0	1	1	0	0	0	0	1	0	1	0	0	1	2	0	0	1	3	0	8	0	0	4	0	0	0	0	0	0	0	0	0	0	0	1	2	3	0	0
K01988	41.7583	0.132306	0.450698	0.293559	0.769095	0.999946	18	49	34	72	47	25	44	63	3	32	83	20	33	48	54	99	78	39	31	9	37	5	45	17	5	88	18	10	21	84	19	42	92	22	83	21	54	55	20	13	52
K01989	1446.79	-0.110886	0.218265	-0.508035	0.611429	0.999946	1769	2732	825	1656	2420	1463	1158	1782	1101	1865	1575	2219	2222	1709	1747	1758	2710	867	2021	648	2481	1681	2287	1248	1171	1332	1102	1337	2173	464	1467	1027	491	972	1169	832	1122	1515	1238	432	2160
K01990	13586.8	-0.0395728	0.0808028	-0.489746	0.624314	0.999946	15971	18601	14585	12428	16814	14483	14531	12462	13462	16593	11771	13119	16755	13349	17998	16915	16884	11658	17181	9880	18117	22113	15451	12975	14030	17777	14998	19434	12335	7163	11265	9940	7575	10977	10149	11733	11303	13465	13605	9130	17492
K01991	1837.48	0.51562	0.309637	1.66524	0.0958647	0.999946	1186	1394	1732	1289	1450	1476	1794	2385	1570	1212	2113	1467	563	1559	1844	2731	791	2434	1395	3064	1361	1009	1929	1804	2275	1886	1091	549	1057	3613	949	1438	2090	2280	2884	2868	2821	1406	1327	3022	1130
K01992	6066.45	0.191944	0.135277	1.41889	0.155931	0.999946	5893	6185	7230	5616	4855	5178	6548	8035	5948	6637	5714	4790	3486	5157	7564	7894	5359	7203	6058	5667	7801	9065	6521	5692	6034	6059	8763	4877	5145	5109	5747	4509	5287	4422	6962	7114	6658	7074	4590	6723	5636
K01993	2760.95	0.313859	0.24813	1.2649	0.205908	0.999946	2574	1802	3490	2181	1565	2244	3570	3998	2803	2180	2969	2195	1117	2177	2534	3522	1755	3148	2100	3426	2204	1591	2767	2756	3059	2757	3052	1144	2001	2942	2702	2495	3577	2850	4156	3737	4163	3377	1916	3944	1858
K01994	4.34103	-0.022564	0.653575	-0.0345241	0.972459	0.999946	7	1	4	3	3	7	8	2	17	7	2	3	6	4	1	4	5	1	0	0	5	5	1	3	1	15	9	5	1	8	1	0	10	14	0	0	2	3	5	2	0
K01995	2727.81	-0.0306666	0.121548	-0.2523	0.80081	0.999946	3047	3776	2445	2561	3885	2718	3017	3034	2993	3395	2578	3162	4311	2736	3544	3476	4149	2165	3611	2673	2701	4863	3174	2732	3033	3606	2910	3251	2105	1190	2054	1993	1329	2350	1933	1763	1723	2466	2702	1389	3973
K01996	2607.85	-0.0389419	0.122765	-0.317207	0.751087	0.999946	2974	3503	2492	2405	3741	2621	2855	3014	2559	3387	2494	3417	4201	2563	3913	3206	4010	2089	3279	2485	2902	4843	2888	2370	2655	3202	2674	2968	2248	972	1990	1711	1252	2220	1992	1665	1936	2362	2531	1360	3663
K01997	1215.78	-0.0866986	0.190746	-0.454524	0.649452	0.999946	1431	1695	1012	1193	1986	1062	1485	1616	1263	1533	1143	1931	2353	1293	2028	1323	2468	716	1488	1104	1010	1965	1293	1124	1127	1625	1200	1375	1016	241	983	736	468	1064	792	632	888	1175	1039	602	1913
K01998	1464.1	-0.101149	0.173361	-0.583461	0.559583	0.999946	1734	2031	1322	1442	2296	1345	1800	1947	1576	1906	1210	2171	2680	1502	2644	1655	2584	968	1703	1451	1204	2550	1675	1286	1412	1951	1235	1581	1255	345	1066	871	661	1427	967	772	1012	1500	1263	747	2332
K01999	1388.76	0.039478	0.158041	0.249796	0.802745	0.999946	1537	1974	1259	1324	1777	1445	1195	1624	1387	1630	1282	1826	2405	1504	2874	1422	2755	804	1806	1587	1528	2092	1627	1493	1476	1815	1281	1472	1293	392	1187	958	645	992	952	680	952	1284	1237	799	2287
K02000	979.736	0.332113	0.227896	1.4573	0.145033	0.999946	994	805	891	519	788	950	1260	1035	618	567	1041	960	866	823	1338	1014	1209	872	921	1022	1652	542	977	725	1077	1147	507	951	656	1372	575	466	1520	1194	1365	777	1859	979	842	989	1153
K02001	301.23	0.549677	0.318428	1.72622	0.0843084	0.999946	335	217	237	126	155	258	354	287	138	143	314	238	231	243	543	210	292	323	215	460	560	59	207	161	346	427	122	276	185	378	153	186	598	455	547	220	716	284	236	339	330
K02002	557.983	0.650635	0.410457	1.58515	0.112933	0.999946	441	307	459	251	332	379	726	739	258	221	639	597	274	490	850	463	522	449	391	1079	898	4	364	245	639	665	178	312	364	873	244	281	1010	816	1108	536	1482	572	375	746	465
K02003	10637	-0.0278239	0.0830664	-0.33496	0.737655	0.999946	12038	14182	11777	10508	12895	10962	10924	10951	12961	11890	10728	11370	12820	10050	13977	12396	13281	8580	12781	7082	13490	15109	13219	10684	10589	11923	11910	11799	10891	5661	9691	9424	6878	8038	8280	8713	8861	11196	10190	7397	11445
K02004	12210.7	0.0446666	0.112547	0.39687	0.691463	0.999946	12035	15586	15044	12473	13259	11224	11783	13401	12623	11298	14728	12579	11963	11413	16077	14134	12927	11341	12400	10156	19296	11543	14689	10064	12605	11775	12199	11077	14810	8659	10372	8875	8861	9022	13248	11401	14493	13499	11998	10636	10959
K02005	5609.25	0.333226	0.237191	1.40489	0.160055	0.999946	5385	3626	6390	5099	3564	4909	5948	7406	10276	4639	7269	4825	2663	4384	5020	6870	3960	6951	4173	6348	4313	4653	5791	5351	5055	5071	7753	1925	4358	5254	6214	5093	6583	5403	7462	6567	7569	6987	3990	6732	3259
K02006	1004.58	-0.0822621	0.112714	-0.729832	0.465493	0.999946	1036	1523	1109	846	1419	1210	1021	880	959	1355	870	845	1353	949	1481	1184	1442	832	1406	789	1157	1615	1252	1095	1281	1307	871	1429	719	512	803	1014	538	756	650	810	639	792	1061	655	1359
K02007	116.097	0.05868	0.291393	0.201377	0.840404	0.999946	119	127	129	87	214	120	69	67	153	104	101	83	166	40	144	92	179	89	122	49	186	136	189	86	339	226	111	135	57	93	48	53	45	105	44	319	73	58	150	102	111
K02008	52.5517	0.337906	0.277471	1.21781	0.223298	0.999946	40	43	54	29	82	43	40	28	77	37	67	28	46	26	66	49	100	32	59	17	93	39	75	19	143	87	61	73	43	38	35	32	33	63	32	112	43	30	77	51	62
K02009	51.6279	-0.0764922	0.396323	-0.193005	0.846955	0.999946	63	16	82	32	33	99	82	66	69	49	31	33	55	40	33	56	103	46	72	16	88	28	30	57	120	150	62	79	17	55	7	34	43	69	38	20	0	25	91	47	28
K02010	1847.3	-0.0341429	0.140816	-0.242464	0.808421	0.999946	2218	3085	1686	1649	2156	2020	1880	1646	2168	2296	1532	1888	2840	1828	2463	2102	2510	1728	2082	2251	2114	4477	2613	2023	1924	2445	1601	2223	1194	777	1326	1086	1053	1996	1123	976	1141	1476	1872	1052	3007
K02011	966.342	0.210234	0.242732	0.866117	0.386426	0.999946	1023	1077	749	876	766	1113	973	798	1311	1223	662	816	1816	1019	673	1019	1143	1080	1057	1969	623	3259	1191	1030	790	1168	1009	896	351	286	691	416	633	1793	634	455	674	777	1010	635	1717
K02012	741.611	0.467505	0.258035	1.81179	0.0700191	0.999946	745	574	493	459	545	863	649	548	1015	1018	556	658	912	671	664	578	1374	1006	561	1808	411	2747	859	847	735	794	612	540	381	269	552	300	612	1635	601	360	609	505	714	629	940
K02013	4662.49	0.0285274	0.0531765	0.536467	0.591636	0.999946	5071	6373	5292	3865	5475	4806	4633	4861	5077	5131	4937	4601	5059	3887	7068	5709	5579	4653	5407	4323	5441	7216	5855	4186	5956	5775	4569	5593	3596	2756	3750	2776	3585	3757	3733	4775	4039	4425	4099	4088	5458
K02014	32463.6	0.445362	0.250248	1.77969	0.0751274	0.999946	24102	18630	46643	21190	19055	24182	35451	49945	38717	28060	39238	24029	11031	27494	39940	42759	19658	43282	25083	47522	27091	36034	34708	30202	29937	31896	36991	12881	19157	33177	27094	31002	36464	31522	49918	35752	48438	41423	23438	46754	17121
K02015	2094.15	0.105539	0.0867338	1.21682	0.223673	0.999946	2493	2638	1943	1844	2229	1867	2219	2329	1852	2194	2104	2025	2121	1466	4462	2554	1975	2484	2109	2249	2082	2841	2444	1982	2611	2932	2437	2603	1408	1234	1767	1471	1863	1508	1677	2004	1621	2103	1902	2268	2658
K02016	3682.43	0.248585	0.12083	2.05731	0.0396564	0.999946	3294	3804	3141	3261	3994	3358	3560	5155	3193	3398	5191	4106	3406	3008	4981	4300	4080	4784	3820	4365	3663	3587	4718	3423	4268	3968	2728	2522	3291	2526	3046	2728	3944	3383	3642	4076	3532	3915	3184	4083	3833
K02017	1217.43	-0.0351332	0.0925696	-0.379533	0.704292	0.999946	1563	1960	1096	960	1470	1417	1239	1133	1198	1448	1327	1316	1430	1075	2395	1379	1523	1043	1419	1075	1919	1744	1637	1277	1248	1604	1272	1346	1233	615	861	892	698	997	880	889	890	1081	1049	776	1691
K02018	410.803	-0.0957405	0.166982	-0.573357	0.566403	0.999946	633	533	294	397	669	486	348	566	336	544	510	634	499	468	810	386	638	252	407	299	510	594	632	339	348	507	285	493	305	139	337	328	198	367	373	247	325	413	367	156	676
K02019	86.6176	-0.137197	0.294082	-0.466527	0.640838	0.999946	164	166	80	53	93	87	101	33	89	85	46	99	94	60	355	71	124	46	97	156	102	95	64	71	168	166	67	209	51	43	41	53	54	73	52	43	17	33	67	49	215
K02020	519.888	0.0216744	0.182748	0.118603	0.90559	0.999946	749	662	344	483	729	607	405	647	429	659	631	826	501	600	1203	385	827	377	361	519	923	792	854	375	460	598	269	509	577	180	420	385	296	556	389	338	455	527	407	218	837
K02021	145.635	-0.311929	0.244414	-1.27623	0.201874	0.999946	164	367	136	117	276	141	175	82	153	264	144	116	269	167	256	265	198	95	236	117	208	256	159	125	69	239	192	243	74	25	118	78	76	109	63	82	68	70	136	52	231
K02022	71.9767	0.384222	0.446591	0.860345	0.389599	0.999946	63	36	112	44	38	48	94	82	24	141	27	47	21	101	69	74	18	41	40	105	92	69	76	33	294	58	35	18	19	82	65	31	39	21	140	345	77	47	17	110	38
K02024	81.1987	1.0513	1.00186	1.04935	0.294015	0.999946	153	165	4	0	10	1	39	11	11	48	1	8	8	11	1661	8	3	6	1	280	127	9	1	3	121	183	41	448	3	20	45	1	95	14	13	15	4	0	5	170	292
K02025	3773.91	0.0567285	0.199684	0.284092	0.77634	0.999946	3367	8122	3468	3507	4823	2833	2695	3383	6492	3570	2871	5319	5355	3320	5059	4629	4477	2921	4065	2925	5444	6934	5552	2540	2915	3628	3494	4841	4307	2274	2394	1907	1459	4011	2670	1468	2482	3844	7193	2923	4750
K02026	3512.85	0.0274607	0.191812	0.143165	0.88616	0.999946	3154	7260	3008	3545	4749	2726	2705	3168	5374	3188	2693	5048	5013	3222	4767	4261	4114	2794	3687	2995	4788	7152	5298	2381	2697	3600	3340	4220	4262	1728	2314	1864	1549	3921	2605	1451	2221	3729	6369	2221	4218
K02027	1626.5	0.234274	0.245062	0.955979	0.339083	0.999946	1335	2844	1886	1023	1708	1066	1319	990	2773	1252	781	1928	1388	1354	2396	1570	2172	1676	1327	2438	1994	4983	1940	818	2264	1769	1240	2136	1912	975	971	785	982	2364	1243	692	867	1429	3889	934	1617
K02028	3937.14	-0.145989	0.141112	-1.03456	0.300876	0.999946	4738	6569	4049	3897	5663	4511	3806	3824	3174	4983	3621	4662	5876	4309	6824	4341	6361	2305	5370	2848	4857	6387	5201	4262	5103	5152	2962	4596	3533	1643	3480	3540	1670	2665	2702	2539	2353	3531	3758	1855	5843
K02029	1931.45	-0.198932	0.192279	-1.0346	0.300857	0.999946	2273	3124	2207	2078	3097	2334	1616	2329	1156	2485	2039	2711	3245	2174	3487	2277	3162	784	2650	1084	1896	2500	2758	2193	2556	2060	1256	2066	2162	638	1874	1497	662	1043	1272	1205	1259	1916	1988	827	3268
K02030	3445.57	-0.140241	0.19425	-0.721961	0.470318	0.999946	3462	5361	3821	3823	5294	4389	2630	3421	2120	4218	3403	4918	5768	4039	6048	3403	6462	1812	4634	1741	4812	4231	4738	3993	4120	3788	2481	3566	4291	984	3262	3174	1144	1825	2490	2259	2385	3157	3907	1668	4527
K02031	2915.43	-0.171697	0.169671	-1.01194	0.311567	0.999946	3797	5428	2778	2837	4553	3479	2252	2769	3418	3401	2216	3150	4346	2715	4151	3478	3960	2535	3271	3058	3275	6816	4004	1923	3831	3483	2413	4676	2075	1163	2189	1620	1368	2921	1688	1717	1659	2283	3645	1093	4690
K02032	4814.09	-0.162401	0.146203	-1.11079	0.266658	0.999946	6237	8729	5282	4489	6969	5415	4124	4550	5059	5366	3795	5166	6887	4017	7672	5732	6729	4041	5581	4637	5430	10840	6885	3564	6627	5777	3951	7244	3525	1985	3737	2672	2394	4562	3062	3168	2856	4000	5862	2122	7514
K02033	2253.93	-0.103324	0.169246	-0.610495	0.541534	0.999946	3035	3083	2303	2104	3592	2509	1878	2051	2534	2373	1462	2174	3149	1888	3781	2446	3040	2100	2552	2853	2364	5729	2937	1543	3221	2705	1999	3728	1500	1018	1763	1234	1287	2468	1306	1149	1278	1694	2941	1037	3426
K02034	2015.39	-0.157446	0.180219	-0.873635	0.382317	0.999946	2599	3345	2328	1916	2993	2233	1734	1616	2447	2058	1304	1902	2669	1701	3367	2142	2555	1859	2262	2522	1934	5405	2721	1334	3149	2415	1650	3270	1302	743	1294	1142	1119	2267	1117	1331	1014	1435	2746	991	3303
K02035	3558.08	-0.0883232	0.165676	-0.533108	0.593959	0.999946	4208	4901	4853	2975	4784	4222	3019	3009	4188	3538	2336	3161	4882	3315	5845	3547	4917	3165	4072	3945	4059	8305	4114	2440	6199	4248	2846	5917	2628	1506	2790	2364	2213	3936	2101	2053	1942	2581	4977	1688	5102
K02036	2293.98	0.00781325	0.0746506	0.104664	0.916642	0.999946	2499	2914	2450	2102	2753	2380	2496	2844	1949	2498	2392	2585	2657	2190	3178	2748	2817	1664	2530	1673	2810	3117	2584	2119	3233	2647	2154	2707	2129	1418	2110	1683	1308	1742	2151	2368	2058	2165	2192	1824	2798
K02037	1678.66	-0.0531122	0.0950529	-0.558765	0.576322	0.999946	1810	2249	2059	1629	2019	1710	1848	2173	1646	1598	1835	2042	1687	1568	2510	2059	1930	1172	1785	1305	1719	1743	1717	1355	2013	1952	1307	1835	1477	1047	1426	994	1140	1415	1742	1762	1857	1961	1537	1665	2026
K02038	1584.81	-0.108797	0.0826688	-1.31606	0.188154	0.999946	1733	2279	1974	1556	2037	1585	1843	1939	1488	1523	1726	1920	1768	1473	2207	1994	1869	1267	1697	1112	1572	1946	1693	1250	1943	1916	1323	1860	1374	902	1405	901	1068	1189	1369	1616	1561	1610	1631	1476	2217
K02039	1364.35	0.0483346	0.126843	0.381059	0.703159	0.999946	1380	1598	1674	1280	1533	1148	1567	1612	1218	1215	1358	1436	1259	1464	1969	1619	1478	1169	1363	1187	1774	1188	1388	814	1464	1592	1040	1362	1366	934	979	737	1304	1412	1304	1567	1756	1612	1423	1557	1497
K02040	2248.36	-0.03465	0.105704	-0.327803	0.74306	0.999946	2414	2592	2879	2235	2715	2234	2495	2852	2255	2047	2134	2783	2339	2215	3281	3494	2593	1578	2346	2059	2612	2184	2444	1656	2376	2659	1651	2010	2210	1604	1978	1391	1463	1725	2074	2213	2517	2580	2120	2305	2669
K02041	797.571	-0.175049	0.116028	-1.50867	0.131382	0.999946	1024	1351	939	703	854	842	1145	707	937	941	670	736	1149	757	1238	1063	1146	599	1065	530	1140	1177	1060	878	757	1141	704	1012	576	511	614	520	427	567	520	497	611	734	854	435	1002
K02042	309.889	-0.371124	0.295934	-1.25408	0.209814	0.999946	682	388	219	361	288	198	804	206	397	397	254	236	687	402	583	278	303	179	362	172	432	233	151	283	147	716	400	681	124	188	134	97	80	242	125	153	278	251	485	187	534
K02043	25.2527	0.295314	0.629749	0.468939	0.639113	0.999946	58	40	18	28	13	4	8	4	25	22	4	4	8	3	272	3	8	22	5	86	53	34	21	4	46	100	15	56	0	19	9	4	20	20	7	10	7	6	5	25	83
K02044	304.928	-0.353758	0.299904	-1.17957	0.238171	0.999946	608	432	210	390	316	219	692	210	339	475	168	216	748	426	847	283	302	116	390	197	453	229	191	284	174	724	345	614	119	98	180	101	97	256	134	104	196	233	454	175	579
K02045	667.811	0.0349821	0.148481	0.235599	0.813744	0.999946	759	1139	539	702	830	567	564	579	718	700	570	777	958	579	1342	749	863	641	725	706	1253	1301	890	700	572	902	557	768	780	263	526	404	332	507	349	475	335	621	623	481	1172
K02046	132.462	0.250337	0.319728	0.782969	0.433645	0.999946	165	242	132	81	135	52	104	68	70	122	123	115	185	78	559	195	98	103	139	139	417	47	109	113	141	247	103	232	300	42	82	50	69	29	48	101	100	108	171	163	204
K02047	101.594	0.104708	0.370158	0.282874	0.777274	0.999946	182	225	79	68	114	41	62	50	49	59	100	52	96	59	546	82	71	40	81	162	305	107	78	76	175	175	71	217	202	18	66	37	67	23	44	55	63	48	66	134	310
K02048	274.393	0.274134	0.458419	0.597999	0.549841	0.999946	467	639	144	185	280	60	128	81	28	232	318	251	198	173	1812	229	234	183	180	335	1196	41	207	194	265	480	179	448	882	33	169	98	132	43	85	150	206	181	259	298	561
K02049	2933.63	-0.0797334	0.100247	-0.795366	0.426401	0.999946	3438	4623	2911	2573	3622	3246	3448	2751	3434	3327	2632	2957	3784	3038	4283	3659	4273	2042	3670	2468	4107	5189	4175	2802	4000	3815	2489	3449	2193	1335	2259	1909	1680	2745	2022	2346	1920	2728	2874	1681	3873
K02050	732.874	-0.137815	0.150017	-0.918663	0.358272	0.999946	911	1043	694	736	950	862	924	634	675	849	641	762	902	769	838	776	1103	606	758	836	747	1807	936	654	1241	903	486	771	412	278	528	425	362	785	500	835	543	660	797	344	1166
K02051	1314.34	-0.108898	0.137557	-0.791651	0.428564	0.999946	1546	1545	1219	1231	1818	1818	1561	1164	1102	1570	1064	1641	1833	1731	1614	1353	2001	999	1916	1202	1569	2080	1772	1390	1295	1264	928	1325	922	637	964	1225	516	1046	1184	1106	1165	1371	1401	687	1838
K02052	1613.78	-0.0583696	0.116998	-0.498896	0.617853	0.999946	1865	2586	1687	1367	2016	1795	1673	1486	1844	1880	1318	1545	2338	1593	2080	1869	2355	1311	1843	1812	2003	3097	2076	1846	1754	1956	1352	1979	1118	903	1200	1182	894	1627	1271	895	1041	1302	1776	875	2451
K02053	167.832	-0.284827	0.289627	-0.983425	0.325398	0.999946	193	230	360	89	182	245	227	72	237	109	86	101	238	95	166	110	286	153	124	280	176	520	148	262	206	225	180	275	61	119	77	179	86	208	72	59	56	88	240	80	260
K02054	248.979	-0.197622	0.209112	-0.945054	0.344631	0.999946	270	403	349	194	346	294	308	174	309	182	177	156	297	258	349	281	345	180	196	395	204	380	280	382	332	334	262	453	103	89	223	205	132	220	137	97	81	210	298	226	581
K02055	258.576	-0.314629	0.257794	-1.22047	0.222288	0.999946	291	201	629	170	345	399	316	123	213	225	202	272	232	224	185	197	578	218	170	478	182	609	236	165	424	385	316	426	120	188	155	71	173	308	162	114	158	172	411	200	347
K02056	4747	-0.0455501	0.179853	-0.253263	0.800065	0.999946	5154	6705	3444	4566	6935	4573	6245	3700	5026	5812	3090	5083	9421	4670	5897	6109	6238	4080	5781	6292	5014	9644	5399	4145	4441	6258	4772	6821	3488	1287	3742	2672	2687	5841	2994	2522	2713	4396	5079	2162	9018
K02057	2778.6	-0.109595	0.194159	-0.564459	0.572442	0.999946	2959	4389	1836	2866	4028	2711	4083	2671	2712	3021	1962	2989	5151	2616	3894	3549	3790	2301	3356	3892	2582	6126	3349	2535	2367	3575	2333	3745	1800	619	2324	1440	1438	3167	1827	1482	1749	2704	2900	1081	6209
K02058	369.878	0.304009	0.226649	1.34132	0.179816	0.999946	433	506	251	225	351	317	347	198	370	333	325	172	369	312	1380	458	433	267	293	707	715	557	517	373	494	541	311	763	405	159	222	147	274	314	190	192	283	335	258	236	874
K02062	232.46	-0.0750482	0.201295	-0.372826	0.709278	0.999946	283	442	238	172	228	298	248	144	312	301	184	181	354	166	468	202	275	269	274	334	263	653	311	172	344	324	258	282	108	106	196	114	135	264	98	92	151	158	234	112	364
K02063	51.4041	0.352523	0.773515	0.455742	0.648576	0.999946	139	157	2	8	19	3	31	17	16	9	20	42	10	14	575	2	13	1	12	224	109	4	2	6	124	191	38	185	10	6	15	2	80	5	10	16	25	5	5	77	213
K02064	49.0966	0.579343	0.636411	0.910328	0.36265	0.999946	107	124	8	4	17	7	30	20	26	36	9	40	22	39	506	9	11	25	19	190	82	46	17	16	96	178	35	141	19	9	17	3	54	38	19	10	4	4	2	71	200
K02065	1751.33	0.115044	0.109673	1.04897	0.294192	0.999946	1840	1918	1937	1445	1578	2007	1869	1648	1520	2105	2042	1517	1480	1577	2051	2127	1739	1923	2130	1559	1450	2861	2214	1894	2185	1974	2683	1374	1339	1234	1827	1605	1663	1512	1683	1758	1476	1718	1302	1484	1648
K02066	674.119	0.379125	0.204473	1.85416	0.0637168	0.999946	584	635	728	518	376	680	617	721	460	1088	469	377	310	528	757	902	717	911	894	755	582	1412	935	911	847	731	1889	613	338	498	643	493	574	494	627	763	607	607	451	603	567
K02067	872.439	0.452949	0.224388	2.0186	0.0435292	0.999946	675	491	885	656	509	865	969	1143	748	941	1120	716	335	603	831	986	831	1134	803	651	553	1408	841	1017	1015	871	1880	435	706	628	874	837	1147	942	913	1055	1184	874	575	1163	644
K02068	421.423	0.006429	0.152159	0.0422518	0.966298	0.999946	397	632	662	319	470	336	442	639	504	312	427	466	347	362	886	584	342	299	413	414	502	495	456	276	449	536	299	334	338	299	303	227	302	369	455	493	519	534	403	447	388
K02069	201.704	0.0882018	0.327294	0.269488	0.787554	0.999946	229	158	582	68	115	110	213	201	328	90	120	144	65	125	491	212	155	217	138	399	258	132	137	72	264	241	126	228	68	236	142	44	238	187	256	211	278	245	281	302	206
K02071	1771.11	-0.0891272	0.129653	-0.687428	0.491813	0.999946	2071	3070	1691	1620	2330	2089	1664	1770	1437	2082	1710	2077	2609	1792	3242	2106	2788	1157	2453	1294	2102	2681	2623	1837	2086	2316	1727	2309	1407	798	1645	1198	835	1195	1226	995	1222	1735	1596	867	2993
K02072	590.27	-0.168067	0.170255	-0.987146	0.323571	0.999946	690	955	595	669	855	718	540	599	415	686	624	784	922	655	1212	628	1085	305	795	310	547	861	913	554	573	713	368	769	437	310	606	391	293	385	458	295	429	552	554	260	1169
K02073	1108.9	-0.0505166	0.186624	-0.270686	0.786632	0.999946	1150	1547	1054	1118	1657	1370	905	1211	700	1221	1007	1539	1889	1196	2350	1024	2604	469	1385	640	869	1297	1481	1338	1437	1275	805	1516	909	510	1121	817	521	665	817	647	831	956	981	671	2233
K02074	520.38	0.0353762	0.132449	0.267093	0.789398	0.999946	529	641	784	413	470	575	516	635	544	434	788	496	479	374	784	674	533	587	549	397	539	472	534	518	696	631	344	477	429	374	412	498	526	487	394	521	553	551	472	495	451
K02075	28.9209	-0.0943216	0.558275	-0.168952	0.865834	0.999946	16	41	109	10	25	17	19	5	9	23	13	6	31	11	280	20	64	16	13	11	4	95	19	77	70	11	10	60	8	43	11	10	8	12	11	13	1	8	47	32	20
K02076	2.75737	0.336534	0.891327	0.377566	0.705753	0.999946	1	2	2	4	5	2	1	0	3	11	0	1	12	1	0	1	27	2	7	0	0	0	3	0	4	0	1	1	0	0	1	5	1	0	10	0	1	3	1	1	4
K02077	57.1736	-0.404698	0.685139	-0.590681	0.554734	0.999946	12	19	376	23	42	29	36	29	11	40	4	33	73	10	483	24	101	4	19	3	9	251	18	43	212	8	6	161	37	4	20	10	12	20	61	75	9	5	229	24	25
K02078	1459.93	0.0878075	0.124047	0.707856	0.479035	0.999946	1350	1656	1318	1552	1748	1624	1358	1767	1006	1785	1406	2058	1555	1481	1945	1611	1752	1055	1462	769	1551	2412	1736	1138	1164	1538	1789	1604	1453	917	1258	1133	1088	1226	1485	1458	1874	1650	1308	1260	1635
K02079	41.8713	0.255271	0.416494	0.612904	0.53994	0.999946	50	79	17	26	57	25	34	63	34	39	28	20	25	41	293	44	66	19	13	97	105	20	58	22	74	86	24	98	49	37	13	11	25	5	19	22	16	13	13	19	92
K02080	17.4583	-0.0197436	0.778107	-0.0253739	0.979757	0.999946	48	70	3	3	2	3	22	4	4	1	2	3	2	7	4	5	1	7	1	108	51	14	7	8	61	43	14	68	1	14	0	5	34	5	21	4	4	1	0	22	91
K02081	224.548	0.520606	0.353302	1.47354	0.140605	0.999946	214	179	170	88	263	141	225	217	96	611	179	96	143	116	530	197	318	538	182	194	168	1485	348	105	184	367	571	338	98	51	103	92	204	107	73	131	161	176	146	160	256
K02082	149.643	-0.282888	0.468727	-0.603524	0.54616	0.999946	206	215	96	328	365	50	68	346	49	269	80	42	155	110	332	15	349	12	40	124	104	306	342	32	495	182	126	210	266	46	54	58	46	42	172	26	296	41	111	53	263
K02083	115.372	0.368887	0.362434	1.01781	0.30877	0.999946	212	131	86	64	61	93	86	71	150	71	40	78	82	76	52	62	104	162	65	444	173	393	107	123	187	253	88	190	34	34	83	54	184	194	60	35	32	71	73	129	251
K02084	0.0847529	0.394488	3.92646	0.100469	0.919972	0.999946	0	0	0	0	0	0	0	0	0	0	0	0	0	0	0	0	0	0	0	0	0	0	0	0	0	0	0	0	0	0	0	0	0	0	0	3	0	0	0	0	0
K02085	0.226226	-0.597429	3.92386	-0.152255	0.878986	0.999946	0	4	0	0	0	0	0	0	0	0	0	0	0	0	0	0	0	0	0	0	0	0	0	0	0	0	0	0	0	0	0	0	0	0	0	0	0	0	0	0	8
K02086	7.73626	0.385772	0.662621	0.582192	0.560437	0.999946	6	2	10	0	4	8	17	2	2	3	0	12	33	7	16	2	6	3	1	2	12	14	1	2	4	3	2	33	3	5	44	2	11	6	12	0	1	3	17	8	4
K02087	0.252307	-0.322161	2.11798	-0.152107	0.879102	0.999946	0	1	0	0	2	0	0	0	0	2	0	0	1	1	0	2	0	0	0	0	0	0	0	0	0	1	0	0	0	0	0	0	0	0	0	0	0	0	0	0	2
K02088	0.0226023	-0.272289	3.92646	-0.0693472	0.944713	0.999946	0	0	0	0	1	0	0	0	0	0	0	0	0	0	0	0	0	0	0	0	0	0	0	0	0	0	0	0	0	0	0	0	0	0	0	0	0	0	0	0	0
K02089	0.117437	0.0671637	3.92646	0.0171054	0.986353	0.999946	0	0	0	13	1	0	0	0	0	0	0	0	4	0	0	0	0	0	0	0	0	0	0	0	0	0	0	0	0	0	0	0	0	0	0	0	0	0	0	0	0
K02090	0.0931416	-0.0176994	3.92646	-0.00450772	0.996403	0.999946	0	0	0	0	1	0	0	0	0	0	0	0	0	2	0	0	0	0	0	0	0	0	0	0	0	1	0	0	0	0	0	0	0	0	0	0	0	0	0	0	0
K02091	0.0635926	-1.08478	3.92578	-0.276321	0.782301	0.999946	0	1	0	0	0	2	0	0	0	0	0	0	0	0	0	0	0	0	0	0	0	0	0	0	0	0	0	0	0	0	0	0	0	0	0	0	0	0	0	0	0
K02096	0.0685291	-0.599613	3.92646	-0.152711	0.878626	0.999946	1	0	0	0	1	0	0	0	0	0	0	0	0	0	0	0	0	0	0	0	0	0	0	0	0	0	0	0	0	0	1	0	0	0	0	0	0	0	0	0	0
K02098	0.141463	0.152027	3.92646	0.0387186	0.969115	0.999946	0	0	1	0	0	0	0	0	0	0	0	0	5	0	0	0	0	0	0	0	0	0	0	0	0	0	0	0	0	0	0	0	0	0	0	0	0	0	0	0	0
K02099	51.1521	0.164676	0.352709	0.466889	0.64058	0.999946	54	93	37	49	86	16	31	85	23	71	92	50	60	31	330	90	49	21	65	39	69	32	63	46	39	52	35	41	65	9	45	32	20	4	24	23	27	48	68	71	91
K02100	62.6158	0.602733	0.777691	0.775029	0.438322	0.999946	134	162	3	4	19	22	31	21	17	20	22	3	10	19	905	4	5	7	9	216	113	6	12	2	150	226	46	201	1	23	20	7	89	17	21	34	5	3	14	110	284
K02101	0.236954	0.988554	2.75052	0.359407	0.719291	0.999946	0	0	0	0	0	0	0	0	0	0	0	0	1	1	0	0	0	0	1	0	0	0	0	0	0	1	5	1	0	0	0	0	0	0	0	0	0	0	0	0	0
K02103	188.564	0.161746	0.266438	0.607066	0.543807	0.999946	230	317	151	97	228	183	153	151	119	271	187	263	168	190	295	353	279	180	169	163	350	337	459	175	89	150	118	170	389	27	130	69	58	162	165	134	160	331	255	66	181
K02106	125.788	0.0682798	0.450209	0.151662	0.879453	0.999946	131	114	33	198	96	280	58	62	65	157	40	141	223	77	44	93	56	39	194	161	113	736	43	132	216	173	96	229	49	39	176	42	37	72	21	123	42	43	83	70	838
K02108	1414.47	0.127854	0.166211	0.769227	0.441758	0.999946	1473	1496	1667	1422	1417	1384	1188	1877	1189	1306	1957	1905	1093	1325	1966	1867	1469	1579	1374	1055	1441	900	1686	1350	1508	1297	917	650	1485	1055	1622	1076	1318	1224	1580	1535	1825	1718	1152	1468	1266
K02109	901.179	0.170721	0.209307	0.815649	0.414701	0.999946	971	889	1085	880	777	865	771	1206	745	638	1428	1201	649	776	1329	1012	958	636	735	780	1080	345	901	978	730	723	559	487	1127	699	1013	981	934	725	1089	907	1269	1139	882	1007	685
K02110	363.21	-0.0290645	0.130443	-0.222813	0.823681	0.999946	384	512	391	394	508	370	285	515	272	387	503	439	444	336	581	428	350	325	344	247	386	282	528	399	340	370	224	352	340	192	363	299	280	246	333	343	415	417	364	279	430
K02111	3384.69	0.00317632	0.127751	0.0248634	0.980164	0.999946	3848	4598	3687	3818	3987	3292	2764	4408	2759	3754	4131	4226	3620	3266	4830	4492	3928	3093	3634	2542	4124	2524	5033	3139	3973	3023	2345	2379	4048	2217	3701	2765	2298	2177	3398	3283	3251	3875	3055	2289	3682
K02112	3369.08	0.0260827	0.134131	0.194456	0.845819	0.999946	3717	4855	3358	3728	4070	3381	2501	4262	2464	3676	3824	4363	3847	3250	4822	4326	3756	2751	3595	2375	4474	2649	4902	3604	4290	3079	2441	2515	3993	2217	3892	3091	2142	2095	3645	3356	3030	3711	2857	2091	3735
K02113	612.266	0.155242	0.226425	0.685621	0.492952	0.999946	577	746	709	596	589	713	371	755	378	506	745	831	443	627	1119	733	652	288	654	306	1024	426	820	949	635	390	362	400	717	250	680	1095	337	345	746	659	766	665	600	480	626
K02114	448.2	-0.0558378	0.230037	-0.242734	0.808212	0.999946	530	895	394	480	629	487	213	444	334	576	571	587	424	506	931	576	588	219	453	176	876	342	722	503	408	394	308	417	865	202	421	460	156	176	384	293	389	476	474	208	566
K02115	1873.08	0.0316342	0.169234	0.186926	0.851719	0.999946	1997	2793	1858	2015	2249	1859	1445	2445	1216	1893	2613	2626	1935	1888	2955	2227	2246	1452	2129	1037	2802	1264	2459	2029	1932	1625	1136	1056	2616	908	2052	1830	1327	1250	1823	1763	2202	2218	1575	1324	2073
K02116	8.65875	0.633072	0.897332	0.705505	0.480496	0.999946	20	22	1	1	1	2	4	0	5	10	4	1	5	15	119	14	0	0	4	27	7	2	4	4	18	35	6	20	0	0	1	0	12	0	1	0	1	2	0	20	31
K02117	3803.06	0.155035	0.159161	0.974073	0.33002	0.999946	3529	3479	4305	3147	3534	3587	4952	3815	4553	4295	3800	3042	3609	3010	2722	3879	5543	5246	3477	3998	3684	5769	3383	2439	3221	5214	6889	3960	2581	2941	2990	2084	4282	4421	3112	3586	3577	3834	3846	4122	3676
K02118	2671.67	0.132965	0.163574	0.812872	0.416292	0.999946	2557	2518	2671	2331	2635	2622	3549	2534	3183	3270	2096	2072	2948	1998	1753	2915	4187	3631	2594	2662	2379	5332	2446	1826	2189	3955	5104	3203	1818	1720	2096	1533	2711	3180	1964	2339	2193	2472	2789	2514	2989
K02119	161.451	-0.0952414	0.232305	-0.409985	0.681817	0.999946	206	222	195	97	218	203	185	88	262	91	136	150	191	109	177	140	438	179	131	170	294	161	159	70	137	244	136	208	159	70	128	107	132	275	78	63	131	135	239	141	140
K02120	1204.33	0.114139	0.162518	0.702312	0.482484	0.999946	1252	1165	1157	1103	1240	1269	1428	964	1248	1408	1014	950	1387	975	886	1075	1982	1564	1046	1209	1227	2336	1157	786	1078	1843	2323	1497	813	989	959	646	1142	1433	1056	940	797	1042	1384	1134	1317
K02121	721.572	0.359843	0.254806	1.41222	0.157884	0.999946	572	378	888	618	521	517	902	1002	838	800	934	581	263	574	558	876	639	1113	546	886	551	1100	559	402	618	775	1186	334	448	775	642	276	936	833	823	975	906	874	666	1072	402
K02122	190.92	-0.135347	0.251102	-0.539014	0.589877	0.999946	247	278	192	164	263	242	213	70	296	179	90	125	262	140	156	152	467	240	182	227	279	390	155	121	222	338	218	309	138	101	78	118	131	307	74	82	109	145	302	143	156
K02123	1585.01	0.272037	0.180533	1.50685	0.131849	0.999946	1443	1405	1679	1119	1506	1432	1777	1672	1809	1776	1328	1108	1191	1160	1161	1612	2441	2235	1373	1901	1851	3599	1781	1021	1410	1977	2947	1674	1050	1156	1158	711	1725	2073	1607	1287	1844	1385	1620	1613	1252
K02124	219.976	-0.0427144	0.221217	-0.193088	0.84689	0.999946	243	306	231	177	221	258	309	166	242	290	197	144	246	148	122	289	324	394	210	215	186	567	191	197	202	342	506	344	100	79	154	127	193	224	104	142	121	155	222	149	350
K02126	0.102635	0.564214	3.92646	0.143695	0.885741	0.999946	0	0	0	0	0	0	0	0	0	0	0	0	0	0	1	0	0	0	0	0	0	0	0	0	0	0	0	0	0	0	0	0	0	0	0	0	0	0	0	1	3
K02127	0.0685109	-1.11319	3.92558	-0.283573	0.776738	0.999946	0	0	0	0	0	3	0	0	0	0	0	0	0	0	0	0	0	0	0	0	0	0	0	0	0	0	0	0	0	0	0	0	0	0	0	0	0	0	0	0	0
K02128	0.135293	-0.830338	3.41163	-0.243385	0.807707	0.999946	0	1	0	0	0	0	2	0	1	0	0	0	0	0	0	0	0	0	0	0	0	0	0	0	0	0	0	0	0	0	1	0	0	0	0	0	0	0	0	0	1
K02132	374.957	-0.0107645	0.164245	-0.065539	0.947745	0.999946	366	652	442	353	347	463	315	427	379	534	436	289	362	413	484	728	378	389	543	265	462	313	908	367	654	373	291	255	353	187	391	285	223	233	259	266	295	372	294	187	456
K02133	518.326	-0.136664	0.225102	-0.607122	0.54377	0.999946	574	1046	489	623	708	551	379	775	381	693	536	771	752	562	801	931	650	243	814	265	693	498	1161	722	664	376	301	301	507	170	583	463	198	208	503	370	406	461	330	197	594
K02134	0.150404	0.152027	3.92646	0.0387186	0.969115	0.999946	0	0	1	0	0	0	0	2	0	0	0	0	0	0	0	0	1	0	0	0	0	0	0	0	0	0	0	0	0	0	0	0	0	0	0	0	2	0	0	0	0
K02135	0	NA	NA	NA	NA	NA	0	0	0	0	0	0	0	0	0	0	0	0	0	0	0	0	0	0	0	0	0	0	0	0	0	0	0	0	0	0	0	0	0	0	0	0	0	0	0	0	0
K02136	86.1882	-0.11292	0.423078	-0.266901	0.789546	0.999946	125	142	50	123	146	59	66	206	38	98	135	186	161	90	129	157	178	17	149	2	106	102	158	73	71	56	52	34	108	12	57	56	8	11	88	36	97	139	78	10	124
K02137	2.32502	1.23018	0.999542	1.23075	0.218418	0.999946	3	0	0	4	0	0	1	2	0	3	7	4	3	0	7	3	3	4	0	0	7	0	2	0	4	2	1	0	20	0	1	0	0	0	0	1	3	3	5	2	0
K02138	0.134994	0.564214	3.92646	0.143695	0.885741	0.999946	0	0	0	0	0	0	0	0	0	0	0	0	1	0	0	1	0	0	0	0	0	0	0	0	0	0	2	0	0	1	0	0	0	0	0	0	0	0	0	0	0
K02141	0.0237086	0.224761	3.92646	0.0572428	0.954352	0.999946	0	0	0	0	0	0	0	0	0	0	0	0	1	0	0	0	0	0	0	0	0	0	0	0	0	0	0	0	0	0	0	0	0	0	0	0	0	0	0	0	0
K02144	0.0679032	0.394488	3.92646	0.100469	0.919972	0.999946	0	0	0	0	0	0	0	0	0	0	0	0	0	0	0	1	0	0	0	0	0	0	0	0	0	1	0	0	0	0	0	0	0	0	1	0	0	0	0	0	0
K02145	380.723	-0.109717	0.23851	-0.460009	0.64551	0.999946	397	543	366	338	588	400	499	151	465	434	319	281	770	397	321	359	1048	328	419	202	506	561	290	277	379	809	476	691	280	148	293	297	209	436	157	180	176	224	527	231	527
K02146	0.547531	-0.338314	1.2941	-0.261429	0.793762	0.999946	0	4	1	0	1	0	0	0	0	0	2	0	0	1	4	2	3	0	2	0	1	0	0	0	2	1	0	0	0	0	1	0	0	0	0	0	0	0	0	0	2
K02147	222.083	0.0413389	0.289702	0.142694	0.886531	0.999946	242	333	185	166	288	190	285	93	368	204	76	224	419	189	143	193	654	235	217	370	320	543	195	132	142	368	200	377	166	107	89	176	118	330	97	78	85	117	337	152	268
K02148	0.231091	-0.00556901	3.7645	-0.00147935	0.99882	0.999946	0	0	0	0	2	0	0	0	0	0	0	0	0	5	0	0	0	0	0	0	0	0	0	0	0	1	0	0	0	0	0	0	0	0	0	0	0	0	0	0	2
K02149	3.79811	-0.0718233	0.688923	-0.104255	0.916967	0.999946	4	0	2	3	8	9	3	0	19	7	0	1	5	2	1	2	3	8	4	1	4	3	3	1	3	0	3	7	2	17	1	0	0	3	1	1	1	3	6	3	2
K02150	0.793213	-0.258046	1.71934	-0.150084	0.880698	0.999946	0	0	0	0	6	1	0	0	0	0	0	0	5	6	2	4	2	0	0	0	0	0	0	0	0	5	0	1	0	0	0	0	1	0	0	0	2	0	0	0	0
K02151	0.336646	-1.81521	1.96635	-0.923136	0.355936	0.999946	0	1	2	1	3	0	0	0	0	0	0	0	1	2	0	0	1	0	0	0	0	0	0	0	0	0	0	0	0	2	0	0	0	0	0	0	0	0	0	0	0
K02152	0.280581	0.660072	1.88674	0.349848	0.726452	0.999946	0	1	0	0	0	0	0	0	0	0	1	1	0	0	1	0	0	0	1	0	2	0	0	0	0	0	0	0	0	0	0	0	1	0	3	0	0	0	0	0	1
K02154	17.5489	0.135746	0.506548	0.267983	0.788712	0.999946	23	16	10	14	18	21	22	12	28	8	2	5	27	21	2	18	31	16	11	2	20	22	3	3	20	53	24	28	2	29	7	58	6	26	15	3	2	11	32	11	22
K02155	3.02247	0.867459	0.987325	0.878595	0.379621	0.999946	6	0	0	0	3	4	1	0	0	1	0	0	11	12	0	2	3	1	4	0	0	6	0	1	11	21	0	7	0	3	4	3	2	6	0	0	1	1	7	6	0
K02156	1.23994	2.27854	2.06053	1.1058	0.268812	0.999946	1	0	1	0	0	0	0	0	0	1	0	0	0	1	0	0	1	0	0	0	3	0	0	16	0	0	0	0	0	0	11	0	0	0	8	0	0	0	6	0	0
K02160	472.141	-0.0255594	0.102202	-0.250087	0.80252	0.999946	612	597	494	413	522	551	508	464	463	465	463	445	325	532	681	506	577	416	490	447	520	563	553	443	436	559	431	717	358	340	450	416	396	489	442	414	487	397	431	486	354
K02164	0.0214469	0.224761	3.92646	0.0572428	0.954352	0.999946	0	0	0	0	0	0	0	0	0	0	0	0	0	0	0	0	0	0	0	0	0	0	0	0	1	0	0	0	0	0	0	0	0	0	0	0	0	0	0	0	0
K02167	11.0346	0.690109	1.07507	0.641922	0.520924	0.999946	26	36	0	0	0	0	3	1	3	7	0	0	12	3	204	1	0	3	4	24	24	0	2	1	9	51	7	41	0	1	1	0	16	5	5	1	0	1	0	17	43
K02168	137.695	0.46372	0.622387	0.745067	0.456232	0.999946	360	264	43	16	36	42	112	33	79	36	19	81	23	34	1491	13	56	99	28	586	209	222	51	21	232	425	103	525	18	38	55	18	177	119	41	57	26	26	32	161	448
K02169	208.047	0.285576	0.27936	1.02225	0.306662	0.999946	167	223	308	153	104	123	274	291	220	178	257	130	98	186	366	365	46	366	170	282	239	50	182	224	231	274	275	122	182	187	226	85	232	206	253	182	297	217	142	253	133
K02170	22.3992	0.605295	0.932742	0.648942	0.516376	0.999946	34	68	4	1	21	1	6	5	9	6	3	2	2	4	387	0	5	1	1	93	39	1	0	3	36	75	29	41	0	0	15	3	33	3	3	9	2	0	3	32	125
K02172	3.59007	0.489731	0.608563	0.804734	0.420973	0.999946	6	3	3	2	3	2	2	1	1	5	13	0	4	3	8	4	6	2	2	0	14	0	13	1	2	5	2	4	0	2	1	3	5	6	0	0	8	4	9	2	2
K02173	20.2302	-0.143297	0.676344	-0.21187	0.832208	0.999946	71	80	8	4	11	1	13	0	4	11	5	3	7	7	176	33	8	1	10	66	35	14	11	5	43	45	14	80	3	6	7	1	20	18	6	6	3	3	4	20	99
K02178	1.20233	-1.04847	1.07472	-0.975575	0.329275	0.999946	2	1	3	1	0	0	9	1	0	1	6	4	0	1	5	2	0	0	5	0	2	0	0	1	0	0	1	0	0	0	1	0	0	0	0	0	5	1	0	0	0
K02179	0.0226023	-0.272289	3.92646	-0.0693472	0.944713	0.999946	0	0	0	0	1	0	0	0	0	0	0	0	0	0	0	0	0	0	0	0	0	0	0	0	0	0	0	0	0	0	0	0	0	0	0	0	0	0	0	0	0
K02180	0.0989294	0.479351	3.92646	0.122082	0.902834	0.999946	0	0	0	0	0	0	0	0	0	0	0	0	1	1	0	0	0	0	0	0	0	0	0	0	0	0	2	0	0	0	0	0	0	0	0	0	0	0	0	0	0
K02182	85.8815	0.0292763	0.435269	0.0672602	0.946375	0.999946	167	181	25	75	84	57	86	51	20	134	31	38	40	64	73	31	84	64	51	216	171	287	107	43	138	252	174	285	44	37	51	10	72	17	29	28	10	42	56	110	314
K02183	0.845793	-1.71414	1.525	-1.12402	0.261004	0.999946	0	14	3	1	0	0	0	0	0	1	0	0	0	3	0	4	0	0	6	0	0	0	3	1	0	1	0	0	0	0	0	0	0	0	0	0	0	0	0	1	3
K02184	0.028251	0.224761	3.92646	0.0572428	0.954352	0.999946	0	0	0	0	0	0	0	0	0	0	0	0	0	0	0	0	0	0	0	0	0	0	0	0	0	0	0	0	0	0	0	0	0	0	0	1	0	0	0	0	0
K02188	1107.5	0.132895	0.194645	0.682758	0.494759	0.999946	1116	991	1386	1052	1258	850	1158	1635	1147	892	1548	1614	1025	1045	1486	1733	802	1058	1252	823	1414	687	1338	819	1011	1115	702	520	1149	967	738	533	921	851	1144	1203	1645	1654	888	1272	1129
K02189	344.341	-0.00492014	0.153898	-0.0319701	0.974496	0.999946	334	489	370	354	405	286	422	370	358	307	490	363	421	329	601	484	357	347	441	215	583	248	522	331	224	375	216	235	418	180	265	196	261	225	274	313	367	446	290	280	525
K02190	1153.19	0.12979	0.230052	0.564176	0.572635	0.999946	960	793	1676	1152	1031	921	1526	1483	1446	824	1351	1111	988	1174	1216	1629	712	1545	1017	1685	1244	444	1455	720	1287	1169	891	541	1247	1409	877	557	1218	883	1259	1306	1273	1604	888	1275	877
K02191	95.6293	0.0984255	0.177336	0.555023	0.578879	0.999946	97	94	99	73	125	103	103	95	102	118	104	95	149	95	148	152	157	67	112	40	157	63	108	95	79	136	58	127	135	41	93	40	57	95	65	68	81	140	104	77	100
K02192	1.38952	0.849768	1.63015	0.521281	0.602171	0.999946	6	1	0	0	0	0	0	0	2	0	0	0	0	0	5	0	0	0	0	7	0	0	0	0	7	1	0	7	0	2	2	0	2	0	0	0	0	0	0	6	13
K02193	218.009	-0.0306466	0.227429	-0.134752	0.892808	0.999946	233	376	220	182	221	308	192	97	182	233	254	171	219	188	290	233	281	132	424	158	344	232	367	432	309	245	416	224	134	113	167	307	125	176	109	77	138	115	237	94	302
K02194	26.9773	-0.280126	0.629476	-0.445015	0.656309	0.999946	87	79	14	6	22	31	22	16	24	7	26	3	5	3	15	14	40	6	17	64	56	0	7	10	168	95	31	98	3	21	6	7	37	6	10	13	5	0	12	32	78
K02195	83.4175	-0.172866	0.383994	-0.45018	0.652581	0.999946	194	155	107	46	59	96	75	69	73	59	95	29	30	41	49	47	91	28	65	184	116	1	59	51	244	143	61	150	48	101	82	42	77	93	116	20	72	50	68	99	205
K02196	3.50845	-0.328868	0.931439	-0.353075	0.724032	0.999946	11	11	7	1	4	1	0	1	1	0	0	10	0	1	6	1	0	0	1	13	10	0	0	1	10	19	5	10	0	1	2	0	2	0	3	1	0	0	0	6	21
K02197	32.6966	-0.189419	0.491994	-0.385002	0.700236	0.999946	66	70	26	14	25	49	41	16	28	9	36	33	11	24	27	7	53	11	39	56	59	0	11	23	98	113	34	82	13	55	12	9	56	13	10	14	11	2	18	24	98
K02198	159.124	-0.273457	0.433256	-0.631168	0.527931	0.999946	407	337	139	77	129	223	176	101	153	73	156	102	51	111	122	89	248	32	112	377	303	24	65	147	519	471	166	409	75	205	57	75	185	35	76	41	94	14	78	151	434
K02199	205.415	-0.0359526	0.210247	-0.171002	0.864223	0.999946	405	290	233	181	172	218	140	118	190	235	288	273	123	172	147	216	204	125	229	232	166	527	310	288	159	334	167	174	71	156	200	278	196	130	181	135	208	185	122	167	296
K02200	53.3276	-0.286921	0.660267	-0.434553	0.663887	0.999946	154	190	23	17	38	42	58	41	20	18	33	64	15	20	20	3	61	3	3	217	113	0	19	26	203	183	77	180	4	49	19	16	63	5	27	13	43	0	18	58	178
K02201	0.308985	-2.50631	2.61685	-0.957759	0.338184	0.999946	1	0	9	0	0	0	0	0	0	0	0	0	0	0	0	0	0	0	0	0	0	0	0	0	1	1	0	1	0	0	0	0	0	0	0	0	0	0	0	0	1
K02202	1.44984	0.397357	1.38568	0.28676	0.774296	0.999946	0	2	1	0	6	0	0	1	0	4	0	0	1	4	1	1	0	0	0	0	0	0	2	3	8	2	0	0	3	0	0	10	0	0	0	0	0	0	0	0	11
K02203	303.132	-0.312094	0.368533	-0.846855	0.397076	0.999946	301	601	265	384	646	332	272	141	123	368	224	350	679	471	542	395	420	167	491	13	811	192	557	330	142	292	238	247	559	22	271	271	70	155	112	226	168	336	222	100	632
K02204	9.67597	-0.776651	0.587177	-1.32269	0.18594	0.999946	9	14	14	13	15	36	11	1	13	7	21	8	4	17	13	22	20	0	9	0	18	0	32	6	0	6	2	5	4	22	2	2	9	0	4	12	5	11	5	1	14
K02205	17.0717	0.291957	0.687698	0.424542	0.67117	0.999946	18	26	42	1	8	13	7	5	3	1	2	2	8	6	244	2	17	0	1	32	18	24	10	5	49	29	11	47	3	8	26	12	16	2	8	8	6	0	26	19	39
K02206	0.485213	0.897644	1.68277	0.533431	0.593735	0.999946	0	0	0	0	2	0	0	0	1	2	0	1	2	6	0	3	0	0	0	1	0	0	0	0	0	1	0	1	0	0	0	0	0	0	0	0	0	0	0	0	1
K02207	0.0684393	-0.102562	3.92646	-0.0261209	0.979161	0.999946	0	0	0	0	1	0	0	0	0	0	0	0	1	0	0	0	0	0	1	0	0	0	0	0	0	0	0	0	0	0	0	0	0	0	0	0	0	0	0	0	0
K02208	2.13931	-1.61526	0.861591	-1.87474	0.0608285	0.999946	0	1	30	0	4	2	0	4	0	0	0	1	1	1	6	0	3	0	3	0	1	10	6	1	4	1	0	1	1	0	0	1	0	1	2	3	0	1	3	0	5
K02209	0.607932	-1.23896	2.37902	-0.520785	0.602516	0.999946	0	0	0	1	8	0	0	0	0	0	0	0	3	6	0	3	0	0	0	0	0	0	0	0	0	4	0	0	0	0	0	0	0	0	0	0	0	0	0	0	2
K02210	0.728142	-1.38561	1.51085	-0.917112	0.359084	0.999946	0	0	0	0	9	1	1	0	2	0	0	0	1	5	0	0	0	0	2	0	0	0	2	0	0	1	0	0	0	2	0	0	0	1	0	0	0	0	0	0	3
K02211	0.128575	-0.345019	3.44639	-0.10011	0.920257	0.999946	0	0	1	0	1	0	0	0	0	0	0	0	0	0	0	0	0	0	0	1	0	0	0	0	0	1	0	0	0	0	0	0	0	0	0	0	0	0	0	0	2
K02212	0.600791	-1.33855	1.95313	-0.685335	0.493132	0.999946	0	0	0	0	8	0	1	0	0	0	1	0	0	7	0	0	0	0	0	0	0	0	1	0	0	1	0	0	0	1	0	1	0	0	0	0	0	0	0	0	4
K02213	0.633109	-0.510265	1.46688	-0.347857	0.727948	0.999946	0	0	3	0	3	0	0	0	0	1	0	0	1	0	0	1	1	0	0	0	0	0	0	0	0	0	0	0	7	1	0	0	0	1	1	1	0	0	2	0	1
K02214	1.64755	-1.34497	0.880686	-1.52718	0.126716	0.999946	1	6	10	2	6	0	1	0	0	0	0	8	0	5	3	2	0	0	7	0	2	0	1	3	0	3	1	2	3	0	2	0	0	1	0	1	0	1	0	0	1
K02216	0.994554	-0.311659	1.56888	-0.198651	0.842536	0.999946	0	0	1	0	8	0	0	0	8	0	0	0	6	0	0	3	1	0	1	0	0	0	2	0	8	1	0	0	1	0	0	1	0	0	0	0	0	0	0	0	2
K02217	1196.51	0.278058	0.173717	1.60064	0.109457	0.999946	1309	800	1214	1161	1063	1005	1157	1478	1041	1633	1321	1263	1266	1055	1080	1009	1200	1571	1018	1293	694	2411	1181	791	1597	1480	1602	797	805	798	1166	672	1089	1277	1758	1699	1090	1233	959	1287	1088
K02218	0.892655	2.6964	1.55974	1.72875	0.0838535	0.999946	0	0	0	0	14	0	0	0	0	2	0	0	1	10	1	5	0	0	0	1	0	0	2	0	0	5	1	1	4	0	0	0	0	0	0	0	0	2	0	0	4
K02219	0.042239	-0.187426	3.92646	-0.047734	0.961928	0.999946	0	0	1	0	0	0	0	0	0	0	0	0	0	0	0	0	0	0	0	0	0	0	0	0	0	0	0	0	0	0	0	0	0	0	0	0	0	0	0	0	1
K02220	0.0773584	0.394488	3.92646	0.100469	0.919972	0.999946	0	0	0	0	0	0	0	0	0	0	0	0	1	1	0	0	0	0	0	0	0	0	0	0	0	0	0	0	0	0	0	0	0	0	0	0	0	0	0	1	0
K02221	40.7865	0.0735697	0.547722	0.134319	0.89315	0.999946	69	129	39	6	22	31	30	13	15	50	5	14	24	28	299	24	19	38	17	114	71	22	26	12	169	92	36	135	9	8	21	10	32	10	17	6	9	2	26	49	146
K02222	0.0221284	0.224761	3.92646	0.0572428	0.954352	0.999946	0	0	0	0	0	0	0	0	0	0	0	0	0	0	0	0	0	0	1	0	0	0	0	0	0	0	0	0	0	0	0	0	0	0	0	0	0	0	0	0	0
K02224	925.128	-0.0406445	0.150397	-0.270248	0.78697	0.999946	967	1147	996	1037	1069	1045	986	1060	926	987	1545	1181	906	931	1245	1295	835	760	1193	662	1367	666	1183	779	722	993	653	566	1183	600	817	478	580	750	720	839	1014	1279	808	760	1106
K02225	20.5618	-0.11935	0.371464	-0.321297	0.747986	0.999946	12	35	31	24	29	19	20	19	19	38	13	9	31	20	22	31	24	15	25	4	4	71	28	25	66	13	14	23	5	2	19	10	6	15	15	53	15	9	28	6	25
K02226	351.684	0.107592	0.262322	0.410152	0.681695	0.999946	311	326	488	343	244	276	521	531	356	241	355	357	184	377	447	553	126	306	293	203	364	142	442	213	369	410	325	145	327	361	324	151	381	356	394	513	565	544	229	580	296
K02227	734.239	-0.0298265	0.15478	-0.192703	0.847191	0.999946	965	1006	639	859	917	673	694	823	876	812	838	834	834	741	939	978	660	664	803	517	1212	547	1193	642	597	628	537	375	1068	515	778	402	572	518	683	676	567	967	652	581	858
K02228	1.86732	-1.34271	0.607945	-2.20861	0.0272018	0.999946	13	2	4	0	2	4	5	2	1	3	1	0	0	0	2	1	4	5	3	0	4	4	3	1	1	2	5	1	3	0	0	1	1	0	1	0	0	1	0	2	1
K02229	0.202068	-0.603577	3.22745	-0.187013	0.85165	0.999946	2	0	0	0	0	0	1	0	0	0	0	0	1	0	0	2	0	0	0	0	0	0	0	0	0	0	3	0	0	0	0	0	0	0	0	0	0	0	0	0	0
K02230	2530.72	0.602351	0.358383	1.68075	0.0928117	0.999946	1400	1168	2970	1303	1396	2696	2452	3509	1929	1356	2690	2065	1193	1887	1883	3403	1417	3545	2657	1683	1557	103	2180	4591	2383	2398	4719	827	2216	1586	1939	4495	4064	2858	3844	3018	4322	2782	1330	3656	2127
K02231	412.238	0.0269583	0.170606	0.158015	0.874445	0.999946	569	537	421	460	421	406	315	502	337	355	516	546	391	387	586	585	387	274	426	375	656	256	642	363	616	315	263	258	525	328	386	233	300	260	492	500	384	585	288	320	412
K02232	1868.87	-0.085076	0.144623	-0.588261	0.556357	0.999946	2465	2513	1945	2181	2089	1803	2088	2192	1878	1861	2225	2458	2222	1750	2191	2444	1599	1572	2106	1082	2355	1564	2707	1873	1854	1637	1215	1051	2353	1206	1923	1128	1727	1347	1470	2185	1952	2339	1500	1584	2091
K02233	383.249	-0.0558587	0.173232	-0.32245	0.747111	0.999946	492	583	407	444	419	365	348	501	390	346	444	509	294	383	586	639	276	223	498	231	619	264	564	340	335	431	245	242	491	169	351	180	309	384	395	437	457	464	279	356	385
K02234	221.481	-0.00537617	0.190796	-0.0281776	0.97752	0.999946	253	330	168	224	297	289	160	223	165	266	230	296	348	273	508	273	207	145	301	107	257	278	259	291	165	264	133	234	222	84	230	305	129	140	143	102	210	207	176	128	394
K02236	2.31189	1.53021	0.711904	2.14947	0.0315975	0.999946	0	1	1	0	3	2	0	2	1	2	4	3	2	8	2	6	7	0	4	1	1	5	5	1	6	1	0	2	0	1	5	4	0	1	4	3	1	1	4	1	3
K02237	397.011	-0.0857721	0.169733	-0.505335	0.613324	0.999946	429	772	335	319	440	553	423	298	281	371	426	424	539	468	658	443	458	213	482	218	531	413	491	621	422	567	423	389	400	150	442	571	229	271	218	303	374	329	335	248	511
K02238	760.054	-0.119052	0.136401	-0.872812	0.382766	0.999946	957	1446	661	792	960	800	743	828	566	964	754	1017	993	855	1342	936	1014	470	971	659	1262	1066	1082	729	817	875	517	810	800	185	691	457	437	542	549	549	653	741	618	474	1177
K02239	0.273262	0.0793105	1.87329	0.0423377	0.96623	0.999946	1	0	0	0	0	1	0	0	0	0	1	0	0	0	0	0	0	0	1	0	0	0	0	1	0	0	0	3	0	0	0	1	0	0	1	1	0	0	0	0	0
K02240	9.30357	1.04286	0.642693	1.62265	0.104665	0.999946	7	2	7	0	8	3	11	1	11	0	4	9	11	10	4	4	4	5	5	1	15	52	4	1	6	10	6	32	9	17	53	2	4	4	7	0	5	4	29	12	6
K02241	7.93589	0.850034	0.617284	1.37706	0.168495	0.999946	4	2	4	4	11	9	2	5	8	3	1	4	12	3	1	2	11	28	10	41	6	59	7	2	4	6	5	2	1	7	11	0	16	10	2	6	3	4	12	1	5
K02242	128.1	-0.11637	0.229348	-0.507395	0.611878	0.999946	261	241	118	141	107	118	90	74	139	166	160	68	155	135	179	159	91	143	189	58	152	66	132	146	148	166	73	112	142	109	163	104	101	93	56	93	211	127	170	46	126
K02243	33.318	0.083551	0.38603	0.216436	0.828648	0.999946	20	63	62	21	41	28	15	24	29	66	12	26	71	63	39	63	31	7	70	39	57	39	76	28	92	32	11	54	10	5	79	17	12	16	20	5	9	16	51	14	27
K02244	6.9543	1.81309	0.837541	2.16478	0.0304046	0.999946	7	3	2	0	1	1	4	4	4	4	0	11	24	7	3	1	6	0	1	2	14	2	2	4	4	0	1	24	8	3	65	2	3	0	11	1	0	2	39	9	2
K02245	3.64688	1.62101	1.08503	1.49397	0.135183	0.999946	0	0	5	0	1	1	3	0	5	1	0	3	5	3	0	1	0	0	0	0	6	4	0	2	8	0	0	19	6	3	31	1	0	3	4	0	1	0	21	7	1
K02246	2.295	1.51532	1.0147	1.49336	0.135344	0.999946	1	1	2	0	0	0	3	2	2	0	1	7	9	1	3	0	3	0	0	1	4	1	0	2	0	0	0	3	0	0	17	0	3	0	4	2	1	0	12	4	5
K02248	2.33437	1.76391	1.06769	1.65207	0.0985196	0.999946	2	0	0	0	1	0	3	1	3	0	1	6	10	5	0	3	7	0	0	3	2	0	0	2	1	0	0	2	2	1	22	0	1	0	2	0	1	1	10	2	0
K02250	0.155447	-0.773737	3.92558	-0.197101	0.843748	0.999946	0	0	0	0	0	0	3	0	0	0	0	0	2	0	0	0	0	0	0	0	0	0	0	0	0	2	0	0	0	0	0	0	0	0	0	0	0	0	0	0	0
K02251	0.601018	2.11034	2.46671	0.855528	0.392259	0.999946	0	0	0	0	0	0	0	0	9	0	0	2	7	0	0	0	0	0	1	0	0	0	0	0	0	0	0	0	2	0	0	1	0	0	0	1	0	0	0	0	0
K02255	11.6236	0.291855	1.15957	0.251692	0.801279	0.999946	33	35	0	1	4	1	10	3	2	8	0	0	1	2	182	0	1	0	0	44	19	0	0	1	24	36	15	57	0	1	0	0	16	2	2	3	0	0	0	12	59
K02256	0.0715918	0.394488	3.92646	0.100469	0.919972	0.999946	0	0	0	0	0	0	0	0	0	0	1	0	0	1	0	0	0	0	0	0	0	0	0	0	0	0	0	1	0	0	0	0	0	0	0	0	0	0	0	0	0
K02257	0.0456739	-0.684476	3.92646	-0.174324	0.861611	0.999946	0	0	0	0	0	2	0	0	0	0	0	0	0	0	0	0	0	0	0	0	0	0	0	0	0	0	0	0	0	0	0	0	0	0	0	0	0	0	0	0	0
K02258	1.60582	0.690986	1.037	0.666335	0.505197	0.999946	1	0	6	0	0	0	1	2	4	1	0	3	3	7	4	3	0	2	1	1	5	0	0	1	0	0	1	0	0	2	1	0	0	6	0	0	0	4	6	0	0
K02259	0.653248	-1.19704	1.05854	-1.13084	0.258121	0.999946	0	0	0	2	1	5	1	0	1	1	0	0	2	2	0	0	0	1	0	0	0	0	2	3	0	1	0	0	0	0	1	0	1	1	0	1	0	0	0	0	1
K02260	0.123299	0.649077	3.92646	0.165309	0.868701	0.999946	0	0	0	0	0	0	0	0	0	0	0	0	0	0	0	0	0	0	0	0	0	0	5	1	0	0	0	0	0	0	0	0	0	0	0	0	0	0	0	0	0
K02261	0.0417497	0.224761	3.92646	0.0572428	0.954352	0.999946	0	0	0	0	0	0	0	0	0	0	0	0	0	0	0	0	0	0	0	0	0	0	0	0	0	0	0	0	0	1	0	0	0	0	0	0	0	0	0	0	0
K02263	0.103395	0.479351	3.92646	0.122082	0.902834	0.999946	0	0	0	0	0	0	0	0	0	0	0	0	1	0	0	0	0	2	0	0	0	0	0	0	0	0	1	0	0	0	0	0	0	0	0	0	0	0	0	0	0
K02264	0.0447273	0.309624	3.92646	0.0788559	0.937147	0.999946	0	0	0	0	0	0	0	0	0	0	0	0	0	0	0	0	0	0	0	0	0	0	0	0	0	0	0	0	0	0	1	0	0	0	0	0	0	0	0	0	1
K02265	0.154735	0.649089	3.32637	0.195134	0.845288	0.999946	0	0	0	0	0	0	0	0	0	0	0	0	1	0	0	0	0	0	0	0	0	0	1	0	0	0	0	0	0	0	0	0	0	2	0	0	0	1	1	0	0
K02274	3.5045	-0.414567	0.557423	-0.74372	0.457046	0.999946	10	3	12	6	0	3	0	3	0	7	8	2	0	0	6	7	10	4	5	5	8	1	7	3	1	1	2	3	3	0	3	2	4	2	2	2	0	4	5	6	1
K02275	2.45064	1.32736	1.12085	1.18425	0.236315	0.999946	3	1	0	3	1	0	0	1	1	0	0	1	2	6	0	2	0	0	2	2	0	2	8	12	1	1	0	0	0	17	2	11	0	1	0	0	0	3	0	1	2
K02276	0.57266	1.13766	1.3958	0.815057	0.41504	0.999946	1	0	1	0	0	0	0	0	3	0	1	0	0	0	0	2	1	1	0	0	4	0	0	0	0	1	1	5	2	0	1	0	0	0	0	0	0	0	0	0	1
K02278	26.1607	0.18736	0.412452	0.454258	0.649643	0.999946	16	74	8	24	20	24	23	6	14	20	46	22	28	34	56	40	27	32	33	15	70	34	103	44	4	11	16	9	34	2	21	5	6	27	15	15	37	35	20	7	72
K02279	227.557	-0.241578	0.399097	-0.605311	0.544972	0.999946	179	499	44	206	185	291	633	79	128	352	315	176	735	288	65	205	103	100	249	197	219	484	472	222	75	162	214	111	38	21	166	131	152	204	68	201	388	408	209	109	685
K02280	10.7507	0.175893	0.63405	0.277412	0.781464	0.999946	6	14	0	7	15	25	8	28	28	10	1	1	10	0	11	8	11	6	8	8	17	5	6	46	56	16	2	5	7	14	0	5	2	2	7	21	0	5	11	14	2
K02281	0.812819	2.54783	2.49011	1.02318	0.306223	0.999946	0	0	0	0	0	0	0	9	0	1	0	0	0	0	0	0	0	0	0	0	0	0	0	12	5	0	0	0	0	0	0	1	0	0	3	0	0	0	2	0	0
K02282	185.675	0.215669	0.21611	0.997959	0.318299	0.999946	139	156	229	161	146	189	223	313	210	222	177	218	138	161	238	267	174	76	187	143	87	268	265	301	149	212	102	187	101	128	172	242	164	105	204	135	273	221	110	287	182
K02283	839.9	-0.151625	0.235017	-0.645166	0.51882	0.999946	900	1714	494	829	905	920	1398	307	736	983	858	671	1481	933	1048	1024	890	550	1116	636	1629	1491	1522	727	698	809	656	695	949	232	607	457	410	785	344	584	1231	1177	756	242	1755
K02288	0.168832	0.321753	3.92646	0.0819449	0.934691	0.999946	0	0	0	0	0	1	0	0	0	0	0	0	1	0	0	0	5	0	0	0	0	0	0	0	0	0	0	1	0	0	0	0	0	0	0	0	0	0	0	0	0
K02290	0.0895189	0.394488	3.92646	0.100469	0.919972	0.999946	0	0	0	0	0	0	0	0	0	0	0	0	0	0	0	0	0	0	0	0	0	0	0	0	0	0	0	0	0	0	0	0	0	3	0	0	0	0	0	0	0
K02291	20.6803	0.772722	0.942594	0.819783	0.41234	0.999946	1	4	36	27	9	16	1	0	4	78	1	5	6	3	0	8	14	7	49	2	3	71	24	13	233	8	11	9	0	2	25	3	0	3	9	195	1	1	1	3	0
K02292	0.0237086	0.224761	3.92646	0.0572428	0.954352	0.999946	0	0	0	0	0	0	0	0	0	0	0	0	1	0	0	0	0	0	0	0	0	0	0	0	0	0	0	0	0	0	0	0	0	0	0	0	0	0	0	0	0
K02293	3.41184	-0.763529	0.937265	-0.814635	0.415281	0.999946	0	9	2	3	0	3	23	2	0	12	1	3	18	0	0	8	1	0	6	0	0	1	1	10	0	3	0	7	0	0	4	5	0	0	2	1	1	13	2	0	6
K02294	0	NA	NA	NA	NA	NA	0	0	0	0	0	0	0	0	0	0	0	0	0	0	0	0	0	0	0	0	0	0	0	0	0	0	0	0	0	0	0	0	0	0	0	0	0	0	0	0	0
K02295	0.0475699	0.309624	3.92646	0.0788559	0.937147	0.999946	0	0	0	0	0	0	0	0	0	0	0	0	0	0	0	0	0	0	0	0	0	0	0	0	0	0	0	0	0	0	0	0	0	0	0	1	0	0	0	0	1
K02297	31.3495	0.381254	0.984959	0.387076	0.6987	0.999946	85	103	4	0	4	3	19	3	7	3	2	0	1	4	321	0	6	6	0	133	75	3	1	2	106	134	31	131	1	3	5	1	45	10	6	5	0	2	1	63	175
K02298	60.6521	0.653127	0.995661	0.655973	0.511841	0.999946	137	181	0	0	7	0	35	10	14	14	3	6	12	13	877	1	2	3	0	236	131	4	0	2	168	221	55	212	2	11	18	3	88	14	20	11	5	2	3	119	311
K02299	18.2426	0.430548	1.05875	0.406658	0.684259	0.999946	58	48	3	0	3	0	10	1	7	4	0	0	1	0	264	0	7	2	0	75	32	14	0	0	43	49	13	45	1	2	4	0	35	7	5	4	2	0	8	41	95
K02300	10.8819	0.385738	1.06186	0.363266	0.716406	0.999946	30	38	0	0	1	1	6	1	1	7	2	1	0	2	117	0	0	2	0	69	17	2	0	1	39	34	4	39	0	2	1	0	9	3	8	3	0	0	1	24	53
K02301	35.7061	0.56808	0.831637	0.683087	0.494552	0.999946	89	105	4	1	7	1	15	5	13	9	1	2	2	3	477	4	8	7	2	140	66	13	5	3	104	123	25	132	2	2	15	1	44	12	10	7	4	4	10	62	197
K02302	243.916	0.21649	0.290611	0.744947	0.456304	0.999946	359	383	187	135	207	151	281	142	235	245	256	148	152	168	1532	294	256	149	196	269	662	120	214	187	274	454	215	443	257	93	163	72	147	165	83	246	224	217	189	299	343
K02303	290.145	-0.0076612	0.157143	-0.0487531	0.961116	0.999946	367	348	354	272	282	293	329	166	356	275	318	205	266	227	611	384	342	273	314	312	573	289	362	311	382	467	244	414	384	128	218	128	197	235	123	327	180	278	289	240	321
K02304	57.3464	-0.114234	0.336687	-0.33929	0.734392	0.999946	77	173	46	40	78	46	36	21	86	50	42	69	31	44	138	49	116	41	42	75	268	44	55	59	40	73	30	84	125	20	18	18	23	58	20	40	33	67	49	27	46
K02305	0.0266794	-0.272289	3.92646	-0.0693472	0.944713	0.999946	0	0	0	1	0	0	0	0	0	0	0	0	0	0	0	0	0	0	0	0	0	0	0	0	0	0	0	0	0	0	0	0	0	0	0	0	0	0	0	0	0
K02307	0.0237086	0.224761	3.92646	0.0572428	0.954352	0.999946	0	0	0	0	0	0	0	0	0	0	0	0	1	0	0	0	0	0	0	0	0	0	0	0	0	0	0	0	0	0	0	0	0	0	0	0	0	0	0	0	0
K02310	0.0298396	0.224761	3.92646	0.0572428	0.954352	0.999946	0	0	0	0	0	0	0	0	0	0	0	0	0	0	0	0	0	0	0	0	0	0	0	0	0	0	0	0	0	0	0	0	0	1	0	0	0	0	0	0	0
K02313	2054.7	0.0290549	0.0975111	0.297965	0.76573	0.999946	2099	2519	2130	2079	2508	2220	1956	2190	1585	2615	2144	2507	2442	2018	2870	2528	2594	1858	2337	1213	2386	2763	2375	2027	2212	2145	2906	2179	2377	1056	2248	1539	1402	1285	1736	1795	1571	2100	1975	1531	2494
K02314	3897.98	0.204566	0.085948	2.38011	0.0173073	0.999946	3760	4139	4046	3316	3636	3585	4084	4378	3669	4480	4782	3085	3603	3455	4632	4595	5444	4316	3868	3540	4541	5643	4588	3707	4658	3968	5176	3448	3242	2902	3675	2619	3803	3219	4019	4036	3531	3894	3454	3756	4033
K02315	502.183	-0.279255	0.204841	-1.36328	0.172794	0.999946	669	904	417	587	784	602	599	450	312	696	505	577	877	660	1003	484	677	258	661	306	744	591	783	483	270	573	379	798	390	134	440	353	203	290	355	230	393	510	481	214	1156
K02316	3428.87	0.154177	0.108293	1.42371	0.154531	0.999946	3645	4064	3525	3203	3211	3312	3174	4076	2581	4060	4705	3179	2696	2925	3966	4010	4152	4025	3448	2813	4182	5349	4845	3095	2902	3624	5253	2980	3294	2014	3548	3003	3380	2493	3561	3228	3152	3516	2782	2652	3523
K02317	16.2762	0.0822294	1.0504	0.0782836	0.937602	0.999946	62	59	0	0	4	1	9	1	6	0	1	5	2	6	118	0	1	1	0	88	43	3	0	1	48	66	17	76	0	1	2	0	20	5	4	6	4	0	0	16	96
K02318	5.50668	-0.325321	0.537914	-0.604783	0.545323	0.999946	11	5	17	3	5	3	7	1	4	11	1	2	7	10	3	4	7	6	4	20	3	8	2	0	4	16	10	9	2	3	4	2	6	18	0	0	1	1	5	2	5
K02319	1.07054	-0.734334	1.23049	-0.596783	0.550652	0.999946	3	0	43	3	3	3	0	0	0	4	0	0	6	2	0	0	0	3	3	0	1	0	0	77	1	5	0	7	0	0	0	0	0	1	0	0	0	1	0	0	1
K02320	0.94893	-0.637904	1.29465	-0.492725	0.622207	0.999946	1	0	1	2	6	0	0	0	0	0	0	1	6	11	1	1	0	1	0	0	1	0	0	0	0	2	0	2	0	0	0	0	0	0	0	0	0	0	2	1	1
K02321	0.741889	2.41515	1.67578	1.44121	0.149526	0.999946	0	0	0	0	0	0	0	0	2	1	1	1	1	2	0	1	0	0	0	12	2	0	1	0	0	0	0	0	0	0	0	0	0	1	0	0	0	0	5	0	0
K02322	1.89745	-3.74897	1.52636	-2.45614	0.0140438	0.999946	0	0	48	8	0	2	2	0	0	0	0	0	5	1	0	1	0	0	1	0	0	0	0	0	9	3	0	0	0	0	0	0	1	0	0	0	0	1	0	0	0
K02323	0.297122	0.747868	1.88115	0.397559	0.690955	0.999946	0	0	26	0	0	0	1	0	0	2	0	0	1	2	0	0	0	0	1	0	0	1	0	0	2	2	0	0	0	0	0	1	0	0	0	0	0	0	0	0	0
K02324	1.80697	-1.60105	1.05044	-1.52417	0.127465	0.999946	1	2	2	1	17	0	8	0	0	0	0	2	8	11	0	2	0	0	0	0	0	1	1	1	0	8	0	0	0	0	3	1	0	1	1	0	0	0	1	2	4
K02325	0.65685	-1.0873	1.28791	-0.844239	0.398536	0.999946	0	0	0	0	2	7	0	0	0	1	2	0	0	1	3	0	0	0	1	0	3	0	0	0	0	0	0	1	0	0	1	0	0	0	0	0	2	1	2	0	2
K02327	1.46593	0.0224067	1.41578	0.0158265	0.987373	0.999946	0	0	1	0	10	0	0	0	0	1	0	1	7	16	0	8	0	0	0	0	2	0	0	1	1	5	0	0	1	0	2	0	0	0	1	0	0	0	0	1	6
K02328	0.0470167	0.309624	3.92646	0.0788559	0.937147	0.999946	0	0	0	0	0	0	0	0	0	0	0	0	0	1	0	0	0	0	0	0	0	0	0	0	1	0	0	0	0	0	0	0	0	0	0	0	0	0	0	0	0
K02330	0.100573	-0.0176994	3.92646	-0.00450772	0.996403	0.999946	0	0	0	0	0	1	0	0	0	0	0	0	1	0	0	0	0	0	0	0	0	0	0	0	0	0	0	0	0	0	1	0	0	0	1	0	0	0	0	0	0
K02331	0.316182	0.250138	1.55139	0.161235	0.871908	0.999946	0	1	0	0	0	1	0	0	1	1	0	0	2	1	0	0	0	0	0	0	0	0	0	0	0	0	0	1	0	0	2	1	0	0	0	0	0	0	1	0	1
K02332	0.209913	0.903695	2.40614	0.375579	0.70723	0.999946	0	0	0	0	0	0	0	1	0	0	0	1	3	0	1	0	0	0	1	0	0	0	0	0	0	0	0	0	0	0	0	0	0	0	0	0	0	1	1	0	0
K02333	0.0193189	0.224761	3.92646	0.0572428	0.954352	0.999946	0	0	0	0	0	0	0	0	0	0	0	0	0	0	0	0	0	0	0	0	0	0	0	0	0	0	0	0	0	0	0	0	0	0	0	0	0	0	0	0	1
K02334	854.224	-0.499938	0.271415	-1.84197	0.0654797	0.999946	883	1322	1106	908	1522	2031	888	445	1000	1230	526	588	1275	995	382	703	2117	545	1069	1000	1031	1101	893	693	1684	941	904	2148	415	523	780	292	266	372	302	524	236	557	723	564	1414
K02335	7126.51	0.14117	0.0977727	1.44385	0.14878	0.999946	7591	7596	6962	6312	7074	7787	7086	7867	4965	8541	8263	7493	6485	6298	8614	7959	7350	7338	7796	5671	6627	10011	8653	7885	7538	7916	9711	6200	6331	5048	7914	6910	6326	5075	6686	7492	6912	7130	6360	6433	7590
K02336	69.1895	0.315251	1.0327	0.30527	0.760161	0.999946	210	224	0	2	13	1	49	7	26	13	1	4	10	16	849	1	2	7	0	290	156	1	0	3	156	293	53	261	4	11	17	5	102	16	27	11	10	0	2	130	351
K02337	9966.75	0.127819	0.100038	1.27771	0.201352	0.999946	10191	10843	9997	9381	9555	11146	9831	10481	7617	11396	12010	9440	9336	8532	11247	11439	10062	10211	11016	8380	9915	12624	12419	12027	10873	10511	13999	8534	9612	6431	10919	10042	9484	7569	9059	10128	9168	9644	8038	9197	10860
K02338	2306.65	0.12194	0.100601	1.21212	0.225468	0.999946	2030	2580	2591	2022	2311	2377	2568	2493	1994	2846	2575	2003	1929	2144	2991	2927	2697	2690	2593	1549	2573	3774	2414	2184	2550	2545	3875	2184	2101	1209	2319	1629	2165	1771	1845	2594	1911	2308	2112	2052	2723
K02339	22.0169	0.473588	0.869132	0.544898	0.585824	0.999946	53	71	2	0	2	5	12	2	4	33	5	9	0	23	220	22	0	1	35	87	38	0	21	8	51	64	10	76	1	4	11	0	25	3	5	9	1	1	0	33	104
K02340	1298.65	0.283558	0.168078	1.68706	0.0915911	0.999946	1215	1242	1391	1120	1004	1459	992	1075	1052	1584	1476	966	668	1086	1527	1333	1340	1614	1185	1141	1849	2150	1527	1863	962	1145	2366	958	1204	973	1581	1721	1109	1105	1337	1168	1068	1419	1087	1169	1252
K02341	1708.14	0.190839	0.12514	1.525	0.127259	0.999946	1771	1719	2016	1300	1608	1884	1454	2064	1480	1922	1972	1549	1318	1462	2288	1980	1655	1777	1645	1282	1977	2321	2188	2255	1506	1654	1936	1278	1785	1182	1735	1972	1532	1315	1764	1743	1719	1956	1547	1601	1408
K02342	1792.28	0.1643	0.155559	1.05619	0.29088	0.999946	2068	1755	1896	1655	1412	1853	1838	1945	1480	2126	1890	1454	1184	1525	1512	2153	1607	2141	1877	1858	1351	2470	2228	2515	1963	1716	3207	1399	1252	1253	2394	1913	1895	1415	1688	1817	1649	1700	1235	1799	1693
K02343	2484.57	0.0684975	0.101426	0.675343	0.499458	0.999946	3021	2958	2734	2395	2544	2490	2244	2934	2143	2664	2745	2739	2163	2469	3677	3304	2709	2222	2866	1589	2902	2629	3489	2734	2228	2588	2477	1911	2727	1445	2683	2368	2203	1791	2468	2265	2480	2693	2100	2194	2579
K02344	8.41344	0.0100561	1.05825	0.00950265	0.992418	0.999946	24	34	1	2	2	3	6	2	0	3	1	11	0	1	97	0	0	0	0	30	16	2	0	0	19	43	7	22	0	0	3	0	12	1	2	1	1	0	0	20	41
K02345	7.33898	1.3184	1.24692	1.05733	0.290363	0.999946	10	12	0	0	0	0	6	2	1	1	0	0	1	0	141	0	0	0	0	30	6	0	0	2	17	19	1	46	0	2	2	0	11	2	0	2	0	1	1	15	30
K02346	1365.16	-0.0926222	0.11501	-0.805341	0.420623	0.999946	1491	1773	1641	1545	1390	1620	1566	1228	1606	1539	1163	1212	1318	1058	1942	1415	1737	1202	1315	911	1523	1609	1603	1847	1393	1591	1340	1706	1080	783	1820	1523	1016	1054	938	1274	691	1318	1451	1102	1929
K02347	15.3021	0.534862	0.354259	1.5098	0.131094	0.999946	10	15	6	9	11	23	12	19	6	19	19	25	42	19	17	25	23	9	17	6	20	1	15	24	5	26	21	9	26	10	21	4	6	13	27	6	9	18	19	9	16
K02348	39.577	-0.287028	0.300468	-0.955271	0.339441	0.999946	77	68	31	48	92	20	28	29	35	53	23	23	37	49	158	34	23	21	49	55	45	27	53	31	32	70	36	59	12	12	66	9	15	11	24	40	31	31	57	36	88
K02349	20.5203	-0.701507	0.518845	-1.35205	0.176358	0.999946	11	122	46	20	7	39	3	3	19	39	5	11	43	11	3	16	4	16	39	45	7	10	28	23	2	4	10	10	34	31	28	11	41	13	18	11	1	10	16	14	23
K02350	0.470685	1.29247	1.53745	0.840654	0.400542	0.999946	0	0	0	0	1	0	0	0	0	0	1	0	1	0	0	2	0	0	0	0	0	0	0	0	6	1	0	2	0	0	1	1	0	2	0	1	0	0	0	0	1
K02352	1.13347	0.642992	1.62469	0.395761	0.692281	0.999946	3	0	3	0	0	0	0	0	0	3	0	0	3	0	3	1	0	0	0	0	0	0	0	2	0	1	0	0	0	0	0	0	13	7	1	0	0	0	0	3	1
K02355	11766.2	0.0706162	0.0889283	0.79408	0.427149	0.999946	12867	13270	11221	11549	12621	12997	12110	12570	9189	15163	12937	11757	13730	10742	12739	13496	15486	11983	12984	7770	12147	18056	14764	11683	12413	13250	17221	12376	10641	6941	13133	10349	9509	8499	10127	10981	9724	11029	10248	9097	13507
K02356	1679.55	0.0649272	0.101928	0.636988	0.524133	0.999946	1768	1842	1695	1661	1756	1851	1811	1835	1230	1936	1678	1705	2165	1489	2090	1949	1986	1615	1667	1198	1283	2342	1825	1620	1956	2132	2747	1990	1287	1126	1683	1407	1550	1155	1363	1687	1536	1575	1408	1432	2176
K02357	3200.92	0.0737075	0.096148	0.766605	0.443317	0.999946	3281	3455	3040	3285	3428	3468	3487	3521	2367	3694	3162	3092	3763	3124	3416	3460	3687	2973	3645	2338	3180	3926	3654	3502	3435	3695	4676	3308	2756	2064	3447	3245	2639	2377	3128	3130	2823	3100	2844	2669	3715
K02358	3132.34	-0.0503281	0.134425	-0.374396	0.70811	0.999946	3310	4266	3114	3178	3622	3737	3586	3106	2215	4438	2722	2737	4358	2731	3657	3662	5161	2628	3432	2010	2726	5148	4218	3556	4597	3916	5401	4181	2374	1697	3252	2707	1912	1599	2094	2769	1972	2367	2610	2307	4132
K02360	1.09784	2.95493	1.13293	2.60822	0.00910152	0.999946	0	0	0	0	0	0	0	0	0	0	2	0	4	0	3	3	0	0	2	1	1	0	1	1	0	0	2	0	2	1	0	1	0	4	6	3	0	3	1	1	1
K02361	510.904	0.492788	0.384292	1.28233	0.199727	0.999946	557	353	392	246	266	644	484	690	160	220	759	599	156	399	782	472	286	511	326	509	433	16	572	904	492	562	115	236	433	329	533	1027	844	672	728	453	1174	501	289	695	404
K02362	10.2364	0.689801	1.17307	0.58803	0.556512	0.999946	15	32	0	0	1	0	11	0	4	0	0	1	1	2	108	0	2	1	0	55	26	0	0	1	24	39	10	44	1	0	0	1	24	2	1	1	1	0	0	15	65
K02363	56.8695	-0.172703	0.622885	-0.277262	0.781579	0.999946	115	330	12	23	28	19	21	8	46	25	8	11	37	27	609	16	66	4	15	181	97	4	13	26	124	151	29	151	13	17	25	21	54	15	28	18	3	36	19	88	161
K02364	147.786	0.175987	0.507399	0.346841	0.728711	0.999946	290	426	101	40	77	23	154	104	145	70	39	64	75	100	1534	115	63	42	56	339	330	36	58	44	272	381	147	441	79	39	62	34	131	32	54	72	62	77	59	203	423
K02365	0.37765	-0.178198	3.92557	-0.0453943	0.963793	0.999946	0	0	0	0	3	0	0	0	0	0	0	0	3	0	0	0	0	0	0	0	0	0	0	0	0	0	0	0	0	0	0	0	0	8	0	0	0	0	0	0	0
K02370	0.258789	0.988547	3.11995	0.316848	0.751359	0.999946	0	0	0	0	0	0	0	0	0	2	0	4	0	0	0	0	0	0	0	0	0	0	0	0	0	0	0	0	2	0	1	0	0	0	0	0	1	0	0	0	0
K02371	1575.98	0.0307892	0.111187	0.276913	0.781847	0.999946	2111	1734	1443	1568	1760	1724	1556	1635	1323	1906	2026	1787	1332	1567	1895	1906	1995	1590	1938	1389	2415	2432	2422	1399	1081	1776	1131	1442	1869	863	1443	888	1172	1340	1661	1396	1549	1795	1324	1199	1477
K02372	556.173	0.0507593	0.173263	0.292961	0.769552	0.999946	603	687	488	507	723	742	415	421	325	848	480	496	593	494	836	697	928	557	875	368	878	1249	821	741	618	713	799	667	528	194	474	605	235	318	420	445	310	478	442	277	597
K02374	0.368289	-0.883694	1.86015	-0.475065	0.634741	0.999946	1	0	0	0	3	1	0	0	0	0	0	0	0	0	0	0	2	1	0	0	0	0	0	0	0	0	1	3	2	0	0	0	0	0	0	0	0	0	0	0	2
K02377	2082.48	0.417076	0.333013	1.25243	0.210413	0.999946	1437	1479	2058	1316	1586	1671	2856	3350	2477	1166	2124	1781	915	1873	2038	2983	691	2056	1692	2533	1211	220	2261	2096	2596	2194	909	494	1651	3246	2116	2325	2439	2917	2606	2940	3059	2524	1571	3065	1365
K02379	83.6507	-0.304058	0.309461	-0.982538	0.325835	0.999946	172	188	47	138	93	73	67	90	25	86	58	135	50	92	349	101	76	36	62	101	142	137	130	82	115	78	28	90	48	28	68	87	46	22	162	22	58	76	30	44	138
K02380	43.7194	0.452393	0.841821	0.537399	0.590992	0.999946	108	134	3	5	2	4	33	6	13	13	7	27	5	15	473	5	7	3	4	182	71	5	0	1	114	154	38	180	3	1	29	4	59	14	8	14	5	1	2	93	236
K02381	94.948	0.267001	0.54507	0.489848	0.624241	0.999946	238	201	44	26	37	54	70	32	93	33	10	20	78	51	253	34	94	93	18	447	156	252	43	14	200	392	97	282	15	11	28	9	122	100	37	37	14	24	46	142	324
K02385	19.2349	0.182869	0.461207	0.396501	0.691735	0.999946	32	38	5	17	27	12	7	4	11	14	11	7	65	69	43	23	10	10	53	36	55	3	30	34	17	12	3	7	3	5	6	13	17	17	9	11	16	20	15	10	29
K02386	10.8844	0.29871	0.920479	0.324516	0.745548	0.999946	45	10	4	1	8	0	7	1	1	34	0	3	0	1	52	0	5	1	0	16	12	10	13	0	18	22	19	66	0	1	5	1	5	2	5	7	0	0	4	28	104
K02387	70.943	0.536775	0.384891	1.39462	0.163132	0.999946	85	148	18	33	53	61	23	9	26	146	82	74	69	76	156	106	68	66	99	86	204	83	153	71	58	91	53	90	239	4	45	26	64	39	23	50	24	69	27	29	176
K02388	112.555	0.375901	0.304866	1.23301	0.217574	0.999946	111	199	52	67	76	156	57	22	69	221	84	50	193	170	297	122	76	122	338	121	231	166	230	77	160	101	92	129	122	21	58	43	104	92	42	61	97	105	122	54	211
K02389	48.5389	0.420538	0.394836	1.0651	0.286833	0.999946	113	95	12	31	20	20	19	10	29	73	38	24	22	62	175	43	22	40	94	63	178	40	96	19	82	50	40	115	75	11	20	15	39	25	17	35	23	41	47	31	161
K02390	155.559	0.505635	0.340319	1.48577	0.13734	0.999946	213	282	49	68	107	162	53	26	72	293	148	84	128	196	573	191	137	123	374	137	404	141	375	118	262	218	116	223	262	35	97	87	95	79	54	73	111	151	55	112	436
K02391	42.9094	0.141767	0.54902	0.258218	0.796238	0.999946	169	66	8	6	17	46	14	1	17	47	27	15	8	28	282	22	27	17	82	77	82	15	72	15	85	46	41	156	63	4	26	18	27	15	10	15	15	13	15	52	211
K02392	266.485	0.344087	0.420124	0.819012	0.41278	0.999946	359	698	66	138	179	299	54	41	77	544	294	224	259	400	585	379	201	201	1004	138	946	137	642	217	416	226	148	305	648	36	188	75	96	80	70	139	206	241	151	110	590
K02393	11.9304	0.935506	0.90314	1.03584	0.300278	0.999946	29	11	2	1	5	6	2	2	3	50	1	2	2	1	121	4	0	8	71	2	6	0	49	7	39	19	13	23	0	0	2	5	4	1	1	2	0	0	0	20	62
K02394	34.9551	0.973144	0.840084	1.15839	0.246705	0.999946	79	28	0	9	8	31	3	3	2	133	0	9	7	11	353	8	4	16	226	15	15	5	111	10	185	49	30	115	2	0	13	2	14	4	5	7	2	2	3	25	149
K02395	221.556	0.452368	0.348414	1.29836	0.194162	0.999946	193	245	235	175	98	144	219	236	779	92	293	207	97	158	499	201	111	196	134	300	208	5	168	184	201	268	113	203	179	199	190	156	299	174	324	236	302	194	195	294	259
K02396	327.104	0.358372	0.434521	0.824753	0.409512	0.999946	456	865	65	191	189	333	84	51	78	430	515	300	211	436	1074	421	201	165	455	195	1633	156	595	229	253	267	176	385	1023	47	224	138	121	69	116	230	535	453	152	149	680
K02397	126.882	0.356198	0.552794	0.64436	0.519342	0.999946	173	317	15	78	94	133	33	8	6	177	265	97	143	188	489	130	68	66	170	73	515	3	227	112	51	120	73	180	263	0	83	49	22	16	60	94	244	198	104	114	332
K02398	20.9149	-0.172703	0.617993	-0.279457	0.779894	0.999946	79	56	5	18	17	12	3	1	3	14	25	5	12	37	147	7	18	3	43	26	78	0	39	13	12	36	21	50	20	0	5	7	8	0	7	7	19	17	23	10	65
K02399	10.2721	0.125025	1.38511	0.0902637	0.928078	0.999946	44	28	0	0	5	0	5	0	1	0	0	0	0	3	140	0	3	0	0	27	9	0	0	0	11	44	12	54	1	0	0	0	12	1	4	3	0	0	0	13	90
K02400	500.78	0.311421	0.325305	0.957319	0.338406	0.999946	700	1192	174	234	369	465	275	67	312	854	373	211	368	700	1551	624	352	374	1212	884	1122	562	1034	345	1068	736	305	635	617	133	368	210	553	290	192	237	303	493	258	287	1132
K02401	254.278	0.565731	0.312182	1.81218	0.0699578	0.999946	264	439	107	102	168	293	91	58	133	429	217	178	242	403	761	296	140	263	702	288	545	382	448	203	315	242	205	300	496	44	130	117	210	202	84	129	234	263	239	125	602
K02402	11.1347	-0.0268696	1.25528	-0.0214052	0.982922	0.999946	44	51	0	0	0	1	4	0	1	0	0	0	0	3	159	0	1	2	0	51	31	2	0	0	28	32	9	40	0	1	3	1	18	2	1	1	0	0	0	8	57
K02403	4.04481	-0.062116	1.4529	-0.0427531	0.965898	0.999946	17	18	0	0	0	0	2	0	1	0	0	1	0	0	72	0	1	0	0	18	13	1	0	0	9	14	1	12	0	0	1	0	6	0	1	0	0	0	0	0	18
K02404	137.872	0.224296	0.5481	0.409225	0.682375	0.999946	128	372	43	111	175	92	59	44	11	255	216	176	241	232	307	248	120	46	388	16	501	9	273	167	11	97	64	72	381	1	137	53	13	25	49	114	205	249	45	43	217
K02405	272.02	0.0412013	0.236701	0.174065	0.861814	0.999946	408	574	245	213	273	271	132	127	125	333	265	224	356	431	723	289	277	172	400	220	540	319	412	236	211	358	217	388	409	51	199	134	198	195	119	159	285	275	234	198	652
K02406	482.87	0.398439	0.349227	1.14092	0.253904	0.999946	425	1144	192	231	377	537	202	76	141	656	602	349	415	818	996	868	502	412	1074	384	1389	547	1370	403	499	396	236	386	1147	81	391	181	401	227	191	252	533	547	262	198	1083
K02407	343.397	0.219775	0.452233	0.485977	0.626983	0.999946	417	1096	83	251	220	338	91	49	81	374	511	390	299	450	1258	282	351	231	440	166	2056	181	391	224	122	286	224	345	1051	24	210	81	131	126	124	218	497	388	287	126	695
K02408	32.8956	0.606697	0.442927	1.36974	0.170767	0.999946	37	65	15	7	24	32	8	4	4	54	37	27	35	51	105	48	41	22	78	18	106	7	67	22	43	35	31	25	104	1	29	12	32	10	15	17	14	42	20	16	87
K02409	128.935	0.288484	0.487069	0.592286	0.553659	0.999946	325	297	27	69	46	109	27	25	28	264	105	77	54	97	644	97	56	76	336	150	385	59	204	62	177	189	128	360	214	2	67	28	35	53	36	44	103	109	65	132	518
K02410	330.174	0.405411	0.34232	1.18431	0.236292	0.999946	411	640	111	183	270	358	122	38	141	613	314	180	383	628	868	425	228	235	977	336	698	393	764	232	524	377	207	426	580	50	247	121	256	200	113	166	246	359	178	172	768
K02411	59.0018	0.0693004	0.438052	0.158201	0.874298	0.999946	89	111	21	38	34	114	43	12	19	35	26	50	29	44	212	32	63	25	34	39	123	4	44	175	65	103	32	141	41	25	62	75	35	31	22	14	144	17	53	52	207
K02412	437.019	0.39585	0.230528	1.71714	0.0859532	0.999946	528	669	275	233	334	465	244	226	368	768	398	301	348	536	1016	623	322	448	971	453	875	752	950	358	557	461	463	538	655	94	313	191	373	304	163	322	287	405	329	270	873
K02413	28.6653	0.304853	0.477241	0.638783	0.522964	0.999946	38	93	9	17	8	28	7	2	8	19	39	29	16	35	85	12	9	26	27	44	161	32	40	13	29	34	28	42	79	0	14	8	22	20	5	21	29	23	36	15	58
K02414	39.4727	0.837876	0.589789	1.42064	0.155423	0.999946	76	53	7	21	7	21	9	1	6	48	76	22	16	28	275	19	29	37	22	39	152	3	42	11	33	49	40	92	93	0	18	10	23	0	18	36	93	43	32	36	118
K02415	19.4027	0.344808	0.689404	0.500154	0.616967	0.999946	74	28	0	7	7	7	8	2	6	14	18	5	6	17	178	8	3	9	6	21	39	2	10	1	21	51	14	85	12	0	1	6	14	3	5	11	26	22	3	27	132
K02416	168.806	0.522642	0.424221	1.23201	0.217947	0.999946	246	327	48	80	112	150	46	16	42	435	150	111	202	279	614	188	120	120	533	134	361	70	428	133	353	186	161	220	396	12	101	55	78	54	43	94	101	145	81	74	418
K02417	203.038	0.60786	0.361037	1.68365	0.0922491	0.999946	202	385	72	102	157	179	48	13	89	391	177	137	203	353	420	325	178	190	609	150	558	206	459	183	318	170	140	227	508	44	122	85	179	117	67	131	149	205	90	100	393
K02418	18.9901	-0.173605	0.724127	-0.239744	0.810529	0.999946	23	50	18	12	8	54	3	4	2	11	2	9	20	25	127	3	4	31	23	41	60	0	3	4	22	31	34	26	20	0	9	0	12	0	10	1	0	8	76	8	62
K02419	151.271	0.677045	0.312914	2.16368	0.0304891	0.999946	177	193	49	54	77	185	71	32	102	272	98	59	124	262	459	171	94	154	377	205	216	255	336	123	284	145	115	216	143	44	107	51	165	184	66	65	95	153	124	78	455
K02420	31.999	0.746798	0.356467	2.095	0.0361713	0.999946	45	52	17	8	10	25	10	10	25	39	17	10	11	27	131	43	23	31	36	47	59	87	68	17	35	43	19	55	71	10	19	17	39	38	24	12	17	41	12	30	77
K02421	70.7094	0.106951	0.418056	0.25583	0.798082	0.999946	177	150	46	26	39	82	23	13	20	94	42	32	44	60	320	77	21	73	80	75	190	26	107	49	95	130	80	202	114	5	33	23	41	37	27	35	29	60	81	57	267
K02422	119.829	0.306271	0.540501	0.566643	0.570957	0.999946	145	349	18	80	106	96	32	14	8	184	136	123	137	221	393	134	74	53	299	64	568	15	174	89	26	105	59	189	395	1	96	34	33	17	31	67	136	155	57	39	355
K02423	9.67282	-0.0714076	1.27763	-0.0558907	0.955429	0.999946	47	37	0	0	0	0	4	0	3	0	0	0	0	5	45	0	1	2	0	44	18	0	0	0	29	43	9	46	0	0	9	0	17	3	7	2	2	0	0	25	48
K02424	365.627	-0.201555	0.303778	-0.663493	0.507015	0.999946	537	966	212	440	610	393	100	629	93	280	558	849	410	296	985	321	575	105	372	293	492	512	581	290	263	232	159	405	409	103	315	257	125	119	423	201	425	443	372	165	522
K02425	2.83601	-0.544586	1.4931	-0.364735	0.715309	0.999946	17	12	0	0	0	0	4	0	1	0	0	0	0	0	195	0	0	0	0	15	5	1	0	0	6	20	1	7	0	0	0	0	8	0	0	0	0	0	1	3	31
K02426	529.753	0.392684	0.250347	1.56856	0.11675	0.999946	683	349	526	499	271	445	428	592	330	634	626	373	218	410	516	570	232	784	521	397	287	803	739	702	604	484	1363	323	383	402	744	637	693	402	531	682	580	520	270	566	441
K02427	63.3918	-0.0666744	0.462713	-0.144095	0.885426	0.999946	81	158	56	26	34	124	51	26	37	111	43	27	19	84	197	135	48	6	226	75	110	4	146	51	214	141	50	80	26	68	33	38	36	18	19	16	19	6	22	40	122
K02428	2876.94	0.138918	0.127596	1.08873	0.276271	0.999946	2831	2876	2969	2857	2573	3228	2920	3319	2178	3056	3316	2744	2530	2603	3054	3281	2959	2952	2965	2153	2634	3642	3039	3467	2954	2995	4219	2089	2681	1912	3517	3336	2528	2242	2883	3276	2763	2968	2311	2676	2970
K02429	1695.13	0.343641	0.24332	1.4123	0.157861	0.999946	1386	1331	2345	1419	1014	1492	1548	2014	1471	1707	1708	1461	619	1299	1562	1720	909	1648	1278	2127	1061	2144	1761	2802	1583	1715	2837	708	1426	1598	2012	1754	1822	2226	1873	2145	2725	1851	996	1911	1121
K02430	50.0988	0.46166	0.470365	0.981492	0.32635	0.999946	85	79	33	11	35	28	38	6	46	140	19	8	26	22	178	45	40	150	33	115	49	236	62	25	66	100	95	73	10	6	20	23	72	36	9	16	19	8	21	57	106
K02431	151.487	0.0797046	0.284684	0.279976	0.779496	0.999946	115	330	153	123	175	148	100	74	258	104	111	96	298	105	332	210	343	86	143	147	190	389	102	104	275	232	126	249	89	93	79	119	85	109	52	239	23	59	193	108	208
K02433	1058.51	-0.151648	0.229277	-0.661416	0.508346	0.999946	934	2229	1449	1000	1339	1206	877	400	771	1539	864	886	1612	1325	1444	1438	1824	575	1853	508	2056	968	1810	1145	1834	1147	855	1192	1625	355	913	627	348	429	576	996	679	818	1347	692	1079
K02434	1219.71	-0.121186	0.222785	-0.543959	0.58647	0.999946	1112	2327	1617	1193	1647	1365	926	472	858	1676	1147	1049	1847	1689	1693	1464	2216	712	1918	592	2150	1541	1923	1230	2497	1245	911	1313	1677	478	1054	774	422	580	550	1463	763	829	1504	701	1297
K02435	212.991	-0.0697767	0.287221	-0.242937	0.808054	0.999946	191	503	239	204	255	199	160	58	141	285	175	161	329	325	365	284	463	90	438	98	480	189	329	221	390	155	126	216	368	55	175	134	55	87	116	215	162	162	312	99	189
K02436	20.8545	-0.0175258	0.523427	-0.0334827	0.97329	0.999946	36	32	24	11	24	14	25	51	0	6	34	18	4	14	44	36	0	3	21	20	18	0	30	12	35	46	3	33	11	5	16	7	26	26	3	22	42	56	10	36	33
K02437	740.309	0.233259	0.174856	1.334	0.182203	0.999946	708	524	893	775	545	669	766	817	725	865	847	499	631	545	799	798	581	927	617	1001	575	1256	665	476	806	884	1298	671	509	705	793	339	891	706	839	954	648	716	603	769	836
K02438	1114.54	0.0971894	0.22368	0.434502	0.663924	0.999946	1087	1748	1901	658	1024	1041	790	644	969	1463	1205	1086	641	1118	2920	1340	1486	786	1458	1165	3056	1844	1804	962	1433	896	595	989	2267	378	733	669	539	883	886	772	807	1019	1263	623	1079
K02439	11.5755	0.200675	0.809674	0.247847	0.804253	0.999946	11	56	6	0	5	2	10	2	3	0	1	20	9	3	46	0	14	1	3	41	92	0	0	4	18	34	4	30	10	0	4	2	15	3	5	1	2	1	7	24	44
K02440	189.716	0.346186	0.419185	0.825856	0.408886	0.999946	112	160	321	72	184	138	204	48	92	481	99	72	248	72	394	179	238	461	178	238	157	1181	231	103	268	156	750	292	61	27	104	58	45	62	104	80	77	75	188	147	315
K02441	59.1721	0.107067	0.461813	0.231841	0.816661	0.999946	93	146	75	50	21	25	38	50	33	24	56	30	15	33	437	75	2	39	42	124	79	2	43	34	106	144	29	112	39	17	50	16	95	48	28	53	45	46	26	75	144
K02442	5.81921	1.14177	1.17979	0.967771	0.333159	0.999946	13	9	0	0	2	0	1	1	1	0	1	1	0	1	136	0	0	0	0	10	15	1	0	3	14	13	2	14	0	1	5	0	7	0	1	3	0	0	0	10	32
K02443	94.017	-0.160684	0.236166	-0.680384	0.496261	0.999946	169	158	44	131	135	96	67	80	102	83	108	52	127	96	115	92	87	35	86	89	148	78	117	94	72	173	58	155	96	18	73	131	49	57	87	49	101	121	75	72	214
K02444	101.162	0.113468	0.401619	0.282526	0.77754	0.999946	199	243	89	28	81	63	73	34	123	77	45	47	110	79	710	69	61	77	72	259	184	262	61	92	155	131	219	148	83	23	43	31	69	94	27	17	18	57	90	82	161
K02445	385.449	0.588187	0.426416	1.37937	0.167779	0.999946	367	294	199	185	466	290	303	246	166	1244	399	151	201	181	916	253	596	1368	420	245	280	3097	711	230	189	453	166	735	269	42	262	170	553	146	143	211	73	159	177	212	617
K02446	153.142	0.632972	0.493259	1.28325	0.199406	0.999946	188	178	88	44	55	158	124	69	75	120	107	130	128	117	1061	82	288	5	117	292	246	20	52	357	173	410	107	311	84	12	141	261	206	47	73	38	46	22	44	194	546
K02448	1.16197	-2.41026	1.11642	-2.15892	0.0308561	0.999946	0	7	3	11	4	2	0	0	0	1	0	2	0	1	8	0	2	0	4	0	4	0	0	1	0	0	1	1	0	0	0	0	0	0	1	0	0	0	0	0	0
K02449	0.292322	-1.17333	3.09524	-0.379076	0.704631	0.999946	0	0	0	0	3	0	2	0	0	0	0	0	4	1	0	0	0	0	0	0	0	0	0	0	0	0	0	0	0	0	0	0	0	0	0	0	0	0	0	0	3
K02450	27.1235	0.018591	0.704258	0.026398	0.97894	0.999946	48	82	8	28	33	16	4	5	35	5	0	22	23	17	509	17	10	2	9	62	28	11	15	24	44	70	21	13	15	35	0	3	4	4	4	4	3	5	24	26	12
K02451	3.15328	-0.590517	1.6848	-0.350496	0.725966	0.999946	21	15	2	0	0	0	0	0	0	4	1	0	0	0	0	0	0	0	0	26	7	0	0	1	14	30	0	0	0	2	0	0	0	2	0	0	0	0	0	15	2
K02452	24.8003	-0.0145488	0.947146	-0.0153606	0.987744	0.999946	79	108	4	1	8	0	18	6	8	4	1	1	0	8	224	2	1	6	3	155	55	15	2	3	64	69	6	94	1	3	0	0	33	18	6	0	1	1	6	19	153
K02453	156.784	0.298028	0.655255	0.454828	0.649233	0.999946	367	397	114	89	43	30	52	13	83	184	15	25	40	63	765	56	54	26	22	556	291	214	44	126	964	448	51	268	32	26	41	14	124	25	35	739	23	8	15	219	359
K02454	360.411	0.0695533	0.31855	0.218343	0.827162	0.999946	312	708	461	301	255	219	463	126	187	583	189	275	540	410	1097	627	468	130	509	545	507	356	557	501	998	549	302	436	374	42	220	115	196	118	127	698	85	277	219	250	577
K02455	112.582	-0.115056	0.487659	-0.235936	0.813482	0.999946	285	372	89	69	50	67	64	16	58	108	14	76	67	73	511	89	26	45	86	351	253	168	97	99	389	277	81	202	46	9	28	20	76	67	32	226	18	24	58	123	313
K02456	112.798	-0.448814	0.42886	-1.04653	0.295317	0.999946	121	192	472	119	51	77	84	32	97	206	24	58	277	98	261	268	40	20	151	185	216	123	101	190	271	219	58	102	50	10	34	51	35	60	36	230	20	33	64	81	154
K02457	20.0012	0.113092	0.647526	0.174652	0.861353	0.999946	63	66	2	4	9	5	11	1	10	9	3	43	24	13	156	21	10	3	12	83	57	17	11	3	50	61	9	39	4	5	4	6	15	2	10	1	0	5	10	22	57
K02458	13.6438	-0.19066	1.02231	-0.1865	0.852052	0.999946	40	85	5	0	0	1	5	0	6	9	1	0	3	9	160	7	0	0	0	97	52	1	3	4	34	50	10	12	1	4	1	0	5	1	1	1	0	1	1	27	24
K02459	18.1284	0.19157	0.868086	0.220681	0.825341	0.999946	52	50	8	8	4	2	12	3	6	13	3	0	17	7	253	12	0	0	0	66	53	4	5	7	37	59	9	36	3	0	0	6	16	9	7	8	0	0	4	30	69
K02460	30.4124	0.0605616	0.908111	0.0666896	0.946829	0.999946	101	111	18	3	2	2	16	3	15	8	1	4	3	6	339	0	2	9	6	136	54	0	0	2	86	107	4	107	2	27	0	2	38	4	6	9	2	4	7	47	148
K02461	29.9633	-0.128517	1.19888	-0.107198	0.914632	0.999946	100	157	0	0	10	2	16	0	14	3	1	3	0	6	368	0	0	1	0	151	90	0	1	3	86	131	19	79	2	0	1	3	36	3	13	0	0	0	1	54	109
K02462	15.9316	0.274327	1.23528	0.222077	0.824254	0.999946	59	54	0	0	1	0	5	0	6	1	1	0	0	9	63	0	2	0	0	98	50	0	1	0	46	80	25	70	2	0	0	2	30	4	3	0	1	1	0	37	83
K02463	0.0842401	0.394488	3.92646	0.100469	0.919972	0.999946	0	0	0	0	0	0	0	0	0	0	0	0	0	0	0	0	0	0	0	0	0	0	0	0	0	0	0	0	0	0	0	0	0	0	0	0	0	0	0	3	0
K02464	4.29263	0.119117	1.6753	0.0711018	0.943317	0.999946	13	22	0	0	0	1	0	0	0	3	1	0	0	1	69	0	0	0	0	32	10	0	0	0	14	19	3	0	0	1	0	0	0	3	0	0	0	0	0	17	0
K02465	0.02808	0.224761	3.92646	0.0572428	0.954352	0.999946	0	0	0	0	0	0	0	0	0	0	0	0	0	0	0	0	0	0	0	0	0	0	0	0	0	0	0	0	0	0	0	0	0	0	0	0	0	0	0	1	0
K02466	0.700009	0.442702	2.05725	0.215191	0.829618	0.999946	1	4	0	0	0	0	0	0	0	0	0	0	0	1	15	0	0	0	0	5	1	0	0	0	3	0	0	3	0	0	0	0	0	0	0	0	0	0	0	0	3
K02467	35.1362	0.352044	1.01312	0.347486	0.728227	0.999946	119	104	1	0	3	0	21	4	11	8	0	2	6	5	497	0	2	0	0	147	63	1	3	9	86	136	17	132	8	6	6	2	42	9	6	10	3	0	4	73	161
K02468	59.9255	0.661096	0.487441	1.35626	0.175017	0.999946	83	80	27	19	48	22	46	25	19	149	31	14	15	22	321	37	90	117	32	100	83	381	81	29	81	124	105	147	14	7	35	19	84	9	13	25	11	12	30	51	149
K02469	9650.11	-0.0376338	0.117896	-0.319211	0.749566	0.999946	10060	12760	9275	10365	12454	11237	9589	9673	6813	13073	8940	10848	12439	9273	12267	11179	12828	8136	12087	5210	11119	15830	11553	10419	11346	11221	12889	11260	10177	4797	9985	8988	5454	5883	7430	8249	6632	8894	9413	5582	12956
K02470	8631.45	-0.0254741	0.0917431	-0.277668	0.781267	0.999946	9389	10603	8955	9046	10664	9819	8706	9002	6250	11060	8895	10132	11072	8234	10660	9687	10831	7271	9853	5220	9134	12547	11092	8509	9584	10107	11349	9536	8607	4357	8749	7375	6088	5865	6942	7488	7321	8490	7936	6053	11203
K02471	213.544	0.28866	0.184425	1.56519	0.117539	0.999946	209	302	226	98	175	236	171	202	162	242	171	332	208	202	229	287	412	125	373	230	335	159	199	409	289	295	155	250	163	107	186	161	167	108	274	185	185	140	133	174	381
K02472	741.262	0.129728	0.376725	0.344359	0.730576	0.999946	913	466	843	701	795	630	863	845	282	380	1071	380	526	300	1302	847	148	631	495	2303	587	54	771	531	1289	515	427	430	554	1278	485	550	738	431	1446	997	694	986	333	1287	526
K02473	227.365	0.360602	0.353072	1.02133	0.307099	0.999946	276	173	110	205	333	196	115	284	680	390	125	92	191	461	290	327	140	179	332	98	326	59	253	177	183	261	169	68	72	316	167	81	136	116	330	287	158	65	387	434	232
K02474	650.172	0.311458	0.320035	0.973202	0.330453	0.999946	485	296	1152	479	688	610	372	893	995	824	349	199	425	918	737	830	855	543	779	1272	837	103	288	1137	531	687	412	691	222	911	364	957	423	456	577	988	377	404	732	745	660
[truncated: 8,807 more rows]
