# Supplementary material for: Exploring Gut Microbiome in Predicting the Efficacy of Immunotherapy in Non-Small Cell Lung Cancer
Source: Cancers (Basel). 2022 Nov 2;14(21):5401. doi: 10.3390/cancers14215401 (PMC9656313; doi:10.3390/cancers14215401)
Supplement: Supplementary file 1 [file cancers-14-05401-s001.zip › Table S7.HumanReadsMapping.xlsx]

## Sheet: PFS
Sample	Total Reads	No. of human reads removed	% of human reads removed
JZLC_04	17824317	936916	0.0525639
JZLC_10	22410258	1131958	0.0505107
JZLC_15	19231197	687709	0.0357601
JZLC_16	12850595	1579058	0.122878
JZLC_19	25648051	1056893	0.0412075
JZLC_27	14740237	1857644	0.126025
JZLC_30	25976284	5123519	0.197238
JZLC_31	15968394	1869650	0.117084
JZLC_37	34466192	1422698	0.0412781
ERR2213706	21475577	2032	9.46191e-05
ERR2213719	21493857	1717	7.98833e-05
ERR2213728	21556102	7645	0.000354656
ERR2235219	20530585	1712	8.33878e-05
ERR2235227	21635753	4000	0.000184879
ERR2235236	20658594	1925	9.31816e-05
ERR2213736	21966312	1246	5.67232e-05
ERR2213672	21854497	1193	5.45883e-05
ERR2213734	19998876	14785	0.000739292
ERR2213735	21101053	1743	8.26025e-05
ERR2213740	20742616	1954	9.42022e-05
ERR2235217	21508303	1435	6.67184e-05
ERR2235228	21412634	7019	0.000327797
ERR2235239	20957240	6258	0.000298608
ERR2213669	21198459	1169	5.51455e-05
ERR2213682	21078892	2103	9.97681e-05
ERR2213685	21173639	1905	8.99704e-05
ERR2213691	20814377	905	4.34796e-05
ERR2213694	21218504	1973	9.29849e-05
ERR2213699	22133986	498	2.24993e-05
ERR2213700	20654845	8527	0.000412833
ERR2213701	20934061	1152	5.50299e-05
ERR2213715	21248988	1231	5.79322e-05
ERR2213737	21205972	2508	0.000118269
ERR2235211	21451279	1449	6.75484e-05
ERR2235216	21307428	1781	8.35859e-05
ERR2235220	21959174	1701	7.74619e-05
ERR2235221	20445583	6520	0.000318895
ERR2235223	20527011	1560	7.59974e-05
ERR2235225	20087961	6573	0.000327211
ERR2235229	21039407	1330	6.32147e-05
ERR2235231	21855343	909	4.15917e-05
ERR2235232	20800048	2029	9.75479e-05
ERR2235234	20280374	3909	0.000192748
ERR2235235	21218416	2046	9.64257e-05
ERR2235241	21099723	1242	5.88633e-05
ERR2235242	20665992	1017	4.92113e-05
ERR2235243	20742816	1051	5.06681e-05
ERR2235226	21240689	2224	0.000104705
ERR2235230	22457532	2301	0.00010246
ERR2235238	20855608	1943	9.31644e-05
JZLC_08	15725777	3104149	0.197392
JZLC_21	29491102	1184032	0.0401488
JZLC_22	13951758	556316	0.0398743
JZLC_32	16006767	526753	0.0329081
JZLC_36	16685421	1544614	0.0925727
ERR2213660	21714986	2738	0.000126088
ERR2213665	21551274	958	4.44521e-05
ERR2213666	21076511	851	4.03767e-05
ERR2213675	21481194	2390	0.00011126
ERR2213677	21781676	1499	6.88193e-05
ERR2213680	20333746	10840	0.000533104
ERR2213688	20593885	1165	5.65702e-05
ERR2213696	21862643	1532	7.00739e-05
ERR2213704	21890435	1742	7.95781e-05
ERR2213705	21465537	1362	6.34505e-05
ERR2213707	21701914	1758	8.10067e-05
ERR2213723	20621270	1998	9.68902e-05
ERR2213731	21164125	1216	5.74557e-05
ERR2213733	26241323	4318	0.00016455
ERR2213741	21348499	1174	5.49922e-05
ERR2235210	21952621	1234	5.6212e-05
ERR2235212	22480289	1469	6.53461e-05
ERR2235213	21771064	2380	0.000109319
ERR2235214	21896114	1298	5.92799e-05
ERR2235215	20987662	3364	0.000160285
ERR2235218	20431125	1528	7.47879e-05
ERR2235233	21411589	2326	0.000108633
ERR2235237	20022730	14278	0.00071309
ERR2235240	19715563	18403	0.000933425
Note:	The second boxed 29 samples are the samples with PFS between 3 to 6 months and are only used for predicting response.
