# Supplementary material for: Exploring Gut Microbiome in Predicting the Efficacy of Immunotherapy in Non-Small Cell Lung Cancer
Source: Cancers (Basel). 2022 Nov 2;14(21):5401. doi: 10.3390/cancers14215401 (PMC9656313; doi:10.3390/cancers14215401)
Supplement: Supplementary file 1 [file cancers-14-05401-s001.zip › Table S8.topPfam.xlsx]

## Sheet: Sheet1
Pfam ID	Pfam name	GO ID	GO Term	GO Type			No. Pfam	Biological process	P-value
PF12953	DUF3842						3	methanogenesis	2.111e-05
PF04034	DUF367						1	branched-chain amino acid biosynthetic process	0.008611
PF01950	FBPase_3						1	cellular amino acid biosynthetic process	0.01286
PF04122	CW_binding_2						1	plasmid maintenance	0.01286
PF12837	Fer4_6	GO:0051536	iron-sulfur cluster binding	function			1	one-carbon metabolic process	0.01708
PF01947	DUF98						1	cellular amino acid metabolic process	0.03761
PF02249	MCR_alpha	GO:0015948	methanogenesis	process			1	sodium ion transport	0.05727
PF02249	MCR_alpha	GO:0050524	coenzyme-B sulfoethylthiotransferase activity	function			3	oxidation-reduction process	0.07425
PF07541	EIF_2_alpha	GO:0003743	translation initiation factor activity	function			1	DNA recombination	0.09408
PF07541	EIF_2_alpha	GO:0003723	RNA binding	function			1	DNA repair	0.1554
PF07541	EIF_2_alpha	GO:0005850	eukaryotic translation initiation factor 2 complex	component			1	DNA replication	0.2114
PF04675	DNA_ligase_A_N	GO:0003677	DNA binding	function			1	carbohydrate metabolic process	0.2547
PF04675	DNA_ligase_A_N	GO:0006281	DNA repair	process
PF04675	DNA_ligase_A_N	GO:0003910	DNA ligase (ATP) activity	function
PF04675	DNA_ligase_A_N	GO:0006310	DNA recombination	process
PF02741	FTR_C	GO:0006730	one-carbon metabolic process	process
PF02741	FTR_C	GO:0016740	transferase activity	function
PF02240	MCR_gamma	GO:0015948	methanogenesis	process
PF02240	MCR_gamma	GO:0050524	coenzyme-B sulfoethylthiotransferase activity	function
PF05136	Phage_portal_2	GO:0003677	DNA binding	function
PF05136	Phage_portal_2	GO:0019028	viral capsid	component
PF13856	Gifsy-2
PF13276	HTH_21
PF07991	IlvN	GO:0008652	cellular amino acid biosynthetic process	process
PF07991	IlvN	GO:0004455	ketol-acid reductoisomerase activity	function
PF07991	IlvN	GO:0055114	oxidation-reduction process	process
PF05732	RepL	GO:0006276	plasmid maintenance	process
PF05732	RepL	GO:0006260	DNA replication	process
PF08542	Rep_fac_C
PF01450	IlvC	GO:0004455	ketol-acid reductoisomerase activity	function
PF01450	IlvC	GO:0055114	oxidation-reduction process	process
PF01450	IlvC	GO:0009082	branched-chain amino acid biosynthetic process	process
PF09001	DUF1890
PF04886	PT
PF13787	HXXEE
PF14204	Ribosomal_L18_c
PF02241	MCR_beta	GO:0050524	coenzyme-B sulfoethylthiotransferase activity	function
PF02782	FGGY_C	GO:0005975	carbohydrate metabolic process	process
PF02782	FGGY_C	GO:0016773	phosphotransferase activity, alcohol group as acceptor	function
PF11858	DUF3378
PF04208	MtrA	GO:0030269	tetrahydromethanopterin S-methyltransferase activity	function
PF04208	MtrA	GO:0006814	sodium ion transport	process
PF04208	MtrA	GO:0050897	cobalt ion binding	function
PF13542	HTH_Tnp_ISL3
PF12176	MtaB
PF04010	DUF357
PF13419	HAD_2
PF02359	CDC48_N
PF11068	YlqD
PF09195	Endonuc-BglII
PF02464	CinA
PF09991	DUF2232
PF01870	Hjc
PF02505	MCR_D	GO:0015948	methanogenesis	process
PF00742	Homoserine_dh	GO:0006520	cellular amino acid metabolic process	process
PF00742	Homoserine_dh	GO:0055114	oxidation-reduction process	process
